# Supplementary material for: Transcriptional and genomic parallels between the monoxenous parasite Herpetomonas muscarum and Leishmania
Source: PLoS Genet. 2019 Nov 11;15(11):e1008452. doi: 10.1371/journal.pgen.1008452 (PMC6872171; doi:10.1371/journal.pgen.1008452)
Supplement: S3 Table — The first 15bp of the intron sequences appear to be conserved across the clade with the sequence becoming more variable thereafter. (XLSX) [file pgen.1008452.s005.xlsx]

## Sheet: Table S3
Orthogroups
	Angomonas_deanei.Angomonas_deanei_Genome.pep.all	Bodo_saltans.BSAL.pep.all	CFAC1.protein	Hmuscarum_V1.0.AA	TriTrypDB-41_LbraziliensisMHOMBR75M2903_AnnotatedProteins	TriTrypDB-41_LdonovaniBPK282A1_AnnotatedProteins	TriTrypDB-41_LinfantumJPCM5_AnnotatedProteins	TriTrypDB-41_LmajorFriedlin_AnnotatedProteins	TriTrypDB-41_LpyrrhocorisH10_AnnotatedProteins	TriTrypDB-41_LseymouriATCC30220_AnnotatedProteins	TriTrypDB-41_TbruceiTREU927_AnnotatedProteins	TriTrypDB-41_TbruceigambienseDAL972_AnnotatedProteins	TriTrypDB-41_TcongolenseIL3000_AnnotatedProteins	TriTrypDB-41_TcruziCLBrener_AnnotatedProteins	TriTrypDB-41_TevansiSTIB805_AnnotatedProteins	TriTrypDB-41_TgrayiANR4_AnnotatedProteins	TriTrypDB-41_TrangeliSC58_AnnotatedProteins	TriTrypDB-41_TtheileriEdinburgh_AnnotatedProteins	TriTrypDB-41_TvivaxY486_AnnotatedProteins	cbombi_proteins	cexpoeki_proteins
OG0000000											Tb09.v4.0013_mRNA-p1 | transcript=Tb09.v4.0013_mRNA | gene=Tb09.v4.0013 | organism=Trypanosoma_brucei_brucei_TREU927 | gene_product=retrotransposon hot spot _RHS_ protein_ putative | transcript_product=retrotransposon hot spot _RHS_ protein_ putative | location=TP26M21-2a10.p1k_26702-28462_-_ | protein_length=586 | sequence_SO=contig | SO=protein_coding | is_pseudo=false, Tb09.v4.0067_pseudogenic…	Tbg972.11.4360_mRNA-p1 | transcript=Tbg972.11.4360_mRNA | gene=Tbg972.11.4360 | organism=Trypanosoma_brucei_gambiense_DAL972 | gene_product=retrotransposon hot spot protein _RHS_ pseudogene__ putative | transcript_product=retrotransposon hot spot protein _RHS_ pseudogene__ putative | location=Tbg972_11_1089543-1091042_+_ | protein_length=499 | sequence_SO=chromosome | SO=protein_coding | is_pseud…			TevSTIB805.1.110-t26_1-p1 | transcript=TevSTIB805.1.110-t26_1 | gene=TevSTIB805.1.110 | organism=Trypanosoma_evansi_strain_STIB_805 | gene_product=retrotransposon hot spot protein _RHS_ pseudogene__ putative | transcript_product=retrotransposon hot spot protein _RHS_ pseudogene__ putative | location=STIB805_Chr01_43703-45480_-_ | protein_length=590 | sequence_SO=chromosome | SO=protein_coding | i…	DQ04_00431240-t26_1-p1 | transcript=DQ04_00431240-t26_1 | gene=DQ04_00431240 | organism=Trypanosoma_grayi_ANR4 | gene_product=retrotransposon hot spot _RHS_ protein | transcript_product=retrotransposon hot spot _RHS_ protein | location=JMRU01000043_39213-40979_+_ | protein_length=588 | sequence_SO=contig | SO=protein_coding | is_pseudo=false, DQ04_00961160-t26_1-p1 | transcript=DQ04_00961160-t26_…	TRSC58_00279-t26_1-p1 | transcript=TRSC58_00279-t26_1 | gene=TRSC58_00279 | organism=Trypanosoma_rangeli_SC58 | gene_product=hypothetical protein | transcript_product=hypothetical protein | location=AUPL01000279_67-384_+_ | protein_length=105 | sequence_SO=contig | SO=protein_coding | is_pseudo=false, TRSC58_00885-t26_1-p1 | transcript=TRSC58_00885-t26_1 | gene=TRSC58_00885 | organism=Trypanosoma…	TM35_000017350-t36_1-p1 | transcript=TM35_000017350-t36_1 | gene=TM35_000017350 | organism=Trypanosoma_theileri_isolate_Edinburgh | gene_product=putative retrotransposon hot spot _RHS_ protein | transcript_product=putative retrotransposon hot spot _RHS_ protein | location=NBCO01000001_1628029-1628499_+_ | protein_length=157 | sequence_SO=contig | SO=protein_coding | is_pseudo=false, TM35_00001736…
OG0000001	EPY17234 pep supercontig_Angomonas_deanei_Genome_Cont15783_297_752_1 gene_AGDE_16357 transcript_EPY17234 gene_biotype_protein_coding transcript_biotype_protein_coding description_hypothetical protein, EPY18772 pep supercontig_Angomonas_deanei_Genome_Cont14972_62_1144_1 gene_AGDE_15604 transcript_EPY18772 gene_biotype_protein_coding transcript_biotype_protein_coding description_hypothetical protei…	CUF85811 pep supercontig_BSAL_BS_scaffold1377_353_1258_1 gene_BSAL_66485 transcript_CUF85811 gene_biotype_protein_coding transcript_biotype_protein_coding description_reverse transcriptase_ putative, CUF85837 pep supercontig_BSAL_BS_scaffold1377_1425_2129_1 gene_BSAL_66490 transcript_CUF85837 gene_biotype_protein_coding transcript_biotype_protein_coding description_Hypothetical protein_ putative,…	CFAC1_000041700.1 _joined_ _translated_, CFAC1_000049500.1 _joined_ _translated_, CFAC1_000064200.1 _joined_ _translated_, CFAC1_000086400.1 _joined_ _translated_, CFAC1_000086500.1 _joined_ _translated_, CFAC1_000103800.1 _joined_ _translated_, CFAC1_000111300.1 _joined_ _translated_, CFAC1_000111400.1 _joined_ _translated_, CFAC1_000111500.1 _joined_ _translated_, CFAC1_000142500.1 _joined_ _tr…	HMUS00069400.1 _joined_ _translated_, HMUS00069600.1 _joined_ _translated_, HMUS01187800.1 _joined_ _translated_, HMUS01187900.1 _joined_ _translated_, HMUS01189500.1 _joined_ _translated_	LBRM2903_090008700.1-p1 | transcript=LBRM2903_090008700.1 | gene=LBRM2903_090008700 | organism=Leishmania_braziliensis_MHOM/BR/75/M2903 | gene_product=hypothetical protein | transcript_product=hypothetical protein | location=LbrM2903_09_158873-159178_+_ | protein_length=101 | sequence_SO=chromosome | SO=protein_coding | is_pseudo=false, LBRM2903_110012400.1-p1 | transcript=LBRM2903_110012400.1 | …	LdBPK_201590.1.1-p1 | transcript=LdBPK_201590.1.1 | gene=LdBPK_201590.1 | organism=Leishmania_donovani_BPK282A1 | gene_product=hypothetical protein_ unknown function | transcript_product=hypothetical protein_ unknown function | location=Ld20_v01s1_698438-698761_-_ | protein_length=107 | sequence_SO=chromosome | SO=protein_coding | is_pseudo=false	LINF_200020750-T1-p1 | transcript=LINF_200020750-T1 | gene=LINF_200020750 | organism=Leishmania_infantum_JPCM5 | gene_product=unspecified product | transcript_product=unspecified product | location=LinJ.20_680312-680635_-_ | protein_length=107 | sequence_SO=chromosome | SO=protein_coding | is_pseudo=false, LINF_200021950-T1-p1 | transcript=LINF_200021950-T1 | gene=LINF_200021950 | organism=Leishm…	LmjF.20.1540_mRNA-p1 | transcript=LmjF.20.1540_mRNA | gene=LmjF.20.1540 | organism=Leishmania_major_strain_Friedlin | gene_product=hypothetical protein_ unknown function | transcript_product=hypothetical protein_ unknown function | location=LmjF.20_690027-690524_-_ | protein_length=165 | sequence_SO=chromosome | SO=protein_coding | is_pseudo=false, LmjF.20.1750_mRNA-p1 | transcript=LmjF.20.1750_m…	rna_LpyrH10_12_1340-p1 | transcript=rna_LpyrH10_12_1340 | gene=LpyrH10_12_1340 | organism=Leptomonas_pyrrhocoris_H10 | gene_product=hypothetical protein_ conserved | transcript_product=hypothetical protein_ conserved | location=LpyrH10_12_463212-463607_+_ | protein_length=131 | sequence_SO=chromosome | SO=protein_coding | is_pseudo=false		Tb10.v4.0050_mRNA-p1 | transcript=Tb10.v4.0050_mRNA | gene=Tb10.v4.0050 | organism=Trypanosoma_brucei_brucei_TREU927 | gene_product=hypothetical protein | transcript_product=hypothetical protein | location=TPB1C9-1a08.q1k_9178-9609_+_ | protein_length=143 | sequence_SO=contig | SO=protein_coding | is_pseudo=false, Tb10.v4.0258_mRNA-p1 | transcript=Tb10.v4.0258_mRNA | gene=Tb10.v4.0258 | organism=…	Tbg.972.2.490_mRNA-p1 | transcript=Tbg.972.2.490_mRNA | gene=Tbg.972.2.490 | organism=Trypanosoma_brucei_gambiense_DAL972 | gene_product=hypothetical protein | transcript_product=hypothetical protein | location=Tbg972_02_80512-81654_-_ | protein_length=380 | sequence_SO=chromosome | SO=protein_coding | is_pseudo=false, Tbg.972.2.510_mRNA-p1 | transcript=Tbg.972.2.510_mRNA | gene=Tbg.972.2.510 | o…	TcIL3000_0_00040.1-p1 | transcript=TcIL3000_0_00040.1 | gene=TcIL3000_0_00040 | organism=Trypanosoma_congolense_IL3000 | gene_product=hypothetical protein_ conserved | transcript_product=hypothetical protein_ conserved | location=T.congo_bin_contig_5_444-953_-_ | protein_length=169 | sequence_SO=contig | SO=protein_coding | is_pseudo=false, TcIL3000_0_00080.1-p1 | transcript=TcIL3000_0_00080.1 | …	TcCLB.509615.60_mRNA-p1 | transcript=TcCLB.509615.60_mRNA | gene=TcCLB.509615.60 | organism=Trypanosoma_cruzi_strain_CL_Brener | gene_product=hypothetical protein | transcript_product=hypothetical protein | location=Tcruzi_8151_13621-14214_+_ | protein_length=197 | sequence_SO=contig | SO=protein_coding | is_pseudo=false, TcCLB.510477.20_mRNA-p1 | transcript=TcCLB.510477.20_mRNA | gene=TcCLB.5104…	TevSTIB805.1.180-t26_1-p1 | transcript=TevSTIB805.1.180-t26_1 | gene=TevSTIB805.1.180 | organism=Trypanosoma_evansi_strain_STIB_805 | gene_product=retrotransposon hot spot protein _RHS_ pseudogene__ putative | transcript_product=retrotransposon hot spot protein _RHS_ pseudogene__ putative | location=STIB805_Chr01_84633-92349_-_ | protein_length=2570 | sequence_SO=chromosome | SO=protein_coding | …	DQ04_00421120-t26_1-p1 | transcript=DQ04_00421120-t26_1 | gene=DQ04_00421120 | organism=Trypanosoma_grayi_ANR4 | gene_product=Tbingi protein | transcript_product=Tbingi protein | location=JMRU01000042_36313-41121_+_ | protein_length=1602 | sequence_SO=contig | SO=protein_coding | is_pseudo=false, DQ04_00481180-t26_1-p1 | transcript=DQ04_00481180-t26_1 | gene=DQ04_00481180 | organism=Trypanosoma_g…		TM35_000022270-t36_1-p1 | transcript=TM35_000022270-t36_1 | gene=TM35_000022270 | organism=Trypanosoma_theileri_isolate_Edinburgh | gene_product=Tbingi protein | transcript_product=Tbingi protein | location=NBCO01000002_361058-361981_+_ | protein_length=308 | sequence_SO=contig | SO=protein_coding | is_pseudo=false, TM35_000022300-t36_1-p1 | transcript=TM35_000022300-t36_1 | gene=TM35_000022300 |…		123001-123238_1	299211-301001_1, 403257-424510_1
OG0000002	EPY15332 pep supercontig_Angomonas_deanei_Genome_Cont17101_20_235_1 gene_AGDE_17155 transcript_EPY15332 gene_biotype_protein_coding transcript_biotype_protein_coding description_hypothetical protein, EPY15724 pep supercontig_Angomonas_deanei_Genome_Cont16704_112_1539_-1 gene_AGDE_16995 transcript_EPY15724 gene_biotype_protein_coding transcript_biotype_protein_coding description_hypothetical prote…		CFAC1_000052700.1 _joined_ _translated_, CFAC1_000064100.1 _joined_ _translated_, CFAC1_000102100.1 _joined_ _translated_, CFAC1_000139000.1 _joined_ _translated_, CFAC1_000139100.1 _joined_ _translated_, CFAC1_000172600.1 _joined_ _translated_, CFAC1_000187000.1 _joined_ _translated_, CFAC1_000189500.1 _joined_ _translated_, CFAC1_000208200.1 _joined_ _translated_, CFAC1_000208400.1 _joined_ _tr…	HMUS00274200.1 _joined_ _translated_, HMUS00584000.1 _joined_ _translated_, HMUS00881100.1 _joined_ _translated_, HMUS00881200.1 _joined_ _translated_, HMUS00881300.1 _joined_ _translated_, HMUS00881400.1 _joined_ _translated_, HMUS00881500.1 _joined_ _translated_, HMUS00993500.1 _joined_ _translated_, HMUS00993700.1 _joined_ _translated_, HMUS00993800.1 _joined_ _translated_, HMUS00993900.1.1 _j…	LBRM2903_090011500.1-p1 | transcript=LBRM2903_090011500.1 | gene=LBRM2903_090011500 | organism=Leishmania_braziliensis_MHOM/BR/75/M2903 | gene_product=surface antigen-like protein | transcript_product=surface antigen-like protein | location=LbrM2903_09_257399-258262_+_ | protein_length=287 | sequence_SO=chromosome | SO=protein_coding | is_pseudo=false, LBRM2903_200078600.1-p1 | transcript=LBRM290…	LdBPK_090630.1.1-p1 | transcript=LdBPK_090630.1.1 | gene=LdBPK_090630.1 | organism=Leishmania_donovani_BPK282A1 | gene_product=surface antigen-like protein | transcript_product=surface antigen-like protein | location=Ld09_v01s1_246951-247808_+_ | protein_length=285 | sequence_SO=chromosome | SO=protein_coding | is_pseudo=false, LdBPK_211410.1.1-p1 | transcript=LdBPK_211410.1.1 | gene=LdBPK_211410…	LINF_090011700-T1-p1 | transcript=LINF_090011700-T1 | gene=LINF_090011700 | organism=Leishmania_infantum_JPCM5 | gene_product=surface antigen-like protein | transcript_product=surface antigen-like protein | location=LinJ.09_234932-235789_+_ | protein_length=285 | sequence_SO=chromosome | SO=protein_coding | is_pseudo=false, LINF_120012500-T1-p1 | transcript=LINF_120012500-T1 | gene=LINF_120012500…	LmjF.09.0580_mRNA-p1 | transcript=LmjF.09.0580_mRNA | gene=LmjF.09.0580 | organism=Leishmania_major_strain_Friedlin | gene_product=surface antigen-like protein | transcript_product=surface antigen-like protein | location=LmjF.09_240009-240866_+_ | protein_length=285 | sequence_SO=chromosome | SO=protein_coding | is_pseudo=false, LmjF.12.0730_mRNA-p1 | transcript=LmjF.12.0730_mRNA | gene=LmjF.12.0…	rna_LpyrH10_01_2230-p1 | transcript=rna_LpyrH10_01_2230 | gene=LpyrH10_01_2230 | organism=Leptomonas_pyrrhocoris_H10 | gene_product=proteophosphoglycan ppg3_ putative | transcript_product=proteophosphoglycan ppg3_ putative | location=LpyrH10_01_735313-737115_+_ | protein_length=601 | sequence_SO=chromosome | SO=protein_coding | is_pseudo=false, rna_LpyrH10_02_5240-1-p1 | transcript=rna_LpyrH10_02…	rna_Lsey_0045_0050-1-p1 | transcript=rna_Lsey_0045_0050-1 | gene=Lsey_0045_0050 | organism=Leptomonas_seymouri_ATCC_30220 | gene_product=proteophosphoglycan ppg3 putative | transcript_product=proteophosphoglycan ppg3 putative | location=Lsey_0045_16264-17769_-_ | protein_length=501 | sequence_SO=contig | SO=protein_coding | is_pseudo=false, rna_Lsey_0087_0190-1-p1 | transcript=rna_Lsey_0087_0190-…						DQ04_03701000-t26_1-p1 | transcript=DQ04_03701000-t26_1 | gene=DQ04_03701000 | organism=Trypanosoma_grayi_ANR4 | gene_product=Leucine-rich repeat transmembrane protein kinase | transcript_product=Leucine-rich repeat transmembrane protein kinase | location=JMRU01000370_2648-3637_+_ | protein_length=329 | sequence_SO=contig | SO=protein_coding | is_pseudo=false, DQ04_11621000-t26_1-p1 | transcript=…		TM35_000042250-t36_1-p1 | transcript=TM35_000042250-t36_1 | gene=TM35_000042250 | organism=Trypanosoma_theileri_isolate_Edinburgh | gene_product=Leucine-rich repeat transmembrane protein kinase | transcript_product=Leucine-rich repeat transmembrane protein kinase | location=NBCO01000004_281921-282838_-_ | protein_length=305 | sequence_SO=contig | SO=protein_coding | is_pseudo=false, TM35_00038153…		2216295-2218806_1, 425260-425830_1	11508-20474_1, 11866-13143_1, 12168-13188_1, 135-4638_1, 16534-17811_1, 20979-22593_1, 224433-225288_1, 22616-23517_1, 276920-277843_1, 278850-280964_1, 3132-3330_1, 3254-5638_1, 3332-4259_1, 398105-399461_1, 402347-403748_1, 690-11681_1, 7340-9284_1, 7501-7699_1, 7701-8520_1, 9401-13028_1
OG0000003	EPY18890 pep supercontig_Angomonas_deanei_Genome_Cont14911_71_877_-1 gene_AGDE_15543 transcript_EPY18890 gene_biotype_protein_coding transcript_biotype_protein_coding description_hypothetical protein, EPY21466 pep supercontig_Angomonas_deanei_Genome_Cont13715_221_1747_-1 gene_AGDE_14078 transcript_EPY21466 gene_biotype_protein_coding transcript_biotype_protein_coding description_leishmanolysin, E…	CUF51620 pep supercontig_BSAL_BS_scaffold1307_4116_5558_1 gene_BSAL_63230 transcript_CUF51620 gene_biotype_protein_coding transcript_biotype_protein_coding description_major surface protease_ GP63_ putative, CUF51668 pep supercontig_BSAL_BS_scaffold1307_5970_9092_1 gene_BSAL_63235 transcript_CUF51668 gene_biotype_protein_coding transcript_biotype_protein_coding description_major surface protease_…	CFAC1_000165500.1 _joined_ _translated_, CFAC1_000171200.1 _joined_ _translated_, CFAC1_000215500.1 _joined_ _translated_, CFAC1_000215900.1 _joined_ _translated_, CFAC1_000218600.1 _joined_ _translated_, CFAC1_000227800.1 _joined_ _translated_, CFAC1_000228300.1 _joined_ _translated_, CFAC1_000340300.1 _joined_ _translated_, CFAC1_000340400.1 _joined_ _translated_, CFAC1_000340600.1 _joined_ _tr…	HMUS00036300.1 _joined_ _translated_, HMUS00064700.1 _joined_ _translated_, HMUS00064800.1 _joined_ _translated_, HMUS00065100.1 _joined_ _translated_, HMUS00284700.1 _joined_ _translated_, HMUS00284800.1 _joined_ _translated_, HMUS00448400.1 _joined_ _translated_, HMUS00448500.1 _joined_ _translated_, HMUS00836900.1 _joined_ _translated_, HMUS00837000.1 _joined_ _translated_, HMUS00891700.1 _joi…	LBRM2903_000006200.1-p1 | transcript=LBRM2903_000006200.1 | gene=LBRM2903_000006200 | organism=Leishmania_braziliensis_MHOM/BR/75/M2903 | gene_product=major surface protease gp63_ putative | transcript_product=major surface protease gp63_ putative | location=LBRM2903_SCAF000210_84-1520_-_ | protein_length=478 | sequence_SO=supercontig | SO=protein_coding | is_pseudo=false, LBRM2903_000007300.1-p1…	LdBPK_100510.1.1-p1 | transcript=LdBPK_100510.1.1 | gene=LdBPK_100510.1 | organism=Leishmania_donovani_BPK282A1 | gene_product=GP63_ leishmanolysin _fragment_ | transcript_product=GP63_ leishmanolysin _fragment_ | location=Ld10_v01s1_213241-213495_+_ | protein_length=85 | sequence_SO=chromosome | SO=protein_coding | is_pseudo=false, LdBPK_280600.1.1-p1 | transcript=LdBPK_280600.1.1 | gene=LdBPK_2…	LINF_100010100-T1-p1 | transcript=LINF_100010100-T1 | gene=LINF_100010100 | organism=Leishmania_infantum_JPCM5 | gene_product=GP63 - leishmanolysin | transcript_product=GP63 - leishmanolysin | location=LinJ.10_218140-219936_+_ | protein_length=598 | sequence_SO=chromosome | SO=protein_coding | is_pseudo=false, LINF_100010200-T1-p1 | transcript=LINF_100010200-T1 | gene=LINF_100010200 | organism=Le…	LmjF.10.0460_mRNA-p1 | transcript=LmjF.10.0460_mRNA | gene=LmjF.10.0460 | organism=Leishmania_major_strain_Friedlin | gene_product=GP63_ leishmanolysin | transcript_product=GP63_ leishmanolysin | location=LmjF.10_213345-215153_+_ | protein_length=602 | sequence_SO=chromosome | SO=protein_coding | is_pseudo=false, LmjF.10.0465_mRNA-p1 | transcript=LmjF.10.0465_mRNA | gene=LmjF.10.0465 | organism=L…	rna_LpyrH10_01_4550-p1 | transcript=rna_LpyrH10_01_4550 | gene=LpyrH10_01_4550 | organism=Leptomonas_pyrrhocoris_H10 | gene_product=major surface protease_ GP63_ putative | transcript_product=major surface protease_ GP63_ putative | location=LpyrH10_01_1455187-1459173_+_ | protein_length=1329 | sequence_SO=chromosome | SO=protein_coding | is_pseudo=false, rna_LpyrH10_09_3150-p1 | transcript=rna_L…	rna_Lsey_0008_0580-1-p1 | transcript=rna_Lsey_0008_0580-1 | gene=Lsey_0008_0580 | organism=Leptomonas_seymouri_ATCC_30220 | gene_product=major surface protease GP63 putative | transcript_product=major surface protease GP63 putative | location=Lsey_0008_164639-168607_-_ | protein_length=1322 | sequence_SO=contig | SO=protein_coding | is_pseudo=false, rna_Lsey_0085_0180-1-p1 | transcript=rna_Lsey_0…	Tb11.0360_mRNA-p1 | transcript=Tb11.0360_mRNA | gene=Tb11.0360 | organism=Trypanosoma_brucei_brucei_TREU927 | gene_product=chrXI additional_ unordered contigs | transcript_product=chrXI additional_ unordered contigs | location=tryp_XI-1036e06.p1k_18348-20240_+_ | protein_length=630 | sequence_SO=contig | SO=protein_coding | is_pseudo=false, Tb11.0370_mRNA-p1 | transcript=Tb11.0370_mRNA | gene=Tb1…	Tbg972.10.2960_mRNA-p1 | transcript=Tbg972.10.2960_mRNA | gene=Tbg972.10.2960 | organism=Trypanosoma_brucei_gambiense_DAL972 | gene_product=surface protease homologue | transcript_product=surface protease homologue | location=Tbg972_10_569172-570947_-_ | protein_length=591 | sequence_SO=chromosome | SO=protein_coding | is_pseudo=false, Tbg972.11.8480_mRNA-p1 | transcript=Tbg972.11.8480_mRNA | gen…	TcIL3000.11.8010.1-p1 | transcript=TcIL3000.11.8010.1 | gene=TcIL3000.11.8010 | organism=Trypanosoma_congolense_IL3000 | gene_product=Major Surface Protease | transcript_product=Major Surface Protease | location=T.congo.pschr.11_2207555-2209591_+_ | protein_length=678 | sequence_SO=chromosome | SO=protein_coding | is_pseudo=false, TcIL3000.11.8250.1-p1 | transcript=TcIL3000.11.8250.1 | gene=TcIL3…	TcCLB.411383.10_pseudogenic_transcript-p1 | transcript=TcCLB.411383.10_pseudogenic_transcript | gene=TcCLB.411383.10 | organism=Trypanosoma_cruzi_strain_CL_Brener | gene_product=surface protease GP63 _pseudogene__ putative | transcript_product=surface protease GP63 _pseudogene__ putative | location=Tcruzi_828_3-1148_+_ | protein_length=382 | sequence_SO=contig | SO=protein_coding | is_pseudo=true…	TevSTIB805.10.2590-t26_1-p1 | transcript=TevSTIB805.10.2590-t26_1 | gene=TevSTIB805.10.2590 | organism=Trypanosoma_evansi_strain_STIB_805 | gene_product=MSP-C_ putative | transcript_product=MSP-C_ putative | location=STIB805_Chr10_603887-605662_-_ | protein_length=591 | sequence_SO=chromosome | SO=protein_coding | is_pseudo=false, TevSTIB805.11_01.7720-t26_1-p1 | transcript=TevSTIB805.11_01.7720-…	DQ04_00051110-t26_1-p1 | transcript=DQ04_00051110-t26_1 | gene=DQ04_00051110 | organism=Trypanosoma_grayi_ANR4 | gene_product=surface protease GP63 | transcript_product=surface protease GP63 | location=JMRU01000005_26397-27437_-_ | protein_length=346 | sequence_SO=contig | SO=protein_coding | is_pseudo=false, DQ04_00101190-t26_1-p1 | transcript=DQ04_00101190-t26_1 | gene=DQ04_00101190 | organism=…	TRSC58_00642-t26_1-p1 | transcript=TRSC58_00642-t26_1 | gene=TRSC58_00642 | organism=Trypanosoma_rangeli_SC58 | gene_product=surface protease GP63 | transcript_product=surface protease GP63 | location=AUPL01000642_417-1049_-_ | protein_length=210 | sequence_SO=contig | SO=protein_coding | is_pseudo=false, TRSC58_00718-t26_1-p1 | transcript=TRSC58_00718-t26_1 | gene=TRSC58_00718 | organism=Trypano…		TvY486_0000260_mRNA-p1 | transcript=TvY486_0000260_mRNA | gene=TvY486_0000260 | organism=Trypanosoma_vivax_Y486 | gene_product=major surface protease gp63 | transcript_product=major surface protease gp63 | location=TvY486_bin_archived_contig_77_1183-2391_-_ | protein_length=402 | sequence_SO=contig | SO=protein_coding | is_pseudo=false, TvY486_0005070_mRNA-p1 | transcript=TvY486_0005070_mRNA | ge…		148812-152874_1, 178617-183635_1, 186650-188297_1, 189343-191646_1
OG0000004												Tbg.972.2.4420_pseudogenic_transcript-p1 | transcript=Tbg.972.2.4420_pseudogenic_transcript | gene=Tbg.972.2.4420 | organism=Trypanosoma_brucei_gambiense_DAL972 | gene_product=variant surface glycoprotein _VSG_ pseudogene__ putative | transcript_product=variant surface glycoprotein _VSG_ pseudogene__ putative | location=Tbg972_02_887967-889283_-_ | protein_length=439 | sequence_SO=chromosome | SO…	TcIL3000_0_18160.1-p1 | transcript=TcIL3000_0_18160.1 | gene=TcIL3000_0_18160 | organism=Trypanosoma_congolense_IL3000 | gene_product=Trypanosomal VSG domain containing protein_ putative _fragment_ | transcript_product=Trypanosomal VSG domain containing protein_ putative _fragment_ | location=T.congo_bin_contig_708_2-760_-_ | protein_length=253 | sequence_SO=contig | SO=protein_coding | is_pseudo…
OG0000005
OG0000006	EPY25401 pep supercontig_Angomonas_deanei_Genome_Cont11806_240_2474_-1 gene_AGDE_11806 transcript_EPY25401 gene_biotype_protein_coding transcript_biotype_protein_coding description_receptor-type adenylate cyclase, EPY29756 pep supercontig_Angomonas_deanei_Genome_Cont9855_48_1262_-1 gene_AGDE_09855 transcript_EPY29756 gene_biotype_protein_coding transcript_biotype_protein_coding description_hypoth…	CUE78014 pep supercontig_BSAL_BS_scaffold117_8333_12856_1 gene_BSAL_03580 transcript_CUE78014 gene_biotype_protein_coding transcript_biotype_protein_coding description_Hypothetical protein_ putative, CUF86777 pep supercontig_BSAL_BS_scaffold1381_13956_22952_1 gene_BSAL_66595 transcript_CUF86777 gene_biotype_protein_coding transcript_biotype_protein_coding description_guanylate cyclase-like protei…	CFAC1_000027400.1 _joined_ _translated_, CFAC1_000189600.1 _joined_ _translated_, CFAC1_000208500.1 _joined_ _translated_, CFAC1_150006900.1 _joined_ _translated_, CFAC1_150007000.1 _joined_ _translated_, CFAC1_150007100.1 _joined_ _translated_, CFAC1_150007300.1 _joined_ _translated_, CFAC1_150007700.1 _joined_ _translated_, CFAC1_150008200.1 _joined_ _translated_, CFAC1_150008300.1 _joined_ _tr…	HMUS00289900.1 _joined_ _translated_, HMUS00889400.1 _joined_ _translated_, HMUS01122000.1 _joined_ _translated_, HMUS01122100.1 _joined_ _translated_, HMUS01122300.1 _joined_ _translated_, HMUS01122400.1 _joined_ _translated_, HMUS01122500.1 _joined_ _translated_, HMUS01130700.1 _joined_ _translated_, HMUS01130800.1 _joined_ _translated_, HMUS01130900.1 _joined_ _translated_, HMUS01185300.1 _joi…	LBRM2903_350042800.1-p1 | transcript=LBRM2903_350042800.1 | gene=LBRM2903_350042800 | organism=Leishmania_braziliensis_MHOM/BR/75/M2903 | gene_product=receptor-type adenylate cyclase a | transcript_product=receptor-type adenylate cyclase a | location=LbrM2903_35_1371609-1375823_-_ | protein_length=1404 | sequence_SO=chromosome | SO=protein_coding | is_pseudo=false	LdBPK_170120.1.1-p1 | transcript=LdBPK_170120.1.1 | gene=LdBPK_170120.1 | organism=Leishmania_donovani_BPK282A1 | gene_product=receptor-type adenylate cyclase a _fragment_ | transcript_product=receptor-type adenylate cyclase a _fragment_ | location=Ld17_v01s1_33385-36414_-_ | protein_length=1010 | sequence_SO=chromosome | SO=protein_coding | is_pseudo=false, LdBPK_170130.1.1-p1 | transcript=LdBPK…	LINF_170007300-T1-p1 | transcript=LINF_170007300-T1 | gene=LINF_170007300 | organism=Leishmania_infantum_JPCM5 | gene_product=receptor-type adenylate cyclase - putative | transcript_product=receptor-type adenylate cyclase - putative | location=LinJ.17_57242-61378_-_ | protein_length=1378 | sequence_SO=chromosome | SO=protein_coding | is_pseudo=false, LINF_170007400-T1-p1 | transcript=LINF_1700074…	LmjF.17.0180_pseudogenic_transcript-p1 | transcript=LmjF.17.0180_pseudogenic_transcript | gene=LmjF.17.0180 | organism=Leishmania_major_strain_Friedlin | gene_product=receptor-type adenylate cyclase b | transcript_product=receptor-type adenylate cyclase b | location=LmjF.17_68880-72858_-_ | protein_length=1325 | sequence_SO=chromosome | SO=protein_coding | is_pseudo=true, LmjF.17.0190_mRNA-p1 | t…	rna_LpyrH10_06_0740-p1 | transcript=rna_LpyrH10_06_0740 | gene=LpyrH10_06_0740 | organism=Leptomonas_pyrrhocoris_H10 | gene_product=receptor-type adenylate cyclase a-like protein | transcript_product=receptor-type adenylate cyclase a-like protein | location=LpyrH10_06_196386-200714_-_ | protein_length=1443 | sequence_SO=chromosome | SO=protein_coding | is_pseudo=false, rna_LpyrH10_08_2930-p1 | tr…	rna_Lsey_0222_0080-1-p1 | transcript=rna_Lsey_0222_0080-1 | gene=Lsey_0222_0080 | organism=Leptomonas_seymouri_ATCC_30220 | gene_product=receptor-type adenylate cyclase a-like protein | transcript_product=receptor-type adenylate cyclase a-like protein | location=Lsey_0222_14039-18022_-_ | protein_length=1327 | sequence_SO=contig | SO=protein_coding | is_pseudo=false, rna_Lsey_0438_0010-1-p1 | tra…	Tb05.5K5.180_mRNA-p1 | transcript=Tb05.5K5.180_mRNA | gene=Tb05.5K5.180 | organism=Trypanosoma_brucei_brucei_TREU927 | gene_product=receptor-type adenylate cyclase GRESAG 4_ putative | transcript_product=receptor-type adenylate cyclase GRESAG 4_ putative | location=5K5_v5.1_43448-47179_+_ | protein_length=1243 | sequence_SO=contig | SO=protein_coding | is_pseudo=false, Tb05.5K5.190_mRNA-p1 | tran…	Tbg972.10.15760_mRNA-p1 | transcript=Tbg972.10.15760_mRNA | gene=Tbg972.10.15760 | organism=Trypanosoma_brucei_gambiense_DAL972 | gene_product=receptor-type adenylate cyclase GRESAG 4_ putative | transcript_product=receptor-type adenylate cyclase GRESAG 4_ putative | location=Tbg972_10_3054798-3058427_+_ | protein_length=1209 | sequence_SO=chromosome | SO=protein_coding | is_pseudo=false, Tbg972.…	TcIL3000.11.10.1-p1 | transcript=TcIL3000.11.10.1 | gene=TcIL3000.11.10 | organism=Trypanosoma_congolense_IL3000 | gene_product=expression site-associated gene 4 _ESAG4_ protein_ putative | transcript_product=expression site-associated gene 4 _ESAG4_ protein_ putative | location=T.congo.pschr.11_65-2401_-_ | protein_length=778 | sequence_SO=chromosome | SO=protein_coding | is_pseudo=false, TcIL30…		TevSTIB805.10.13690-t26_1-p1 | transcript=TevSTIB805.10.13690-t26_1 | gene=TevSTIB805.10.13690 | organism=Trypanosoma_evansi_strain_STIB_805 | gene_product=receptor-type adenylate cyclase GRESAG 4_ putative_ESAG 4 _expression site-associated gene 4_ protein_ putative | transcript_product=receptor-type adenylate cyclase GRESAG 4_ putative_ESAG 4 _expression site-associated gene 4_ protein_ putativ…	DQ04_00961000-t26_1-p1 | transcript=DQ04_00961000-t26_1 | gene=DQ04_00961000 | organism=Trypanosoma_grayi_ANR4 | gene_product=adenylyl cyclase | transcript_product=adenylyl cyclase | location=JMRU01000096_55-2556_+_ | protein_length=833 | sequence_SO=contig | SO=protein_coding | is_pseudo=false, DQ04_02121000-t26_1-p1 | transcript=DQ04_02121000-t26_1 | gene=DQ04_02121000 | organism=Trypanosoma_gr…	TRSC58_01701-t26_1-p1 | transcript=TRSC58_01701-t26_1 | gene=TRSC58_01701 | organism=Trypanosoma_rangeli_SC58 | gene_product=receptor-type adenylate cyclase | transcript_product=receptor-type adenylate cyclase | location=AUPL01001701_150-1385_-_ | protein_length=411 | sequence_SO=contig | SO=protein_coding | is_pseudo=false, TRSC58_03414-t26_1-p1 | transcript=TRSC58_03414-t26_1 | gene=TRSC58_0341…	TM35_000084600-t36_1-p1 | transcript=TM35_000084600-t36_1 | gene=TM35_000084600 | organism=Trypanosoma_theileri_isolate_Edinburgh | gene_product=receptor-type adenylate cyclase | transcript_product=receptor-type adenylate cyclase | location=NBCO01000008_869771-873619_-_ | protein_length=1282 | sequence_SO=contig | SO=protein_coding | is_pseudo=false, TM35_000261050-t36_1-p1 | transcript=TM35_0002…	TvY486_0000650_mRNA-p1 | transcript=TvY486_0000650_mRNA | gene=TvY486_0000650 | organism=Trypanosoma_vivax_Y486 | gene_product=receptor-type adenylate cyclase GRESAG_ putative _pseudogene_ | transcript_product=receptor-type adenylate cyclase GRESAG_ putative _pseudogene_ | location=TvY486_bin_archived_contig_136_17305-21172_-_ | protein_length=1287 | sequence_SO=contig | SO=protein_coding | is_ps…	1408229-1408688_1, 1751090-1751498_1, 1753348-1753720_1	213554-217763_1
OG0000007	EPY18428 pep supercontig_Angomonas_deanei_Genome_Cont15117_307_2499_1 gene_AGDE_15781 transcript_EPY18428 gene_biotype_protein_coding transcript_biotype_protein_coding description_leucine-richprotein 1 _LRRP1_, EPY20339 pep supercontig_Angomonas_deanei_Genome_Cont14224_1658_3463_1 gene_AGDE_14730 transcript_EPY20339 gene_biotype_protein_coding transcript_biotype_protein_coding description_hypothe…	CUE59845 pep supercontig_BSAL_BS_scaffold1014_3_713_1 gene_BSAL_49420 transcript_CUE59845 gene_biotype_protein_coding transcript_biotype_protein_coding description_receptor-type protein kinase_ putative, CUE59859 pep supercontig_BSAL_BS_scaffold1014_2554_4094_1 gene_BSAL_49425 transcript_CUE59859 gene_biotype_protein_coding transcript_biotype_protein_coding description_receptor-type protein kinas…	CFAC1_030005900.1 _joined_ _translated_, CFAC1_260018300.1 _joined_ _translated_, CFAC1_310017400.1 _joined_ _translated_, CFAC1_350052100.1 _joined_ _translated_	HMUS00000700.1 _joined_ _translated_, HMUS00000900.1 _joined_ _translated_, HMUS00001000.1 _joined_ _translated_, HMUS00001200.1 _joined_ _translated_, HMUS00059000.1.1 _joined_ _translated_, HMUS00133400.1 _joined_ _translated_, HMUS00138600.1 _joined_ _translated_, HMUS00176100.1 _joined_ _translated_, HMUS00182500.1 _joined_ _translated_, HMUS00182600.1 _joined_ _translated_, HMUS00182700.1 _j…	LBRM2903_350061800.1-p1 | transcript=LBRM2903_350061800.1 | gene=LBRM2903_350061800 | organism=Leishmania_braziliensis_MHOM/BR/75/M2903 | gene_product=Leucine Rich repeat_ putative | transcript_product=Leucine Rich repeat_ putative | location=LbrM2903_35_2018667-2022290_+_ | protein_length=1207 | sequence_SO=chromosome | SO=protein_coding | is_pseudo=false	LdBPK_030010.1.1-p1 | transcript=LdBPK_030010.1.1 | gene=LdBPK_030010.1 | organism=Leishmania_donovani_BPK282A1 | gene_product=hypothetical protein | transcript_product=hypothetical protein | location=Ld03_v01s1_1212-4241_-_ | protein_length=1009 | sequence_SO=chromosome | SO=protein_coding | is_pseudo=false, LdBPK_365070.1.1-p1 | transcript=LdBPK_365070.1.1 | gene=LdBPK_365070.1 | organism=Leish…	LINF_030005000-T1-p1 | transcript=LINF_030005000-T1 | gene=LINF_030005000 | organism=Leishmania_infantum_JPCM5 | gene_product=Leucine rich repeat/Leucine Rich Repeat - putative | transcript_product=Leucine rich repeat/Leucine Rich Repeat - putative | location=LinJ.03_1189-4218_-_ | protein_length=1009 | sequence_SO=chromosome | SO=protein_coding | is_pseudo=false, LINF_360057900-T1-p1 | transcrip…	LmjF.03.0010_mRNA-p1 | transcript=LmjF.03.0010_mRNA | gene=LmjF.03.0010 | organism=Leishmania_major_strain_Friedlin | gene_product=hypothetical protein | transcript_product=hypothetical protein | location=LmjF.03_1165-4176_-_ | protein_length=1003 | sequence_SO=chromosome | SO=protein_coding | is_pseudo=false, LmjF.36.4840_mRNA-p1 | transcript=LmjF.36.4840_mRNA | gene=LmjF.36.4840 | organism=Leis…	rna_LpyrH10_04_2490-p1 | transcript=rna_LpyrH10_04_2490 | gene=LpyrH10_04_2490 | organism=Leptomonas_pyrrhocoris_H10 | gene_product=hypothetical protein | transcript_product=hypothetical protein | location=LpyrH10_04_656498-661015_-_ | protein_length=1506 | sequence_SO=chromosome | SO=protein_coding | is_pseudo=false, rna_LpyrH10_06_2640-p1 | transcript=rna_LpyrH10_06_2640 | gene=LpyrH10_06_2640 …	rna_Lsey_0017_0250-1-p1 | transcript=rna_Lsey_0017_0250-1 | gene=Lsey_0017_0250 | organism=Leptomonas_seymouri_ATCC_30220 | gene_product=hypothetical protein | transcript_product=hypothetical protein | location=Lsey_0017_50636-55090_-_ | protein_length=1484 | sequence_SO=contig | SO=protein_coding | is_pseudo=false, rna_Lsey_0034_0020-1-p1 | transcript=rna_Lsey_0034_0020-1 | gene=Lsey_0034_0020 |…	Tb09.v4.0041_pseudogenic_transcript-p1 | transcript=Tb09.v4.0041_pseudogenic_transcript | gene=Tb09.v4.0041 | organism=Trypanosoma_brucei_brucei_TREU927 | gene_product=leucine-rich repeat protein _LRRP__ fragment | transcript_product=leucine-rich repeat protein _LRRP__ fragment | location=TP26P4-6c09.p1k_1327-2803_+_ | protein_length=491 | sequence_SO=contig | SO=protein_coding | is_pseudo=true, …	Tbg972.10.12440_mRNA-p1 | transcript=Tbg972.10.12440_mRNA | gene=Tbg972.10.12440 | organism=Trypanosoma_brucei_gambiense_DAL972 | gene_product=Leucine-rich repeat domain containing protein | transcript_product=Leucine-rich repeat domain containing protein | location=Tbg972_10_2422619-2425159_+_ | protein_length=846 | sequence_SO=chromosome | SO=protein_coding | is_pseudo=false, Tbg972.10.19910_mR…	TcIL3000_0_19350.1-p1 | transcript=TcIL3000_0_19350.1 | gene=TcIL3000_0_19350 | organism=Trypanosoma_congolense_IL3000 | gene_product=leucine-rich repeat protein _LRRP__ putative | transcript_product=leucine-rich repeat protein _LRRP__ putative | location=T.congo_bin_contig_770_4182-5621_-_ | protein_length=479 | sequence_SO=contig | SO=protein_coding | is_pseudo=false, TcIL3000_0_25140.1-p1 | tr…		TevSTIB805.1.230-t26_1-p1 | transcript=TevSTIB805.1.230-t26_1 | gene=TevSTIB805.1.230 | organism=Trypanosoma_evansi_strain_STIB_805 | gene_product=leucine-rich repeat protein _LRRP__ putative | transcript_product=leucine-rich repeat protein _LRRP__ putative | location=STIB805_Chr01_106401-110582_+_ | protein_length=1393 | sequence_SO=chromosome | SO=protein_coding | is_pseudo=false, TevSTIB805.1.…	DQ04_00251330-t26_1-p1 | transcript=DQ04_00251330-t26_1 | gene=DQ04_00251330 | organism=Trypanosoma_grayi_ANR4 | gene_product=leucine-rich repeat protein 1 _LRRP1_ | transcript_product=leucine-rich repeat protein 1 _LRRP1_ | location=JMRU01000025_51348-53063_-_ | protein_length=571 | sequence_SO=contig | SO=protein_coding | is_pseudo=false, DQ04_01401120-t26_1-p1 | transcript=DQ04_01401120-t26_1 …	TRSC58_06003-t26_1-p1 | transcript=TRSC58_06003-t26_1 | gene=TRSC58_06003 | organism=Trypanosoma_rangeli_SC58 | gene_product=hypothetical protein | transcript_product=hypothetical protein | location=AUPL01006003_271-2364_-_ | protein_length=697 | sequence_SO=contig | SO=protein_coding | is_pseudo=false	TM35_000041000-t36_1-p1 | transcript=TM35_000041000-t36_1 | gene=TM35_000041000 | organism=Trypanosoma_theileri_isolate_Edinburgh | gene_product=leucine-rich repeat protein 1 _LRRP1_ | transcript_product=leucine-rich repeat protein 1 _LRRP1_ | location=NBCO01000004_802-2550_+_ | protein_length=582 | sequence_SO=contig | SO=protein_coding | is_pseudo=false, TM35_000082170-t36_1-p1 | transcript=TM3…	TvY486_0000240_mRNA-p1 | transcript=TvY486_0000240_mRNA | gene=TvY486_0000240 | organism=Trypanosoma_vivax_Y486 | gene_product=leucine-rich repeat protein | transcript_product=leucine-rich repeat protein | location=TvY486_bin_archived_contig_71_27-1562_-_ | protein_length=511 | sequence_SO=contig | SO=protein_coding | is_pseudo=false, TvY486_0001370_mRNA-p1 | transcript=TvY486_0001370_mRNA | gene…	444445-445728_1	1290132-1293891_1
OG0000008	EPY15804 pep supercontig_Angomonas_deanei_Genome_Cont16637_55_1272_-1 gene_AGDE_16963 transcript_EPY15804 gene_biotype_protein_coding transcript_biotype_protein_coding description_UDP-Gal or UDP-GlcNAc-dependent glycosyltransferase, EPY16633 pep supercontig_Angomonas_deanei_Genome_Cont16175_593_2494_-1 gene_AGDE_16678 transcript_EPY16633 gene_biotype_protein_coding transcript_biotype_protein_codi…	CUG02810 pep supercontig_BSAL_BS_scaffold1449_10446_11933_1 gene_BSAL_69925 transcript_CUG02810 gene_biotype_protein_coding transcript_biotype_protein_coding description_UDP-gal or UDP-c-dependent glycosyltransferase_ putative, CUG90606 pep supercontig_BSAL_BS_scaffold634_26454_27794_1 gene_BSAL_27930 transcript_CUG90606 gene_biotype_protein_coding transcript_biotype_protein_coding description_UD…	CFAC1_000011700.1 _joined_ _translated_, CFAC1_000011800.1 _joined_ _translated_, CFAC1_000022800.1 _joined_ _translated_, CFAC1_000031500.1 _joined_ _translated_, CFAC1_000034400.1 _joined_ _translated_, CFAC1_000053400.1 _joined_ _translated_, CFAC1_000095400.1 _joined_ _translated_, CFAC1_000095500.1 _joined_ _translated_, CFAC1_000165000.1 _joined_ _translated_, CFAC1_000169700.1 _joined_ _tr…	HMUS00074100.1 _joined_ _translated_, HMUS00074200.1 _joined_ _translated_, HMUS00074300.1 _joined_ _translated_, HMUS00074400.1 _joined_ _translated_, HMUS00074500.1 _joined_ _translated_, HMUS00074600.1.1 _joined_ _translated_, HMUS00074700.1 _joined_ _translated_, HMUS00074800.1.1 _joined_ _translated_, HMUS00074900.1 _joined_ _translated_, HMUS00075000.1.1 _joined_ _translated_, HMUS00104200.…	LBRM2903_000005400.1-p1 | transcript=LBRM2903_000005400.1 | gene=LBRM2903_000005400 | organism=Leishmania_braziliensis_MHOM/BR/75/M2903 | gene_product=hypothetical protein_ conserved | transcript_product=hypothetical protein_ conserved | location=LBRM2903_SCAF000102_89-406_-_ | protein_length=105 | sequence_SO=supercontig | SO=protein_coding | is_pseudo=false, LBRM2903_000006100.1-p1 | transcript…	LdBPK_020140.1.1-p1 | transcript=LdBPK_020140.1.1 | gene=LdBPK_020140.1 | organism=Leishmania_donovani_BPK282A1 | gene_product=phosphoglycan beta 1_3 galactosyltransferase_ putative _fragment_ | transcript_product=phosphoglycan beta 1_3 galactosyltransferase_ putative _fragment_ | location=Ld02_v01s1_68132-70144_-_ | protein_length=634 | sequence_SO=chromosome | SO=protein_coding | is_pseudo=fals…	LINF_020005000-T1-p1 | transcript=LINF_020005000-T1 | gene=LINF_020005000 | organism=Leishmania_infantum_JPCM5 | gene_product=phosphoglycan beta 1_3 galactosyltransferase 6 | transcript_product=phosphoglycan beta 1_3 galactosyltransferase 6 | location=LinJ.02_3395-5842_-_ | protein_length=815 | sequence_SO=chromosome | SO=protein_coding | is_pseudo=false, LINF_020006700-T1-p1 | transcript=LINF_02…	LmjF.02.0010_mRNA-p1 | transcript=LmjF.02.0010_mRNA | gene=LmjF.02.0010 | organism=Leishmania_major_strain_Friedlin | gene_product=phosphoglycan beta 1_3 galactosyltransferase 3 | transcript_product=phosphoglycan beta 1_3 galactosyltransferase 3 | location=LmjF.02_4431-6875_-_ | protein_length=814 | sequence_SO=chromosome | SO=protein_coding | is_pseudo=false, LmjF.02.0160_mRNA-p1 | transcript=Lm…	rna_LpyrH10_27_0220-p1 | transcript=rna_LpyrH10_27_0220 | gene=LpyrH10_27_0220 | organism=Leptomonas_pyrrhocoris_H10 | gene_product=phosphoglycan beta 1_3 galactosyltransferase _SCGR3_ | transcript_product=phosphoglycan beta 1_3 galactosyltransferase _SCGR3_ | location=LpyrH10_27_83845-86451_-_ | protein_length=869 | sequence_SO=chromosome | SO=protein_coding | is_pseudo=false, rna_LpyrH10_27_024…	rna_Lsey_0379_0040-1-p1 | transcript=rna_Lsey_0379_0040-1 | gene=Lsey_0379_0040 | organism=Leptomonas_seymouri_ATCC_30220 | gene_product=phosphoglycan beta 1 3 galactosyltransferase putative _SCGL_ | transcript_product=phosphoglycan beta 1 3 galactosyltransferase putative _SCGL_ | location=Lsey_0379_10847-14938_+_ | protein_length=1363 | sequence_SO=contig | SO=protein_coding | is_pseudo=false, r…	Tb05.5K5.510_pseudogenic_transcript-p1 | transcript=Tb05.5K5.510_pseudogenic_transcript | gene=Tb05.5K5.510 | organism=Trypanosoma_brucei_brucei_TREU927 | gene_product=phosphoglycan beta 1_3 galactosyltransferase_ degenerate | transcript_product=phosphoglycan beta 1_3 galactosyltransferase_ degenerate | location=5K5_v5.1_147286-148407_-_ | protein_length=373 | sequence_SO=contig | SO=protein_codi…	Tbg.972.2.1830_mRNA-p1 | transcript=Tbg.972.2.1830_mRNA | gene=Tbg.972.2.1830 | organism=Trypanosoma_brucei_gambiense_DAL972 | gene_product=UDP-Gal or UDP-GlcNAc-dependent glycosyltransferase_ putative | transcript_product=UDP-Gal or UDP-GlcNAc-dependent glycosyltransferase_ putative | location=Tbg972_02_359357-360490_-_ | protein_length=377 | sequence_SO=chromosome | SO=protein_coding | is_pseud…	TcIL3000_0_01410.1-p1 | transcript=TcIL3000_0_01410.1 | gene=TcIL3000_0_01410 | organism=Trypanosoma_congolense_IL3000 | gene_product=UDP-Gal or UDP-GlcNAc-dependent glycosyltransferase_ putative | transcript_product=UDP-Gal or UDP-GlcNAc-dependent glycosyltransferase_ putative | location=T.congo_bin_contig_46_2572-3783_-_ | protein_length=403 | sequence_SO=contig | SO=protein_coding | is_pseudo=…	TcCLB.503705.11_pseudogenic_transcript-p1 | transcript=TcCLB.503705.11_pseudogenic_transcript | gene=TcCLB.503705.11 | organism=Trypanosoma_cruzi_strain_CL_Brener | gene_product=UDP-Gal or UDP-GlcNAc-dependent glycosyltransferase _pseudogene__ putative | transcript_product=UDP-Gal or UDP-GlcNAc-dependent glycosyltransferase _pseudogene__ putative | location=Tcruzi_4711_1-342_+_ | protein_length=1…	TevSTIB805.10.12890-t26_1-p1 | transcript=TevSTIB805.10.12890-t26_1 | gene=TevSTIB805.10.12890 | organism=Trypanosoma_evansi_strain_STIB_805 | gene_product=UDP-Gal or UDP-GlcNAc-dependent glycosyltransferase_ putative | transcript_product=UDP-Gal or UDP-GlcNAc-dependent glycosyltransferase_ putative | location=STIB805_Chr10_2963650-2964765_-_ | protein_length=371 | sequence_SO=chromosome | SO=pro…	DQ04_00151090-t26_1-p1 | transcript=DQ04_00151090-t26_1 | gene=DQ04_00151090 | organism=Trypanosoma_grayi_ANR4 | gene_product=putative UDP-Gal or UDP-GlcNAc-dependent glycosyltransferase | transcript_product=putative UDP-Gal or UDP-GlcNAc-dependent glycosyltransferase | location=JMRU01000015_14584-15627_+_ | protein_length=347 | sequence_SO=contig | SO=protein_coding | is_pseudo=false, DQ04_01201…	TRSC58_00582-t26_1-p1 | transcript=TRSC58_00582-t26_1 | gene=TRSC58_00582 | organism=Trypanosoma_rangeli_SC58 | gene_product=hypothetical protein | transcript_product=hypothetical protein | location=AUPL01000582_21-692_-_ | protein_length=223 | sequence_SO=contig | SO=protein_coding | is_pseudo=false, TRSC58_00816-t26_1-p1 | transcript=TRSC58_00816-t26_1 | gene=TRSC58_00816 | organism=Trypanosoma…	TM35_000043830-t36_1-p1 | transcript=TM35_000043830-t36_1 | gene=TM35_000043830 | organism=Trypanosoma_theileri_isolate_Edinburgh | gene_product=putative UDP-Gal or UDP-GlcNAc-dependent glycosyltransferase | transcript_product=putative UDP-Gal or UDP-GlcNAc-dependent glycosyltransferase | location=NBCO01000004_641525-642652_+_ | protein_length=375 | sequence_SO=contig | SO=protein_coding | is_pse…	TvY486_0018210_mRNA-p1 | transcript=TvY486_0018210_mRNA | gene=TvY486_0018210 | organism=Trypanosoma_vivax_Y486 | gene_product=phosphoglycan beta 1_3 galactosyltransferase_ putative | transcript_product=phosphoglycan beta 1_3 galactosyltransferase_ putative | location=TvY486_bin_archived_contig_3377_12017-12526_-_ | protein_length=169 | sequence_SO=contig | SO=protein_coding | is_pseudo=false, Tv…	191514-192401_1
OG0000009	EPY24446 pep supercontig_Angomonas_deanei_Genome_Cont12343_1102_2292_-1 gene_AGDE_12343 transcript_EPY24446 gene_biotype_protein_coding transcript_biotype_protein_coding description_amino acid transporter, EPY25281 pep supercontig_Angomonas_deanei_Genome_Cont11927_155_1273_-1 gene_AGDE_11927 transcript_EPY25281 gene_biotype_protein_coding transcript_biotype_protein_coding description_amino acid t…	CUG93487 pep supercontig_BSAL_BS_scaffold910_19877_21334_1 gene_BSAL_43130 transcript_CUG93487 gene_biotype_protein_coding transcript_biotype_protein_coding description_amino acid transporter_ putative	CFAC1_000184700.1 _joined_ _translated_, CFAC1_000194700.1 _joined_ _translated_, CFAC1_000200400.1 _joined_ _translated_, CFAC1_000207200.1 _joined_ _translated_, CFAC1_000213800.1 _joined_ _translated_, CFAC1_000219900.1 _joined_ _translated_, CFAC1_000220300.1 _joined_ _translated_, CFAC1_000229500.1 _joined_ _translated_, CFAC1_000229700.1 _joined_ _translated_, CFAC1_000230100.1 _joined_ _tr…	HMUS00115100.1 _joined_ _translated_, HMUS00135100.1 _joined_ _translated_, HMUS00135200.1 _joined_ _translated_, HMUS00135300.1 _joined_ _translated_, HMUS00135400.1.1 _joined_ _translated_, HMUS00135500.1 _joined_ _translated_, HMUS00135600.1 _joined_ _translated_, HMUS00211700.1 _joined_ _translated_, HMUS00211800.1 _joined_ _translated_, HMUS00211900.1 _joined_ _translated_, HMUS00212100.1 _j…	LBRM2903_000006400.1-p1 | transcript=LBRM2903_000006400.1 | gene=LBRM2903_000006400 | organism=Leishmania_braziliensis_MHOM/BR/75/M2903 | gene_product=Transmembrane amino acid transporter protein_ putative | transcript_product=Transmembrane amino acid transporter protein_ putative | location=LBRM2903_SCAF000242_57-452_+_ | protein_length=131 | sequence_SO=supercontig | SO=protein_coding | is_pseu…	LdBPK_020410.1.1-p1 | transcript=LdBPK_020410.1.1 | gene=LdBPK_020410.1 | organism=Leishmania_donovani_BPK282A1 | gene_product=hypothetical protein | transcript_product=hypothetical protein | location=Ld02_v01s1_189853-190206_-_ | protein_length=117 | sequence_SO=chromosome | SO=protein_coding | is_pseudo=true, LdBPK_071340.1.1-p1 | transcript=LdBPK_071340.1.1 | gene=LdBPK_071340.1 | organism=Lei…	LINF_020009400-T1-p1 | transcript=LINF_020009400-T1 | gene=LINF_020009400 | organism=Leishmania_infantum_JPCM5 | gene_product=Transmembrane amino acid transporter protein - putative | transcript_product=Transmembrane amino acid transporter protein - putative | location=LinJ.02_199092-200864_-_ | protein_length=590 | sequence_SO=chromosome | SO=protein_coding | is_pseudo=true, LINF_070018400-T1-p1…	LmjF.02.0440_pseudogenic_transcript-p1 | transcript=LmjF.02.0440_pseudogenic_transcript | gene=LmjF.02.0440 | organism=Leishmania_major_strain_Friedlin | gene_product=amino acid permease_ putative | transcript_product=amino acid permease_ putative | location=LmjF.02_196415-198530_-_ | protein_length=681 | sequence_SO=chromosome | SO=protein_coding | is_pseudo=true, LmjF.07.1160_mRNA-p1 | transcri…	rna_LpyrH10_01_0150-p1 | transcript=rna_LpyrH10_01_0150 | gene=LpyrH10_01_0150 | organism=Leptomonas_pyrrhocoris_H10 | gene_product=amino acid transporter aATP11_ putative | transcript_product=amino acid transporter aATP11_ putative | location=LpyrH10_01_62077-63549_-_ | protein_length=491 | sequence_SO=chromosome | SO=protein_coding | is_pseudo=false, rna_LpyrH10_01_0160-p1 | transcript=rna_Lpyr…	rna_Lsey_0007_0160-1-p1 | transcript=rna_Lsey_0007_0160-1 | gene=Lsey_0007_0160 | organism=Leptomonas_seymouri_ATCC_30220 | gene_product=amino acid transporter aATP11 putative | transcript_product=amino acid transporter aATP11 putative | location=Lsey_0007_50877-52475_+_ | protein_length=532 | sequence_SO=contig | SO=protein_coding | is_pseudo=false, rna_Lsey_0007_0170-1-p1 | transcript=rna_Lsey_…	Tb11.v5.0540.1-p1 | transcript=Tb11.v5.0540.1 | gene=Tb11.v5.0540 | organism=Trypanosoma_brucei_brucei_TREU927 | gene_product=amino acid transporter 8_ putative | transcript_product=amino acid transporter 8_ putative | location=Tb927_11_bin_v5.1_2354708-2356180_-_ | protein_length=490 | sequence_SO=contig | SO=protein_coding | is_pseudo=false, Tb11.v5.0541.1-p1 | transcript=Tb11.v5.0541.1 | gene=…	Tbg972.10.7950_mRNA-p1 | transcript=Tbg972.10.7950_mRNA | gene=Tbg972.10.7950 | organism=Trypanosoma_brucei_gambiense_DAL972 | gene_product=amino acid transporter_ putative | transcript_product=amino acid transporter_ putative | location=Tbg972_10_1593729-1594964_+_ | protein_length=411 | sequence_SO=chromosome | SO=protein_coding | is_pseudo=false, Tbg972.11.17770_mRNA-p1 | transcript=Tbg972.11.…	TcIL3000.11.15770.1-p1 | transcript=TcIL3000.11.15770.1 | gene=TcIL3000.11.15770 | organism=Trypanosoma_congolense_IL3000 | gene_product=L-Lysine transport protein_ putative | transcript_product=L-Lysine transport protein_ putative | location=T.congo.pschr.11_4436244-4437620_-_ | protein_length=458 | sequence_SO=chromosome | SO=protein_coding | is_pseudo=false, TcIL3000.11.15860.1-p1 | transcript…		TevSTIB805.10.6870-t26_1-p1 | transcript=TevSTIB805.10.6870-t26_1 | gene=TevSTIB805.10.6870 | organism=Trypanosoma_evansi_strain_STIB_805 | gene_product=amino acid transporter_ putative | transcript_product=amino acid transporter_ putative | location=STIB805_Chr10_1627837-1629198_+_ | protein_length=453 | sequence_SO=chromosome | SO=protein_coding | is_pseudo=false, TevSTIB805.11_01.16390-t26_1-p…	DQ04_02501020-t26_1-p1 | transcript=DQ04_02501020-t26_1 | gene=DQ04_02501020 | organism=Trypanosoma_grayi_ANR4 | gene_product=putative amino acid transporter PAT2 | transcript_product=putative amino acid transporter PAT2 | location=JMRU01000250_8097-9584_-_ | protein_length=495 | sequence_SO=contig | SO=protein_coding | is_pseudo=false, DQ04_02501030-t26_1-p1 | transcript=DQ04_02501030-t26_1 | ge…	TRSC58_00220-t26_1-p1 | transcript=TRSC58_00220-t26_1 | gene=TRSC58_00220 | organism=Trypanosoma_rangeli_SC58 | gene_product=amino acid permease | transcript_product=amino acid permease | location=AUPL01000220_390-1907_+_ | protein_length=505 | sequence_SO=contig | SO=protein_coding | is_pseudo=false, TRSC58_00724-t26_1-p1 | transcript=TRSC58_00724-t26_1 | gene=TRSC58_00724 | organism=Trypanosoma…	TM35_000023070-t36_1-p1 | transcript=TM35_000023070-t36_1 | gene=TM35_000023070 | organism=Trypanosoma_theileri_isolate_Edinburgh | gene_product=putative amino acid transporter_ putative | transcript_product=putative amino acid transporter_ putative | location=NBCO01000002_555307-556773_+_ | protein_length=488 | sequence_SO=contig | SO=protein_coding | is_pseudo=false, TM35_000132240-t36_1-p1 | t…	TvY486_0021710_mRNA-p1 | transcript=TvY486_0021710_mRNA | gene=TvY486_0021710 | organism=Trypanosoma_vivax_Y486 | gene_product=amino acid permease/amino acid transporter_ putative | transcript_product=amino acid permease/amino acid transporter_ putative | location=TvY486_bin_archived_contig_4140_1898-3241_-_ | protein_length=447 | sequence_SO=contig | SO=protein_coding | is_pseudo=false, TvY486_0…	393095-394481_1, 82190-83687_1	13052-14552_1, 143150-144638_1, 16836-18336_1, 20410-22120_1, 24641-26324_1, 408063-409536_1, 5877-7323_1, 9268-10768_1
OG0000010											Tb927.2.5280_mRNA-p1 | transcript=Tb927.2.5280_mRNA | gene=Tb927.2.5280 | organism=Trypanosoma_brucei_brucei_TREU927 | gene_product=Enriched in surface-labeled proteome protein 1 | transcript_product=Enriched in surface-labeled proteome protein 1 | location=Tb927_02_v5.1_939191-941299_+_ | protein_length=702 | sequence_SO=chromosome | SO=protein_coding | is_pseudo=false, Tb927.5.640_mRNA-p1 | tra…	Tbg.972.2.3310_mRNA-p1 | transcript=Tbg.972.2.3310_mRNA | gene=Tbg.972.2.3310 | organism=Trypanosoma_brucei_gambiense_DAL972 | gene_product=trans-sialidase_ putative | transcript_product=trans-sialidase_ putative | location=Tbg972_02_673085-675193_+_ | protein_length=702 | sequence_SO=chromosome | SO=protein_coding | is_pseudo=false, Tbg972.11.9090_mRNA-p1 | transcript=Tbg972.11.9090_mRNA | gene=…	TcIL3000.11.12070.1-p1 | transcript=TcIL3000.11.12070.1 | gene=TcIL3000.11.12070 | organism=Trypanosoma_congolense_IL3000 | gene_product=Concanavalin A-like lectin/glucanases superfamily_ putative | transcript_product=Concanavalin A-like lectin/glucanases superfamily_ putative | location=T.congo.pschr.11_3132120-3132782_-_ | protein_length=220 | sequence_SO=chromosome | SO=protein_coding | is_pse…		TevSTIB805.2.2980-t26_1-p1 | transcript=TevSTIB805.2.2980-t26_1 | gene=TevSTIB805.2.2980 | organism=Trypanosoma_evansi_strain_STIB_805 | gene_product=trans-sialidase_ putative | transcript_product=trans-sialidase_ putative | location=STIB805_Chr02_937674-939782_+_ | protein_length=702 | sequence_SO=chromosome | SO=protein_coding | is_pseudo=false, TevSTIB805.5.690-t26_1-p1 | transcript=TevSTIB805…	DQ04_05261000-t26_1-p1 | transcript=DQ04_05261000-t26_1 | gene=DQ04_05261000 | organism=Trypanosoma_grayi_ANR4 | gene_product=hypothetical protein | transcript_product=hypothetical protein | location=JMRU01000526_1068-3419_-_ | protein_length=783 | sequence_SO=contig | SO=protein_coding | is_pseudo=false, DQ04_16511000-t26_1-p1 | transcript=DQ04_16511000-t26_1 | gene=DQ04_16511000 | organism=Tryp…	TRSC58_02495-t26_1-p1 | transcript=TRSC58_02495-t26_1 | gene=TRSC58_02495 | organism=Trypanosoma_rangeli_SC58 | gene_product=hypothetical protein | transcript_product=hypothetical protein | location=AUPL01002495_212-1609_+_ | protein_length=465 | sequence_SO=contig | SO=protein_coding | is_pseudo=false, TRSC58_04771-t26_1-p1 | transcript=TRSC58_04771-t26_1 | gene=TRSC58_04771 | organism=Trypanoso…	TM35_000025450-t36_1-p1 | transcript=TM35_000025450-t36_1 | gene=TM35_000025450 | organism=Trypanosoma_theileri_isolate_Edinburgh | gene_product=Chain A_ A Mutant Of Trypanosoma Rangeli Sialidase Displaying Trans- Sialidase Activity | transcript_product=Chain A_ A Mutant Of Trypanosoma Rangeli Sialidase Displaying Trans- Sialidase Activity | location=NBCO01000002_1125081-1126445_+_ | protein_leng…	TvY486_0017960_mRNA-p1 | transcript=TvY486_0017960_mRNA | gene=TvY486_0017960 | organism=Trypanosoma_vivax_Y486 | gene_product=trans-sialidase_ putative | transcript_product=trans-sialidase_ putative | location=TvY486_bin_archived_contig_3340_330-1436_+_ | protein_length=368 | sequence_SO=contig | SO=protein_coding | is_pseudo=false, TvY486_0024490_mRNA-p1 | transcript=TvY486_0024490_mRNA | gene=…
OG0000011
OG0000012
OG0000013		CUE74605 pep supercontig_BSAL_BS_scaffold1147_24942_25880_1 gene_BSAL_55800 transcript_CUE74605 gene_biotype_protein_coding transcript_biotype_protein_coding description_transmembrane protein_ putative, CUE89290 pep supercontig_BSAL_BS_scaffold1185_20644_25380_1 gene_BSAL_57150 transcript_CUE89290 gene_biotype_protein_coding transcript_biotype_protein_coding description_GPI-anchored surface prote…														DQ04_03431000-t26_1-p1 | transcript=DQ04_03431000-t26_1 | gene=DQ04_03431000 | organism=Trypanosoma_grayi_ANR4 | gene_product=dispersed gene family protein 1 _DGF-1_ | transcript_product=dispersed gene family protein 1 _DGF-1_ | location=JMRU01000343_1342-11283_-_ | protein_length=3313 | sequence_SO=contig | SO=protein_coding | is_pseudo=false, DQ04_04341010-t26_1-p1 | transcript=DQ04_04341010-t2…	TRSC58_00974-t26_1-p1 | transcript=TRSC58_00974-t26_1 | gene=TRSC58_00974 | organism=Trypanosoma_rangeli_SC58 | gene_product=hypothetical protein | transcript_product=hypothetical protein | location=AUPL01000974_25-264_+_ | protein_length=79 | sequence_SO=contig | SO=protein_coding | is_pseudo=false, TRSC58_01629-t26_1-p1 | transcript=TRSC58_01629-t26_1 | gene=TRSC58_01629 | organism=Trypanosoma_…	TM35_000061630-t36_1-p1 | transcript=TM35_000061630-t36_1 | gene=TM35_000061630 | organism=Trypanosoma_theileri_isolate_Edinburgh | gene_product=hypothetical protein | transcript_product=hypothetical protein | location=NBCO01000006_172636-181533_+_ | protein_length=2965 | sequence_SO=contig | SO=protein_coding | is_pseudo=false, TM35_000101960-t36_1-p1 | transcript=TM35_000101960-t36_1 | gene=TM3…
OG0000014																	TRSC58_02016-t26_1-p1 | transcript=TRSC58_02016-t26_1 | gene=TRSC58_02016 | organism=Trypanosoma_rangeli_SC58 | gene_product=hypothetical protein | transcript_product=hypothetical protein | location=AUPL01002016_1-483_-_ | protein_length=160 | sequence_SO=contig | SO=protein_coding | is_pseudo=false, TRSC58_06631-t26_1-p1 | transcript=TRSC58_06631-t26_1 | gene=TRSC58_06631 | organism=Trypanosoma_…
OG0000015		CUE71976 pep supercontig_BSAL_BS_scaffold1102_32903_34117_1 gene_BSAL_53815 transcript_CUE71976 gene_biotype_protein_coding transcript_biotype_protein_coding description_expression site-associated gene _ESAG3-like_ protein_ putative	CFAC1_010009200.1 _joined_ _translated_, CFAC1_270008700.1 _joined_ _translated_	HMUS00790000.1 _joined_ _translated_, HMUS00790100.1 _joined_ _translated_					rna_LpyrH10_11_0380-p1 | transcript=rna_LpyrH10_11_0380 | gene=LpyrH10_11_0380 | organism=Leptomonas_pyrrhocoris_H10 | gene_product=hypothetical protein unique for Leptomonas pyrrhocoris | transcript_product=hypothetical protein unique for Leptomonas pyrrhocoris | location=LpyrH10_11_102227-103885_+_ | protein_length=553 | sequence_SO=chromosome | SO=protein_coding | is_pseudo=false, rna_LpyrH10_…	rna_Lsey_0036_0190-1-p1 | transcript=rna_Lsey_0036_0190-1 | gene=Lsey_0036_0190 | organism=Leptomonas_seymouri_ATCC_30220 | gene_product=hypothetical protein unique for Leptomonas seymouri | transcript_product=hypothetical protein unique for Leptomonas seymouri | location=Lsey_0036_64933-66765_+_ | protein_length=610 | sequence_SO=contig | SO=protein_coding | is_pseudo=false		Tbg.972.2.620_mRNA-p1 | transcript=Tbg.972.2.620_mRNA | gene=Tbg.972.2.620 | organism=Trypanosoma_brucei_gambiense_DAL972 | gene_product=expression site-associated gene 3 _ESAG3_ protein_ putative | transcript_product=expression site-associated gene 3 _ESAG3_ protein_ putative | location=Tbg972_02_97551-98702_-_ | protein_length=383 | sequence_SO=chromosome | SO=protein_coding | is_pseudo=false, …		TcCLB.505097.49_mRNA-p1 | transcript=TcCLB.505097.49_mRNA | gene=TcCLB.505097.49 | organism=Trypanosoma_cruzi_strain_CL_Brener | gene_product=expression site-associated gene 3 _ESAG3-like_ protein_ putative | transcript_product=expression site-associated gene 3 _ESAG3-like_ protein_ putative | location=Tcruzi_6503_4917-5996_-_ | protein_length=359 | sequence_SO=contig | SO=protein_coding | is_pse…	TevSTIB805.1.30-t26_1-p1 | transcript=TevSTIB805.1.30-t26_1 | gene=TevSTIB805.1.30 | organism=Trypanosoma_evansi_strain_STIB_805 | gene_product=expression site-associated gene _ESAG_ pseudogene__ putative | transcript_product=expression site-associated gene _ESAG_ pseudogene__ putative | location=STIB805_Chr01_6828-7831_-_ | protein_length=332 | sequence_SO=chromosome | SO=protein_coding | is_pse…	DQ04_00201010-t26_1-p1 | transcript=DQ04_00201010-t26_1 | gene=DQ04_00201010 | organism=Trypanosoma_grayi_ANR4 | gene_product=expression site-associated gene _ESAG-like_ protein | transcript_product=expression site-associated gene _ESAG-like_ protein | location=JMRU01000020_3104-4258_-_ | protein_length=384 | sequence_SO=contig | SO=protein_coding | is_pseudo=false, DQ04_01761020-t26_1-p1 | trans…	TRSC58_00715-t26_1-p1 | transcript=TRSC58_00715-t26_1 | gene=TRSC58_00715 | organism=Trypanosoma_rangeli_SC58 | gene_product=hypothetical protein | transcript_product=hypothetical protein | location=AUPL01000715_176-775_-_ | protein_length=199 | sequence_SO=contig | SO=protein_coding | is_pseudo=false, TRSC58_05767-t26_1-p1 | transcript=TRSC58_05767-t26_1 | gene=TRSC58_05767 | organism=Trypanosom…	TM35_000093460-t36_1-p1 | transcript=TM35_000093460-t36_1 | gene=TM35_000093460 | organism=Trypanosoma_theileri_isolate_Edinburgh | gene_product=expression site-associated gene _ESAG-like_ protein | transcript_product=expression site-associated gene _ESAG-like_ protein | location=NBCO01000009_648868-649818_+_ | protein_length=316 | sequence_SO=contig | SO=protein_coding | is_pseudo=false, TM35_00…	TvY486_0042500_mRNA-p1 | transcript=TvY486_0042500_mRNA | gene=TvY486_0042500 | organism=Trypanosoma_vivax_Y486 | gene_product=expression site-associated gene _ESAG_ protein_ putative _fragment_ | transcript_product=expression site-associated gene _ESAG_ protein_ putative _fragment_ | location=TvY486_bin_archived_contig_7748_1-1149_-_ | protein_length=383 | sequence_SO=contig | SO=protein_coding …	152123-153773_1	13982-14321_1, 33-9265_1
OG0000016	EPY31683 pep supercontig_Angomonas_deanei_Genome_Cont8929_437_1435_-1 gene_AGDE_08929 transcript_EPY31683 gene_biotype_protein_coding transcript_biotype_protein_coding description_surface antigen-like protein			HMUS00093500.1 _joined_ _translated_, HMUS00130800.1 _joined_ _translated_, HMUS00130900.1 _joined_ _translated_, HMUS00180800.1 _joined_ _translated_, HMUS00180900.1 _joined_ _translated_, HMUS00181000.1 _joined_ _translated_, HMUS00181100.1 _joined_ _translated_, HMUS00181200.1 _joined_ _translated_, HMUS00181300.1 _joined_ _translated_, HMUS00210600.1 _joined_ _translated_, HMUS00210700.1 _joi…
OG0000017	EPY15030 pep supercontig_Angomonas_deanei_Genome_Cont17279_243_1091_1 gene_AGDE_17214 transcript_EPY15030 gene_biotype_protein_coding transcript_biotype_protein_coding description_hypothetical protein, EPY15441 pep supercontig_Angomonas_deanei_Genome_Cont16988_945_2006_-1 gene_AGDE_17118 transcript_EPY15441 gene_biotype_protein_coding transcript_biotype_protein_coding description_hypothetical pro…	CUG00067 pep supercontig_BSAL_BS_scaffold1433_75366_78950_1 gene_BSAL_69025 transcript_CUG00067 gene_biotype_protein_coding transcript_biotype_protein_coding description_Hypothetical protein_ putative, CUG86390 pep supercontig_BSAL_BS_scaffold2157_13233_15371_1 gene_BSAL_92890 transcript_CUG86390 gene_biotype_protein_coding transcript_biotype_protein_coding description_Hypothetical protein_ putat…	CFAC1_000011900.1 _joined_ _translated_, CFAC1_000028000.1 _joined_ _translated_, CFAC1_000029300.1 _joined_ _translated_, CFAC1_000029400.1 _joined_ _translated_, CFAC1_000031800.1 _joined_ _translated_, CFAC1_000033300.1 _joined_ _translated_, CFAC1_000082800.1 _joined_ _translated_, CFAC1_000082900.1 _joined_ _translated_, CFAC1_000086200.1 _joined_ _translated_, CFAC1_000086300.1 _joined_ _tr…	HMUS00001100.1 _joined_ _translated_, HMUS00093600.1 _joined_ _translated_, HMUS00114800.1 _joined_ _translated_, HMUS00243200.1 _joined_ _translated_, HMUS00256300.1 _joined_ _translated_, HMUS00268000.1 _joined_ _translated_, HMUS00345800.1.1 _joined_ _translated_, HMUS00351000.1 _joined_ _translated_, HMUS00353000.1 _joined_ _translated_, HMUS00405300.1 _joined_ _translated_, HMUS00528300.1 _j…	LBRM2903_030005200.1-p1 | transcript=LBRM2903_030005200.1 | gene=LBRM2903_030005200 | organism=Leishmania_braziliensis_MHOM/BR/75/M2903 | gene_product=Leucine Rich Repeat_ putative | transcript_product=Leucine Rich Repeat_ putative | location=LbrM2903_03_10966-12726_-_ | protein_length=586 | sequence_SO=chromosome | SO=protein_coding | is_pseudo=false, LBRM2903_030015000.1-p1 | transcript=LBRM290…	LdBPK_131440.1.1-p1 | transcript=LdBPK_131440.1.1 | gene=LdBPK_131440.1 | organism=Leishmania_donovani_BPK282A1 | gene_product=hypothetical protein_ unknown function | transcript_product=hypothetical protein_ unknown function | location=Ld13_v01s1_544457-545830_+_ | protein_length=457 | sequence_SO=chromosome | SO=protein_coding | is_pseudo=false, LdBPK_292990.1.1-p1 | transcript=LdBPK_292990.1.1…	LINF_130022500-T1-p1 | transcript=LINF_130022500-T1 | gene=LINF_130022500 | organism=Leishmania_infantum_JPCM5 | gene_product=hypothetical protein - conserved | transcript_product=hypothetical protein - conserved | location=LinJ.13_654323-655696_+_ | protein_length=457 | sequence_SO=chromosome | SO=protein_coding | is_pseudo=false, LINF_290036600-T1-p1 | transcript=LINF_290036600-T1 | gene=LINF_2…	LmjF.13.1700_mRNA-p1 | transcript=LmjF.13.1700_mRNA | gene=LmjF.13.1700 | organism=Leishmania_major_strain_Friedlin | gene_product=hypothetical protein_ unknown function | transcript_product=hypothetical protein_ unknown function | location=LmjF.13_649061-650434_+_ | protein_length=457 | sequence_SO=chromosome | SO=protein_coding | is_pseudo=false, LmjF.29.2880_mRNA-p1 | transcript=LmjF.29.2880_m…	rna_LpyrH10_01_7840-p1 | transcript=rna_LpyrH10_01_7840 | gene=LpyrH10_01_7840 | organism=Leptomonas_pyrrhocoris_H10 | gene_product=hypothetical protein | transcript_product=hypothetical protein | location=LpyrH10_01_2373587-2374267_+_ | protein_length=227 | sequence_SO=chromosome | SO=protein_coding | is_pseudo=false, rna_LpyrH10_01_7860-p1 | transcript=rna_LpyrH10_01_7860 | gene=LpyrH10_01_7860…	rna_Lsey_0014_0010-1-p1 | transcript=rna_Lsey_0014_0010-1 | gene=Lsey_0014_0010 | organism=Leptomonas_seymouri_ATCC_30220 | gene_product=hypothetical protein unique for Leptomonas seymouri | transcript_product=hypothetical protein unique for Leptomonas seymouri | location=Lsey_0014_1793-2614_-_ | protein_length=273 | sequence_SO=contig | SO=protein_coding | is_pseudo=false, rna_Lsey_0017_0260-1-p…										1036097-1038062_1, 127388-129278_1, 161239-163117_1, 527646-528108_1	821905-822982_1
OG0000018	EPY18947 pep supercontig_Angomonas_deanei_Genome_Cont14884_110_2713_1 gene_AGDE_15507 transcript_EPY18947 gene_biotype_protein_coding transcript_biotype_protein_coding description_hypothetical protein, EPY18950 pep supercontig_Angomonas_deanei_Genome_Cont14882_5_3925_1 gene_AGDE_15506 transcript_EPY18950 gene_biotype_protein_coding transcript_biotype_protein_coding description_dynein heavy chain,…	CUE56477 pep supercontig_BSAL_BS_scaffold1003_1052_12871_1 gene_BSAL_49080 transcript_CUE56477 gene_biotype_protein_coding transcript_biotype_protein_coding description_Hypothetical protein_ putative, CUE71257 pep supercontig_BSAL_BS_scaffold1092_15059_28346_1 gene_BSAL_52975 transcript_CUE71257 gene_biotype_protein_coding transcript_biotype_protein_coding description_dynein heavy chain_ putative…	CFAC1_110018400.1 _joined_ _translated_, CFAC1_110018500.1 _joined_ _translated_, CFAC1_110018600.1 _joined_ _translated_, CFAC1_220026700.1 _joined_ _translated_, CFAC1_220026900.1 _joined_ _translated_, CFAC1_240018000.1 _joined_ _translated_, CFAC1_240018100.1 _joined_ _translated_, CFAC1_260012500.1 _joined_ _translated_, CFAC1_260012600.1 _joined_ _translated_, CFAC1_260041500.1 _joined_ _tr…	HMUS00096700.1 _joined_ _translated_, HMUS00128500.1 _joined_ _translated_, HMUS00128600.1 _joined_ _translated_, HMUS00425600.1 _joined_ _translated_, HMUS00516800.1 _joined_ _translated_, HMUS00617100.1 _joined_ _translated_, HMUS00671500.1 _joined_ _translated_, HMUS00826700.1 _joined_ _translated_, HMUS00826900.1 _joined_ _translated_, HMUS00879100.1 _joined_ _translated_, HMUS00919200.1 _joi…	LBRM2903_130021300.1-p1 | transcript=LBRM2903_130021300.1 | gene=LBRM2903_130021300 | organism=Leishmania_braziliensis_MHOM/BR/75/M2903 | gene_product=Cytoplasmic dynein 2 heavy chain _DYNC2H1__ putative | transcript_product=Cytoplasmic dynein 2 heavy chain _DYNC2H1__ putative | location=LbrM2903_13_625972-639963_-_ | protein_length=4663 | sequence_SO=chromosome | SO=protein_coding | is_pseudo=fa…	LdBPK_131390.1.1-p1 | transcript=LdBPK_131390.1.1 | gene=LdBPK_131390.1 | organism=Leishmania_donovani_BPK282A1 | gene_product=dynein heavy chain_ putative | transcript_product=dynein heavy chain_ putative | location=Ld13_v01s1_520023-534020_-_ | protein_length=4665 | sequence_SO=chromosome | SO=protein_coding | is_pseudo=false, LdBPK_141130.1.1-p1 | transcript=LdBPK_141130.1.1 | gene=LdBPK_14113…	LINF_130022000-T1-p1 | transcript=LINF_130022000-T1 | gene=LINF_130022000 | organism=Leishmania_infantum_JPCM5 | gene_product=dynein heavy chain - putative | transcript_product=dynein heavy chain - putative | location=LinJ.13_629892-643889_-_ | protein_length=4665 | sequence_SO=chromosome | SO=protein_coding | is_pseudo=false, LINF_140016800-T1-p1 | transcript=LINF_140016800-T1 | gene=LINF_140016…	LmjF.13.1650_mRNA-p1 | transcript=LmjF.13.1650_mRNA | gene=LmjF.13.1650 | organism=Leishmania_major_strain_Friedlin | gene_product=dynein heavy chain_ putative | transcript_product=dynein heavy chain_ putative | location=LmjF.13_624630-638624_-_ | protein_length=4664 | sequence_SO=chromosome | SO=protein_coding | is_pseudo=false, LmjF.14.1060_mRNA-p1 | transcript=LmjF.14.1060_mRNA | gene=LmjF.14.…	rna_LpyrH10_01_1110-p1 | transcript=rna_LpyrH10_01_1110 | gene=LpyrH10_01_1110 | organism=Leptomonas_pyrrhocoris_H10 | gene_product=dynein heavy chain_ cytosolic_ putative | transcript_product=dynein heavy chain_ cytosolic_ putative | location=LpyrH10_01_397196-414265_+_ | protein_length=5690 | sequence_SO=chromosome | SO=protein_coding | is_pseudo=false, rna_LpyrH10_01_8970-1-p1 | transcript=rna…	rna_Lsey_0014_0020-1-p1 | transcript=rna_Lsey_0014_0020-1 | gene=Lsey_0014_0020 | organism=Leptomonas_seymouri_ATCC_30220 | gene_product=dynein heavy chain _pseudogene_ putative dynein heavy chain point mutation | transcript_product=dynein heavy chain _pseudogene_ putative dynein heavy chain point mutation | location=Lsey_0014_4278-17108_-_ | protein_length=4276 | sequence_SO=contig | SO=protein_…	Tb11.v5.0241.1-p1 | transcript=Tb11.v5.0241.1 | gene=Tb11.v5.0241 | organism=Trypanosoma_brucei_brucei_TREU927 | gene_product=dynein heavy chain_ putative | transcript_product=dynein heavy chain_ putative | location=Tb927_11_bin_v5.1_480673-482385_-_ | protein_length=570 | sequence_SO=contig | SO=protein_coding | is_pseudo=false, Tb11.v5.0242.1-p1 | transcript=Tb11.v5.0242.1 | gene=Tb11.v5.0242 |…	Tbg.972.2.3300_mRNA-p1 | transcript=Tbg.972.2.3300_mRNA | gene=Tbg.972.2.3300 | organism=Trypanosoma_brucei_gambiense_DAL972 | gene_product=dynein heavy chain_ putative | transcript_product=dynein heavy chain_ putative | location=Tbg972_02_659329-672069_+_ | protein_length=4246 | sequence_SO=chromosome | SO=protein_coding | is_pseudo=false, Tbg972.10.6530_mRNA-p1 | transcript=Tbg972.10.6530_mRNA …	TcIL3000.11.11870.1-p1 | transcript=TcIL3000.11.11870.1 | gene=TcIL3000.11.11870 | organism=Trypanosoma_congolense_IL3000 | gene_product=dynein heavy chain_ putative | transcript_product=dynein heavy chain_ putative | location=T.congo.pschr.11_3081740-3094462_+_ | protein_length=4240 | sequence_SO=chromosome | SO=protein_coding | is_pseudo=false, TcIL3000.11.3020.1-p1 | transcript=TcIL3000.11.302…	TcCLB.402863.9_mRNA-p1 | transcript=TcCLB.402863.9_mRNA | gene=TcCLB.402863.9 | organism=Trypanosoma_cruzi_strain_CL_Brener | gene_product=dynein heavy chain_ putative _fragment_ | transcript_product=dynein heavy chain_ putative _fragment_ | location=Tcruzi_9921_1-5454_-_ | protein_length=1818 | sequence_SO=contig | SO=protein_coding | is_pseudo=false, TcCLB.505231.10_mRNA-p1 | transcript=TcCLB.5…	TevSTIB805.10.5680-t26_1-p1 | transcript=TevSTIB805.10.5680-t26_1 | gene=TevSTIB805.10.5680 | organism=Trypanosoma_evansi_strain_STIB_805 | gene_product=dynein heavy chain_ putative | transcript_product=dynein heavy chain_ putative | location=STIB805_Chr10_1317270-1329698_+_ | protein_length=4142 | sequence_SO=chromosome | SO=protein_coding | is_pseudo=false, TevSTIB805.11_01.11560-t26_1-p1 | tra…	DQ04_00311150-t26_1-p1 | transcript=DQ04_00311150-t26_1 | gene=DQ04_00311150 | organism=Trypanosoma_grayi_ANR4 | gene_product=putative dynein heavy chain | transcript_product=putative dynein heavy chain | location=JMRU01000031_21089-33751_+_ | protein_length=4220 | sequence_SO=contig | SO=protein_coding | is_pseudo=false, DQ04_00451070-t26_1-p1 | transcript=DQ04_00451070-t26_1 | gene=DQ04_0045107…	TRSC58_00143-t26_1-p1 | transcript=TRSC58_00143-t26_1 | gene=TRSC58_00143 | organism=Trypanosoma_rangeli_SC58 | gene_product=dynein heavy chain | transcript_product=dynein heavy chain | location=AUPL01000143_1400-5893_-_ | protein_length=1497 | sequence_SO=contig | SO=protein_coding | is_pseudo=false, TRSC58_00640-t26_1-p1 | transcript=TRSC58_00640-t26_1 | gene=TRSC58_00640 | organism=Trypanosoma…	TM35_000016740-t36_1-p1 | transcript=TM35_000016740-t36_1 | gene=TM35_000016740 | organism=Trypanosoma_theileri_isolate_Edinburgh | gene_product=putative dynein heavy chain | transcript_product=putative dynein heavy chain | location=NBCO01000001_1450614-1464416_+_ | protein_length=4600 | sequence_SO=contig | SO=protein_coding | is_pseudo=false, TM35_000024370-t36_1-p1 | transcript=TM35_000024370-…	TvY486_0033390_mRNA-p1 | transcript=TvY486_0033390_mRNA | gene=TvY486_0033390 | organism=Trypanosoma_vivax_Y486 | gene_product=dynein heavy chain_ putative | transcript_product=dynein heavy chain_ putative | location=TvY486_bin_archived_contig_6157_3163-4143_-_ | protein_length=326 | sequence_SO=contig | SO=protein_coding | is_pseudo=false, TvY486_0201840_mRNA-p1 | transcript=TvY486_0201840_mRNA …	1482241-1496539_1, 1786410-1800417_1, 275292-287850_1, 301470-313674_1, 53437-66196_1, 671752-685912_1	235331-249329_1, 282604-295012_1, 40229-52965_1
OG0000019	EPY18366 pep supercontig_Angomonas_deanei_Genome_Cont15162_141_2165_1 gene_AGDE_15808 transcript_EPY18366 gene_biotype_protein_coding transcript_biotype_protein_coding description_hypothetical protein, EPY18367 pep supercontig_Angomonas_deanei_Genome_Cont15162_2271_3047_1 gene_AGDE_15809 transcript_EPY18367 gene_biotype_protein_coding transcript_biotype_protein_coding description_hypothetical pro…	CUE61285 pep supercontig_BSAL_BS_scaffold1021_10977_15149_-1 gene_BSAL_49770c transcript_CUE61285 gene_biotype_protein_coding transcript_biotype_protein_coding, CUE93592 pep supercontig_BSAL_BS_scaffold1192_2461_5088_1 gene_BSAL_57505 transcript_CUE93592 gene_biotype_protein_coding transcript_biotype_protein_coding description_Hypothetical protein_ putative, CUG06333 pep supercontig_BSAL_BS_scaff…	CFAC1_000093600.1 _joined_ _translated_, CFAC1_000093700.1 _joined_ _translated_, CFAC1_000165100.1 _joined_ _translated_, CFAC1_000165200.1 _joined_ _translated_, CFAC1_000167000.1 _joined_ _translated_, CFAC1_000178800.1 _joined_ _translated_, CFAC1_000189900.1 _joined_ _translated_, CFAC1_000191300.1 _joined_ _translated_, CFAC1_000210700.1 _joined_ _translated_, CFAC1_000323900.1 _joined_ _tr…	HMUS00076500.1 _joined_ _translated_, HMUS00170400.1 _joined_ _translated_, HMUS00216100.1 _joined_ _translated_, HMUS00513800.1 _joined_ _translated_, HMUS00592200.1 _joined_ _translated_, HMUS00631900.1 _joined_ _translated_, HMUS00888500.1 _joined_ _translated_, HMUS00888600.1 _joined_ _translated_, HMUS00933000.1 _joined_ _translated_, HMUS00935400.1 _joined_ _translated_, HMUS00948000.1 _joi…	LBRM2903_020008500.1-p1 | transcript=LBRM2903_020008500.1 | gene=LBRM2903_020008500 | organism=Leishmania_braziliensis_MHOM/BR/75/M2903 | gene_product=hypothetical protein | transcript_product=hypothetical protein | location=LbrM2903_02_183453-183641_-_ | protein_length=62 | sequence_SO=chromosome | SO=protein_coding | is_pseudo=false, LBRM2903_270025300.1-p1 | transcript=LBRM2903_270025300.1 | g…		LINF_290007400-T1-p1 | transcript=LINF_290007400-T1 | gene=LINF_290007400 | organism=Leishmania_infantum_JPCM5 | gene_product=hypothetical protein | transcript_product=hypothetical protein | location=LinJ.29_82460-82732_-_ | protein_length=90 | sequence_SO=chromosome | SO=protein_coding | is_pseudo=false		rna_LpyrH10_01_0810-1-p1 | transcript=rna_LpyrH10_01_0810-1 | gene=LpyrH10_01_0810 | organism=Leptomonas_pyrrhocoris_H10 | gene_product=hypothetical protein | transcript_product=hypothetical protein | location=LpyrH10_01_277434-278399_+_ | protein_length=322 | sequence_SO=chromosome | SO=protein_coding | is_pseudo=false, rna_LpyrH10_01_9460-1-p1 | transcript=rna_LpyrH10_01_9460-1 | gene=LpyrH10_0…		Tb09.v4.0153_mRNA-p1 | transcript=Tb09.v4.0153_mRNA | gene=Tb09.v4.0153 | organism=Trypanosoma_brucei_brucei_TREU927 | gene_product=hypothetical protein | transcript_product=hypothetical protein | location=tryp_IXb-314f06.q1c_22244-22891_-_ | protein_length=215 | sequence_SO=contig | SO=protein_coding | is_pseudo=false, Tb927.5.297b_mRNA-p1 | transcript=Tb927.5.297b_mRNA | gene=Tb927.5.297b | org…	Tbg972.11.4420_mRNA-p1 | transcript=Tbg972.11.4420_mRNA | gene=Tbg972.11.4420 | organism=Trypanosoma_brucei_gambiense_DAL972 | gene_product=T. brucei spp.-specific protein | transcript_product=T. brucei spp.-specific protein | location=Tbg972_11_1109646-1110302_+_ | protein_length=218 | sequence_SO=chromosome | SO=protein_coding | is_pseudo=false, Tbg972.5.180_mRNA-p1 | transcript=Tbg972.5.180_mR…	TcIL3000_0_01160.1-p1 | transcript=TcIL3000_0_01160.1 | gene=TcIL3000_0_01160 | organism=Trypanosoma_congolense_IL3000 | gene_product=hypothetical protein_ conserved | transcript_product=hypothetical protein_ conserved | location=T.congo_bin_contig_36_13016-13597_+_ | protein_length=193 | sequence_SO=contig | SO=protein_coding | is_pseudo=false, TcIL3000_0_05000.1-p1 | transcript=TcIL3000_0_05000…	TcCLB.507579.21_pseudogenic_transcript-p1 | transcript=TcCLB.507579.21_pseudogenic_transcript | gene=TcCLB.507579.21 | organism=Trypanosoma_cruzi_strain_CL_Brener | gene_product=hypothetical protein_ conserved _pseudogene_ | transcript_product=hypothetical protein_ conserved _pseudogene_ | location=Tcruzi_7392_9137-9553_-_ | protein_length=139 | sequence_SO=contig | SO=protein_coding | is_pseudo=…	TevSTIB805.5.600-t26_1-p1 | transcript=TevSTIB805.5.600-t26_1 | gene=TevSTIB805.5.600 | organism=Trypanosoma_evansi_strain_STIB_805 | gene_product=unspecified product | transcript_product=unspecified product | location=STIB805_Chr05_179179-179496_-_ | protein_length=105 | sequence_SO=chromosome | SO=protein_coding | is_pseudo=false, TevSTIB805.6.2640-t26_1-p1 | transcript=TevSTIB805.6.2640-t26_1 …	DQ04_00201130-t26_1-p1 | transcript=DQ04_00201130-t26_1 | gene=DQ04_00201130 | organism=Trypanosoma_grayi_ANR4 | gene_product=hypothetical protein | transcript_product=hypothetical protein | location=JMRU01000020_22290-22766_+_ | protein_length=158 | sequence_SO=contig | SO=protein_coding | is_pseudo=false, DQ04_00251310-t26_1-p1 | transcript=DQ04_00251310-t26_1 | gene=DQ04_00251310 | organism=Tr…		TM35_000011500-t36_1-p1 | transcript=TM35_000011500-t36_1 | gene=TM35_000011500 | organism=Trypanosoma_theileri_isolate_Edinburgh | gene_product=hypothetical protein | transcript_product=hypothetical protein | location=NBCO01000001_132322-135363_+_ | protein_length=1013 | sequence_SO=contig | SO=protein_coding | is_pseudo=false, TM35_000011680-t36_1-p1 | transcript=TM35_000011680-t36_1 | gene=TM3…	TvY486_0001870_mRNA-p1 | transcript=TvY486_0001870_mRNA | gene=TvY486_0001870 | organism=Trypanosoma_vivax_Y486 | gene_product=hypothetical protein_ conserved _fragment_ | transcript_product=hypothetical protein_ conserved _fragment_ | location=TvY486_bin_archived_contig_362_253-1233_-_ | protein_length=327 | sequence_SO=contig | SO=protein_coding | is_pseudo=false, TvY486_0002330_mRNA-p1 | trans…
OG0000020
OG0000021			CFAC1_000050500.1 _joined_ _translated_, CFAC1_000086800.1 _joined_ _translated_, CFAC1_000227000.1 _joined_ _translated_, CFAC1_000228600.1 _joined_ _translated_, CFAC1_140008500.1 _joined_ _translated_, CFAC1_140008600.1 _joined_ _translated_, CFAC1_190013300.1 _joined_ _translated_, CFAC1_190013500.1 _joined_ _translated_	HMUS00296800.1 _joined_ _translated_, HMUS00296900.1 _joined_ _translated_, HMUS00297000.1 _joined_ _translated_, HMUS00297100.1 _joined_ _translated_, HMUS00297200.1 _joined_ _translated_, HMUS00298100.1.1 _joined_ _translated_, HMUS00298400.1 _joined_ _translated_, HMUS00298500.1 _joined_ _translated_, HMUS00298600.1.1 _joined_ _translated_, HMUS00298700.1 _joined_ _translated_, HMUS00298800.1 …	LBRM2903_090006600.1-p1 | transcript=LBRM2903_090006600.1 | gene=LBRM2903_090006600 | organism=Leishmania_braziliensis_MHOM/BR/75/M2903 | gene_product=ATG8/AUT7/APG8/PAZ2_ putative | transcript_product=ATG8/AUT7/APG8/PAZ2_ putative | location=LbrM2903_09_67697-68071_+_ | protein_length=124 | sequence_SO=chromosome | SO=protein_coding | is_pseudo=false, LBRM2903_090006700.1-p1 | transcript=LBRM290…	LdBPK_090170.1.1-p1 | transcript=LdBPK_090170.1.1 | gene=LdBPK_090170.1 | organism=Leishmania_donovani_BPK282A1 | gene_product=microtubule associated protein-like protein | transcript_product=microtubule associated protein-like protein | location=Ld09_v01s1_69465-69839_+_ | protein_length=124 | sequence_SO=chromosome | SO=protein_coding | is_pseudo=false, LdBPK_090180.1.1-p1 | transcript=LdBPK_09…	LINF_090006600-T1-p1 | transcript=LINF_090006600-T1 | gene=LINF_090006600 | organism=Leishmania_infantum_JPCM5 | gene_product=Autophagy protein Atg8 ubiquitin like - putative | transcript_product=Autophagy protein Atg8 ubiquitin like - putative | location=LinJ.09_64862-65236_+_ | protein_length=124 | sequence_SO=chromosome | SO=protein_coding | is_pseudo=false, LINF_090006700-T1-p1 | transcript=L…	LmjF.09.0150_mRNA-p1 | transcript=LmjF.09.0150_mRNA | gene=LmjF.09.0150 | organism=Leishmania_major_strain_Friedlin | gene_product=ATG8/AUT7/APG8/PAZ2_ putative | transcript_product=ATG8/AUT7/APG8/PAZ2_ putative | location=LmjF.09_64489-64893_+_ | protein_length=134 | sequence_SO=chromosome | SO=protein_coding | is_pseudo=false, LmjF.09.0152_mRNA-p1 | transcript=LmjF.09.0152_mRNA | gene=LmjF.09.0…	rna_LpyrH10_04_0940-p1 | transcript=rna_LpyrH10_04_0940 | gene=LpyrH10_04_0940 | organism=Leptomonas_pyrrhocoris_H10 | gene_product=ATG8/AUT7/APG8/PAZ2_ putative _ATG8B.2_ | transcript_product=ATG8/AUT7/APG8/PAZ2_ putative _ATG8B.2_ | location=LpyrH10_04_303833-304138_+_ | protein_length=102 | sequence_SO=chromosome | SO=protein_coding | is_pseudo=false, rna_LpyrH10_04_0950-p1 | transcript=rna_Lp…	rna_Lsey_0620_0010-1-p1 | transcript=rna_Lsey_0620_0010-1 | gene=Lsey_0620_0010 | organism=Leptomonas_seymouri_ATCC_30220 | gene_product=ATG8/AUT7/APG8/PAZ2 putative _ATG8A.1_ | transcript_product=ATG8/AUT7/APG8/PAZ2 putative _ATG8A.1_ | location=Lsey_0620_2651-3256_+_ | protein_length=201 | sequence_SO=contig | SO=protein_coding | is_pseudo=false, rna_Lsey_0687_0010-1-p1 | transcript=rna_Lsey_06…											414885-415308_1, 424470-424893_1, 64159-64582_1, 67894-68203_1, 69310-69619_1, 70726-71035_1, 72140-72449_1, 73556-73865_1, 74972-75281_1, 76388-76697_1, 77804-78113_1, 79219-79528_1, 80635-80944_1, 82051-82360_1, 83467-83776_1, 84883-85192_1, 86299-86608_1, 87712-88021_1
OG0000022	EPY15381 pep supercontig_Angomonas_deanei_Genome_Cont17043_2199_2666_1 gene_AGDE_17142 transcript_EPY15381 gene_biotype_protein_coding transcript_biotype_protein_coding description_hypothetical protein, EPY15703 pep supercontig_Angomonas_deanei_Genome_Cont16724_915_1799_1 gene_AGDE_17004 transcript_EPY15703 gene_biotype_protein_coding transcript_biotype_protein_coding description_hypothetical pro…	CUG85049 pep supercontig_BSAL_BS_scaffold2024_4493_5548_1 gene_BSAL_89235 transcript_CUG85049 gene_biotype_protein_coding transcript_biotype_protein_coding description_Hypothetical protein_ putative, CUG85963 pep supercontig_BSAL_BS_scaffold2093_556_1350_1 gene_BSAL_91215 transcript_CUG85963 gene_biotype_protein_coding transcript_biotype_protein_coding description_GPI-anchored surface protein_ pu…	CFAC1_000018000.1 _joined_ _translated_, CFAC1_000018600.1 _joined_ _translated_, CFAC1_000045400.1 _joined_ _translated_, CFAC1_000049800.1 _joined_ _translated_, CFAC1_000051700.1 _joined_ _translated_, CFAC1_000074400.1 _joined_ _translated_, CFAC1_000099800.1 _joined_ _translated_, CFAC1_000099900.1 _joined_ _translated_, CFAC1_000100000.1 _joined_ _translated_, CFAC1_000111900.1 _joined_ _tr…	HMUS00000100.1.1 _joined_ _translated_, HMUS00000200.1.1 _joined_ _translated_, HMUS00000500.1 _joined_ _translated_, HMUS00072000.1 _joined_ _translated_, HMUS00121200.1 _joined_ _translated_, HMUS00121500.1 _joined_ _translated_, HMUS00121800.1 _joined_ _translated_, HMUS00122200.1 _joined_ _translated_, HMUS00122300.1 _joined_ _translated_, HMUS00122500.1 _joined_ _translated_, HMUS00122800.1.…	LBRM2903_280017100.1-p1 | transcript=LBRM2903_280017100.1 | gene=LBRM2903_280017100 | organism=Leishmania_braziliensis_MHOM/BR/75/M2903 | gene_product=hypothetical protein | transcript_product=hypothetical protein | location=LbrM2903_28_411487-411690_+_ | protein_length=67 | sequence_SO=chromosome | SO=protein_coding | is_pseudo=false, LBRM2903_290032000.1-p1 | transcript=LBRM2903_290032000.1 | g…				rna_LpyrH10_01_8630-p1 | transcript=rna_LpyrH10_01_8630 | gene=LpyrH10_01_8630 | organism=Leptomonas_pyrrhocoris_H10 | gene_product=TATE DNA Transposon | transcript_product=TATE DNA Transposon | location=LpyrH10_01_2583437-2586511_-_ | protein_length=1025 | sequence_SO=chromosome | SO=protein_coding | is_pseudo=false, rna_LpyrH10_01_9470-1-p1 | transcript=rna_LpyrH10_01_9470-1 | gene=LpyrH10_01_9…									TM35_000054740-t36_1-p1 | transcript=TM35_000054740-t36_1 | gene=TM35_000054740 | organism=Trypanosoma_theileri_isolate_Edinburgh | gene_product=TATE DNA Transposon | transcript_product=TATE DNA Transposon | location=NBCO01000005_983074-984054_+_ | protein_length=327 | sequence_SO=contig | SO=protein_coding | is_pseudo=false, TM35_000061690-t36_1-p1 | transcript=TM35_000061690-t36_1 | gene=TM35_0…
OG0000023	EPY15661 pep supercontig_Angomonas_deanei_Genome_Cont16763_109_861_-1 gene_AGDE_17029 transcript_EPY15661 gene_biotype_protein_coding transcript_biotype_protein_coding description_amastin-like surface protein, EPY15662 pep supercontig_Angomonas_deanei_Genome_Cont16762_28_240_-1 gene_AGDE_17028 transcript_EPY15662 gene_biotype_protein_coding transcript_biotype_protein_coding description_hypothetic…		CFAC1_000204900.1 _joined_ _translated_, CFAC1_000217800.1 _joined_ _translated_, CFAC1_240024100.1 _joined_ _translated_, CFAC1_270018900.1 _joined_ _translated_, CFAC1_270019000.1 _joined_ _translated_, CFAC1_270019200.1 _joined_ _translated_, CFAC1_330030600.1 _joined_ _translated_, CFAC1_330030700.1 _joined_ _translated_, CFAC1_330030800.1 _joined_ _translated_, CFAC1_330030900.1 _joined_ _tr…	HMUS00640000.1 _joined_ _translated_, HMUS00640100.1 _joined_ _translated_, HMUS00741900.1 _joined_ _translated_, HMUS00742000.1 _joined_ _translated_, HMUS00742100.1 _joined_ _translated_, HMUS00742200.1 _joined_ _translated_, HMUS00742300.1.1 _joined_ _translated_, HMUS01313600.1 _joined_ _translated_	LBRM2903_000005300.1-p1 | transcript=LBRM2903_000005300.1 | gene=LBRM2903_000005300 | organism=Leishmania_braziliensis_MHOM/BR/75/M2903 | gene_product=Amastin surface glycoprotein_ putative | transcript_product=Amastin surface glycoprotein_ putative | location=LBRM2903_SCAF000086_187-795_-_ | protein_length=202 | sequence_SO=supercontig | SO=protein_coding | is_pseudo=false, LBRM2903_000005600.1-…	LdBPK_044340.1.1-p1 | transcript=LdBPK_044340.1.1 | gene=LdBPK_044340.1 | organism=Leishmania_donovani_BPK282A1 | gene_product=amastin-like surface protein_ putative | transcript_product=amastin-like surface protein_ putative | location=Ld34_v01s1_1727574-1728152_+_ | protein_length=192 | sequence_SO=chromosome | SO=protein_coding | is_pseudo=false, LdBPK_080710.1.1-p1 | transcript=LdBPK_080710.1…	LINF_080011900-T1-p1 | transcript=LINF_080011900-T1 | gene=LINF_080011900 | organism=Leishmania_infantum_JPCM5 | gene_product=amastin-like protein | transcript_product=amastin-like protein | location=LinJ.08_289983-290597_+_ | protein_length=204 | sequence_SO=chromosome | SO=protein_coding | is_pseudo=false, LINF_080012000-T1-p1 | transcript=LINF_080012000-T1 | gene=LINF_080012000 | organism=Leis…	LmjF.08.0670_mRNA-p1 | transcript=LmjF.08.0670_mRNA | gene=LmjF.08.0670 | organism=Leishmania_major_strain_Friedlin | gene_product=amastin-like protein | transcript_product=amastin-like protein | location=LmjF.08_286603-287217_+_ | protein_length=204 | sequence_SO=chromosome | SO=protein_coding | is_pseudo=false, LmjF.08.0680_mRNA-p1 | transcript=LmjF.08.0680_mRNA | gene=LmjF.08.0680 | organism=L…	rna_LpyrH10_01_1670-p1 | transcript=rna_LpyrH10_01_1670 | gene=LpyrH10_01_1670 | organism=Leptomonas_pyrrhocoris_H10 | gene_product=g-amastin | transcript_product=g-amastin | location=LpyrH10_01_590733-591278_+_ | protein_length=182 | sequence_SO=chromosome | SO=protein_coding | is_pseudo=false, rna_LpyrH10_05_1350-p1 | transcript=rna_LpyrH10_05_1350 | gene=LpyrH10_05_1350 | organism=Leptomonas_p…	rna_Lsey_0178_0020-1-p1 | transcript=rna_Lsey_0178_0020-1 | gene=Lsey_0178_0020 | organism=Leptomonas_seymouri_ATCC_30220 | gene_product=amastin-like protein | transcript_product=amastin-like protein | location=Lsey_0178_7638-8246_-_ | protein_length=202 | sequence_SO=contig | SO=protein_coding | is_pseudo=false, rna_Lsey_0178_0030-1-p1 | transcript=rna_Lsey_0178_0030-1 | gene=Lsey_0178_0030 | or…						DQ04_00501080-t26_1-p1 | transcript=DQ04_00501080-t26_1 | gene=DQ04_00501080 | organism=Trypanosoma_grayi_ANR4 | gene_product=amastin | transcript_product=amastin | location=JMRU01000050_16205-16729_+_ | protein_length=174 | sequence_SO=contig | SO=protein_coding | is_pseudo=false, DQ04_01951000-t26_1-p1 | transcript=DQ04_01951000-t26_1 | gene=DQ04_01951000 | organism=Trypanosoma_grayi_ANR4 | gen…	TRSC58_02553-t26_1-p1 | transcript=TRSC58_02553-t26_1 | gene=TRSC58_02553 | organism=Trypanosoma_rangeli_SC58 | gene_product=hypothetical protein | transcript_product=hypothetical protein | location=AUPL01002553_973-1227_+_ | protein_length=84 | sequence_SO=contig | SO=protein_coding | is_pseudo=false	TM35_000013840-t36_1-p1 | transcript=TM35_000013840-t36_1 | gene=TM35_000013840 | organism=Trypanosoma_theileri_isolate_Edinburgh | gene_product=amastin | transcript_product=amastin | location=NBCO01000001_735690-736214_+_ | protein_length=174 | sequence_SO=contig | SO=protein_coding | is_pseudo=false, TM35_000151600-t36_1-p1 | transcript=TM35_000151600-t36_1 | gene=TM35_000151600 | organism=Tryp…		32525-33059_1, 854290-854587_1, 859540-860149_1	537000-537534_1, 539960-540569_1
OG0000024	EPY17404 pep supercontig_Angomonas_deanei_Genome_Cont15688_212_2083_-1 gene_AGDE_16270 transcript_EPY17404 gene_biotype_protein_coding transcript_biotype_protein_coding description_pteridine transporter, EPY21521 pep supercontig_Angomonas_deanei_Genome_Cont13663_106_867_-1 gene_AGDE_14046 transcript_EPY21521 gene_biotype_protein_coding transcript_biotype_protein_coding description_hypothetical pr…	CUE67215 pep supercontig_BSAL_BS_scaffold1052_3029_4732_1 gene_BSAL_51330 transcript_CUE67215 gene_biotype_protein_coding transcript_biotype_protein_coding description_pteridine transporter-like_ putative, CUF69498 pep supercontig_BSAL_BS_scaffold1344_2935_4881_1 gene_BSAL_64930 transcript_CUF69498 gene_biotype_protein_coding transcript_biotype_protein_coding description_ADP-ribose pyrophosphatas…	CFAC1_000046700.1 _joined_ _translated_, CFAC1_000046900.1 _joined_ _translated_, CFAC1_000118400.1 _joined_ _translated_, CFAC1_000144500.1 _joined_ _translated_, CFAC1_000159200.1 _joined_ _translated_, CFAC1_000171400.1 _joined_ _translated_, CFAC1_000172700.1 _joined_ _translated_, CFAC1_000177100.1 _joined_ _translated_, CFAC1_000191100.1 _joined_ _translated_, CFAC1_000199200.1 _joined_ _tr…	HMUS00120600.1 _joined_ _translated_, HMUS00120700.1 _joined_ _translated_, HMUS00120800.1 _joined_ _translated_, HMUS00560600.1 _joined_ _translated_, HMUS00560700.1 _joined_ _translated_, HMUS00560800.1 _joined_ _translated_, HMUS00560900.1 _joined_ _translated_, HMUS00561800.1 _joined_ _translated_, HMUS00561900.1 _joined_ _translated_, HMUS00562000.1 _joined_ _translated_, HMUS00588500.1 _joi…	LBRM2903_040005200.1-p1 | transcript=LBRM2903_040005200.1 | gene=LBRM2903_040005200 | organism=Leishmania_braziliensis_MHOM/BR/75/M2903 | gene_product=BT1 family_ putative | transcript_product=BT1 family_ putative | location=LbrM2903_04_12992-13555_+_ | protein_length=187 | sequence_SO=chromosome | SO=protein_coding | is_pseudo=false, LBRM2903_060020100.1-p1 | transcript=LBRM2903_060020100.1 | ge…	LdBPK_060310.1.1-p1 | transcript=LdBPK_060310.1.1 | gene=LdBPK_060310.1 | organism=Leishmania_donovani_BPK282A1 | gene_product=folate/biopterin transporter_ putative | transcript_product=folate/biopterin transporter_ putative | location=Ld06_v01s1_104934-106967_-_ | protein_length=677 | sequence_SO=chromosome | SO=protein_coding | is_pseudo=false, LdBPK_061320.1.1-p1 | transcript=LdBPK_061320.1.1…	LINF_040005100-T1-p1 | transcript=LINF_040005100-T1 | gene=LINF_040005100 | organism=Leishmania_infantum_JPCM5 | gene_product=pteridine transporter _truncated_ - putative | transcript_product=pteridine transporter _truncated_ - putative | location=LinJ.04_9334-10221_+_ | protein_length=295 | sequence_SO=chromosome | SO=protein_coding | is_pseudo=false, LINF_060008400-T1-p1 | transcript=LINF_06000…	LmjF.04.0020_mRNA-p1 | transcript=LmjF.04.0020_mRNA | gene=LmjF.04.0020 | organism=Leishmania_major_strain_Friedlin | gene_product=pteridine transporter _truncated__ putative | transcript_product=pteridine transporter _truncated__ putative | location=LmjF.04_9782-10687_+_ | protein_length=301 | sequence_SO=chromosome | SO=protein_coding | is_pseudo=false, LmjF.06.0310_mRNA-p1 | transcript=LmjF.06…	rna_LpyrH10_01_7550-p1 | transcript=rna_LpyrH10_01_7550 | gene=LpyrH10_01_7550 | organism=Leptomonas_pyrrhocoris_H10 | gene_product=biopterin transporter_ putative _BT1_ | transcript_product=biopterin transporter_ putative _BT1_ | location=LpyrH10_01_2286385-2288328_+_ | protein_length=648 | sequence_SO=chromosome | SO=protein_coding | is_pseudo=false, rna_LpyrH10_01_7560-p1 | transcript=rna_Lpyr…	rna_Lsey_0079_0090-1-p1 | transcript=rna_Lsey_0079_0090-1 | gene=Lsey_0079_0090 | organism=Leptomonas_seymouri_ATCC_30220 | gene_product=folate/biopterin transporter putative | transcript_product=folate/biopterin transporter putative | location=Lsey_0079_29045-31069_+_ | protein_length=674 | sequence_SO=contig | SO=protein_coding | is_pseudo=false, rna_Lsey_0103_0170-1-p1 | transcript=rna_Lsey_01…	Tb11.v5.0766.1-p1 | transcript=Tb11.v5.0766.1 | gene=Tb11.v5.0766 | organism=Trypanosoma_brucei_brucei_TREU927 | gene_product=folate transporter_ putative | transcript_product=folate transporter_ putative | location=Tb927_11_bin_v5.1_4000921-4002084_+_ | protein_length=387 | sequence_SO=contig | SO=protein_coding | is_pseudo=false, Tb927.1.2820_mRNA-p1 | transcript=Tb927.1.2820_mRNA | gene=Tb927.…	Tbg972.1.1680_mRNA-p1 | transcript=Tbg972.1.1680_mRNA | gene=Tbg972.1.1680 | organism=Trypanosoma_brucei_gambiense_DAL972 | gene_product=pteridine transporter_ putative | transcript_product=pteridine transporter_ putative | location=Tbg972_01_412205-414163_-_ | protein_length=652 | sequence_SO=chromosome | SO=protein_coding | is_pseudo=false, Tbg972.1.1690_mRNA-p1 | transcript=Tbg972.1.1690_mRNA …	TcIL3000_0_06950.1-p1 | transcript=TcIL3000_0_06950.1 | gene=TcIL3000_0_06950 | organism=Trypanosoma_congolense_IL3000 | gene_product=folate transporter_ putative | transcript_product=folate transporter_ putative | location=T.congo_bin_contig_267_2989-4908_+_ | protein_length=639 | sequence_SO=contig | SO=protein_coding | is_pseudo=false, TcIL3000_0_13340.1-p1 | transcript=TcIL3000_0_13340.1 | ge…		TevSTIB805.1.2710-t26_1-p1 | transcript=TevSTIB805.1.2710-t26_1 | gene=TevSTIB805.1.2710 | organism=Trypanosoma_evansi_strain_STIB_805 | gene_product=pteridine transporter_ putative | transcript_product=pteridine transporter_ putative | location=STIB805_Chr01_630731-632689_-_ | protein_length=652 | sequence_SO=chromosome | SO=protein_coding | is_pseudo=false, TevSTIB805.1.2740-t26_1-p1 | transcri…	DQ04_00141180-t26_1-p1 | transcript=DQ04_00141180-t26_1 | gene=DQ04_00141180 | organism=Trypanosoma_grayi_ANR4 | gene_product=pteridine transporter | transcript_product=pteridine transporter | location=JMRU01000014_36558-38531_-_ | protein_length=657 | sequence_SO=contig | SO=protein_coding | is_pseudo=false, DQ04_04131060-t26_1-p1 | transcript=DQ04_04131060-t26_1 | gene=DQ04_04131060 | organism=…	TRSC58_01526-t26_1-p1 | transcript=TRSC58_01526-t26_1 | gene=TRSC58_01526 | organism=Trypanosoma_rangeli_SC58 | gene_product=folate/pteridine transporter | transcript_product=folate/pteridine transporter | location=AUPL01001526_133-2100_+_ | protein_length=655 | sequence_SO=contig | SO=protein_coding | is_pseudo=false, TRSC58_04695-t26_1-p1 | transcript=TRSC58_04695-t26_1 | gene=TRSC58_04695 | or…	TM35_000081000-t36_1-p1 | transcript=TM35_000081000-t36_1 | gene=TM35_000081000 | organism=Trypanosoma_theileri_isolate_Edinburgh | gene_product=pteridine transporter | transcript_product=pteridine transporter | location=NBCO01000008_73-588_+_ | protein_length=172 | sequence_SO=contig | SO=protein_coding | is_pseudo=false, TM35_000081010-t36_1-p1 | transcript=TM35_000081010-t36_1 | gene=TM35_0000…	TvY486_0803040_mRNA-p1 | transcript=TvY486_0803040_mRNA | gene=TvY486_0803040 | organism=Trypanosoma_vivax_Y486 | gene_product=folate/pteridine transporter putative | transcript_product=folate/pteridine transporter putative | location=TvY486_08_941651-943537_-_ | protein_length=628 | sequence_SO=chromosome | SO=protein_coding | is_pseudo=false	1397890-1399906_1, 2233452-2235621_1, 69269-71360_1, 74797-76801_1, 82595-84620_1, 9118-11101_1	432436-434482_1, 634825-636862_1, 638202-640053_1, 643710-645681_1, 91045-93091_1, 95757-97713_1
OG0000025											Tb11.v5.0925.1-p1 | transcript=Tb11.v5.0925.1 | gene=Tb11.v5.0925 | organism=Trypanosoma_brucei_brucei_TREU927 | gene_product=variant surface glycoprotein _VSG_ atypical__ putative | transcript_product=variant surface glycoprotein _VSG_ atypical__ putative | location=Tb927_11_bin_v5.1_4791743-4792126_-_ | protein_length=127 | sequence_SO=contig | SO=protein_coding | is_pseudo=false				TevSTIB805.7.60-t26_1-p1 | transcript=TevSTIB805.7.60-t26_1 | gene=TevSTIB805.7.60 | organism=Trypanosoma_evansi_strain_STIB_805 | gene_product=variant surface glycoprotein _VSG_ pseudogene__ putative_variant surface glycoprotein_ degenerate | transcript_product=variant surface glycoprotein _VSG_ pseudogene__ putative_variant surface glycoprotein_ degenerate | location=STIB805_Chr07_9965-11563_+_…
OG0000026	EPY25298 pep supercontig_Angomonas_deanei_Genome_Cont11910_366_1466_1 gene_AGDE_11910 transcript_EPY25298 gene_biotype_protein_coding transcript_biotype_protein_coding description_tubulin alpha, EPY27466 pep supercontig_Angomonas_deanei_Genome_Cont10752_737_2068_-1 gene_AGDE_10752 transcript_EPY27466 gene_biotype_protein_coding transcript_biotype_protein_coding description_tubulin beta, EPY29912 …	CUF15755 pep supercontig_BSAL_BS_scaffold1223_9048_9602_1 gene_BSAL_59705 transcript_CUF15755 gene_biotype_protein_coding transcript_biotype_protein_coding description_alpha tubulin_ putative, CUF98481 pep supercontig_BSAL_BS_scaffold1425_2167_2574_1 gene_BSAL_68495 transcript_CUF98481 gene_biotype_protein_coding transcript_biotype_protein_coding description_beta tubulin_ putative, CUG04474 pep s…	CFAC1_000030800.1 _joined_ _translated_, CFAC1_000031700.1 _joined_ _translated_	HMUS00494300.1 _joined_ _translated_, HMUS00494800.1 _joined_ _translated_, HMUS00494900.1 _joined_ _translated_, HMUS00495000.1 _joined_ _translated_, HMUS00495300.1 _joined_ _translated_, HMUS00495400.1 _joined_ _translated_, HMUS00495500.1 _joined_ _translated_, HMUS00495600.1 _joined_ _translated_, HMUS00495700.1 _joined_ _translated_, HMUS00495900.1 _joined_ _translated_, HMUS00496000.1 _joi…	LBRM2903_130007300.1-p1 | transcript=LBRM2903_130007300.1 | gene=LBRM2903_130007300 | organism=Leishmania_braziliensis_MHOM/BR/75/M2903 | gene_product=Tubulin C-terminal domain containing protein_ putative | transcript_product=Tubulin C-terminal domain containing protein_ putative | location=LbrM2903_13_77854-78888_-_ | protein_length=340 | sequence_SO=chromosome | SO=protein_coding | is_pseudo=f…	LdBPK_081290.1.1-p1 | transcript=LdBPK_081290.1.1 | gene=LdBPK_081290.1 | organism=Leishmania_donovani_BPK282A1 | gene_product=beta tubulin _fragment_ | transcript_product=beta tubulin _fragment_ | location=Ld08_v01s1_496854-497294_+_ | protein_length=147 | sequence_SO=chromosome | SO=protein_coding | is_pseudo=false, LdBPK_130330.1.1-p1 | transcript=LdBPK_130330.1.1 | gene=LdBPK_130330.1 | organ…	LINF_080017700-T1-p1 | transcript=LINF_080017700-T1 | gene=LINF_080017700 | organism=Leishmania_infantum_JPCM5 | gene_product=beta tubulin | transcript_product=beta tubulin | location=LinJ.08_509434-510765_+_ | protein_length=443 | sequence_SO=chromosome | SO=protein_coding | is_pseudo=false, LINF_130007700-T1-p1 | transcript=LINF_130007700-T1 | gene=LINF_130007700 | organism=Leishmania_infantum_…	LmjF.08.1230_mRNA-p1 | transcript=LmjF.08.1230_mRNA | gene=LmjF.08.1230 | organism=Leishmania_major_strain_Friedlin | gene_product=beta tubulin | transcript_product=beta tubulin | location=LmjF.08_552499-553830_+_ | protein_length=443 | sequence_SO=chromosome | SO=protein_coding | is_pseudo=false, LmjF.13.0280_mRNA-p1 | transcript=LmjF.13.0280_mRNA | gene=LmjF.13.0280 | organism=Leishmania_major_…	rna_LpyrH10_13_1920-p1 | transcript=rna_LpyrH10_13_1920 | gene=LpyrH10_13_1920 | organism=Leptomonas_pyrrhocoris_H10 | gene_product=alpha tubulin | transcript_product=alpha tubulin | location=LpyrH10_13_649867-651219_+_ | protein_length=451 | sequence_SO=chromosome | SO=protein_coding | is_pseudo=false, rna_LpyrH10_13_1940-p1 | transcript=rna_LpyrH10_13_1940 | gene=LpyrH10_13_1940 | organism=Lept…	rna_Lsey_0619_0010-1-p1 | transcript=rna_Lsey_0619_0010-1 | gene=Lsey_0619_0010 | organism=Leptomonas_seymouri_ATCC_30220 | gene_product=alpha tubulin | transcript_product=alpha tubulin | location=Lsey_0619_560-1915_+_ | protein_length=451 | sequence_SO=contig | SO=protein_coding | is_pseudo=false	Tb11.v5.0468.1-p1 | transcript=Tb11.v5.0468.1 | gene=Tb11.v5.0468 | organism=Trypanosoma_brucei_brucei_TREU927 | gene_product=alpha tubulin_ putative | transcript_product=alpha tubulin_ putative | location=Tb927_11_bin_v5.1_1902781-1903530_+_ | protein_length=249 | sequence_SO=contig | SO=protein_coding | is_pseudo=false, Tb11.v5.0469.1-p1 | transcript=Tb11.v5.0469.1 | gene=Tb11.v5.0469 | organis…	Tbg972.1.1340_mRNA-p1 | transcript=Tbg972.1.1340_mRNA | gene=Tbg972.1.1340 | organism=Trypanosoma_brucei_gambiense_DAL972 | gene_product=alpha tubulin_ _fragment_ | transcript_product=alpha tubulin_ _fragment_ | location=Tbg972_01_347170-347742_+_ | protein_length=190 | sequence_SO=chromosome | SO=protein_coding | is_pseudo=false, Tbg972.1.1350_mRNA-p1 | transcript=Tbg972.1.1350_mRNA | gene=Tbg97…	TcIL3000_0_27260.1-p1 | transcript=TcIL3000_0_27260.1 | gene=TcIL3000_0_27260 | organism=Trypanosoma_congolense_IL3000 | gene_product=Tubulin/FtsZ family_ GTPase domain containing protein_ putative _fragment_ | transcript_product=Tubulin/FtsZ family_ GTPase domain containing protein_ putative _fragment_ | location=T.congo_bin_contig_1093_2-1006_-_ | protein_length=335 | sequence_SO=contig | SO=pr…	TcCLB.411235.9_mRNA-p1 | transcript=TcCLB.411235.9_mRNA | gene=TcCLB.411235.9 | organism=Trypanosoma_cruzi_strain_CL_Brener | gene_product=alpha tubulin_ putative | transcript_product=alpha tubulin_ putative | location=Tcruzi_11788_257-1612_+_ | protein_length=451 | sequence_SO=contig | SO=protein_coding | is_pseudo=false	TevSTIB805.1.2240-t26_1-p1 | transcript=TevSTIB805.1.2240-t26_1 | gene=TevSTIB805.1.2240 | organism=Trypanosoma_evansi_strain_STIB_805 | gene_product=beta tubulin | transcript_product=beta tubulin | location=STIB805_Chr01_559931-561259_+_ | protein_length=442 | sequence_SO=chromosome | SO=protein_coding | is_pseudo=false, TevSTIB805.1.2250-t26_1-p1 | transcript=TevSTIB805.1.2250-t26_1 | gene=TevS…	DQ04_06621000-t26_1-p1 | transcript=DQ04_06621000-t26_1 | gene=DQ04_06621000 | organism=Trypanosoma_grayi_ANR4 | gene_product=beta-tubulin | transcript_product=beta-tubulin | location=JMRU01000662_370-1698_-_ | protein_length=442 | sequence_SO=contig | SO=protein_coding | is_pseudo=false, DQ04_06621010-t26_1-p1 | transcript=DQ04_06621010-t26_1 | gene=DQ04_06621010 | organism=Trypanosoma_grayi_ANR…	TRSC58_02128-t26_1-p1 | transcript=TRSC58_02128-t26_1 | gene=TRSC58_02128 | organism=Trypanosoma_rangeli_SC58 | gene_product=beta-tubulin | transcript_product=beta-tubulin | location=AUPL01002128_1-612_-_ | protein_length=204 | sequence_SO=contig | SO=protein_coding | is_pseudo=false, TRSC58_02494-t26_1-p1 | transcript=TRSC58_02494-t26_1 | gene=TRSC58_02494 | organism=Trypanosoma_rangeli_SC58 | g…	TM35_000141580-t36_1-p1 | transcript=TM35_000141580-t36_1 | gene=TM35_000141580 | organism=Trypanosoma_theileri_isolate_Edinburgh | gene_product=putative epsilon tubulin | transcript_product=putative epsilon tubulin | location=NBCO01000014_138148-138603_-_ | protein_length=151 | sequence_SO=contig | SO=protein_coding | is_pseudo=false, TM35_000141600-t36_1-p1 | transcript=TM35_000141600-t36_1 | g…	TvY486_0101100_mRNA-p1 | transcript=TvY486_0101100_mRNA | gene=TvY486_0101100 | organism=Trypanosoma_vivax_Y486 | gene_product=beta tubulin_ putative_ _fragment_ | transcript_product=beta tubulin_ putative_ _fragment_ | location=TvY486_01_334369-335304_+_ | protein_length=312 | sequence_SO=chromosome | SO=protein_coding | is_pseudo=false, TvY486_0101110_mRNA-p1 | transcript=TvY486_0101110_mRNA | …	210-1566_1, 922-2278_1	2547849-2549205_1, 2553004-2554360_1, 2558161-2559517_1, 2563318-2564674_1, 2568474-2569830_1, 2573616-2574972_1, 2578769-2580125_1, 2583924-2585280_1
OG0000027	EPY25074 pep supercontig_Angomonas_deanei_Genome_Cont12033_40_807_-1 gene_AGDE_12033 transcript_EPY25074 gene_biotype_protein_coding transcript_biotype_protein_coding description_heat-shock protein hsp70, EPY26423 pep supercontig_Angomonas_deanei_Genome_Cont11339_567_2543_-1 gene_AGDE_11339 transcript_EPY26423 gene_biotype_protein_coding transcript_biotype_protein_coding description_heat shock 70…	CUE68699 pep supercontig_BSAL_BS_scaffold1062_5290_7272_1 gene_BSAL_51780 transcript_CUE68699 gene_biotype_protein_coding transcript_biotype_protein_coding description_heat shock protein 70_ putative, CUF46705 pep supercontig_BSAL_BS_scaffold1296_12487_14038_1 gene_BSAL_62755 transcript_CUF46705 gene_biotype_protein_coding transcript_biotype_protein_coding description_heat shock protein 70_ putat…	CFAC1_000129400.1 _joined_ _translated_, CFAC1_000173100.1 _joined_ _translated_, CFAC1_080017800.1 _joined_ _translated_, CFAC1_260020900.1 _joined_ _translated_, CFAC1_260040900.1 _joined_ _translated_, CFAC1_290032000.1 _joined_ _translated_	HMUS00461400.1 _joined_ _translated_, HMUS00461500.1 _joined_ _translated_, HMUS00461900.1 _joined_ _translated_, HMUS00513600.1 _joined_ _translated_, HMUS00879900.1 _joined_ _translated_, HMUS00880300.1 _joined_ _translated_, HMUS00880400.1 _joined_ _translated_, HMUS00880500.1 _joined_ _translated_, HMUS01210700.1 _joined_ _translated_	LBRM2903_260017600.1-p1 | transcript=LBRM2903_260017600.1 | gene=LBRM2903_260017600 | organism=Leishmania_braziliensis_MHOM/BR/75/M2903 | gene_product=Hsp70 protein_ putative | transcript_product=Hsp70 protein_ putative | location=LbrM2903_26_429485-430162_+_ | protein_length=225 | sequence_SO=chromosome | SO=protein_coding | is_pseudo=false, LBRM2903_260017700.1-p1 | transcript=LBRM2903_26001770…	LdBPK_261220.1.1-p1 | transcript=LdBPK_261220.1.1 | gene=LdBPK_261220.1 | organism=Leishmania_donovani_BPK282A1 | gene_product=heat shock protein 70-related protein | transcript_product=heat shock protein 70-related protein | location=Ld26_v01s1_410988-412913_+_ | protein_length=641 | sequence_SO=chromosome | SO=protein_coding | is_pseudo=false, LdBPK_281310.1.1-p1 | transcript=LdBPK_281310.1.1 |…	LINF_260017400-T1-p1 | transcript=LINF_260017400-T1 | gene=LINF_260017400 | organism=Leishmania_infantum_JPCM5 | gene_product=heat shock 70-related protein 1 - mitochondrial precursor - putative | transcript_product=heat shock 70-related protein 1 - mitochondrial precursor - putative | location=LinJ.26_408090-410015_+_ | protein_length=641 | sequence_SO=chromosome | SO=protein_coding | is_pseudo=…	LmjF.26.1240_mRNA-p1 | transcript=LmjF.26.1240_mRNA | gene=LmjF.26.1240 | organism=Leishmania_major_strain_Friedlin | gene_product=heat shock protein 70-related protein | transcript_product=heat shock protein 70-related protein | location=LmjF.26_414139-416064_+_ | protein_length=641 | sequence_SO=chromosome | SO=protein_coding | is_pseudo=false, LmjF.28.1200_mRNA-p1 | transcript=LmjF.28.1200_mRN…	rna_LpyrH10_01_9200-p1 | transcript=rna_LpyrH10_01_9200 | gene=LpyrH10_01_9200 | organism=Leptomonas_pyrrhocoris_H10 | gene_product=heat shock protein 70-related protein | transcript_product=heat shock protein 70-related protein | location=LpyrH10_01_2774953-2776890_+_ | protein_length=646 | sequence_SO=chromosome | SO=protein_coding | is_pseudo=false, rna_LpyrH10_02_4690-p1 | transcript=rna_Lpyr…	rna_Lsey_0038_0320-1-p1 | transcript=rna_Lsey_0038_0320-1 | gene=Lsey_0038_0320 | organism=Leptomonas_seymouri_ATCC_30220 | gene_product=glucose-regulated protein 78 putative | transcript_product=glucose-regulated protein 78 putative | location=Lsey_0038_93711-95696_-_ | protein_length=661 | sequence_SO=contig | SO=protein_coding | is_pseudo=false, rna_Lsey_0125_0210-1-p1 | transcript=rna_Lsey_01…	Tb11.v5.1034.1-p1 | transcript=Tb11.v5.1034.1 | gene=Tb11.v5.1034 | organism=Trypanosoma_brucei_brucei_TREU927 | gene_product=heat shock protein 70 _hsp70__ putative | transcript_product=heat shock protein 70 _hsp70__ putative | location=Tb927_11_bin_v5.1_5476574-5477185_+_ | protein_length=203 | sequence_SO=contig | SO=protein_coding | is_pseudo=false, Tb11.v5.1035.1-p1 | transcript=Tb11.v5.1035…	Tbg972.11.12620_mRNA-p1 | transcript=Tbg972.11.12620_mRNA | gene=Tbg972.11.12620 | organism=Trypanosoma_brucei_gambiense_DAL972 | gene_product=heat shock protein 70_ putative | transcript_product=heat shock protein 70_ putative | location=Tbg972_11_2995427-2997457_+_ | protein_length=676 | sequence_SO=chromosome | SO=protein_coding | is_pseudo=false, Tbg972.11.12660_mRNA-p1 | transcript=Tbg972.11…	TcIL3000.11.11940.1-p1 | transcript=TcIL3000.11.11940.1 | gene=TcIL3000.11.11940 | organism=Trypanosoma_congolense_IL3000 | gene_product=heat shock 70 kDa protein_ putative | transcript_product=heat shock 70 kDa protein_ putative | location=T.congo.pschr.11_3107253-3109403_+_ | protein_length=716 | sequence_SO=chromosome | SO=protein_coding | is_pseudo=false, TcIL3000.11.11980.1-p1 | transcript=T…		TevSTIB805.11_01.11650-t26_1-p1 | transcript=TevSTIB805.11_01.11650-t26_1 | gene=TevSTIB805.11_01.11650 | organism=Trypanosoma_evansi_strain_STIB_805 | gene_product=unspecified product | transcript_product=unspecified product | location=STIB805_Chr11_01_2956361-2958391_+_ | protein_length=676 | sequence_SO=chromosome | SO=protein_coding | is_pseudo=false, TevSTIB805.11_01.11690-t26_1-p1 | transcr…	DQ04_00021270-t26_1-p1 | transcript=DQ04_00021270-t26_1 | gene=DQ04_00021270 | organism=Trypanosoma_grayi_ANR4 | gene_product=putative heat shock 70 kDa protein_ mitochondrial precursor | transcript_product=putative heat shock 70 kDa protein_ mitochondrial precursor | location=JMRU01000002_68557-70545_-_ | protein_length=662 | sequence_SO=contig | SO=protein_coding | is_pseudo=false, DQ04_0031122…	TRSC58_00157-t26_1-p1 | transcript=TRSC58_00157-t26_1 | gene=TRSC58_00157 | organism=Trypanosoma_rangeli_SC58 | gene_product=hypothetical protein | transcript_product=hypothetical protein | location=AUPL01000157_32-781_-_ | protein_length=249 | sequence_SO=contig | SO=protein_coding | is_pseudo=false, TRSC58_00845-t26_1-p1 | transcript=TRSC58_00845-t26_1 | gene=TRSC58_00845 | organism=Trypanosoma…	TM35_000072520-t36_1-p1 | transcript=TM35_000072520-t36_1 | gene=TM35_000072520 | organism=Trypanosoma_theileri_isolate_Edinburgh | gene_product=putative heat shock 70 kDa protein_ mitochondrial precursor | transcript_product=putative heat shock 70 kDa protein_ mitochondrial precursor | location=NBCO01000007_297100-299094_+_ | protein_length=664 | sequence_SO=contig | SO=protein_coding | is_pseud…	TvY486_0014050_mRNA-p1 | transcript=TvY486_0014050_mRNA | gene=TvY486_0014050 | organism=Trypanosoma_vivax_Y486 | gene_product=heat shock protein 70_ putative_ _fragment_ | transcript_product=heat shock protein 70_ putative_ _fragment_ | location=TvY486_bin_archived_contig_2516_663-1256_+_ | protein_length=198 | sequence_SO=contig | SO=protein_coding | is_pseudo=false, TvY486_0021490_mRNA-p1 | tr…	119839-121721_1, 132922-138408_1, 133567-134494_1, 134575-134842_1, 140811-142721_1, 79304-81296_1, 96359-99740_1	66222-66618_1
OG0000028	EPY15447 pep supercontig_Angomonas_deanei_Genome_Cont16985_2116_3000_-1 gene_AGDE_17117 transcript_EPY15447 gene_biotype_protein_coding transcript_biotype_protein_coding description_hypothetical protein, EPY15481 pep supercontig_Angomonas_deanei_Genome_Cont16945_1104_1595_-1 gene_AGDE_17100 transcript_EPY15481 gene_biotype_protein_coding transcript_biotype_protein_coding description_hypothetical …		CFAC1_000128800.1 _joined_ _translated_, CFAC1_000155900.1 _joined_ _translated_, CFAC1_000166600.1 _joined_ _translated_, CFAC1_000166700.1 _joined_ _translated_, CFAC1_000167100.1 _joined_ _translated_, CFAC1_000177900.1 _joined_ _translated_, CFAC1_000217500.1 _joined_ _translated_, CFAC1_000217600.1 _joined_ _translated_, CFAC1_150008100.1 _joined_ _translated_, CFAC1_210014600.1 _joined_ _tr…	HMUS00000400.1 _joined_ _translated_, HMUS00121000.1 _joined_ _translated_, HMUS00121300.1 _joined_ _translated_, HMUS00121600.1 _joined_ _translated_, HMUS00121700.1 _joined_ _translated_, HMUS00121900.1 _joined_ _translated_, HMUS00122000.1 _joined_ _translated_, HMUS00122600.1 _joined_ _translated_, HMUS00122900.1 _joined_ _translated_, HMUS00127600.1 _joined_ _translated_, HMUS00127900.1 _joi…					rna_LpyrH10_01_9800-1-p1 | transcript=rna_LpyrH10_01_9800-1 | gene=LpyrH10_01_9800 | organism=Leptomonas_pyrrhocoris_H10 | gene_product=hypothetical protein unique for Leptomonas pyrrhocoris | transcript_product=hypothetical protein unique for Leptomonas pyrrhocoris | location=LpyrH10_01_2987922-2988962_+_ | protein_length=347 | sequence_SO=chromosome | SO=protein_coding | is_pseudo=false, rna_Lp…									TM35_000061670-t36_1-p1 | transcript=TM35_000061670-t36_1 | gene=TM35_000061670 | organism=Trypanosoma_theileri_isolate_Edinburgh | gene_product=TATE DNA Transposon | transcript_product=TATE DNA Transposon | location=NBCO01000006_192914-193978_+_ | protein_length=354 | sequence_SO=contig | SO=protein_coding | is_pseudo=false, TM35_000061710-t36_1-p1 | transcript=TM35_000061710-t36_1 | gene=TM35_0…
OG0000029	EPY26455 pep supercontig_Angomonas_deanei_Genome_Cont11307_572_2605_1 gene_AGDE_11307 transcript_EPY26455 gene_biotype_protein_coding transcript_biotype_protein_coding description_calpain-like cysteine peptidase, EPY26598 pep supercontig_Angomonas_deanei_Genome_Cont11187_704_2755_1 gene_AGDE_11187 transcript_EPY26598 gene_biotype_protein_coding transcript_biotype_protein_coding description_calpai…	CUG89982 pep supercontig_BSAL_BS_scaffold572_51315_53753_1 gene_BSAL_24410 transcript_CUG89982 gene_biotype_protein_coding transcript_biotype_protein_coding description_calpain-like cysteine peptidase_ putative, CUI14920 pep supercontig_BSAL_BS_scaffold506_6700_8967_1 gene_BSAL_19495 transcript_CUI14920 gene_biotype_protein_coding transcript_biotype_protein_coding description_calpain-like cystein…	CFAC1_000054500.1 _joined_ _translated_, CFAC1_000088400.1 _joined_ _translated_, CFAC1_000273100.1 _joined_ _translated_, CFAC1_000273200.1 _joined_ _translated_, CFAC1_000273300.1 _joined_ _translated_, CFAC1_020005100.1 _joined_ _translated_, CFAC1_190018800.1 _joined_ _translated_, CFAC1_190018900.1 _joined_ _translated_, CFAC1_190019000.1 _joined_ _translated_, CFAC1_340010900.1 _joined_ _tr…	HMUS00366700.1 _joined_ _translated_, HMUS00366800.1 _joined_ _translated_, HMUS00366900.1 _joined_ _translated_, HMUS00367000.1 _joined_ _translated_, HMUS00800800.1 _joined_ _translated_, HMUS00854100.1 _joined_ _translated_, HMUS00898200.1 _joined_ _translated_, HMUS00898300.1 _joined_ _translated_, HMUS00898400.1 _joined_ _translated_, HMUS00898700.1 _joined_ _translated_	LBRM2903_040009900.1-p1 | transcript=LBRM2903_040009900.1 | gene=LBRM2903_040009900 | organism=Leishmania_braziliensis_MHOM/BR/75/M2903 | gene_product=cysteine peptidase_ Clan CA_ family C2_ putative | transcript_product=cysteine peptidase_ Clan CA_ family C2_ putative | location=LbrM2903_04_188604-191174_-_ | protein_length=856 | sequence_SO=chromosome | SO=protein_coding | is_pseudo=false, LBRM…	LdBPK_040430.1.1-p1 | transcript=LdBPK_040430.1.1 | gene=LdBPK_040430.1 | organism=Leishmania_donovani_BPK282A1 | gene_product=calpain-like cysteine peptidase_ putative | transcript_product=calpain-like cysteine peptidase_ putative | location=Ld04_v01s1_171805-174372_-_ | protein_length=855 | sequence_SO=chromosome | SO=protein_coding | is_pseudo=false, LdBPK_201220.1.1-p1 | transcript=LdBPK_2012…	LINF_040009500-T1-p1 | transcript=LINF_040009500-T1 | gene=LINF_040009500 | organism=Leishmania_infantum_JPCM5 | gene_product=cysteine peptidase - Clan CA - family C2 - putative | transcript_product=cysteine peptidase - Clan CA - family C2 - putative | location=LinJ.04_167436-170003_-_ | protein_length=855 | sequence_SO=chromosome | SO=protein_coding | is_pseudo=false, LINF_200016800-T1-p1 | tran…	LmjF.04.0450_mRNA-p1 | transcript=LmjF.04.0450_mRNA | gene=LmjF.04.0450 | organism=Leishmania_major_strain_Friedlin | gene_product=cysteine peptidase_ Clan CA_ family C2_ putative | transcript_product=cysteine peptidase_ Clan CA_ family C2_ putative | location=LmjF.04_173211-175775_-_ | protein_length=854 | sequence_SO=chromosome | SO=protein_coding | is_pseudo=false, LmjF.20.1180_mRNA-p1 | trans…	rna_LpyrH10_10_1930-p1 | transcript=rna_LpyrH10_10_1930 | gene=LpyrH10_10_1930 | organism=Leptomonas_pyrrhocoris_H10 | gene_product=calpain family cysteine protease-like protein | transcript_product=calpain family cysteine protease-like protein | location=LpyrH10_10_580912-583032_-_ | protein_length=707 | sequence_SO=chromosome | SO=protein_coding | is_pseudo=false, rna_LpyrH10_24_0510-p1 | trans…	rna_Lsey_0007_0320-1-p1 | transcript=rna_Lsey_0007_0320-1 | gene=Lsey_0007_0320 | organism=Leptomonas_seymouri_ATCC_30220 | gene_product=calpain-like cysteine peptidase putative cysteine peptidase Clan CA family C2 putative | transcript_product=calpain-like cysteine peptidase putative cysteine peptidase Clan CA family C2 putative | location=Lsey_0007_105713-107809_+_ | protein_length=698 | sequen…	Tb927.1.2100_mRNA-p1 | transcript=Tb927.1.2100_mRNA | gene=Tb927.1.2100 | organism=Trypanosoma_brucei_brucei_TREU927 | gene_product=Calpain-like protein 1.1 | transcript_product=Calpain-like protein 1.1 | location=Tb927_01_v5.1_531583-535023_+_ | protein_length=1146 | sequence_SO=chromosome | SO=protein_coding | is_pseudo=false, Tb927.1.2110_mRNA-p1 | transcript=Tb927.1.2110_mRNA | gene=Tb927.1.2…	Tbg972.1.1230_mRNA-p1 | transcript=Tbg972.1.1230_mRNA | gene=Tbg972.1.1230 | organism=Trypanosoma_brucei_gambiense_DAL972 | gene_product=cysteine peptidase_ Clan CA_ family C2_ putative | transcript_product=cysteine peptidase_ Clan CA_ family C2_ putative | location=Tbg972_01_309807-313043_+_ | protein_length=1078 | sequence_SO=chromosome | SO=protein_coding | is_pseudo=false, Tbg972.1.1240_mRNA-…	TcIL3000_0_18970.1-p1 | transcript=TcIL3000_0_18970.1 | gene=TcIL3000_0_18970 | organism=Trypanosoma_congolense_IL3000 | gene_product=cysteine peptidase_ Clan CA_ family C2_ putative _fragment_ | transcript_product=cysteine peptidase_ Clan CA_ family C2_ putative _fragment_ | location=T.congo_bin_contig_750_7203-8597_+_ | protein_length=465 | sequence_SO=contig | SO=protein_coding | is_pseudo=fal…		TevSTIB805.1.2020-t26_1-p1 | transcript=TevSTIB805.1.2020-t26_1 | gene=TevSTIB805.1.2020 | organism=Trypanosoma_evansi_strain_STIB_805 | gene_product=calpain-like cysteine peptidase_ putative_cysteine peptidase_ Clan CA_ family C2_ putative | transcript_product=calpain-like cysteine peptidase_ putative_cysteine peptidase_ Clan CA_ family C2_ putative | location=STIB805_Chr01_521226-524666_+_ | pr…	DQ04_01031080-t26_1-p1 | transcript=DQ04_01031080-t26_1 | gene=DQ04_01031080 | organism=Trypanosoma_grayi_ANR4 | gene_product=calpain-like cysteine peptidase | transcript_product=calpain-like cysteine peptidase | location=JMRU01000103_14149-16797_+_ | protein_length=882 | sequence_SO=contig | SO=protein_coding | is_pseudo=false, DQ04_02501050-t26_1-p1 | transcript=DQ04_02501050-t26_1 | gene=DQ04_…	TRSC58_01302-t26_1-p1 | transcript=TRSC58_01302-t26_1 | gene=TRSC58_01302 | organism=Trypanosoma_rangeli_SC58 | gene_product=calpain-like cysteine peptidase | transcript_product=calpain-like cysteine peptidase | location=AUPL01001302_121-2142_-_ | protein_length=673 | sequence_SO=contig | SO=protein_coding | is_pseudo=false, TRSC58_05649-t26_1-p1 | transcript=TRSC58_05649-t26_1 | gene=TRSC58_0564…	TM35_000141740-t36_1-p1 | transcript=TM35_000141740-t36_1 | gene=TM35_000141740 | organism=Trypanosoma_theileri_isolate_Edinburgh | gene_product=calpain cysteine peptidase | transcript_product=calpain cysteine peptidase | location=NBCO01000014_180842-183013_-_ | protein_length=723 | sequence_SO=contig | SO=protein_coding | is_pseudo=false, TM35_000141750-t36_1-p1 | transcript=TM35_000141750-t36_1…	TvY486_0100940_mRNA-p1 | transcript=TvY486_0100940_mRNA | gene=TvY486_0100940 | organism=Trypanosoma_vivax_Y486 | gene_product=cysteine peptidase_ Clan CA_ family C2_ putative | transcript_product=cysteine peptidase_ Clan CA_ family C2_ putative | location=TvY486_01_298802-301654_+_ | protein_length=950 | sequence_SO=chromosome | SO=protein_coding | is_pseudo=false, TvY486_0100970_mRNA-p1 | trans…	315632-317750_1	306484-310705_1
OG0000030	EPY18088 pep supercontig_Angomonas_deanei_Genome_Cont15310_787_2907_1 gene_AGDE_15943 transcript_EPY18088 gene_biotype_protein_coding transcript_biotype_protein_coding description_hypothetical protein, EPY18089 pep supercontig_Angomonas_deanei_Genome_Cont15310_2904_5678_1 gene_AGDE_15942 transcript_EPY18089 gene_biotype_protein_coding transcript_biotype_protein_coding description_ATP-binding prot…	CUE77323 pep supercontig_BSAL_BS_scaffold1168_30154_30783_1 gene_BSAL_56275 transcript_CUE77323 gene_biotype_protein_coding transcript_biotype_protein_coding description_ABC transporter_ putative, CUF40288 pep supercontig_BSAL_BS_scaffold1282_11259_16799_1 gene_BSAL_62210 transcript_CUF40288 gene_biotype_protein_coding transcript_biotype_protein_coding description_ABC transporter_ putative, CUF95…	CFAC1_000029000.1 _joined_ _translated_, CFAC1_000030900.1 _joined_ _translated_, CFAC1_000032500.1 _joined_ _translated_, CFAC1_000180000.1 _joined_ _translated_, CFAC1_000209300.1 _joined_ _translated_, CFAC1_000280500.1 _joined_ _translated_, CFAC1_100014700.1 _joined_ _translated_, CFAC1_100014800.1 _joined_ _translated_, CFAC1_130018700.1 _joined_ _translated_, CFAC1_130018800.1 _joined_ _tr…	HMUS00331000.1 _joined_ _translated_, HMUS00331100.1 _joined_ _translated_, HMUS00400500.1 _joined_ _translated_, HMUS00400600.1 _joined_ _translated_, HMUS00400800.1 _joined_ _translated_, HMUS00400900.1 _joined_ _translated_, HMUS00401000.1 _joined_ _translated_, HMUS00401200.1 _joined_ _translated_, HMUS00600700.1 _joined_ _translated_, HMUS00600800.1 _joined_ _translated_, HMUS00601100.1 _joi…	LBRM2903_020008400.1-p1 | transcript=LBRM2903_020008400.1 | gene=LBRM2903_020008400 | organism=Leishmania_braziliensis_MHOM/BR/75/M2903 | gene_product=ATP-binding cassette protein subfamily A_ member 2_ putative | transcript_product=ATP-binding cassette protein subfamily A_ member 2_ putative | location=LbrM2903_02_175108-182880_-_ | protein_length=2590 | sequence_SO=chromosome | SO=protein_codin…	LdBPK_020270.1.1-p1 | transcript=LdBPK_020270.1.1 | gene=LdBPK_020270.1 | organism=Leishmania_donovani_BPK282A1 | gene_product=ABC1 transporter_ putative | transcript_product=ABC1 transporter_ putative | location=Ld02_v01s1_130944-138941_-_ | protein_length=2665 | sequence_SO=chromosome | SO=protein_coding | is_pseudo=false, LdBPK_111210.1.1-p1 | transcript=LdBPK_111210.1.1 | gene=LdBPK_111210.1 …	LINF_020008000-T1-p1 | transcript=LINF_020008000-T1 | gene=LINF_020008000 | organism=Leishmania_infantum_JPCM5 | gene_product=ATP-binding cassette subfamily A - member 1 - putative | transcript_product=ATP-binding cassette subfamily A - member 1 - putative | location=LinJ.02_145478-149221_-_ | protein_length=1247 | sequence_SO=chromosome | SO=protein_coding | is_pseudo=false, LINF_110018150-T1-p1…	LmjF.02.0300_mRNA-p1 | transcript=LmjF.02.0300_mRNA | gene=LmjF.02.0300 | organism=Leishmania_major_strain_Friedlin | gene_product=ATP-binding cassette subfamily A_ member 1_ putative | transcript_product=ATP-binding cassette subfamily A_ member 1_ putative | location=LmjF.02_138486-146384_-_ | protein_length=2632 | sequence_SO=chromosome | SO=protein_coding | is_pseudo=false, LmjF.11.1220_mRNA-p…	rna_LpyrH10_07_1230-p1 | transcript=rna_LpyrH10_07_1230 | gene=LpyrH10_07_1230 | organism=Leptomonas_pyrrhocoris_H10 | gene_product=ABC transporter_ putative | transcript_product=ABC transporter_ putative | location=LpyrH10_07_408816-414362_-_ | protein_length=1849 | sequence_SO=chromosome | SO=protein_coding | is_pseudo=false, rna_LpyrH10_08_0680-p1 | transcript=rna_LpyrH10_08_0680 | gene=LpyrH1…	rna_Lsey_0041_0340-1-p1 | transcript=rna_Lsey_0041_0340-1 | gene=Lsey_0041_0340 | organism=Leptomonas_seymouri_ATCC_30220 | gene_product=ATP-binding cassette protein subfamily A member 10 putative ABC transporter putative _ABCA10_ | transcript_product=ATP-binding cassette protein subfamily A member 10 putative ABC transporter putative _ABCA10_ | location=Lsey_0041_113214-118817_-_ | protein_lengt…	Tb11.v5.0780.1-p1 | transcript=Tb11.v5.0780.1 | gene=Tb11.v5.0780 | organism=Trypanosoma_brucei_brucei_TREU927 | gene_product=ABC transporter_ putative | transcript_product=ABC transporter_ putative | location=Tb927_11_bin_v5.1_4057978-4058637_+_ | protein_length=219 | sequence_SO=contig | SO=protein_coding | is_pseudo=false, Tb927.11.6120_mRNA-p1 | transcript=Tb927.11.6120_mRNA | gene=Tb927.11.6…	Tbg972.11.6880_mRNA-p1 | transcript=Tbg972.11.6880_mRNA | gene=Tbg972.11.6880 | organism=Trypanosoma_brucei_gambiense_DAL972 | gene_product=ABC transporter_ putative | transcript_product=ABC transporter_ putative | location=Tbg972_11_1712295-1717508_-_ | protein_length=1737 | sequence_SO=chromosome | SO=protein_coding | is_pseudo=false, Tbg972.3.4040_mRNA-p1 | transcript=Tbg972.3.4040_mRNA | gene…	TcIL3000.11.6640.1-p1 | transcript=TcIL3000.11.6640.1 | gene=TcIL3000.11.6640 | organism=Trypanosoma_congolense_IL3000 | gene_product=ABC transporter_ putative | transcript_product=ABC transporter_ putative | location=T.congo.pschr.11_1771036-1776267_-_ | protein_length=1743 | sequence_SO=chromosome | SO=protein_coding | is_pseudo=false, TcIL3000.11.6660.1-p1 | transcript=TcIL3000.11.6660.1 | gen…		TevSTIB805.11_01.6320-t26_1-p1 | transcript=TevSTIB805.11_01.6320-t26_1 | gene=TevSTIB805.11_01.6320 | organism=Trypanosoma_evansi_strain_STIB_805 | gene_product=ABC transporter_ putative | transcript_product=ABC transporter_ putative | location=STIB805_Chr11_01_1693663-1698876_-_ | protein_length=1737 | sequence_SO=chromosome | SO=protein_coding | is_pseudo=false, TevSTIB805.3.3950-t26_1-p1 | tr…	DQ04_00761000-t26_1-p1 | transcript=DQ04_00761000-t26_1 | gene=DQ04_00761000 | organism=Trypanosoma_grayi_ANR4 | gene_product=putative ABC transporter | transcript_product=putative ABC transporter | location=JMRU01000076_77-2635_+_ | protein_length=852 | sequence_SO=contig | SO=protein_coding | is_pseudo=false, DQ04_03971040-t26_1-p1 | transcript=DQ04_03971040-t26_1 | gene=DQ04_03971040 | organis…	TRSC58_06478-t26_1-p1 | transcript=TRSC58_06478-t26_1 | gene=TRSC58_06478 | organism=Trypanosoma_rangeli_SC58 | gene_product=ABC transporter | transcript_product=ABC transporter | location=AUPL01006478_243-5849_+_ | protein_length=1868 | sequence_SO=contig | SO=protein_coding | is_pseudo=false, TRSC58_06509-t26_1-p1 | transcript=TRSC58_06509-t26_1 | gene=TRSC58_06509 | organism=Trypanosoma_rangel…	TM35_000091660-t36_1-p1 | transcript=TM35_000091660-t36_1 | gene=TM35_000091660 | organism=Trypanosoma_theileri_isolate_Edinburgh | gene_product=ABC transporter | transcript_product=ABC transporter | location=NBCO01000009_172357-178080_-_ | protein_length=1907 | sequence_SO=contig | SO=protein_coding | is_pseudo=false, TM35_000161190-t36_1-p1 | transcript=TM35_000161190-t36_1 | gene=TM35_00016119…	TvY486_0045690_mRNA-p1 | transcript=TvY486_0045690_mRNA | gene=TvY486_0045690 | organism=Trypanosoma_vivax_Y486 | gene_product=ABC transporter_ putative_ _fragment_ | transcript_product=ABC transporter_ putative_ _fragment_ | location=TvY486_bin_archived_contig_8245_4-2757_+_ | protein_length=917 | sequence_SO=contig | SO=protein_coding | is_pseudo=false	315322-320911_1, 487791-493281_1	1289513-1294858_1, 1298671-1303729_1, 132947-141314_1
OG0000031																DQ04_08821020-t26_1-p1 | transcript=DQ04_08821020-t26_1 | gene=DQ04_08821020 | organism=Trypanosoma_grayi_ANR4 | gene_product=hypothetical protein | transcript_product=hypothetical protein | location=JMRU01000882_5592-6923_-_ | protein_length=443 | sequence_SO=contig | SO=protein_coding | is_pseudo=false
OG0000032	EPY28241 pep supercontig_Angomonas_deanei_Genome_Cont10480_182_1732_-1 gene_AGDE_10480 transcript_EPY28241 gene_biotype_protein_coding transcript_biotype_protein_coding description_cysteine peptidase B	CUE71926 pep supercontig_BSAL_BS_scaffold1102_17178_18299_1 gene_BSAL_53750 transcript_CUE71926 gene_biotype_protein_coding transcript_biotype_protein_coding description_cysteine peptidase_ putative, CUE71934 pep supercontig_BSAL_BS_scaffold1102_19158_20069_1 gene_BSAL_53760 transcript_CUE71934 gene_biotype_protein_coding transcript_biotype_protein_coding description_cysteine peptidase_ putative,…	CFAC1_000221800.1 _joined_ _translated_, CFAC1_190017600.1 _joined_ _translated_, CFAC1_220023800.1 _joined_ _translated_, CFAC1_250014900.1 _joined_ _translated_, CFAC1_250015000.1 _joined_ _translated_, CFAC1_250015100.1 _joined_ _translated_	HMUS00260100.1 _joined_ _translated_, HMUS00552200.1 _joined_ _translated_, HMUS00552300.1 _joined_ _translated_, HMUS00552400.1 _joined_ _translated_, HMUS00552500.1 _joined_ _translated_, HMUS00552600.1 _joined_ _translated_, HMUS00552700.1 _joined_ _translated_, HMUS00552800.1 _joined_ _translated_, HMUS00553000.1 _joined_ _translated_, HMUS00553100.1 _joined_ _translated_, HMUS00553200.1 _joi…	LBRM2903_080015800.1-p1 | transcript=LBRM2903_080015800.1 | gene=LBRM2903_080015800 | organism=Leishmania_braziliensis_MHOM/BR/75/M2903 | gene_product=Papain family cysteine protease_ putative | transcript_product=Papain family cysteine protease_ putative | location=LbrM2903_08_441524-442372_-_ | protein_length=282 | sequence_SO=chromosome | SO=protein_coding | is_pseudo=false, LBRM2903_080015900…	LdBPK_080960.1.1-p1 | transcript=LdBPK_080960.1.1 | gene=LdBPK_080960.1 | organism=Leishmania_donovani_BPK282A1 | gene_product=cathepsin L-like protease _fragment_ | transcript_product=cathepsin L-like protease _fragment_ | location=Ld08_v01s1_416310-417344_-_ | protein_length=345 | sequence_SO=chromosome | SO=protein_coding | is_pseudo=false, LdBPK_191460.1.1-p1 | transcript=LdBPK_191460.1.1 | g…	LINF_080014700-T1-p1 | transcript=LINF_080014700-T1 | gene=LINF_080014700 | organism=Leishmania_infantum_JPCM5 | gene_product=cysteine peptidase B _CPB_ | transcript_product=cysteine peptidase B _CPB_ | location=LinJ.08_416087-417232_-_ | protein_length=381 | sequence_SO=chromosome | SO=protein_coding | is_pseudo=false, LINF_080014800-T1-p1 | transcript=LINF_080014800-T1 | gene=LINF_080014800 | o…	LmjF.08.1010_mRNA-p1 | transcript=LmjF.08.1010_mRNA | gene=LmjF.08.1010 | organism=Leishmania_major_strain_Friedlin | gene_product=cysteine peptidase B _CPB_ | transcript_product=cysteine peptidase B _CPB_ | location=LmjF.08_458886-459932_-_ | protein_length=348 | sequence_SO=chromosome | SO=protein_coding | is_pseudo=false, LmjF.08.1020_mRNA-p1 | transcript=LmjF.08.1020_mRNA | gene=LmjF.08.1020 …	rna_LpyrH10_04_2240-p1 | transcript=rna_LpyrH10_04_2240 | gene=LpyrH10_04_2240 | organism=Leptomonas_pyrrhocoris_H10 | gene_product=cysteine peptidase A _CPA_ _CPA_ | transcript_product=cysteine peptidase A _CPA_ _CPA_ | location=LpyrH10_04_601516-602964_+_ | protein_length=483 | sequence_SO=chromosome | SO=protein_coding | is_pseudo=false, rna_LpyrH10_28_0270-p1 | transcript=rna_LpyrH10_28_0270 …	rna_Lsey_0288_0010-1-p1 | transcript=rna_Lsey_0288_0010-1 | gene=Lsey_0288_0010 | organism=Leptomonas_seymouri_ATCC_30220 | gene_product=Cathepsin L-like protease | transcript_product=Cathepsin L-like protease | location=Lsey_0288_53-307_+_ | protein_length=84 | sequence_SO=contig | SO=protein_coding | is_pseudo=false, rna_Lsey_0337_0020-1-p1 | transcript=rna_Lsey_0337_0020-1 | gene=Lsey_0337_002…	Tb927.6.1000_mRNA-p1 | transcript=Tb927.6.1000_mRNA | gene=Tb927.6.1000 | organism=Trypanosoma_brucei_brucei_TREU927 | gene_product=cysteine peptidase_ Clan CA_ family C1_ Cathepsin L-like | transcript_product=cysteine peptidase_ Clan CA_ family C1_ Cathepsin L-like | location=Tb927_06_v5.1_411857-413206_-_ | protein_length=449 | sequence_SO=chromosome | SO=protein_coding | is_pseudo=false, Tb927…	Tbg972.6.725_mRNA-p1 | transcript=Tbg972.6.725_mRNA | gene=Tbg972.6.725 | organism=Trypanosoma_brucei_gambiense_DAL972 | gene_product=cysteine peptidase_ Clan CA_ family C1_ Cathepsin L-like | transcript_product=cysteine peptidase_ Clan CA_ family C1_ Cathepsin L-like | location=Tbg972_06_202711-204066_-_ | protein_length=451 | sequence_SO=chromosome | SO=protein_coding | is_pseudo=false, Tbg972.…	TcIL3000_0_11840.1-p1 | transcript=TcIL3000_0_11840.1 | gene=TcIL3000_0_11840 | organism=Trypanosoma_congolense_IL3000 | gene_product=cysteine peptidase_ Clan CA_ family C1_ Cathepsin L-like | transcript_product=cysteine peptidase_ Clan CA_ family C1_ Cathepsin L-like | location=T.congo_bin_contig_447_23828-25165_-_ | protein_length=445 | sequence_SO=contig | SO=protein_coding | is_pseudo=false, …		TevSTIB805.6.1030-t26_1-p1 | transcript=TevSTIB805.6.1030-t26_1 | gene=TevSTIB805.6.1030 | organism=Trypanosoma_evansi_strain_STIB_805 | gene_product=cysteine peptidase precursor_cysteine peptidase_ Clan CA_ family C1_ Cathepsin L-like | transcript_product=cysteine peptidase precursor_cysteine peptidase_ Clan CA_ family C1_ Cathepsin L-like | location=STIB805_Chr06_399771-401007_-_ | protein_leng…	DQ04_10341000-t26_1-p1 | transcript=DQ04_10341000-t26_1 | gene=DQ04_10341000 | organism=Trypanosoma_grayi_ANR4 | gene_product=cruzipain precursor | transcript_product=cruzipain precursor | location=JMRU01001034_3662-4036_+_ | protein_length=124 | sequence_SO=contig | SO=protein_coding | is_pseudo=false, DQ04_21421000-t26_1-p1 | transcript=DQ04_21421000-t26_1 | gene=DQ04_21421000 | organism=Trypan…	TRSC58_00828-t26_1-p1 | transcript=TRSC58_00828-t26_1 | gene=TRSC58_00828 | organism=Trypanosoma_rangeli_SC58 | gene_product=cysteine peptidase B | transcript_product=cysteine peptidase B | location=AUPL01000828_164-1564_-_ | protein_length=466 | sequence_SO=contig | SO=protein_coding | is_pseudo=false, TRSC58_03089-t26_1-p1 | transcript=TRSC58_03089-t26_1 | gene=TRSC58_03089 | organism=Trypanoso…	TM35_000321290-t36_1-p1 | transcript=TM35_000321290-t36_1 | gene=TM35_000321290 | organism=Trypanosoma_theileri_isolate_Edinburgh | gene_product=cysteine peptidase precursor | transcript_product=cysteine peptidase precursor | location=NBCO01000032_66654-67589_+_ | protein_length=311 | sequence_SO=contig | SO=protein_coding | is_pseudo=false	TvY486_0028580_mRNA-p1 | transcript=TvY486_0028580_mRNA | gene=TvY486_0028580 | organism=Trypanosoma_vivax_Y486 | gene_product=cysteine peptidase precursor | transcript_product=cysteine peptidase precursor | location=TvY486_bin_archived_contig_5365_210-1574_+_ | protein_length=454 | sequence_SO=contig | SO=protein_coding | is_pseudo=false, TvY486_0037170_mRNA-p1 | transcript=TvY486_0037170_mRNA |…	75923-76690_1, 76697-77264_1	397301-398624_1
OG0000033	EPY20929 pep supercontig_Angomonas_deanei_Genome_Cont13956_705_2024_-1 gene_AGDE_14390 transcript_EPY20929 gene_biotype_protein_coding transcript_biotype_protein_coding description_hypothetical protein, EPY25782 pep supercontig_Angomonas_deanei_Genome_Cont11700_141_1148_-1 gene_AGDE_11700 transcript_EPY25782 gene_biotype_protein_coding transcript_biotype_protein_coding description_hypothetical pr…	CUE58128 pep supercontig_BSAL_BS_scaffold1008_13103_14941_1 gene_BSAL_49230 transcript_CUE58128 gene_biotype_protein_coding transcript_biotype_protein_coding description_ABC transporter_ putative, CUE58293 pep supercontig_BSAL_BS_scaffold1009_16_2709_1 gene_BSAL_49235 transcript_CUE58293 gene_biotype_protein_coding transcript_biotype_protein_coding description_ABC transporter_ putative, CUE58333 …	CFAC1_000027200.1 _joined_ _translated_, CFAC1_000027300.1 _joined_ _translated_, CFAC1_000028700.1 _joined_ _translated_, CFAC1_000029500.1 _joined_ _translated_, CFAC1_000029700.1 _joined_ _translated_, CFAC1_000031400.1 _joined_ _translated_, CFAC1_000033500.1 _joined_ _translated_, CFAC1_000079900.1 _joined_ _translated_, CFAC1_000179200.1 _joined_ _translated_, CFAC1_000182900.1 _joined_ _tr…	HMUS00075800.1 _joined_ _translated_, HMUS00077900.1 _joined_ _translated_, HMUS00078000.1 _joined_ _translated_, HMUS00078100.1 _joined_ _translated_, HMUS00117300.1 _joined_ _translated_, HMUS00118000.1 _joined_ _translated_, HMUS00118100.1 _joined_ _translated_, HMUS01206500.1 _joined_ _translated_, HMUS01297600.1 _joined_ _translated_, HMUS01331200.1 _joined_ _translated_	LBRM2903_230008000.1-p1 | transcript=LBRM2903_230008000.1 | gene=LBRM2903_230008000 | organism=Leishmania_braziliensis_MHOM/BR/75/M2903 | gene_product=ABC transporter_ putative | transcript_product=ABC transporter_ putative | location=LbrM2903_23_81602-82135_+_ | protein_length=177 | sequence_SO=chromosome | SO=protein_coding | is_pseudo=false, LBRM2903_230008600.1-p1 | transcript=LBRM2903_230008…	LdBPK_230230.1.1-p1 | transcript=LdBPK_230230.1.1 | gene=LdBPK_230230.1 | organism=Leishmania_donovani_BPK282A1 | gene_product=ATP-binding cassette protein subfamily C_ member 1_ putative _fragment_ | transcript_product=ATP-binding cassette protein subfamily C_ member 1_ putative _fragment_ | location=Ld23_v01s1_64301-68296_+_ | protein_length=1332 | sequence_SO=chromosome | SO=protein_coding | i…	LINF_230007200-T1-p1 | transcript=LINF_230007200-T1 | gene=LINF_230007200 | organism=Leishmania_infantum_JPCM5 | gene_product=pentamidine resistance protein 1 | transcript_product=pentamidine resistance protein 1 | location=LinJ.23_63719-68431_+_ | protein_length=1570 | sequence_SO=chromosome | SO=protein_coding | is_pseudo=false, LINF_230007300-T1-p1 | transcript=LINF_230007300-T1 | gene=LINF_23…	LmjF.23.0210_mRNA-p1 | transcript=LmjF.23.0210_mRNA | gene=LmjF.23.0210 | organism=Leishmania_major_strain_Friedlin | gene_product=ATP-binding cassette protein subfamily C_ member 1_ putative | transcript_product=ATP-binding cassette protein subfamily C_ member 1_ putative | location=LmjF.23_65505-70220_+_ | protein_length=1571 | sequence_SO=chromosome | SO=protein_coding | is_pseudo=false, LmjF.…	rna_LpyrH10_03_3560-p1 | transcript=rna_LpyrH10_03_3560 | gene=LpyrH10_03_3560 | organism=Leptomonas_pyrrhocoris_H10 | gene_product=ABC-thiol transporter_ putative mitochondrial | transcript_product=ABC-thiol transporter_ putative mitochondrial | location=LpyrH10_03_1211065-1215849_-_ | protein_length=1595 | sequence_SO=chromosome | SO=protein_coding | is_pseudo=false, rna_LpyrH10_03_3640-p1 | tr…	rna_Lsey_0096_0130-1-p1 | transcript=rna_Lsey_0096_0130-1 | gene=Lsey_0096_0130 | organism=Leptomonas_seymouri_ATCC_30220 | gene_product=p-glycoprotein-like protein | transcript_product=p-glycoprotein-like protein | location=Lsey_0096_67662-72510_-_ | protein_length=1616 | sequence_SO=contig | SO=protein_coding | is_pseudo=false, rna_Lsey_0456_0010-1-p1 | transcript=rna_Lsey_0456_0010-1 | gene=Ls…	Tb927.4.4490_mRNA-p1 | transcript=Tb927.4.4490_mRNA | gene=Tb927.4.4490 | organism=Trypanosoma_brucei_brucei_TREU927 | gene_product=multidrug resistance protein E | transcript_product=multidrug resistance protein E | location=Tb927_04_v5.1_1209090-1214369_-_ | protein_length=1759 | sequence_SO=chromosome | SO=protein_coding | is_pseudo=false, Tb927.8.2160_mRNA-p1 | transcript=Tb927.8.2160_mRNA | …	Tbg972.4.4600_mRNA-p1 | transcript=Tbg972.4.4600_mRNA | gene=Tbg972.4.4600 | organism=Trypanosoma_brucei_gambiense_DAL972 | gene_product=multidrug resistance protein E_ putative | transcript_product=multidrug resistance protein E_ putative | location=Tbg972_04_1161269-1166548_-_ | protein_length=1759 | sequence_SO=chromosome | SO=protein_coding | is_pseudo=false	TcIL3000_0_01280.1-p1 | transcript=TcIL3000_0_01280.1 | gene=TcIL3000_0_01280 | organism=Trypanosoma_congolense_IL3000 | gene_product=ABC transporter_ putative | transcript_product=ABC transporter_ putative | location=T.congo_bin_contig_40_9082-9906_-_ | protein_length=274 | sequence_SO=contig | SO=protein_coding | is_pseudo=false, TcIL3000_0_01290.1-p1 | transcript=TcIL3000_0_01290.1 | gene=TcIL…	TcCLB.457101.30_mRNA-p1 | transcript=TcCLB.457101.30_mRNA | gene=TcCLB.457101.30 | organism=Trypanosoma_cruzi_strain_CL_Brener | gene_product=multidrug resistance protein E_ putative | transcript_product=multidrug resistance protein E_ putative | location=Tcruzi_22036_7231-7992_-_ | protein_length=253 | sequence_SO=contig | SO=protein_coding | is_pseudo=false, TcCLB.506417.10_pseudogenic_transcri…	TevSTIB805.4.4670-t26_1-p1 | transcript=TevSTIB805.4.4670-t26_1 | gene=TevSTIB805.4.4670 | organism=Trypanosoma_evansi_strain_STIB_805 | gene_product=multidrug resistance protein E_p-glycoprotein | transcript_product=multidrug resistance protein E_p-glycoprotein | location=STIB805_Chr04_1197368-1202647_-_ | protein_length=1759 | sequence_SO=chromosome | SO=protein_coding | is_pseudo=false, TevSTI…	DQ04_07071030-t26_1-p1 | transcript=DQ04_07071030-t26_1 | gene=DQ04_07071030 | organism=Trypanosoma_grayi_ANR4 | gene_product=putative multidrug resistance-associated protein | transcript_product=putative multidrug resistance-associated protein | location=JMRU01000707_6875-8935_-_ | protein_length=686 | sequence_SO=contig | SO=protein_coding | is_pseudo=false	TRSC58_01647-t26_1-p1 | transcript=TRSC58_01647-t26_1 | gene=TRSC58_01647 | organism=Trypanosoma_rangeli_SC58 | gene_product=multidrug resistance protein E | transcript_product=multidrug resistance protein E | location=AUPL01001647_1-2523_-_ | protein_length=841 | sequence_SO=contig | SO=protein_coding | is_pseudo=false, TRSC58_06843-t26_1-p1 | transcript=TRSC58_06843-t26_1 | gene=TRSC58_06843 | …	TM35_000261440-t36_1-p1 | transcript=TM35_000261440-t36_1 | gene=TM35_000261440 | organism=Trypanosoma_theileri_isolate_Edinburgh | gene_product=multidrug resistance protein E | transcript_product=multidrug resistance protein E | location=NBCO01000026_135464-140686_-_ | protein_length=1740 | sequence_SO=contig | SO=protein_coding | is_pseudo=false, TM35_000591070-t36_1-p1 | transcript=TM35_000591…	TvY486_0403980_mRNA-p1 | transcript=TvY486_0403980_mRNA | gene=TvY486_0403980 | organism=Trypanosoma_vivax_Y486 | gene_product=multidrug resistance protein E_ putative | transcript_product=multidrug resistance protein E_ putative | location=TvY486_04_1077690-1082717_-_ | protein_length=1675 | sequence_SO=chromosome | SO=protein_coding | is_pseudo=false, TvY486_0801650_mRNA-p1 | transcript=TvY486_…	107254-111415_1, 78743-81156_1
OG0000034			CFAC1_000017800.1 _joined_ _translated_, CFAC1_000017900.1 _joined_ _translated_, CFAC1_000045600.1 _joined_ _translated_, CFAC1_000045700.1 _joined_ _translated_, CFAC1_000049900.1 _joined_ _translated_, CFAC1_000074500.1 _joined_ _translated_, CFAC1_000082100.1 _joined_ _translated_, CFAC1_000082200.1 _joined_ _translated_, CFAC1_000087300.1 _joined_ _translated_, CFAC1_000087400.1 _joined_ _tr…		LBRM2903_110020200.1-p1 | transcript=LBRM2903_110020200.1 | gene=LBRM2903_110020200 | organism=Leishmania_braziliensis_MHOM/BR/75/M2903 | gene_product=hypothetical protein | transcript_product=hypothetical protein | location=LbrM2903_11_543258-543704_+_ | protein_length=148 | sequence_SO=chromosome | SO=protein_coding | is_pseudo=false, LBRM2903_110020300.1-p1 | transcript=LBRM2903_110020300.1 | …				rna_LpyrH10_14_2410-1-p1 | transcript=rna_LpyrH10_14_2410-1 | gene=LpyrH10_14_2410 | organism=Leptomonas_pyrrhocoris_H10 | gene_product=TATE DNA Transposon | transcript_product=TATE DNA Transposon | location=LpyrH10_14_700914-703769_-_ | protein_length=952 | sequence_SO=chromosome | SO=protein_coding | is_pseudo=false
OG0000035											Tb927.10.16210_mRNA-p1 | transcript=Tb927.10.16210_mRNA | gene=Tb927.10.16210 | organism=Trypanosoma_brucei_brucei_TREU927 | gene_product=hypothetical protein_ conserved _pseudogene_ | transcript_product=hypothetical protein_ conserved _pseudogene_ | location=Tb927_10_v5.1_3992532-3993443_+_ | protein_length=303 | sequence_SO=chromosome | SO=protein_coding | is_pseudo=true	Tbg972.11.18170_mRNA-p1 | transcript=Tbg972.11.18170_mRNA | gene=Tbg972.11.18170 | organism=Trypanosoma_brucei_gambiense_DAL972 | gene_product=hypothetical protein_ conserved | transcript_product=hypothetical protein_ conserved | location=Tbg972_11_4248109-4249353_-_ | protein_length=414 | sequence_SO=chromosome | SO=protein_coding | is_pseudo=false		TcCLB.506451.13_pseudogenic_transcript-p1 | transcript=TcCLB.506451.13_pseudogenic_transcript | gene=TcCLB.506451.13 | organism=Trypanosoma_cruzi_strain_CL_Brener | gene_product=hypothetical protein _pseudogene_ | transcript_product=hypothetical protein _pseudogene_ | location=Tcruzi_6950_3771-4433_+_ | protein_length=220 | sequence_SO=contig | SO=protein_coding | is_pseudo=true	TevSTIB805.1.3570-t26_1-p1 | transcript=TevSTIB805.1.3570-t26_1 | gene=TevSTIB805.1.3570 | organism=Trypanosoma_evansi_strain_STIB_805 | gene_product=unspecified product | transcript_product=unspecified product | location=STIB805_Chr01_765013-765462_+_ | protein_length=149 | sequence_SO=chromosome | SO=protein_coding | is_pseudo=false, TevSTIB805.1.3620-t26_1-p1 | transcript=TevSTIB805.1.3620-t26…	DQ04_05341000-t26_1-p1 | transcript=DQ04_05341000-t26_1 | gene=DQ04_05341000 | organism=Trypanosoma_grayi_ANR4 | gene_product=hypothetical protein | transcript_product=hypothetical protein | location=JMRU01000534_755-1285_+_ | protein_length=176 | sequence_SO=contig | SO=protein_coding | is_pseudo=false, DQ04_05721010-t26_1-p1 | transcript=DQ04_05721010-t26_1 | gene=DQ04_05721010 | organism=Trypa…		TM35_000022280-t36_1-p1 | transcript=TM35_000022280-t36_1 | gene=TM35_000022280 | organism=Trypanosoma_theileri_isolate_Edinburgh | gene_product=hypothetical protein | transcript_product=hypothetical protein | location=NBCO01000002_363333-363692_+_ | protein_length=119 | sequence_SO=contig | SO=protein_coding | is_pseudo=false, TM35_000022290-t36_1-p1 | transcript=TM35_000022290-t36_1 | gene=TM35…
OG0000036	EPY18001 pep supercontig_Angomonas_deanei_Genome_Cont15368_151_2121_-1 gene_AGDE_15970 transcript_EPY18001 gene_biotype_protein_coding transcript_biotype_protein_coding description_hypothetical protein, EPY18395 pep supercontig_Angomonas_deanei_Genome_Cont15144_3747_5213_-1 gene_AGDE_15794 transcript_EPY18395 gene_biotype_protein_coding transcript_biotype_protein_coding description_hypothetical p…	CUG92805 pep supercontig_BSAL_BS_scaffold848_1803_3381_1 gene_BSAL_39450 transcript_CUG92805 gene_biotype_protein_coding transcript_biotype_protein_coding description_nodulin-like protein_ putative	CFAC1_000098000.1 _joined_ _translated_, CFAC1_000103600.1 _joined_ _translated_, CFAC1_000191400.1 _joined_ _translated_, CFAC1_130012200.1 _joined_ _translated_, CFAC1_130012300.1 _joined_ _translated_, CFAC1_130012400.1 _joined_ _translated_, CFAC1_130012700.1 _joined_ _translated_, CFAC1_130012800.1 _joined_ _translated_, CFAC1_140026200.1 _joined_ _translated_, CFAC1_220031500.1 _joined_ _tr…	HMUS00101800.1 _joined_ _translated_, HMUS00391900.1 _joined_ _translated_, HMUS00392100.1 _joined_ _translated_, HMUS00392400.1 _joined_ _translated_, HMUS00392500.1 _joined_ _translated_, HMUS00392700.1 _joined_ _translated_	LBRM2903_110009100.1-p1 | transcript=LBRM2903_110009100.1 | gene=LBRM2903_110009100 | organism=Leishmania_braziliensis_MHOM/BR/75/M2903 | gene_product=Protein Associated with Differentiation_ putative | transcript_product=Protein Associated with Differentiation_ putative | location=LbrM2903_11_151702-153633_+_ | protein_length=643 | sequence_SO=chromosome | SO=protein_coding | is_pseudo=false, LB…	LdBPK_110660.1.1-p1 | transcript=LdBPK_110660.1.1 | gene=LdBPK_110660.1 | organism=Leishmania_donovani_BPK282A1 | gene_product=Protein Associated with Differentiation_ putative | transcript_product=Protein Associated with Differentiation_ putative | location=Ld11_v01s1_250979-252904_+_ | protein_length=641 | sequence_SO=chromosome | SO=protein_coding | is_pseudo=false, LdBPK_110670.1.1-p1 | trans…	LINF_110012200-T1-p1 | transcript=LINF_110012200-T1 | gene=LINF_110012200 | organism=Leishmania_infantum_JPCM5 | gene_product=Protein Associated with Differentiation - putative | transcript_product=Protein Associated with Differentiation - putative | location=LinJ.11_248764-250689_+_ | protein_length=641 | sequence_SO=chromosome | SO=protein_coding | is_pseudo=false, LINF_110012300-T1-p1 | transc…	LmjF.11.0650_mRNA-p1 | transcript=LmjF.11.0650_mRNA | gene=LmjF.11.0650 | organism=Leishmania_major_strain_Friedlin | gene_product=Protein Associated with Differentiation_ putative | transcript_product=Protein Associated with Differentiation_ putative | location=LmjF.11_248247-250172_+_ | protein_length=641 | sequence_SO=chromosome | SO=protein_coding | is_pseudo=false, LmjF.11.0660_mRNA-p1 | tra…	rna_LpyrH10_03_1550-p1 | transcript=rna_LpyrH10_03_1550 | gene=LpyrH10_03_1550 | organism=Leptomonas_pyrrhocoris_H10 | gene_product=hypothetical protein_ unknown function | transcript_product=hypothetical protein_ unknown function | location=LpyrH10_03_554165-556069_-_ | protein_length=635 | sequence_SO=chromosome | SO=protein_coding | is_pseudo=false, rna_LpyrH10_18_0810-p1 | transcript=rna_Lpyr…	rna_Lsey_0101_0010-1-p1 | transcript=rna_Lsey_0101_0010-1 | gene=Lsey_0101_0010 | organism=Leptomonas_seymouri_ATCC_30220 | gene_product=hypothetical protein unknown function | transcript_product=hypothetical protein unknown function | location=Lsey_0101_654-2564_-_ | protein_length=636 | sequence_SO=contig | SO=protein_coding | is_pseudo=false, rna_Lsey_0148_0020-1-p1 | transcript=rna_Lsey_0148_…	Tb927.11.16630_mRNA-p1 | transcript=Tb927.11.16630_mRNA | gene=Tb927.11.16630 | organism=Trypanosoma_brucei_brucei_TREU927 | gene_product=major facilitator superfamily_ putative | transcript_product=major facilitator superfamily_ putative | location=Tb927_11_v5.1_4415264-4417315_-_ | protein_length=683 | sequence_SO=chromosome | SO=protein_coding | is_pseudo=false, Tb927.11.6570_mRNA-p1 | transcr…	Tbg972.11.18740_mRNA-p1 | transcript=Tbg972.11.18740_mRNA | gene=Tbg972.11.18740 | organism=Trypanosoma_brucei_gambiense_DAL972 | gene_product=major facilitator superfamily_ putative | transcript_product=major facilitator superfamily_ putative | location=Tbg972_11_4385345-4387396_-_ | protein_length=683 | sequence_SO=chromosome | SO=protein_coding | is_pseudo=false, Tbg972.11.7400_mRNA-p1 | trans…	TcIL3000_0_02156.1-p1 | transcript=TcIL3000_0_02156.1 | gene=TcIL3000_0_02156 | organism=Trypanosoma_congolense_IL3000 | gene_product=variant surface glycoprotein _pseudogene_ _fragment_ | transcript_product=variant surface glycoprotein _pseudogene_ _fragment_ | location=T.congo_bin_contig_77_2-853_+_ | protein_length=283 | sequence_SO=contig | SO=protein_coding | is_pseudo=true, TcIL3000_0_02160…		TevSTIB805.11_01.17210-t26_1-p1 | transcript=TevSTIB805.11_01.17210-t26_1 | gene=TevSTIB805.11_01.17210 | organism=Trypanosoma_evansi_strain_STIB_805 | gene_product=hypothetical protein_ conserved | transcript_product=hypothetical protein_ conserved | location=STIB805_Chr11_01_4348220-4350271_-_ | protein_length=683 | sequence_SO=chromosome | SO=protein_coding | is_pseudo=false, TevSTIB805.11_01.…	DQ04_01171070-t26_1-p1 | transcript=DQ04_01171070-t26_1 | gene=DQ04_01171070 | organism=Trypanosoma_grayi_ANR4 | gene_product=hypothetical protein | transcript_product=hypothetical protein | location=JMRU01000117_13809-15680_-_ | protein_length=623 | sequence_SO=contig | SO=protein_coding | is_pseudo=false, DQ04_01171100-t26_1-p1 | transcript=DQ04_01171100-t26_1 | gene=DQ04_01171100 | organism=Tr…	TRSC58_01019-t26_1-p1 | transcript=TRSC58_01019-t26_1 | gene=TRSC58_01019 | organism=Trypanosoma_rangeli_SC58 | gene_product=hypothetical protein | transcript_product=hypothetical protein | location=AUPL01001019_69-1100_+_ | protein_length=343 | sequence_SO=contig | SO=protein_coding | is_pseudo=false, TRSC58_06360-t26_1-p1 | transcript=TRSC58_06360-t26_1 | gene=TRSC58_06360 | organism=Trypanosom…	TM35_000161780-t36_1-p1 | transcript=TM35_000161780-t36_1 | gene=TM35_000161780 | organism=Trypanosoma_theileri_isolate_Edinburgh | gene_product=hypothetical protein | transcript_product=hypothetical protein | location=NBCO01000016_212347-214272_-_ | protein_length=641 | sequence_SO=contig | SO=protein_coding | is_pseudo=false, TM35_000161810-t36_1-p1 | transcript=TM35_000161810-t36_1 | gene=TM35…	TvY486_1117600_mRNA-p1 | transcript=TvY486_1117600_mRNA | gene=TvY486_1117600 | organism=Trypanosoma_vivax_Y486 | gene_product=major facilitator superfamily_ putative | transcript_product=major facilitator superfamily_ putative | location=TvY486_11_4689934-4692164_-_ | protein_length=641 | sequence_SO=chromosome | SO=protein_coding | is_pseudo=false	1619814-1621728_1, 67321-69145_1	599465-601352_1
OG0000037				HMUS00642700.1 _joined_ _translated_														TM35_000024000-t36_1-p1 | transcript=TM35_000024000-t36_1 | gene=TM35_000024000 | organism=Trypanosoma_theileri_isolate_Edinburgh | gene_product=hypothetical protein | transcript_product=hypothetical protein | location=NBCO01000002_816941-818062_-_ | protein_length=373 | sequence_SO=contig | SO=protein_coding | is_pseudo=false, TM35_000041030-t36_1-p1 | transcript=TM35_000041030-t36_1 | gene=TM35…		495415-503628_1
OG0000038											Tb09.v4.0058_mRNA-p1 | transcript=Tb09.v4.0058_mRNA | gene=Tb09.v4.0058 | organism=Trypanosoma_brucei_brucei_TREU927 | gene_product=hypothetical protein | transcript_product=hypothetical protein | location=tryp_IXa-16h03.q1c_1521-2753_+_ | protein_length=410 | sequence_SO=contig | SO=protein_coding | is_pseudo=false, Tb09.v4.0059_mRNA-p1 | transcript=Tb09.v4.0059_mRNA | gene=Tb09.v4.0059 | organi…	Tbg.972.2.2790_mRNA-p1 | transcript=Tbg.972.2.2790_mRNA | gene=Tbg.972.2.2790 | organism=Trypanosoma_brucei_gambiense_DAL972 | gene_product=hypothetical protein_ conserved _fragment_ | transcript_product=hypothetical protein_ conserved _fragment_ | location=Tbg972_02_576747-576869_-_ | protein_length=41 | sequence_SO=chromosome | SO=protein_coding | is_pseudo=false, Tbg.972.2.2800_mRNA-p1 | trans…	TcIL3000_0_01110.1-p1 | transcript=TcIL3000_0_01110.1 | gene=TcIL3000_0_01110 | organism=Trypanosoma_congolense_IL3000 | gene_product=hypothetical protein_ conserved | transcript_product=hypothetical protein_ conserved | location=T.congo_bin_contig_36_4052-5398_+_ | protein_length=448 | sequence_SO=contig | SO=protein_coding | is_pseudo=false, TcIL3000_0_01980.1-p1 | transcript=TcIL3000_0_01980.1…	TcCLB.507359.10_mRNA-p1 | transcript=TcCLB.507359.10_mRNA | gene=TcCLB.507359.10 | organism=Trypanosoma_cruzi_strain_CL_Brener | gene_product=hypothetical protein_ conserved | transcript_product=hypothetical protein_ conserved | location=Tcruzi_7306_617-1723_-_ | protein_length=368 | sequence_SO=contig | SO=protein_coding | is_pseudo=false	TevSTIB805.2.2550-t26_1-p1 | transcript=TevSTIB805.2.2550-t26_1 | gene=TevSTIB805.2.2550 | organism=Trypanosoma_evansi_strain_STIB_805 | gene_product=hypothetical protein_ conserved | transcript_product=hypothetical protein_ conserved | location=STIB805_Chr02_843384-844481_-_ | protein_length=365 | sequence_SO=chromosome | SO=protein_coding | is_pseudo=false, TevSTIB805.2.2660-t26_1-p1 | transcri…	DQ04_13721000-t26_1-p1 | transcript=DQ04_13721000-t26_1 | gene=DQ04_13721000 | organism=Trypanosoma_grayi_ANR4 | gene_product=hypothetical protein | transcript_product=hypothetical protein | location=JMRU01001371_484-1773_-_ | protein_length=429 | sequence_SO=contig | SO=protein_coding | is_pseudo=false, DQ04_13721010-t26_1-p1 | transcript=DQ04_13721010-t26_1 | gene=DQ04_13721010 | organism=Trypa…	TRSC58_06524-t26_1-p1 | transcript=TRSC58_06524-t26_1 | gene=TRSC58_06524 | organism=Trypanosoma_rangeli_SC58 | gene_product=hypothetical protein | transcript_product=hypothetical protein | location=AUPL01006524_181-909_+_ | protein_length=242 | sequence_SO=contig | SO=protein_coding | is_pseudo=false, TRSC58_06988-t26_1-p1 | transcript=TRSC58_06988-t26_1 | gene=TRSC58_06988 | organism=Trypanosom…	TM35_000161000-t36_1-p1 | transcript=TM35_000161000-t36_1 | gene=TM35_000161000 | organism=Trypanosoma_theileri_isolate_Edinburgh | gene_product=hypothetical protein | transcript_product=hypothetical protein | location=NBCO01000016_7287-7691_+_ | protein_length=134 | sequence_SO=contig | SO=protein_coding | is_pseudo=false, TM35_000161010-t36_1-p1 | transcript=TM35_000161010-t36_1 | gene=TM35_000…	TvY486_0000540_mRNA-p1 | transcript=TvY486_0000540_mRNA | gene=TvY486_0000540 | organism=Trypanosoma_vivax_Y486 | gene_product=hypothetical protein _fragment_ | transcript_product=hypothetical protein _fragment_ | location=TvY486_bin_archived_contig_130_1-366_+_ | protein_length=122 | sequence_SO=contig | SO=protein_coding | is_pseudo=false, TvY486_0020860_mRNA-p1 | transcript=TvY486_0020860_mRNA…
OG0000039	EPY15420 pep supercontig_Angomonas_deanei_Genome_Cont17007_414_1241_-1 gene_AGDE_17127 transcript_EPY15420 gene_biotype_protein_coding transcript_biotype_protein_coding description_hypothetical protein, EPY15745 pep supercontig_Angomonas_deanei_Genome_Cont16692_2832_3116_1 gene_AGDE_16988 transcript_EPY15745 gene_biotype_protein_coding transcript_biotype_protein_coding description_hypothetical pr…		CFAC1_000093400.1 _joined_ _translated_, CFAC1_000093500.1 _joined_ _translated_, CFAC1_000179100.1 _joined_ _translated_, CFAC1_000189000.1 _joined_ _translated_, CFAC1_000306200.1 _joined_ _translated_, CFAC1_000306400.1 _joined_ _translated_, CFAC1_000344800.1 _joined_ _translated_, CFAC1_000355200.1 _joined_ _translated_, CFAC1_230011200.1 _joined_ _translated_, CFAC1_230014900.1 _joined_ _tr…	HMUS00076400.1.1 _joined_ _translated_, HMUS00086700.1.1 _joined_ _translated_, HMUS00086900.1 _joined_ _translated_, HMUS00087000.1 _joined_ _translated_, HMUS00087300.1 _joined_ _translated_, HMUS00087400.1.1 _joined_ _translated_, HMUS00170300.1 _joined_ _translated_, HMUS00216000.1 _joined_ _translated_, HMUS00341700.1 _joined_ _translated_, HMUS00341800.1 _joined_ _translated_, HMUS00342000.…	LBRM2903_200006800.1-p1 | transcript=LBRM2903_200006800.1 | gene=LBRM2903_200006800 | organism=Leishmania_braziliensis_MHOM/BR/75/M2903 | gene_product=hypothetical protein_ conserved | transcript_product=hypothetical protein_ conserved | location=LbrM2903_20.1_63617-64024_-_ | protein_length=135 | sequence_SO=chromosome | SO=protein_coding | is_pseudo=false, LBRM2903_200019600.1-p1 | transcript=L…		LINF_210014000-T1-p1 | transcript=LINF_210014000-T1 | gene=LINF_210014000 | organism=Leishmania_infantum_JPCM5 | gene_product=hypothetical protein | transcript_product=hypothetical protein | location=LinJ.21_269010-269264_+_ | protein_length=84 | sequence_SO=chromosome | SO=protein_coding | is_pseudo=false		rna_LpyrH10_01_0800-1-p1 | transcript=rna_LpyrH10_01_0800-1 | gene=LpyrH10_01_0800 | organism=Leptomonas_pyrrhocoris_H10 | gene_product=trans-sialidase_ putative | transcript_product=trans-sialidase_ putative | location=LpyrH10_01_276379-277266_+_ | protein_length=296 | sequence_SO=chromosome | SO=protein_coding | is_pseudo=false, rna_LpyrH10_01_9450-1-p1 | transcript=rna_LpyrH10_01_9450-1 | gene…		Tb05.5K5.250_mRNA-p1 | transcript=Tb05.5K5.250_mRNA | gene=Tb05.5K5.250 | organism=Trypanosoma_brucei_brucei_TREU927 | gene_product=hypothetical protein | transcript_product=hypothetical protein | location=5K5_v5.1_73416-73871_+_ | protein_length=151 | sequence_SO=contig | SO=protein_coding | is_pseudo=false, Tb07.30D13.180_pseudogenic_transcript-p1 | transcript=Tb07.30D13.180_pseudogenic_transcr…		TcIL3000.11.14120.1-p1 | transcript=TcIL3000.11.14120.1 | gene=TcIL3000.11.14120 | organism=Trypanosoma_congolense_IL3000 | gene_product=hypothetical protein_ conserved | transcript_product=hypothetical protein_ conserved | location=T.congo.pschr.11_3847910-3848398_+_ | protein_length=162 | sequence_SO=chromosome | SO=protein_coding | is_pseudo=false, TcIL3000_0_59910.1-p1 | transcript=TcIL3000_0…		TevSTIB805.11_01.11770-t26_1-p1 | transcript=TevSTIB805.11_01.11770-t26_1 | gene=TevSTIB805.11_01.11770 | organism=Trypanosoma_evansi_strain_STIB_805 | gene_product=unspecified product | transcript_product=unspecified product | location=STIB805_Chr11_01_2980176-2980601_+_ | protein_length=141 | sequence_SO=chromosome | SO=protein_coding | is_pseudo=false, TevSTIB805.2.2820-t26_1-p1 | transcript=T…	DQ04_00421140-t26_1-p1 | transcript=DQ04_00421140-t26_1 | gene=DQ04_00421140 | organism=Trypanosoma_grayi_ANR4 | gene_product=hypothetical protein | transcript_product=hypothetical protein | location=JMRU01000042_42842-43702_+_ | protein_length=286 | sequence_SO=contig | SO=protein_coding | is_pseudo=false, DQ04_00971110-t26_1-p1 | transcript=DQ04_00971110-t26_1 | gene=DQ04_00971110 | organism=Tr…		TM35_000011690-t36_1-p1 | transcript=TM35_000011690-t36_1 | gene=TM35_000011690 | organism=Trypanosoma_theileri_isolate_Edinburgh | gene_product=trans-sialidase | transcript_product=trans-sialidase | location=NBCO01000001_192036-192995_-_ | protein_length=319 | sequence_SO=contig | SO=protein_coding | is_pseudo=false, TM35_000172180-t36_1-p1 | transcript=TM35_000172180-t36_1 | gene=TM35_000172180…	TvY486_0004510_mRNA-p1 | transcript=TvY486_0004510_mRNA | gene=TvY486_0004510 | organism=Trypanosoma_vivax_Y486 | gene_product=retrotransposon hot spot protein _RHS__ putative | transcript_product=retrotransposon hot spot protein _RHS__ putative | location=TvY486_bin_archived_contig_895_14260-15303_+_ | protein_length=347 | sequence_SO=contig | SO=protein_coding | is_pseudo=false, TvY486_0004760_…	545836-546124_1	360655-363883_1
OG0000040	EPY15623 pep supercontig_Angomonas_deanei_Genome_Cont16797_1671_2591_-1 gene_AGDE_17040 transcript_EPY15623 gene_biotype_protein_coding transcript_biotype_protein_coding description_hypothetical protein, EPY15676 pep supercontig_Angomonas_deanei_Genome_Cont16754_1448_3190_1 gene_AGDE_17021 transcript_EPY15676 gene_biotype_protein_coding transcript_biotype_protein_coding description_hypothetical p…	CUF10151 pep supercontig_BSAL_BS_scaffold1214_371_4765_1 gene_BSAL_59275 transcript_CUF10151 gene_biotype_protein_coding transcript_biotype_protein_coding description_TATE DNA transposon_ putative, CUF29851 pep supercontig_BSAL_BS_scaffold1259_1157_6382_1 gene_BSAL_61155 transcript_CUF29851 gene_biotype_protein_coding transcript_biotype_protein_coding description_TATE DNA transposon_ putative, CU…	CFAC1_000032000.1 _joined_ _translated_, CFAC1_000034200.1 _joined_ _translated_, CFAC1_000034300.1 _joined_ _translated_, CFAC1_000112000.1 _joined_ _translated_, CFAC1_000126900.1 _joined_ _translated_, CFAC1_000156000.1 _joined_ _translated_, CFAC1_000164900.1 _joined_ _translated_, CFAC1_000218900.1 _joined_ _translated_, CFAC1_010008700.1 _joined_ _translated_, CFAC1_010008800.1 _joined_ _tr…	HMUS00000300.1 _joined_ _translated_, HMUS00071900.1 _joined_ _translated_, HMUS00121100.1 _joined_ _translated_, HMUS00121400.1 _joined_ _translated_, HMUS00122100.1 _joined_ _translated_, HMUS00122400.1 _joined_ _translated_, HMUS00122700.1.1 _joined_ _translated_, HMUS00127500.1 _joined_ _translated_, HMUS00127800.1 _joined_ _translated_, HMUS00130600.1 _joined_ _translated_, HMUS00137800.1 _j…			LINF_240010800-T1-p1 | transcript=LINF_240010800-T1 | gene=LINF_240010800 | organism=Leishmania_infantum_JPCM5 | gene_product=hypothetical protein | transcript_product=hypothetical protein | location=LinJ.24_211300-211797_+_ | protein_length=165 | sequence_SO=chromosome | SO=protein_coding | is_pseudo=false		rna_LpyrH10_01_4460-1-p1 | transcript=rna_LpyrH10_01_4460-1 | gene=LpyrH10_01_4460 | organism=Leptomonas_pyrrhocoris_H10 | gene_product=TATE DNA Transposon | transcript_product=TATE DNA Transposon | location=LpyrH10_01_1424860-1425672_-_ | protein_length=271 | sequence_SO=chromosome | SO=protein_coding | is_pseudo=false, rna_LpyrH10_01_4770-1-p1 | transcript=rna_LpyrH10_01_4770-1 | gene=LpyrH10_0…									TM35_000054760-t36_1-p1 | transcript=TM35_000054760-t36_1 | gene=TM35_000054760 | organism=Trypanosoma_theileri_isolate_Edinburgh | gene_product=hypothetical protein | transcript_product=hypothetical protein | location=NBCO01000005_989114-989557_+_ | protein_length=147 | sequence_SO=contig | SO=protein_coding | is_pseudo=false, TM35_000061660-t36_1-p1 | transcript=TM35_000061660-t36_1 | gene=TM35…
OG0000041													TcIL3000_0_00186.1-p1 | transcript=TcIL3000_0_00186.1 | gene=TcIL3000_0_00186 | organism=Trypanosoma_congolense_IL3000 | gene_product=variant surface glycoprotein _pseudogene_ _fragment_ | transcript_product=variant surface glycoprotein _pseudogene_ _fragment_ | location=T.congo_bin_contig_11_2-1012_-_ | protein_length=337 | sequence_SO=contig | SO=protein_coding | is_pseudo=true, TcIL3000_0_0137…
OG0000042	EPY28441 pep supercontig_Angomonas_deanei_Genome_Cont10380_12_1133_-1 gene_AGDE_10380 transcript_EPY28441 gene_biotype_protein_coding transcript_biotype_protein_coding description_glucose transporter_ lmgt2, EPY31249 pep supercontig_Angomonas_deanei_Genome_Cont9148_173_1885_-1 gene_AGDE_09148 transcript_EPY31249 gene_biotype_protein_coding transcript_biotype_protein_coding description_glucose tra…	CUG85761 pep supercontig_BSAL_BS_scaffold2074_14045_15745_1 gene_BSAL_90640 transcript_CUG85761 gene_biotype_protein_coding transcript_biotype_protein_coding description_glucose transporter_ putative, CUG88290 pep supercontig_BSAL_BS_scaffold435_45335_46882_1 gene_BSAL_14765 transcript_CUG88290 gene_biotype_protein_coding transcript_biotype_protein_coding description_glucose transporter_ putative…	CFAC1_000087800.1 _joined_ _translated_, CFAC1_000098300.1 _joined_ _translated_, CFAC1_000098400.1 _joined_ _translated_, CFAC1_000098500.1 _joined_ _translated_, CFAC1_000173800.1 _joined_ _translated_, CFAC1_000179500.1 _joined_ _translated_, CFAC1_000312100.1 _joined_ _translated_, CFAC1_000312200.1 _joined_ _translated_, CFAC1_000312300.1 _joined_ _translated_, CFAC1_190017800.1 _joined_ _tr…	HMUS00085600.1 _joined_ _translated_, HMUS00085700.1.1 _joined_ _translated_, HMUS01086000.1 _joined_ _translated_, HMUS01086100.1 _joined_ _translated_, HMUS01118500.1.1 _joined_ _translated_, HMUS01118600.1 _joined_ _translated_	LBRM2903_330007400.1-p1 | transcript=LBRM2903_330007400.1 | gene=LBRM2903_330007400 | organism=Leishmania_braziliensis_MHOM/BR/75/M2903 | gene_product=glucose transporter 2 | transcript_product=glucose transporter 2 | location=LbrM2903_33_86920-88773_-_ | protein_length=617 | sequence_SO=chromosome | SO=protein_coding | is_pseudo=false, LBRM2903_350075700.1-p1 | transcript=LBRM2903_350075700.1 | …	LdBPK_330310.1.1-p1 | transcript=LdBPK_330310.1.1 | gene=LdBPK_330310.1 | organism=Leishmania_donovani_BPK282A1 | gene_product=glucose transporter/membrane transporter D2_ putative | transcript_product=glucose transporter/membrane transporter D2_ putative | location=Ld33_v01s1_98329-100113_-_ | protein_length=594 | sequence_SO=chromosome | SO=protein_coding | is_pseudo=false, LdBPK_366540.1.1-p1 …	LINF_330008300-T1-p1 | transcript=LINF_330008300-T1 | gene=LINF_330008300 | organism=Leishmania_infantum_JPCM5 | gene_product=glucose transporter/membrane transporter D2 - putative | transcript_product=glucose transporter/membrane transporter D2 - putative | location=LinJ.33_96758-98914_-_ | protein_length=718 | sequence_SO=chromosome | SO=protein_coding | is_pseudo=false, LINF_360072800-T1-p1 | …	LmjF.33.0290_mRNA-p1 | transcript=LmjF.33.0290_mRNA | gene=LmjF.33.0290 | organism=Leishmania_major_strain_Friedlin | gene_product=glucose transporter/membrane transporter D2_ putative | transcript_product=glucose transporter/membrane transporter D2_ putative | location=LmjF.33_99629-101509_-_ | protein_length=626 | sequence_SO=chromosome | SO=protein_coding | is_pseudo=false, LmjF.36.6280_mRNA-p…	rna_LpyrH10_06_4390-p1 | transcript=rna_LpyrH10_06_4390 | gene=LpyrH10_06_4390 | organism=Leptomonas_pyrrhocoris_H10 | gene_product=glucose transporter_ lmgt3 | transcript_product=glucose transporter_ lmgt3 | location=LpyrH10_06_1205788-1207494_-_ | protein_length=569 | sequence_SO=chromosome | SO=protein_coding | is_pseudo=false, rna_LpyrH10_06_4400-p1 | transcript=rna_LpyrH10_06_4400 | gene=Lpy…	rna_Lsey_0237_0110-1-p1 | transcript=rna_Lsey_0237_0110-1 | gene=Lsey_0237_0110 | organism=Leptomonas_seymouri_ATCC_30220 | gene_product=RecName_ Full=Probable transport protein | transcript_product=RecName_ Full=Probable transport protein | location=Lsey_0237_30376-32676_-_ | protein_length=766 | sequence_SO=contig | SO=protein_coding | is_pseudo=false, rna_Lsey_0237_0120-1-p1 | transcript=rna_L…	Tb11.v5.0307.1-p1 | transcript=Tb11.v5.0307.1 | gene=Tb11.v5.0307 | organism=Trypanosoma_brucei_brucei_TREU927 | gene_product=THT1 - hexose transporter_ putative | transcript_product=THT1 - hexose transporter_ putative | location=Tb927_11_bin_v5.1_834616-836199_+_ | protein_length=527 | sequence_SO=contig | SO=protein_coding | is_pseudo=false, Tb11.v5.0308.1-p1 | transcript=Tb11.v5.0308.1 | gene=…	Tbg972.10.10280_mRNA-p1 | transcript=Tbg972.10.10280_mRNA | gene=Tbg972.10.10280 | organism=Trypanosoma_brucei_gambiense_DAL972 | gene_product=hexose transporter | transcript_product=hexose transporter | location=Tbg972_10_2029236-2030819_+_ | protein_length=527 | sequence_SO=chromosome | SO=protein_coding | is_pseudo=false, Tbg972.10.10290_mRNA-p1 | transcript=Tbg972.10.10290_mRNA | gene=Tbg972.…	TcIL3000_10_7310.1-p1 | transcript=TcIL3000_10_7310.1 | gene=TcIL3000_10_7310 | organism=Trypanosoma_congolense_IL3000 | gene_product=glucose transporter_ putative | transcript_product=glucose transporter_ putative | location=T.congo.pschr.10_1981223-1982806_+_ | protein_length=527 | sequence_SO=chromosome | SO=protein_coding | is_pseudo=false, TcIL3000_10_7320.1-p1 | transcript=TcIL3000_10_7320.…		TevSTIB805.10.8950-t26_1-p1 | transcript=TevSTIB805.10.8950-t26_1 | gene=TevSTIB805.10.8950 | organism=Trypanosoma_evansi_strain_STIB_805 | gene_product=glucose transporter 1B | transcript_product=glucose transporter 1B | location=STIB805_Chr10_2074972-2076544_+_ | protein_length=522 | sequence_SO=chromosome | SO=protein_coding | is_pseudo=true, TevSTIB805.10.8960-t26_1-p1 | transcript=TevSTIB805…	DQ04_01241000-t26_1-p1 | transcript=DQ04_01241000-t26_1 | gene=DQ04_01241000 | organism=Trypanosoma_grayi_ANR4 | gene_product=putative hexose transporter | transcript_product=putative hexose transporter | location=JMRU01000124_87-434_+_ | protein_length=115 | sequence_SO=contig | SO=protein_coding | is_pseudo=false, DQ04_01241010-t26_1-p1 | transcript=DQ04_01241010-t26_1 | gene=DQ04_01241010 | or…	TRSC58_01436-t26_1-p1 | transcript=TRSC58_01436-t26_1 | gene=TRSC58_01436 | organism=Trypanosoma_rangeli_SC58 | gene_product=hexose transporter | transcript_product=hexose transporter | location=AUPL01001436_81-971_-_ | protein_length=296 | sequence_SO=contig | SO=protein_coding | is_pseudo=false, TRSC58_03652-t26_1-p1 | transcript=TRSC58_03652-t26_1 | gene=TRSC58_03652 | organism=Trypanosoma_ran…	TM35_000015040-t36_1-p1 | transcript=TM35_000015040-t36_1 | gene=TM35_000015040 | organism=Trypanosoma_theileri_isolate_Edinburgh | gene_product=putative glucose transporter | transcript_product=putative glucose transporter | location=NBCO01000001_1070827-1072491_-_ | protein_length=554 | sequence_SO=contig | SO=protein_coding | is_pseudo=false, TM35_000341920-t36_1-p1 | transcript=TM35_000341920…	TvY486_0402140_mRNA-p1 | transcript=TvY486_0402140_mRNA | gene=TvY486_0402140 | organism=Trypanosoma_vivax_Y486 | gene_product=glucose transporter_ putative | transcript_product=glucose transporter_ putative | location=TvY486_04_521854-523530_+_ | protein_length=558 | sequence_SO=chromosome | SO=protein_coding | is_pseudo=false, TvY486_1008330_mRNA-p1 | transcript=TvY486_1008330_mRNA | gene=TvY48…	290370-295017_1	24651-30809_1
OG0000043	EPY14999 pep supercontig_Angomonas_deanei_Genome_Cont17309_242_1444_1 gene_AGDE_17241 transcript_EPY14999 gene_biotype_protein_coding transcript_biotype_protein_coding description_acetylornithine deacetylase, EPY15000 pep supercontig_Angomonas_deanei_Genome_Cont17308_123_1325_1 gene_AGDE_17240 transcript_EPY15000 gene_biotype_protein_coding transcript_biotype_protein_coding description_acetylorni…	CUG86558 pep supercontig_BSAL_BS_scaffold2197_9305_10654_1 gene_BSAL_93740 transcript_CUG86558 gene_biotype_protein_coding transcript_biotype_protein_coding description_Hypothetical protein_ putative	CFAC1_000190000.1 _joined_ _translated_, CFAC1_000309300.1 _joined_ _translated_, CFAC1_000348900.1 _joined_ _translated_, CFAC1_090006100.1 _joined_ _translated_, CFAC1_090006200.1 _joined_ _translated_, CFAC1_090009100.1 _joined_ _translated_, CFAC1_220027300.1 _joined_ _translated_, CFAC1_250022600.1 _joined_ _translated_, CFAC1_250022700.1 _joined_ _translated_, CFAC1_250022800.1 _joined_ _tr…	HMUS00068400.1 _joined_ _translated_, HMUS00068600.1 _joined_ _translated_, HMUS00068700.1 _joined_ _translated_, HMUS00068800.1 _joined_ _translated_, HMUS00068900.1 _joined_ _translated_, HMUS00069000.1 _joined_ _translated_, HMUS00489700.1 _joined_ _translated_, HMUS00493500.1 _joined_ _translated_, HMUS00535000.1 _joined_ _translated_, HMUS01112000.1 _joined_ _translated_, HMUS01112200.1 _joi…	LBRM2903_070008300.1-p1 | transcript=LBRM2903_070008300.1 | gene=LBRM2903_070008300 | organism=Leishmania_braziliensis_MHOM/BR/75/M2903 | gene_product=acetylornithine deacetylase-like protein | transcript_product=acetylornithine deacetylase-like protein | location=LbrM2903_07_103439-104398_-_ | protein_length=319 | sequence_SO=chromosome | SO=protein_coding | is_pseudo=false, LBRM2903_290023600.1…	LdBPK_070040.1.1-p1 | transcript=LdBPK_070040.1.1 | gene=LdBPK_070040.1 | organism=Leishmania_donovani_BPK282A1 | gene_product=hypothetical protein_ conserved | transcript_product=hypothetical protein_ conserved | location=Ld07_v01s1_15046-15732_+_ | protein_length=228 | sequence_SO=chromosome | SO=protein_coding | is_pseudo=false, LdBPK_070430.1.1-p1 | transcript=LdBPK_070430.1.1 | gene=LdBPK_07…	LINF_070005300-T1-p1 | transcript=LINF_070005300-T1 | gene=LINF_070005300 | organism=Leishmania_infantum_JPCM5 | gene_product=Peptidase dimerisation domain containing protein - putative | transcript_product=Peptidase dimerisation domain containing protein - putative | location=LinJ.07_15973-16659_+_ | protein_length=228 | sequence_SO=chromosome | SO=protein_coding | is_pseudo=false, LINF_07000790…	LmjF.07.0030_mRNA-p1 | transcript=LmjF.07.0030_mRNA | gene=LmjF.07.0030 | organism=Leishmania_major_strain_Friedlin | gene_product=hypothetical protein_ conserved | transcript_product=hypothetical protein_ conserved | location=LmjF.07_14183-15013_+_ | protein_length=276 | sequence_SO=chromosome | SO=protein_coding | is_pseudo=false, LmjF.07.0270_mRNA-p1 | transcript=LmjF.07.0270_mRNA | gene=LmjF.…	rna_LpyrH10_06_3670-p1 | transcript=rna_LpyrH10_06_3670 | gene=LpyrH10_06_3670 | organism=Leptomonas_pyrrhocoris_H10 | gene_product=glutamamyl carboxypeptidase_ putative_metallo-peptidase_ Clan MH_ Family M18 | transcript_product=glutamamyl carboxypeptidase_ putative_metallo-peptidase_ Clan MH_ Family M18 | location=LpyrH10_06_1009397-1010593_-_ | protein_length=399 | sequence_SO=chromosome | SO=…	rna_Lsey_0049_0250-1-p1 | transcript=rna_Lsey_0049_0250-1 | gene=Lsey_0049_0250 | organism=Leptomonas_seymouri_ATCC_30220 | gene_product=acetylornithine deacetylase-like protein | transcript_product=acetylornithine deacetylase-like protein | location=Lsey_0049_83980-85200_-_ | protein_length=406 | sequence_SO=contig | SO=protein_coding | is_pseudo=false, rna_Lsey_0171_0230-1-p1 | transcript=rna_L…	Tb927.8.1910_mRNA-p1 | transcript=Tb927.8.1910_mRNA | gene=Tb927.8.1910 | organism=Trypanosoma_brucei_brucei_TREU927 | gene_product=metallo-peptidase_ Clan MH_ Family M18 | transcript_product=metallo-peptidase_ Clan MH_ Family M18 | location=Tb927_08_v5.1_617921-619105_-_ | protein_length=394 | sequence_SO=chromosome | SO=protein_coding | is_pseudo=false	Tbg972.8.1550_mRNA-p1 | transcript=Tbg972.8.1550_mRNA | gene=Tbg972.8.1550 | organism=Trypanosoma_brucei_gambiense_DAL972 | gene_product=metallo- peptidase_ Clan MH_ Family M18 | transcript_product=metallo- peptidase_ Clan MH_ Family M18 | location=Tbg972_08_469056-470240_-_ | protein_length=394 | sequence_SO=chromosome | SO=protein_coding | is_pseudo=false	TcIL3000_8_1860.1-p1 | transcript=TcIL3000_8_1860.1 | gene=TcIL3000_8_1860 | organism=Trypanosoma_congolense_IL3000 | gene_product=metallo- peptidase_ Clan MH_ Family M18 | transcript_product=metallo- peptidase_ Clan MH_ Family M18 | location=T.congo.pschr.8_497953-499137_-_ | protein_length=394 | sequence_SO=chromosome | SO=protein_coding | is_pseudo=false	TcCLB.510837.20_mRNA-p1 | transcript=TcCLB.510837.20_mRNA | gene=TcCLB.510837.20 | organism=Trypanosoma_cruzi_strain_CL_Brener | gene_product=metallo-peptidase_ clan MH_ family M18_ putative | transcript_product=metallo-peptidase_ clan MH_ family M18_ putative | location=Tcruzi_8516_1386-2576_-_ | protein_length=396 | sequence_SO=contig | SO=protein_coding | is_pseudo=false, TcCLB.510837.9_mRNA-p…	TevSTIB805.8.1840-t26_1-p1 | transcript=TevSTIB805.8.1840-t26_1 | gene=TevSTIB805.8.1840 | organism=Trypanosoma_evansi_strain_STIB_805 | gene_product=acetylornithine deacetylase_ putative | transcript_product=acetylornithine deacetylase_ putative | location=STIB805_Chr08_586552-587736_-_ | protein_length=394 | sequence_SO=chromosome | SO=protein_coding | is_pseudo=false	DQ04_01061140-t26_1-p1 | transcript=DQ04_01061140-t26_1 | gene=DQ04_01061140 | organism=Trypanosoma_grayi_ANR4 | gene_product=glutamamyl carboxypeptidase | transcript_product=glutamamyl carboxypeptidase | location=JMRU01000106_30797-31714_-_ | protein_length=305 | sequence_SO=contig | SO=protein_coding | is_pseudo=false, DQ04_05541050-t26_1-p1 | transcript=DQ04_05541050-t26_1 | gene=DQ04_05541050…	TRSC58_05478-t26_1-p1 | transcript=TRSC58_05478-t26_1 | gene=TRSC58_05478 | organism=Trypanosoma_rangeli_SC58 | gene_product=hypothetical protein | transcript_product=hypothetical protein | location=AUPL01005478_62-739_+_ | protein_length=225 | sequence_SO=contig | SO=protein_coding | is_pseudo=false, TRSC58_06296-t26_1-p1 | transcript=TRSC58_06296-t26_1 | gene=TRSC58_06296 | organism=Trypanosoma…	TM35_000262180-t36_1-p1 | transcript=TM35_000262180-t36_1 | gene=TM35_000262180 | organism=Trypanosoma_theileri_isolate_Edinburgh | gene_product=glutamamyl carboxypeptidase | transcript_product=glutamamyl carboxypeptidase | location=NBCO01000026_339464-340585_-_ | protein_length=373 | sequence_SO=contig | SO=protein_coding | is_pseudo=false, TM35_000371240-t36_1-p1 | transcript=TM35_000371240-t36…		11754-12948_1, 438238-442486_1, 887376-888576_1	188156-189056_1, 197971-198175_1, 2228038-2229232_1, 246539-247742_1, 386817-387756_1, 396528-397746_1
OG0000044	EPY24879 pep supercontig_Angomonas_deanei_Genome_Cont12126_1267_2412_1 gene_AGDE_12126 transcript_EPY24879 gene_biotype_protein_coding transcript_biotype_protein_coding description_long-chain acyl-CoA synthetase, EPY24939 pep supercontig_Angomonas_deanei_Genome_Cont12096_1047_3149_-1 gene_AGDE_12096 transcript_EPY24939 gene_biotype_protein_coding transcript_biotype_protein_coding description_fatt…	CUE62514 pep supercontig_BSAL_BS_scaffold1027_8924_11026_1 gene_BSAL_50000 transcript_CUE62514 gene_biotype_protein_coding transcript_biotype_protein_coding description_fatty acyl CoA synthetase 3_ putative, CUE62532 pep supercontig_BSAL_BS_scaffold1027_11577_12578_1 gene_BSAL_50005 transcript_CUE62532 gene_biotype_protein_coding transcript_biotype_protein_coding description_long chain fatty acid…	CFAC1_000118700.1 _joined_ _translated_, CFAC1_000118800.1 _joined_ _translated_, CFAC1_030008100.1 _joined_ _translated_, CFAC1_120010600.1 _joined_ _translated_, CFAC1_120010700.1 _joined_ _translated_, CFAC1_120011000.1 _joined_ _translated_, CFAC1_120011100.1 _joined_ _translated_, CFAC1_120011200.1 _joined_ _translated_, CFAC1_120011300.1 _joined_ _translated_, CFAC1_120011400.1 _joined_ _tr…	HMUS00851300.1 _joined_ _translated_, HMUS00851400.1 _joined_ _translated_, HMUS00959100.1 _joined_ _translated_, HMUS00959600.1 _joined_ _translated_, HMUS00959900.1 _joined_ _translated_, HMUS00960000.1 _joined_ _translated_, HMUS00960100.1 _joined_ _translated_, HMUS00960200.1 _joined_ _translated_, HMUS00960300.1 _joined_ _translated_, HMUS00960400.1 _joined_ _translated_	LBRM2903_010010200.1-p1 | transcript=LBRM2903_010010200.1 | gene=LBRM2903_010010200 | organism=Leishmania_braziliensis_MHOM/BR/75/M2903 | gene_product=fatty acyl CoA syntetase 1_ putative | transcript_product=fatty acyl CoA syntetase 1_ putative | location=LbrM2903_01_142963-145053_+_ | protein_length=696 | sequence_SO=chromosome | SO=protein_coding | is_pseudo=false, LBRM2903_010010500.1-p1 | tr…	LdBPK_010490.1.1-p1 | transcript=LdBPK_010490.1.1 | gene=LdBPK_010490.1 | organism=Leishmania_donovani_BPK282A1 | gene_product=fatty acyl CoA syntetase 1_ putative | transcript_product=fatty acyl CoA syntetase 1_ putative | location=Ld01_v01s1_128019-130109_+_ | protein_length=696 | sequence_SO=chromosome | SO=protein_coding | is_pseudo=false, LdBPK_010510.1.1-p1 | transcript=LdBPK_010510.1.1 | g…	LINF_010009800-T1-p1 | transcript=LINF_010009800-T1 | gene=LINF_010009800 | organism=Leishmania_infantum_JPCM5 | gene_product=long-chain-fatty-acid-CoA ligase - putative | transcript_product=long-chain-fatty-acid-CoA ligase - putative | location=LinJ.01_125902-127992_+_ | protein_length=696 | sequence_SO=chromosome | SO=protein_coding | is_pseudo=false, LINF_010010000-T1-p1 | transcript=LINF_0100…	LmjF.01.0470_mRNA-p1 | transcript=LmjF.01.0470_mRNA | gene=LmjF.01.0470 | organism=Leishmania_major_strain_Friedlin | gene_product=fatty acyl CoA syntetase 1_ putative | transcript_product=fatty acyl CoA syntetase 1_ putative | location=LmjF.01_121759-123849_+_ | protein_length=696 | sequence_SO=chromosome | SO=protein_coding | is_pseudo=false, LmjF.01.0490_mRNA-p1 | transcript=LmjF.01.0490_mRNA …	rna_LpyrH10_01_9240-1-p1 | transcript=rna_LpyrH10_01_9240-1 | gene=LpyrH10_01_9240 | organism=Leptomonas_pyrrhocoris_H10 | gene_product=long-chain-fatty-acid-CoA ligase_ putative | transcript_product=long-chain-fatty-acid-CoA ligase_ putative | location=LpyrH10_01_2791296-2792612_-_ | protein_length=439 | sequence_SO=chromosome | SO=protein_coding | is_pseudo=false, rna_LpyrH10_33_0370-p1 | trans…	rna_Lsey_0146_0150-1-p1 | transcript=rna_Lsey_0146_0150-1 | gene=Lsey_0146_0150 | organism=Leptomonas_seymouri_ATCC_30220 | gene_product=long-chain-fatty-acid-CoA ligase putative | transcript_product=long-chain-fatty-acid-CoA ligase putative | location=Lsey_0146_52805-58051_-_ | protein_length=1748 | sequence_SO=contig | SO=protein_coding | is_pseudo=false, rna_Lsey_0146_0160-1-p1 | transcript=rn…	Tb11.v5.0561.1-p1 | transcript=Tb11.v5.0561.1 | gene=Tb11.v5.0561 | organism=Trypanosoma_brucei_brucei_TREU927 | gene_product=fatty acyl CoA synthetase_ putative | transcript_product=fatty acyl CoA synthetase_ putative | location=Tb927_11_bin_v5.1_2545988-2547199_+_ | protein_length=403 | sequence_SO=contig | SO=protein_coding | is_pseudo=false, Tb11.v5.0825.1-p1 | transcript=Tb11.v5.0825.1 | gen…	Tbg972.10.4110_mRNA-p1 | transcript=Tbg972.10.4110_mRNA | gene=Tbg972.10.4110 | organism=Trypanosoma_brucei_gambiense_DAL972 | gene_product=fatty acyl CoA synthetase_ putative | transcript_product=fatty acyl CoA synthetase_ putative | location=Tbg972_10_792507-794618_+_ | protein_length=703 | sequence_SO=chromosome | SO=protein_coding | is_pseudo=false, Tbg972.9.2190_mRNA-p1 | transcript=Tbg972.9…	TcIL3000_10_2700.1-p1 | transcript=TcIL3000_10_2700.1 | gene=TcIL3000_10_2700 | organism=Trypanosoma_congolense_IL3000 | gene_product=Long-chain-fatty-acid--CoA ligase 5 _EC 6.2.1.3_ _Long-chain acyl-CoA synthetase 5_ _LACS 5__ putative | transcript_product=Long-chain-fatty-acid--CoA ligase 5 _EC 6.2.1.3_ _Long-chain acyl-CoA synthetase 5_ _LACS 5__ putative | location=T.congo.pschr.10_798049-800…	TcCLB.494675.10_mRNA-p1 | transcript=TcCLB.494675.10_mRNA | gene=TcCLB.494675.10 | organism=Trypanosoma_cruzi_strain_CL_Brener | gene_product=fatty acyl CoA synthetase 2_ putative | transcript_product=fatty acyl CoA synthetase 2_ putative | location=Tcruzi_4492_1-1632_+_ | protein_length=543 | sequence_SO=contig | SO=protein_coding | is_pseudo=false, TcCLB.506261.10_mRNA-p1 | transcript=TcCLB.506…	TevSTIB805.10.3510-t26_1-p1 | transcript=TevSTIB805.10.3510-t26_1 | gene=TevSTIB805.10.3510 | organism=Trypanosoma_evansi_strain_STIB_805 | gene_product=fatty acyl CoA synthetase_ putative_Long-chain- fatty-acid--CoA ligase 4_ putative | transcript_product=fatty acyl CoA synthetase_ putative_Long-chain- fatty-acid--CoA ligase 4_ putative | location=STIB805_Chr10_824555-826666_+_ | protein_length=…	DQ04_03031080-t26_1-p1 | transcript=DQ04_03031080-t26_1 | gene=DQ04_03031080 | organism=Trypanosoma_grayi_ANR4 | gene_product=fatty acyl CoA synthetase | transcript_product=fatty acyl CoA synthetase | location=JMRU01000303_13212-15323_-_ | protein_length=703 | sequence_SO=contig | SO=protein_coding | is_pseudo=false, DQ04_10861000-t26_1-p1 | transcript=DQ04_10861000-t26_1 | gene=DQ04_10861000 | o…	TRSC58_01059-t26_1-p1 | transcript=TRSC58_01059-t26_1 | gene=TRSC58_01059 | organism=Trypanosoma_rangeli_SC58 | gene_product=fatty acyl CoA syntetase 1 | transcript_product=fatty acyl CoA syntetase 1 | location=AUPL01001059_556-1977_-_ | protein_length=473 | sequence_SO=contig | SO=protein_coding | is_pseudo=false, TRSC58_03581-t26_1-p1 | transcript=TRSC58_03581-t26_1 | gene=TRSC58_03581 | organi…	TM35_000011910-t36_1-p1 | transcript=TM35_000011910-t36_1 | gene=TM35_000011910 | organism=Trypanosoma_theileri_isolate_Edinburgh | gene_product=fatty acyl CoA synthetase | transcript_product=fatty acyl CoA synthetase | location=NBCO01000001_237931-240042_+_ | protein_length=703 | sequence_SO=contig | SO=protein_coding | is_pseudo=false, TM35_000062030-t36_1-p1 | transcript=TM35_000062030-t36_1 |…	TvY486_0019810_mRNA-p1 | transcript=TvY486_0019810_mRNA | gene=TvY486_0019810 | organism=Trypanosoma_vivax_Y486 | gene_product=fatty acyl CoA syntetase 1_ putative | transcript_product=fatty acyl CoA syntetase 1_ putative | location=TvY486_bin_archived_contig_3800_3413-4225_-_ | protein_length=270 | sequence_SO=contig | SO=protein_coding | is_pseudo=false, TvY486_0901430_mRNA-p1 | transcript=TvY4…	123945-127094_1, 134876-136976_1, 138519-140643_1, 142302-145354_1, 147636-149760_1, 151504-153631_1, 65226-67338_1	110782-112873_1, 113883-115992_1, 125666-127766_1, 128998-131164_1, 132684-134808_1, 147575-149702_1, 151852-157600_1, 66041-68153_1
OG0000045	EPY15028 pep supercontig_Angomonas_deanei_Genome_Cont17284_9_1682_-1 gene_AGDE_17216 transcript_EPY15028 gene_biotype_protein_coding transcript_biotype_protein_coding description_hypothetical protein, EPY17141 pep supercontig_Angomonas_deanei_Genome_Cont15836_3017_9766_1 gene_AGDE_16403 transcript_EPY17141 gene_biotype_protein_coding transcript_biotype_protein_coding description_hypothetical prot…		CFAC1_000046000.1 _joined_ _translated_, CFAC1_000046100.1 _joined_ _translated_, CFAC1_000049200.1 _joined_ _translated_, CFAC1_000049300.1 _joined_ _translated_, CFAC1_000049400.1 _joined_ _translated_, CFAC1_000063100.1 _joined_ _translated_, CFAC1_000063200.1 _joined_ _translated_, CFAC1_000082700.1 _joined_ _translated_, CFAC1_000086100.1 _joined_ _translated_, CFAC1_000089800.1 _joined_ _tr…	HMUS00255500.1 _joined_ _translated_, HMUS00278300.1 _joined_ _translated_, HMUS00288600.1.1 _joined_ _translated_, HMUS00317300.1 _joined_ _translated_, HMUS00538300.1 _joined_ _translated_, HMUS00558800.1 _joined_ _translated_, HMUS00699000.1 _joined_ _translated_, HMUS00793900.1 _joined_ _translated_, HMUS00952100.1 _joined_ _translated_, HMUS01046200.1 _joined_ _translated_									TcIL3000_0_02780.1-p1 | transcript=TcIL3000_0_02780.1 | gene=TcIL3000_0_02780 | organism=Trypanosoma_congolense_IL3000 | gene_product=SecA DEAD-like domain containing protein_ putative | transcript_product=SecA DEAD-like domain containing protein_ putative | location=T.congo_bin_contig_98_2473-7677_+_ | protein_length=1734 | sequence_SO=contig | SO=protein_coding | is_pseudo=false, TcIL3000_0_140…
OG0000046	EPY17061 pep supercontig_Angomonas_deanei_Genome_Cont15891_532_2985_1 gene_AGDE_16447 transcript_EPY17061 gene_biotype_protein_coding transcript_biotype_protein_coding description_pre-mRNA-splicing factor ATP-dependent RNA helicase PRP16, EPY24577 pep supercontig_Angomonas_deanei_Genome_Cont12277_122_1921_1 gene_AGDE_12277 transcript_EPY24577 gene_biotype_protein_coding transcript_biotype_protein…	CUF41076 pep supercontig_BSAL_BS_scaffold1284_11627_14185_1 gene_BSAL_62270 transcript_CUF41076 gene_biotype_protein_coding transcript_biotype_protein_coding description_DEAD/DEAH box RNA helicase_ putative, CUF41629 pep supercontig_BSAL_BS_scaffold1285_11537_14185_1 gene_BSAL_62310 transcript_CUF41629 gene_biotype_protein_coding transcript_biotype_protein_coding description_DEAD/DEAH box RNA hel…	CFAC1_000071400.1 _joined_ _translated_, CFAC1_000331300.1 _joined_ _translated_, CFAC1_270016900.1 _joined_ _translated_, CFAC1_300015300.1 _joined_ _translated_, CFAC1_300050400.1 _joined_ _translated_, CFAC1_310014100.1 _joined_ _translated_, CFAC1_330042400.1 _joined_ _translated_, CFAC1_350028300.1 _joined_ _translated_, CFAC1_350028400.1 _joined_ _translated_, CFAC1_350061200.1 _joined_ _tr…	HMUS00652800.1 _joined_ _translated_, HMUS00692600.1 _joined_ _translated_, HMUS00918100.1 _joined_ _translated_, HMUS00947800.1 _joined_ _translated_, HMUS01079000.1 _joined_ _translated_, HMUS01310400.1 _joined_ _translated_	LBRM2903_200028200.1-p1 | transcript=LBRM2903_200028200.1 | gene=LBRM2903_200028200 | organism=Leishmania_braziliensis_MHOM/BR/75/M2903 | gene_product=pre-mRNA splicing factor ATP-dependent RNA helicase_ putative | transcript_product=pre-mRNA splicing factor ATP-dependent RNA helicase_ putative | location=LbrM2903_20.1_958307-960604_-_ | protein_length=765 | sequence_SO=chromosome | SO=protein_co…	LdBPK_241120.1.1-p1 | transcript=LdBPK_241120.1.1 | gene=LdBPK_241120.1 | organism=Leishmania_donovani_BPK282A1 | gene_product=pre-mRNA-splicing factor ATP-dependent RNA helicase_ putative | transcript_product=pre-mRNA-splicing factor ATP-dependent RNA helicase_ putative | location=Ld24_v01s1_395188-398448_+_ | protein_length=1086 | sequence_SO=chromosome | SO=protein_coding | is_pseudo=false, Ld…	LINF_240016200-T1-p1 | transcript=LINF_240016200-T1 | gene=LINF_240016200 | organism=Leishmania_infantum_JPCM5 | gene_product=pre-mRNA-splicing factor ATP-dependent RNA helicase - putative | transcript_product=pre-mRNA-splicing factor ATP-dependent RNA helicase - putative | location=LinJ.24_390084-393344_+_ | protein_length=1086 | sequence_SO=chromosome | SO=protein_coding | is_pseudo=false, LINF…	LmjF.24.1100_mRNA-p1 | transcript=LmjF.24.1100_mRNA | gene=LmjF.24.1100 | organism=Leishmania_major_strain_Friedlin | gene_product=pre-mRNA-splicing factor ATP-dependent RNA helicase_ putative | transcript_product=pre-mRNA-splicing factor ATP-dependent RNA helicase_ putative | location=LmjF.24_381173-384589_+_ | protein_length=1138 | sequence_SO=chromosome | SO=protein_coding | is_pseudo=false, L…	rna_LpyrH10_01_2950-p1 | transcript=rna_LpyrH10_01_2950 | gene=LpyrH10_01_2950 | organism=Leptomonas_pyrrhocoris_H10 | gene_product=pre-mRNA splicing factor ATP-dependent RNA helicase_ putative | transcript_product=pre-mRNA splicing factor ATP-dependent RNA helicase_ putative | location=LpyrH10_01_984978-987086_+_ | protein_length=703 | sequence_SO=chromosome | SO=protein_coding | is_pseudo=false…	rna_Lsey_0004_0650-1-p1 | transcript=rna_Lsey_0004_0650-1 | gene=Lsey_0004_0650 | organism=Leptomonas_seymouri_ATCC_30220 | gene_product=RNA helicase putative | transcript_product=RNA helicase putative | location=Lsey_0004_188809-190953_+_ | protein_length=714 | sequence_SO=contig | SO=protein_coding | is_pseudo=false, rna_Lsey_0005_0390-1-p1 | transcript=rna_Lsey_0005_0390-1 | gene=Lsey_0005_039…	Tb11.v5.0248.1-p1 | transcript=Tb11.v5.0248.1 | gene=Tb11.v5.0248 | organism=Trypanosoma_brucei_brucei_TREU927 | gene_product=pre-mRNA splicing factor ATP-dependent RNA helicase_ putative | transcript_product=pre-mRNA splicing factor ATP-dependent RNA helicase_ putative | location=Tb927_11_bin_v5.1_504516-507158_-_ | protein_length=880 | sequence_SO=contig | SO=protein_coding | is_pseudo=false, T…	Tbg972.10.11170_mRNA-p1 | transcript=Tbg972.10.11170_mRNA | gene=Tbg972.10.11170 | organism=Trypanosoma_brucei_gambiense_DAL972 | gene_product=pre-mRNA splicing factor ATP-dependent RNA helicase_ putative | transcript_product=pre-mRNA splicing factor ATP-dependent RNA helicase_ putative | location=Tbg972_10_2183005-2185269_+_ | protein_length=754 | sequence_SO=chromosome | SO=protein_coding | is_…	TcIL3000.11.6100.1-p1 | transcript=TcIL3000.11.6100.1 | gene=TcIL3000.11.6100 | organism=Trypanosoma_congolense_IL3000 | gene_product=pre-mRNA-splicing factor ATP-dependent RNA helicase_ putative | transcript_product=pre-mRNA-splicing factor ATP-dependent RNA helicase_ putative | location=T.congo.pschr.11_1656636-1659779_+_ | protein_length=1047 | sequence_SO=chromosome | SO=protein_coding | is_p…		TevSTIB805.10.5600-t26_1-p1 | transcript=TevSTIB805.10.5600-t26_1 | gene=TevSTIB805.10.5600 | organism=Trypanosoma_evansi_strain_STIB_805 | gene_product=pre-mRNA splicing factor ATP-dependent RNA helicase_ putative_DEAH-box RNA helicase_ putative | transcript_product=pre-mRNA splicing factor ATP-dependent RNA helicase_ putative_DEAH-box RNA helicase_ putative | location=STIB805_Chr10_1303214-1305…	DQ04_00141100-t26_1-p1 | transcript=DQ04_00141100-t26_1 | gene=DQ04_00141100 | organism=Trypanosoma_grayi_ANR4 | gene_product=RNA helicase | transcript_product=RNA helicase | location=JMRU01000014_22197-24287_-_ | protein_length=696 | sequence_SO=contig | SO=protein_coding | is_pseudo=false, DQ04_01341140-t26_1-p1 | transcript=DQ04_01341140-t26_1 | gene=DQ04_01341140 | organism=Trypanosoma_grayi_…	TRSC58_03031-t26_1-p1 | transcript=TRSC58_03031-t26_1 | gene=TRSC58_03031 | organism=Trypanosoma_rangeli_SC58 | gene_product=hypothetical protein | transcript_product=hypothetical protein | location=AUPL01003031_149-871_+_ | protein_length=240 | sequence_SO=contig | SO=protein_coding | is_pseudo=false, TRSC58_05163-t26_1-p1 | transcript=TRSC58_05163-t26_1 | gene=TRSC58_05163 | organism=Trypanosom…	TM35_000014940-t36_1-p1 | transcript=TM35_000014940-t36_1 | gene=TM35_000014940 | organism=Trypanosoma_theileri_isolate_Edinburgh | gene_product=putative ATP-dependent RNA helicase | transcript_product=putative ATP-dependent RNA helicase | location=NBCO01000001_1049234-1051393_-_ | protein_length=719 | sequence_SO=contig | SO=protein_coding | is_pseudo=false, TM35_000024480-t36_1-p1 | transcript=…	TvY486_0402250_mRNA-p1 | transcript=TvY486_0402250_mRNA | gene=TvY486_0402250 | organism=Trypanosoma_vivax_Y486 | gene_product=ATP-dependent RNA helicase_ putative_ _fragment_ | transcript_product=ATP-dependent RNA helicase_ putative_ _fragment_ | location=TvY486_04_542015-544388_+_ | protein_length=727 | sequence_SO=chromosome | SO=protein_coding | is_pseudo=false, TvY486_0500770_mRNA-p1 | trans…	1838844-1842153_1, 262224-265077_1, 909116-910259_1	443123-446012_1, 545059-547171_1
OG0000047	EPY30260 pep supercontig_Angomonas_deanei_Genome_Cont9533_584_2680_-1 gene_AGDE_09533 transcript_EPY30260 gene_biotype_protein_coding transcript_biotype_protein_coding description_molecular chaperone HtpG, EPY32883 pep supercontig_Angomonas_deanei_Genome_Cont8463_195_2045_1 gene_AGDE_08463 transcript_EPY32883 gene_biotype_protein_coding transcript_biotype_protein_coding description_molecular chap…	CUG83237 pep supercontig_BSAL_BS_scaffold1981_134_2218_1 gene_BSAL_87515 transcript_CUG83237 gene_biotype_protein_coding transcript_biotype_protein_coding description_heat shock protein 90_ putative	CFAC1_000160300.1 _joined_ _translated_	HMUS00084000.1 _joined_ _translated_, HMUS00084500.1 _joined_ _translated_, HMUS00084600.1 _joined_ _translated_, HMUS00084700.1 _joined_ _translated_, HMUS00585300.1 _joined_ _translated_, HMUS01338900.1 _joined_ _translated_, HMUS01339000.1 _joined_ _translated_, HMUS01339100.1 _joined_ _translated_, HMUS01339200.1 _joined_ _translated_, HMUS01339300.1 _joined_ _translated_, HMUS01339400.1 _joi…	LBRM2903_330008200.1-p1 | transcript=LBRM2903_330008200.1 | gene=LBRM2903_330008200 | organism=Leishmania_braziliensis_MHOM/BR/75/M2903 | gene_product=heat shock protein 83-17 | transcript_product=heat shock protein 83-17 | location=LbrM2903_33_104057-105862_-_ | protein_length=601 | sequence_SO=chromosome | SO=protein_coding | is_pseudo=false, LBRM2903_330008500.1-p1 | transcript=LBRM2903_330008…	LdBPK_330360.1.1-p1 | transcript=LdBPK_330360.1.1 | gene=LdBPK_330360.1 | organism=Leishmania_donovani_BPK282A1 | gene_product=heat shock protein 83-1 | transcript_product=heat shock protein 83-1 | location=Ld33_v01s1_111907-114009_-_ | protein_length=700 | sequence_SO=chromosome | SO=protein_coding | is_pseudo=false	LINF_330009000-T1-p1 | transcript=LINF_330009000-T1 | gene=LINF_330009000 | organism=Leishmania_infantum_JPCM5 | gene_product=heat shock protein 83-17 | transcript_product=heat shock protein 83-17 | location=LinJ.33_117737-119839_-_ | protein_length=700 | sequence_SO=chromosome | SO=protein_coding | is_pseudo=false, LINF_330009100-T1-p1 | transcript=LINF_330009100-T1 | gene=LINF_330009100 | organ…	LmjF.33.0312_mRNA-p1 | transcript=LmjF.33.0312_mRNA | gene=LmjF.33.0312 | organism=Leishmania_major_strain_Friedlin | gene_product=heat shock protein 83 | transcript_product=heat shock protein 83 | location=LmjF.33_113895-116000_-_ | protein_length=701 | sequence_SO=chromosome | SO=protein_coding | is_pseudo=false, LmjF.33.0314_mRNA-p1 | transcript=LmjF.33.0314_mRNA | gene=LmjF.33.0314 | organism…	rna_LpyrH10_19_1570-p1 | transcript=rna_LpyrH10_19_1570 | gene=LpyrH10_19_1570 | organism=Leptomonas_pyrrhocoris_H10 | gene_product=heat shock protein 83-1 | transcript_product=heat shock protein 83-1 | location=LpyrH10_19_430543-432666_+_ | protein_length=708 | sequence_SO=chromosome | SO=protein_coding | is_pseudo=false, rna_LpyrH10_19_1580-p1 | transcript=rna_LpyrH10_19_1580 | gene=LpyrH10_19_…	rna_Lsey_0073_0310-1-p1 | transcript=rna_Lsey_0073_0310-1 | gene=Lsey_0073_0310 | organism=Leptomonas_seymouri_ATCC_30220 | gene_product=heat shock protein 83 _HSP83-3_ | transcript_product=heat shock protein 83 _HSP83-3_ | location=Lsey_0073_76916-79024_+_ | protein_length=702 | sequence_SO=contig | SO=protein_coding | is_pseudo=false	Tb11.v5.0543.1-p1 | transcript=Tb11.v5.0543.1 | gene=Tb11.v5.0543 | organism=Trypanosoma_brucei_brucei_TREU927 | gene_product=Heat shock protein 83_ putative | transcript_product=Heat shock protein 83_ putative | location=Tb927_11_bin_v5.1_2366174-2368288_+_ | protein_length=704 | sequence_SO=contig | SO=protein_coding | is_pseudo=false, Tb927.10.10890_mRNA-p1 | transcript=Tb927.10.10890_mRNA | g…	Tbg972.10.13260_mRNA-p1 | transcript=Tbg972.10.13260_mRNA | gene=Tbg972.10.13260 | organism=Trypanosoma_brucei_gambiense_DAL972 | gene_product=Heat shock protein 83_ putative | transcript_product=Heat shock protein 83_ putative | location=Tbg972_10_2564255-2566369_-_ | protein_length=704 | sequence_SO=chromosome | SO=protein_coding | is_pseudo=false, Tbg972.10.13270_mRNA-p1 | transcript=Tbg972.10…	TcIL3000_0_26130.1-p1 | transcript=TcIL3000_0_26130.1 | gene=TcIL3000_0_26130 | organism=Trypanosoma_congolense_IL3000 | gene_product=Histidine kinase-_ DNA gyrase B-_ and HSP90-like ATPase/Hsp90 protein_ putative | transcript_product=Histidine kinase-_ DNA gyrase B-_ and HSP90-like ATPase/Hsp90 protein_ putative | location=T.congo_bin_contig_1041_522-1802_-_ | protein_length=426 | sequence_SO=co…		TevSTIB805.10.11470-t26_1-p1 | transcript=TevSTIB805.10.11470-t26_1 | gene=TevSTIB805.10.11470 | organism=Trypanosoma_evansi_strain_STIB_805 | gene_product=heat shock protein_ putative | transcript_product=heat shock protein_ putative | location=STIB805_Chr10_2634302-2636416_-_ | protein_length=704 | sequence_SO=chromosome | SO=protein_coding | is_pseudo=false, TevSTIB805.10.11480-t26_1-p1 | tran…	DQ04_08621000-t26_1-p1 | transcript=DQ04_08621000-t26_1 | gene=DQ04_08621000 | organism=Trypanosoma_grayi_ANR4 | gene_product=cytosolic HSP90-like protein | transcript_product=cytosolic HSP90-like protein | location=JMRU01000862_287-2401_+_ | protein_length=704 | sequence_SO=contig | SO=protein_coding | is_pseudo=false	TRSC58_00251-t26_1-p1 | transcript=TRSC58_00251-t26_1 | gene=TRSC58_00251 | organism=Trypanosoma_rangeli_SC58 | gene_product=molecular chaperone HtpG | transcript_product=molecular chaperone HtpG | location=AUPL01000251_163-2040_+_ | protein_length=625 | sequence_SO=contig | SO=protein_coding | is_pseudo=false, TRSC58_00727-t26_1-p1 | transcript=TRSC58_00727-t26_1 | gene=TRSC58_00727 | organism=T…	TM35_000082760-t36_1-p1 | transcript=TM35_000082760-t36_1 | gene=TM35_000082760 | organism=Trypanosoma_theileri_isolate_Edinburgh | gene_product=putative heat shock protein 85 | transcript_product=putative heat shock protein 85 | location=NBCO01000008_438196-440319_-_ | protein_length=707 | sequence_SO=contig | SO=protein_coding | is_pseudo=false	TvY486_0023660_mRNA-p1 | transcript=TvY486_0023660_mRNA | gene=TvY486_0023660 | organism=Trypanosoma_vivax_Y486 | gene_product=lipophosphoglycan biosynthetic protein_ putative _fragment_ | transcript_product=lipophosphoglycan biosynthetic protein_ putative _fragment_ | location=TvY486_bin_archived_contig_4486_2-889_-_ | protein_length=296 | sequence_SO=contig | SO=protein_coding | is_pseudo=false…		10889-11379_1, 12-1156_1, 12414-14526_1, 1254-3366_1, 13670-18038_1, 15173-17282_1, 16134-18246_1, 18890-21002_1, 19857-21969_1, 22611-24723_1, 3446-5558_1, 392-2489_1, 4428-6531_1, 4974-7086_1, 705-2817_1, 7753-12181_1, 856867-858961_1, 860567-862679_1, 864286-866397_1, 8694-10806_1
OG0000048	EPY26386 pep supercontig_Angomonas_deanei_Genome_Cont11376_15_902_1 gene_AGDE_11376 transcript_EPY26386 gene_biotype_protein_coding transcript_biotype_protein_coding description_elongation factor 1-alpha, EPY32956 pep supercontig_Angomonas_deanei_Genome_Cont8424_270_1415_1 gene_AGDE_08424 transcript_EPY32956 gene_biotype_protein_coding transcript_biotype_protein_coding description_elongation fact…	CUF95714 pep supercontig_BSAL_BS_scaffold1413_3352_3891_1 gene_BSAL_67785 transcript_CUF95714 gene_biotype_protein_coding transcript_biotype_protein_coding description_elongation factor 1 alpha_ putative, CUG00483 pep supercontig_BSAL_BS_scaffold1434_10296_11639_1 gene_BSAL_69140 transcript_CUG00483 gene_biotype_protein_coding transcript_biotype_protein_coding description_elongation factor 1 alph…	CFAC1_150006800.1 _joined_ _translated_	HMUS00289800.1 _joined_ _translated_, HMUS00537100.1 _joined_ _translated_, HMUS00537200.1 _joined_ _translated_, HMUS00537300.1 _joined_ _translated_, HMUS00537400.1 _joined_ _translated_, HMUS00537800.1 _joined_ _translated_, HMUS00988600.1 _joined_ _translated_, HMUS00988700.1 _joined_ _translated_, HMUS00988800.1 _joined_ _translated_, HMUS00988900.1 _joined_ _translated_, HMUS00989000.1 _joi…	LBRM2903_170006200.1-p1 | transcript=LBRM2903_170006200.1 | gene=LBRM2903_170006200 | organism=Leishmania_braziliensis_MHOM/BR/75/M2903 | gene_product=elongation factor 1-alpha | transcript_product=elongation factor 1-alpha | location=LbrM2903_17_31009-32358_-_ | protein_length=449 | sequence_SO=chromosome | SO=protein_coding | is_pseudo=false	LdBPK_170170.1.1-p1 | transcript=LdBPK_170170.1.1 | gene=LdBPK_170170.1 | organism=Leishmania_donovani_BPK282A1 | gene_product=elongation factor 1-alpha | transcript_product=elongation factor 1-alpha | location=Ld17_v01s1_68123-69472_-_ | protein_length=449 | sequence_SO=chromosome | SO=protein_coding | is_pseudo=false	LINF_170005900-T1-p1 | transcript=LINF_170005900-T1 | gene=LINF_170005900 | organism=Leishmania_infantum_JPCM5 | gene_product=elongation factor 1-alpha | transcript_product=elongation factor 1-alpha | location=LinJ.17_22810-24159_-_ | protein_length=449 | sequence_SO=chromosome | SO=protein_coding | is_pseudo=false, LINF_170006000-T1-p1 | transcript=LINF_170006000-T1 | gene=LINF_170006000 | organ…	LmjF.17.0080_mRNA-p1 | transcript=LmjF.17.0080_mRNA | gene=LmjF.17.0080 | organism=Leishmania_major_strain_Friedlin | gene_product=elongation factor 1-alpha | transcript_product=elongation factor 1-alpha | location=LmjF.17_28653-30002_-_ | protein_length=449 | sequence_SO=chromosome | SO=protein_coding | is_pseudo=false, LmjF.17.0081_mRNA-p1 | transcript=LmjF.17.0081_mRNA | gene=LmjF.17.0081 | or…	rna_LpyrH10_42_0010-p1 | transcript=rna_LpyrH10_42_0010 | gene=LpyrH10_42_0010 | organism=Leptomonas_pyrrhocoris_H10 | gene_product=elongation factor 1-alpha | transcript_product=elongation factor 1-alpha | location=LpyrH10_42_214-1560_+_ | protein_length=449 | sequence_SO=supercontig | SO=protein_coding | is_pseudo=false, rna_LpyrH10_45_0040-p1 | transcript=rna_LpyrH10_45_0040 | gene=LpyrH10_45_…	rna_Lsey_0737_0010-1-p1 | transcript=rna_Lsey_0737_0010-1 | gene=Lsey_0737_0010 | organism=Leptomonas_seymouri_ATCC_30220 | gene_product=elongation factor 1-alpha | transcript_product=elongation factor 1-alpha | location=Lsey_0737_9-689_+_ | protein_length=226 | sequence_SO=contig | SO=protein_coding | is_pseudo=false	Tb11.v5.1046.1-p1 | transcript=Tb11.v5.1046.1 | gene=Tb11.v5.1046 | organism=Trypanosoma_brucei_brucei_TREU927 | gene_product=elongation factor 1-alpha_ putative | transcript_product=elongation factor 1-alpha_ putative | location=Tb927_11_bin_v5.1_5550906-5552255_-_ | protein_length=449 | sequence_SO=contig | SO=protein_coding | is_pseudo=false, Tb927.10.2090_mRNA-p1 | transcript=Tb927.10.2090_mR…	Tbg972.10.2530_mRNA-p1 | transcript=Tbg972.10.2530_mRNA | gene=Tbg972.10.2530 | organism=Trypanosoma_brucei_gambiense_DAL972 | gene_product=elongation factor 1-alpha_ putative | transcript_product=elongation factor 1-alpha_ putative | location=Tbg972_10_494732-496081_+_ | protein_length=449 | sequence_SO=chromosome | SO=protein_coding | is_pseudo=false, Tbg972.10.2540_mRNA-p1 | transcript=Tbg972.…	TcIL3000_10_1730.1-p1 | transcript=TcIL3000_10_1730.1 | gene=TcIL3000_10_1730 | organism=Trypanosoma_congolense_IL3000 | gene_product=elongation factor 1-alpha_ putative _fragment_ | transcript_product=elongation factor 1-alpha_ putative _fragment_ | location=T.congo.pschr.10_521874-522986_+_ | protein_length=370 | sequence_SO=chromosome | SO=protein_coding | is_pseudo=false, TcIL3000_10_1740.1-p…		TevSTIB805.10.2250-t26_1-p1 | transcript=TevSTIB805.10.2250-t26_1 | gene=TevSTIB805.10.2250 | organism=Trypanosoma_evansi_strain_STIB_805 | gene_product=elongation factor 1-alpha_EF-1-alpha | transcript_product=elongation factor 1-alpha_EF-1-alpha | location=STIB805_Chr10_528433-529479_+_ | protein_length=348 | sequence_SO=chromosome | SO=protein_coding | is_pseudo=false, TevSTIB805.10.2260-t26_1…	DQ04_08791000-t26_1-p1 | transcript=DQ04_08791000-t26_1 | gene=DQ04_08791000 | organism=Trypanosoma_grayi_ANR4 | gene_product=elongation factor 1-alpha | transcript_product=elongation factor 1-alpha | location=JMRU01000879_781-2130_-_ | protein_length=449 | sequence_SO=contig | SO=protein_coding | is_pseudo=false	TRSC58_00797-t26_1-p1 | transcript=TRSC58_00797-t26_1 | gene=TRSC58_00797 | organism=Trypanosoma_rangeli_SC58 | gene_product=elongation factor 1-alpha _EF-1-alpha_ | transcript_product=elongation factor 1-alpha _EF-1-alpha_ | location=AUPL01000797_19-927_+_ | protein_length=302 | sequence_SO=contig | SO=protein_coding | is_pseudo=false, TRSC58_01384-t26_1-p1 | transcript=TRSC58_01384-t26_1 | gene…	TM35_000121410-t36_1-p1 | transcript=TM35_000121410-t36_1 | gene=TM35_000121410 | organism=Trypanosoma_theileri_isolate_Edinburgh | gene_product=putative EF-1-alpha | transcript_product=putative EF-1-alpha | location=NBCO01000012_97154-98503_+_ | protein_length=449 | sequence_SO=contig | SO=protein_coding | is_pseudo=false, TM35_000121420-t36_1-p1 | transcript=TM35_000121420-t36_1 | gene=TM35_000…	TvY486_0006340_mRNA-p1 | transcript=TvY486_0006340_mRNA | gene=TvY486_0006340 | organism=Trypanosoma_vivax_Y486 | gene_product=elongation factor 1-alpha_ putative _fragment_ | transcript_product=elongation factor 1-alpha_ putative _fragment_ | location=TvY486_bin_archived_contig_1150_3-641_-_ | protein_length=213 | sequence_SO=contig | SO=protein_coding | is_pseudo=false, TvY486_1002080_mRNA-p1 |…	1420175-1421525_1	157-11693_1, 219653-240272_1
OG0000049		CUE61463 pep supercontig_BSAL_BS_scaffold1022_5571_10470_1 gene_BSAL_49780 transcript_CUE61463 gene_biotype_protein_coding transcript_biotype_protein_coding description_membrane-associated protein_ putative, CUE61681 pep supercontig_BSAL_BS_scaffold1023_15042_17162_1 gene_BSAL_49835 transcript_CUE61681 gene_biotype_protein_coding transcript_biotype_protein_coding description_transmembrane protein…
OG0000050	EPY24191 pep supercontig_Angomonas_deanei_Genome_Cont12471_169_468_1 gene_AGDE_12471 transcript_EPY24191 gene_biotype_protein_coding transcript_biotype_protein_coding description_histone H4, EPY25106 pep supercontig_Angomonas_deanei_Genome_Cont12017_315_614_1 gene_AGDE_12017 transcript_EPY25106 gene_biotype_protein_coding transcript_biotype_protein_coding description_histone H4, EPY38166 pep supe…		CFAC1_000103700.1 _joined_ _translated_, CFAC1_010006200.1 _joined_ _translated_, CFAC1_020016100.1 _joined_ _translated_, CFAC1_230005700.1 _joined_ _translated_, CFAC1_240024400.1 _joined_ _translated_, CFAC1_280028200.1 _joined_ _translated_, CFAC1_300006100.1 _joined_ _translated_, CFAC1_310015500.1 _joined_ _translated_	HMUS00673500.1 _joined_ _translated_, HMUS01029200.1 _joined_ _translated_, HMUS01029300.1 _joined_ _translated_, HMUS01029400.1 _joined_ _translated_, HMUS01029500.1 _joined_ _translated_, HMUS01059100.1 _joined_ _translated_, HMUS01059200.1 _joined_ _translated_, HMUS01059300.1 _joined_ _translated_	LBRM2903_020005000.1-p1 | transcript=LBRM2903_020005000.1 | gene=LBRM2903_020005000 | organism=Leishmania_braziliensis_MHOM/BR/75/M2903 | gene_product=Core histone H2A/H2B/H3/H4_ putative | transcript_product=Core histone H2A/H2B/H3/H4_ putative | location=LbrM2903_02_10578-10880_-_ | protein_length=100 | sequence_SO=chromosome | SO=protein_coding | is_pseudo=false, LBRM2903_060005400.1-p1 | tran…	LdBPK_060010.1.1-p1 | transcript=LdBPK_060010.1.1 | gene=LdBPK_060010.1 | organism=Leishmania_donovani_BPK282A1 | gene_product=histone H4 | transcript_product=histone H4 | location=Ld06_v01s1_1131-1433_-_ | protein_length=100 | sequence_SO=chromosome | SO=protein_coding | is_pseudo=false, LdBPK_150010.1.1-p1 | transcript=LdBPK_150010.1.1 | gene=LdBPK_150010.1 | organism=Leishmania_donovani_BPK282…	LINF_020005100-T1-p1 | transcript=LINF_020005100-T1 | gene=LINF_020005100 | organism=Leishmania_infantum_JPCM5 | gene_product=histone H4 | transcript_product=histone H4 | location=LinJ.02_7751-8053_-_ | protein_length=100 | sequence_SO=chromosome | SO=protein_coding | is_pseudo=false, LINF_060005000-T1-p1 | transcript=LINF_060005000-T1 | gene=LINF_060005000 | organism=Leishmania_infantum_JPCM5 | …	LmjF.02.0020_mRNA-p1 | transcript=LmjF.02.0020_mRNA | gene=LmjF.02.0020 | organism=Leishmania_major_strain_Friedlin | gene_product=histone H4 | transcript_product=histone H4 | location=LmjF.02_8751-9053_-_ | protein_length=100 | sequence_SO=chromosome | SO=protein_coding | is_pseudo=false, LmjF.06.0010_mRNA-p1 | transcript=LmjF.06.0010_mRNA | gene=LmjF.06.0010 | organism=Leishmania_major_strain_F…	rna_LpyrH10_01_1700-p1 | transcript=rna_LpyrH10_01_1700 | gene=LpyrH10_01_1700 | organism=Leptomonas_pyrrhocoris_H10 | gene_product=histone H4 | transcript_product=histone H4 | location=LpyrH10_01_599487-599786_-_ | protein_length=100 | sequence_SO=chromosome | SO=protein_coding | is_pseudo=false, rna_LpyrH10_01_3110-p1 | transcript=rna_LpyrH10_01_3110 | gene=LpyrH10_01_3110 | organism=Leptomonas…		Tb927.2.2670_mRNA-p1 | transcript=Tb927.2.2670_mRNA | gene=Tb927.2.2670 | organism=Trypanosoma_brucei_brucei_TREU927 | gene_product=histone H4 variant | transcript_product=histone H4 variant | location=Tb927_02_v5.1_531130-531432_+_ | protein_length=100 | sequence_SO=chromosome | SO=protein_coding | is_pseudo=false, Tb927.5.4170_mRNA-p1 | transcript=Tb927.5.4170_mRNA | gene=Tb927.5.4170 | organis…	Tbg.972.2.1210_mRNA-p1 | transcript=Tbg.972.2.1210_mRNA | gene=Tbg.972.2.1210 | organism=Trypanosoma_brucei_gambiense_DAL972 | gene_product=histone H4_ putative | transcript_product=histone H4_ putative | location=Tbg972_02_240636-240938_+_ | protein_length=100 | sequence_SO=chromosome | SO=protein_coding | is_pseudo=false, Tbg972.5.5710_mRNA-p1 | transcript=Tbg972.5.5710_mRNA | gene=Tbg972.5.571…	TcIL3000_0_14170.1-p1 | transcript=TcIL3000_0_14170.1 | gene=TcIL3000_0_14170 | organism=Trypanosoma_congolense_IL3000 | gene_product=histone H4_ putative | transcript_product=histone H4_ putative | location=T.congo_bin_contig_532_414-929_+_ | protein_length=171 | sequence_SO=contig | SO=protein_coding | is_pseudo=false, TcIL3000_0_14180.1-p1 | transcript=TcIL3000_0_14180.1 | gene=TcIL3000_0_1418…		TevSTIB805.2.1510-t26_1-p1 | transcript=TevSTIB805.2.1510-t26_1 | gene=TevSTIB805.2.1510 | organism=Trypanosoma_evansi_strain_STIB_805 | gene_product=histone H4_ putative | transcript_product=histone H4_ putative | location=STIB805_Chr02_529801-530103_+_ | protein_length=100 | sequence_SO=chromosome | SO=protein_coding | is_pseudo=false, TevSTIB805.5.4730-t26_1-p1 | transcript=TevSTIB805.5.4730-t…	DQ04_23541000-t26_1-p1 | transcript=DQ04_23541000-t26_1 | gene=DQ04_23541000 | organism=Trypanosoma_grayi_ANR4 | gene_product=histone H4 | transcript_product=histone H4 | location=JMRU01002353_409-711_+_ | protein_length=100 | sequence_SO=contig | SO=protein_coding | is_pseudo=false		TM35_000061310-t36_1-p1 | transcript=TM35_000061310-t36_1 | gene=TM35_000061310 | organism=Trypanosoma_theileri_isolate_Edinburgh | gene_product=histone H4 | transcript_product=histone H4 | location=NBCO01000006_98325-98627_-_ | protein_length=100 | sequence_SO=contig | SO=protein_coding | is_pseudo=false, TM35_000391390-t36_1-p1 | transcript=TM35_000391390-t36_1 | gene=TM35_000391390 | organism=…	TvY486_0200520_mRNA-p1 | transcript=TvY486_0200520_mRNA | gene=TvY486_0200520 | organism=Trypanosoma_vivax_Y486 | gene_product=histone H4_ putative | transcript_product=histone H4_ putative | location=TvY486_02_543838-544140_+_ | protein_length=100 | sequence_SO=chromosome | SO=protein_coding | is_pseudo=false, TvY486_0200530_mRNA-p1 | transcript=TvY486_0200530_mRNA | gene=TvY486_0200530 | organi…	2512823-2513126_1, 29-227_1, 77294-77597_1, 880775-881146_1	3134-3437_1, 40840-41143_1, 569665-569968_1, 699324-699627_1
OG0000051											Tb09.v4.0054_pseudogenic_transcript-p1 | transcript=Tb09.v4.0054_pseudogenic_transcript | gene=Tb09.v4.0054 | organism=Trypanosoma_brucei_brucei_TREU927 | gene_product=variant surface glycoprotein_ fragment | transcript_product=variant surface glycoprotein_ fragment | location=Tp_ends-40b06.q1k_2-787_-_ | protein_length=262 | sequence_SO=contig | SO=protein_coding | is_pseudo=true, Tb09.v4.0204_p…	Tbg972.10.6900_mRNA-p1 | transcript=Tbg972.10.6900_mRNA | gene=Tbg972.10.6900 | organism=Trypanosoma_brucei_gambiense_DAL972 | gene_product=procyclin-associated gene 1 _PAG1_ polypeptide_ putative | transcript_product=procyclin-associated gene 1 _PAG1_ polypeptide_ putative | location=Tbg972_10_1364599-1365783_+_ | protein_length=394 | sequence_SO=chromosome | SO=protein_coding | is_pseudo=false	TcIL3000_0_01040.1-p1 | transcript=TcIL3000_0_01040.1 | gene=TcIL3000_0_01040 | organism=Trypanosoma_congolense_IL3000 | gene_product=Transferrin receptor-like_ PAG-like | transcript_product=Transferrin receptor-like_ PAG-like | location=T.congo_bin_contig_35_14346-15563_-_ | protein_length=405 | sequence_SO=contig | SO=protein_coding | is_pseudo=false, TcIL3000_0_01330.1-p1 | transcript=TcIL3000…		TevSTIB805.10.6020-t26_1-p1 | transcript=TevSTIB805.10.6020-t26_1 | gene=TevSTIB805.10.6020 | organism=Trypanosoma_evansi_strain_STIB_805 | gene_product=procyclin-associated gene 1 _PAG1_ protein_ putative | transcript_product=procyclin-associated gene 1 _PAG1_ protein_ putative | location=STIB805_Chr10_1399503-1400687_+_ | protein_length=394 | sequence_SO=chromosome | SO=protein_coding | is_pseu…
OG0000052	EPY25914 pep supercontig_Angomonas_deanei_Genome_Cont11634_14_661_-1 gene_AGDE_11634 transcript_EPY25914 gene_biotype_protein_coding transcript_biotype_protein_coding description_protein phosphatase, EPY27237 pep supercontig_Angomonas_deanei_Genome_Cont10866_267_914_-1 gene_AGDE_10866 transcript_EPY27237 gene_biotype_protein_coding transcript_biotype_protein_coding description_protein phosphatase…	CUG89028 pep supercontig_BSAL_BS_scaffold498_3_1145_1 gene_BSAL_18925 transcript_CUG89028 gene_biotype_protein_coding transcript_biotype_protein_coding description_serine-threonine protein phosphatase_ putative, CUG90352 pep supercontig_BSAL_BS_scaffold602_29746_30690_1 gene_BSAL_26280 transcript_CUG90352 gene_biotype_protein_coding transcript_biotype_protein_coding description_serine-threonine p…	CFAC1_000101400.1 _joined_ _translated_, CFAC1_000101500.1 _joined_ _translated_, CFAC1_000105500.1 _joined_ _translated_, CFAC1_000105600.1 _joined_ _translated_, CFAC1_000165400.1 _joined_ _translated_, CFAC1_260013400.1 _joined_ _translated_, CFAC1_330028700.1 _joined_ _translated_, CFAC1_330028800.1 _joined_ _translated_, CFAC1_330028900.1 _joined_ _translated_, CFAC1_340053500.1 _joined_ _tr…	HMUS00637800.1 _joined_ _translated_, HMUS00637900.1 _joined_ _translated_, HMUS01010700.1 _joined_ _translated_, HMUS01020800.1.1 _joined_ _translated_, HMUS01218000.1 _joined_ _translated_	LBRM2903_200014000.1-p1 | transcript=LBRM2903_200014000.1 | gene=LBRM2903_200014000 | organism=Leishmania_braziliensis_MHOM/BR/75/M2903 | gene_product=Calcineurin-like phosphoesterase_ putative | transcript_product=Calcineurin-like phosphoesterase_ putative | location=LbrM2903_20.1_360581-361087_+_ | protein_length=168 | sequence_SO=chromosome | SO=protein_coding | is_pseudo=false, LBRM2903_20001…	LdBPK_280730.1.1-p1 | transcript=LdBPK_280730.1.1 | gene=LdBPK_280730.1 | organism=Leishmania_donovani_BPK282A1 | gene_product=serine/threonine protein phosphatase catalytic subunit_ putative | transcript_product=serine/threonine protein phosphatase catalytic subunit_ putative | location=Ld28_v01s1_262999-263904_-_ | protein_length=301 | sequence_SO=chromosome | SO=protein_coding | is_pseudo=fals…	LINF_280012000-T1-p1 | transcript=LINF_280012000-T1 | gene=LINF_280012000 | organism=Leishmania_infantum_JPCM5 | gene_product=serine/threonine protein phosphatase catalytic subunit - putative | transcript_product=serine/threonine protein phosphatase catalytic subunit - putative | location=LinJ.28_258847-259752_-_ | protein_length=301 | sequence_SO=chromosome | SO=protein_coding | is_pseudo=false,…	LmjF.28.0690_mRNA-p1 | transcript=LmjF.28.0690_mRNA | gene=LmjF.28.0690 | organism=Leishmania_major_strain_Friedlin | gene_product=serine/threonine protein phosphatase catalytic subunit_ putative | transcript_product=serine/threonine protein phosphatase catalytic subunit_ putative | location=LmjF.28_254990-255895_-_ | protein_length=301 | sequence_SO=chromosome | SO=protein_coding | is_pseudo=fal…	rna_LpyrH10_02_7430-p1 | transcript=rna_LpyrH10_02_7430 | gene=LpyrH10_02_7430 | organism=Leptomonas_pyrrhocoris_H10 | gene_product=serine/threonine protein phosphatase catalytic subunit_ putative_ putative mitochondrial | transcript_product=serine/threonine protein phosphatase catalytic subunit_ putative_ putative mitochondrial | location=LpyrH10_02_2133845-2134747_+_ | protein_length=301 | sequ…	rna_Lsey_0031_0170-1-p1 | transcript=rna_Lsey_0031_0170-1 | gene=Lsey_0031_0170 | organism=Leptomonas_seymouri_ATCC_30220 | gene_product=serine/threonine protein phosphatase catalytic subunit putative | transcript_product=serine/threonine protein phosphatase catalytic subunit putative | location=Lsey_0031_50203-51108_-_ | protein_length=301 | sequence_SO=contig | SO=protein_coding | is_pseudo=fal…	Tb927.11.8090_mRNA-p1 | transcript=Tb927.11.8090_mRNA | gene=Tb927.11.8090 | organism=Trypanosoma_brucei_brucei_TREU927 | gene_product=protein phosphatase 1_ putative | transcript_product=protein phosphatase 1_ putative | location=Tb927_11_v5.1_2267955-2268866_+_ | protein_length=303 | sequence_SO=chromosome | SO=protein_coding | is_pseudo=false, Tb927.4.3620_mRNA-p1 | transcript=Tb927.4.3620_mRN…	Tbg972.11.9250_mRNA-p1 | transcript=Tbg972.11.9250_mRNA | gene=Tbg972.11.9250 | organism=Trypanosoma_brucei_gambiense_DAL972 | gene_product=serine/threonine protein phosphatase catalytic subunit_ putative | transcript_product=serine/threonine protein phosphatase catalytic subunit_ putative | location=Tbg972_11_2245022-2245933_+_ | protein_length=303 | sequence_SO=chromosome | SO=protein_coding | …	TcIL3000.11.8600.1-p1 | transcript=TcIL3000.11.8600.1 | gene=TcIL3000.11.8600 | organism=Trypanosoma_congolense_IL3000 | gene_product=protein phosphatase 1_ putative | transcript_product=protein phosphatase 1_ putative | location=T.congo.pschr.11_2361708-2362619_+_ | protein_length=303 | sequence_SO=chromosome | SO=protein_coding | is_pseudo=false, TcIL3000_4_4280.1-p1 | transcript=TcIL3000_4_428…		TevSTIB805.11_01.8400-t26_1-p1 | transcript=TevSTIB805.11_01.8400-t26_1 | gene=TevSTIB805.11_01.8400 | organism=Trypanosoma_evansi_strain_STIB_805 | gene_product=protein phosphatase 1_ putative | transcript_product=protein phosphatase 1_ putative | location=STIB805_Chr11_01_2204265-2205176_+_ | protein_length=303 | sequence_SO=chromosome | SO=protein_coding | is_pseudo=false, TevSTIB805.4.3710-t2…	DQ04_02191050-t26_1-p1 | transcript=DQ04_02191050-t26_1 | gene=DQ04_02191050 | organism=Trypanosoma_grayi_ANR4 | gene_product=serine/threonine protein phosphatase catalytic subunit | transcript_product=serine/threonine protein phosphatase catalytic subunit | location=JMRU01000219_6981-7892_-_ | protein_length=303 | sequence_SO=contig | SO=protein_coding | is_pseudo=false, DQ04_02221000-t26_1-p1 |…	TRSC58_02149-t26_1-p1 | transcript=TRSC58_02149-t26_1 | gene=TRSC58_02149 | organism=Trypanosoma_rangeli_SC58 | gene_product=serine/threonine-protein phosphatase PP1 alpha | transcript_product=serine/threonine-protein phosphatase PP1 alpha | location=AUPL01002149_37-930_+_ | protein_length=297 | sequence_SO=contig | SO=protein_coding | is_pseudo=false, TRSC58_02333-t26_1-p1 | transcript=TRSC58_02…	TM35_000013660-t36_1-p1 | transcript=TM35_000013660-t36_1 | gene=TM35_000013660 | organism=Trypanosoma_theileri_isolate_Edinburgh | gene_product=putative serine/threonine protein phosphatase PP1 | transcript_product=putative serine/threonine protein phosphatase PP1 | location=NBCO01000001_684049-684933_+_ | protein_length=294 | sequence_SO=contig | SO=protein_coding | is_pseudo=false, TM35_000013…	TvY486_0403330_mRNA-p1 | transcript=TvY486_0403330_mRNA | gene=TvY486_0403330 | organism=Trypanosoma_vivax_Y486 | gene_product=serine/threonine protein phosphatase PP1_ putative | transcript_product=serine/threonine protein phosphatase PP1_ putative | location=TvY486_04_829243-830136_-_ | protein_length=297 | sequence_SO=chromosome | SO=protein_coding | is_pseudo=false, TvY486_0403390_mRNA-p1 | t…	651880-652786_1, 779256-780153_1, 783327-784242_1, 787157-788063_1, 790239-791154_1, 794127-795033_1	258894-259992_1, 467043-467940_1, 470290-471205_1, 478321-479227_1, 481410-483642_1, 485521-486427_1
OG0000053	EPY25454 pep supercontig_Angomonas_deanei_Genome_Cont11753_36_863_-1 gene_AGDE_11753 transcript_EPY25454 gene_biotype_protein_coding transcript_biotype_protein_coding description_solute carrier family 39 _zinc transporter__ member 1/2/3, EPY27285 pep supercontig_Angomonas_deanei_Genome_Cont10842_981_1736_1 gene_AGDE_10842 transcript_EPY27285 gene_biotype_protein_coding transcript_biotype_protein_…	CUF91482 pep supercontig_BSAL_BS_scaffold1401_45_641_1 gene_BSAL_67125 transcript_CUF91482 gene_biotype_protein_coding transcript_biotype_protein_coding description_zinc transporter_ putative, CUF91532 pep supercontig_BSAL_BS_scaffold1401_1313_1915_1 gene_BSAL_67135 transcript_CUF91532 gene_biotype_protein_coding transcript_biotype_protein_coding description_zinc transporter_ putative, CUF91541 p…	CFAC1_000187400.1 _joined_ _translated_, CFAC1_160017900.1 _joined_ _translated_, CFAC1_260030400.1 _joined_ _translated_, CFAC1_260030500.1 _joined_ _translated_, CFAC1_340060800.1 _joined_ _translated_, CFAC1_340060900.1 _joined_ _translated_, CFAC1_340061000.1 _joined_ _translated_	HMUS00374500.1.1 _joined_ _translated_, HMUS00374600.1 _joined_ _translated_, HMUS00890000.1 _joined_ _translated_, HMUS00890200.1 _joined_ _translated_, HMUS01014500.1 _joined_ _translated_, HMUS01123100.1 _joined_ _translated_, HMUS01131800.1 _joined_ _translated_, HMUS01132100.1 _joined_ _translated_, HMUS01199200.1 _joined_ _translated_, HMUS01199300.1 _joined_ _translated_, HMUS01199400.1 _j…	LBRM2903_280027400.1-p1 | transcript=LBRM2903_280027400.1 | gene=LBRM2903_280027400 | organism=Leishmania_braziliensis_MHOM/BR/75/M2903 | gene_product=zinc transporter_ putative | transcript_product=zinc transporter_ putative | location=LbrM2903_28_822685-823962_-_ | protein_length=425 | sequence_SO=chromosome | SO=protein_coding | is_pseudo=false, LBRM2903_310044900.1-p1 | transcript=LBRM2903_31…	LdBPK_282050.1.1-p1 | transcript=LdBPK_282050.1.1 | gene=LdBPK_282050.1 | organism=Leishmania_donovani_BPK282A1 | gene_product=Zinc transporter 3_ putative | transcript_product=Zinc transporter 3_ putative | location=Ld28_v01s1_760309-761703_-_ | protein_length=464 | sequence_SO=chromosome | SO=protein_coding | is_pseudo=false, LdBPK_313180.1.1-p1 | transcript=LdBPK_313180.1.1 | gene=LdBPK_313180…	LINF_280025700-T1-p1 | transcript=LINF_280025700-T1 | gene=LINF_280025700 | organism=Leishmania_infantum_JPCM5 | gene_product=Zinc transporter 3 - putative | transcript_product=Zinc transporter 3 - putative | location=LinJ.28_750158-751546_-_ | protein_length=462 | sequence_SO=chromosome | SO=protein_coding | is_pseudo=false, LINF_280025800-T1-p1 | transcript=LINF_280025800-T1 | gene=LINF_2800258…	LmjF.28.1930_mRNA-p1 | transcript=LmjF.28.1930_mRNA | gene=LmjF.28.1930 | organism=Leishmania_major_strain_Friedlin | gene_product=Zinc transporter 3_ putative | transcript_product=Zinc transporter 3_ putative | location=LmjF.28_745825-747159_-_ | protein_length=444 | sequence_SO=chromosome | SO=protein_coding | is_pseudo=false, LmjF.31.3060_mRNA-p1 | transcript=LmjF.31.3060_mRNA | gene=LmjF.31.3…	rna_LpyrH10_02_5730-p1 | transcript=rna_LpyrH10_02_5730 | gene=LpyrH10_02_5730 | organism=Leptomonas_pyrrhocoris_H10 | gene_product=Zinc transporter_ putativecation transporter_ putative | transcript_product=Zinc transporter_ putativecation transporter_ putative | location=LpyrH10_02_1641246-1642508_+_ | protein_length=421 | sequence_SO=chromosome | SO=protein_coding | is_pseudo=false, rna_LpyrH1…	rna_Lsey_0124_0130-1-p1 | transcript=rna_Lsey_0124_0130-1 | gene=Lsey_0124_0130 | organism=Leptomonas_seymouri_ATCC_30220 | gene_product=cation transporter putative | transcript_product=cation transporter putative | location=Lsey_0124_39004-39843_+_ | protein_length=279 | sequence_SO=contig | SO=protein_coding | is_pseudo=false, rna_Lsey_0268_0010-1-p1 | transcript=rna_Lsey_0268_0010-1 | gene=Lse…	Tb11.v5.0514.1-p1 | transcript=Tb11.v5.0514.1 | gene=Tb11.v5.0514 | organism=Trypanosoma_brucei_brucei_TREU927 | gene_product=cation transporter_ putative | transcript_product=cation transporter_ putative | location=Tb927_11_bin_v5.1_2137480-2138664_-_ | protein_length=394 | sequence_SO=contig | SO=protein_coding | is_pseudo=false, Tb927.11.8990_mRNA-p1 | transcript=Tb927.11.8990_mRNA | gene=Tb92…	Tbg972.11.10050_mRNA-p1 | transcript=Tbg972.11.10050_mRNA | gene=Tbg972.11.10050 | organism=Trypanosoma_brucei_gambiense_DAL972 | gene_product=cation transporter_ putative | transcript_product=cation transporter_ putative | location=Tbg972_11_2441485-2442660_+_ | protein_length=391 | sequence_SO=chromosome | SO=protein_coding | is_pseudo=false, Tbg972.11.10060_mRNA-p1 | transcript=Tbg972.11.10060…	TcIL3000.11.9300.1-p1 | transcript=TcIL3000.11.9300.1 | gene=TcIL3000.11.9300 | organism=Trypanosoma_congolense_IL3000 | gene_product=cation transporter_ putative | transcript_product=cation transporter_ putative | location=T.congo.pschr.11_2550485-2551753_+_ | protein_length=422 | sequence_SO=chromosome | SO=protein_coding | is_pseudo=false, TcIL3000.11.9350.1-p1 | transcript=TcIL3000.11.9350.1 …		TevSTIB805.11_01.9230-t26_1-p1 | transcript=TevSTIB805.11_01.9230-t26_1 | gene=TevSTIB805.11_01.9230 | organism=Trypanosoma_evansi_strain_STIB_805 | gene_product=cation transporter_ putative | transcript_product=cation transporter_ putative | location=STIB805_Chr11_01_2406865-2408040_+_ | protein_length=391 | sequence_SO=chromosome | SO=protein_coding | is_pseudo=false, TevSTIB805.11_01.9240-t26_…	DQ04_03961000-t26_1-p1 | transcript=DQ04_03961000-t26_1 | gene=DQ04_03961000 | organism=Trypanosoma_grayi_ANR4 | gene_product=putative cation transporter | transcript_product=putative cation transporter | location=JMRU01000396_249-1112_-_ | protein_length=287 | sequence_SO=contig | SO=protein_coding | is_pseudo=false, DQ04_07441020-t26_1-p1 | transcript=DQ04_07441020-t26_1 | gene=DQ04_07441020 | …	TRSC58_01605-t26_1-p1 | transcript=TRSC58_01605-t26_1 | gene=TRSC58_01605 | organism=Trypanosoma_rangeli_SC58 | gene_product=cation transporter | transcript_product=cation transporter | location=AUPL01001605_147-950_-_ | protein_length=267 | sequence_SO=contig | SO=protein_coding | is_pseudo=false, TRSC58_04675-t26_1-p1 | transcript=TRSC58_04675-t26_1 | gene=TRSC58_04675 | organism=Trypanosoma_ra…	TM35_000242290-t36_1-p1 | transcript=TM35_000242290-t36_1 | gene=TM35_000242290 | organism=Trypanosoma_theileri_isolate_Edinburgh | gene_product=putative cation transporter | transcript_product=putative cation transporter | location=NBCO01000024_336399-337619_+_ | protein_length=406 | sequence_SO=contig | SO=protein_coding | is_pseudo=false, TM35_000242300-t36_1-p1 | transcript=TM35_000242300-t36…	TvY486_1109500_mRNA-p1 | transcript=TvY486_1109500_mRNA | gene=TvY486_1109500 | organism=Trypanosoma_vivax_Y486 | gene_product=cation transporter_ putative | transcript_product=cation transporter_ putative | location=TvY486_11_2609985-2611193_+_ | protein_length=402 | sequence_SO=chromosome | SO=protein_coding | is_pseudo=false, TvY486_1109520_mRNA-p1 | transcript=TvY486_1109520_mRNA | gene=TvY48…	143393-144686_1	47434-48748_1, 64189-65545_1, 67158-68514_1
OG0000054	EPY19390 pep supercontig_Angomonas_deanei_Genome_Cont14672_110_931_1 gene_AGDE_15261 transcript_EPY19390 gene_biotype_protein_coding transcript_biotype_protein_coding description_hypothetical protein, EPY19392 pep supercontig_Angomonas_deanei_Genome_Cont14671_271_1299_1 gene_AGDE_15260 transcript_EPY19392 gene_biotype_protein_coding transcript_biotype_protein_coding description_RNA-binding protein	CUE57204 pep supercontig_BSAL_BS_scaffold1005_11525_16255_1 gene_BSAL_49155 transcript_CUE57204 gene_biotype_protein_coding transcript_biotype_protein_coding description_RNA-binding protein_ putative, CUG39781 pep supercontig_BSAL_BS_scaffold1708_6508_8850_1 gene_BSAL_78830 transcript_CUG39781 gene_biotype_protein_coding transcript_biotype_protein_coding description_RNA-binding protein_ putative,…	CFAC1_000210000.1 _joined_ _translated_, CFAC1_000277800.1 _joined_ _translated_, CFAC1_000277900.1 _joined_ _translated_, CFAC1_210007900.1 _joined_ _translated_, CFAC1_250020300.1 _joined_ _translated_, CFAC1_250020400.1 _joined_ _translated_, CFAC1_250020500.1 _joined_ _translated_, CFAC1_250020600.1 _joined_ _translated_, CFAC1_300041100.1 _joined_ _translated_, CFAC1_300041200.1 _joined_ _tr…	HMUS00966800.1 _joined_ _translated_, HMUS01107900.1 _joined_ _translated_, HMUS01152100.1.1 _joined_ _translated_, HMUS01152600.1.1 _joined_ _translated_, HMUS01183600.1 _joined_ _translated_, HMUS01316200.1 _joined_ _translated_	LBRM2903_180006900.1-p1 | transcript=LBRM2903_180006900.1 | gene=LBRM2903_180006900 | organism=Leishmania_braziliensis_MHOM/BR/75/M2903 | gene_product=RNA recognition motif. _a.k.a. RRM_ RBD_ or RNP domain__ putative | transcript_product=RNA recognition motif. _a.k.a. RRM_ RBD_ or RNP domain__ putative | location=LbrM2903_18_73623-74666_-_ | protein_length=347 | sequence_SO=chromosome | SO=protei…	LdBPK_180170.1.1-p1 | transcript=LdBPK_180170.1.1 | gene=LdBPK_180170.1 | organism=Leishmania_donovani_BPK282A1 | gene_product=RNA recognition motif. _a.k.a. RRM_ RBD_ or RNP domain__ putative | transcript_product=RNA recognition motif. _a.k.a. RRM_ RBD_ or RNP domain__ putative | location=Ld18_v01s1_60834-61673_-_ | protein_length=280 | sequence_SO=chromosome | SO=protein_coding | is_pseudo=fals…	LINF_180006700-T1-p1 | transcript=LINF_180006700-T1 | gene=LINF_180006700 | organism=Leishmania_infantum_JPCM5 | gene_product=RNA recognition motif. _a.k.a. RRM - RBD - or RNP domain_/RNA recognition motif _a.k.a. RRM - RBD - or RNP domain_ - putative | transcript_product=RNA recognition motif. _a.k.a. RRM - RBD - or RNP domain_/RNA recognition motif _a.k.a. RRM - RBD - or RNP domain_ - putative …	LmjF.18.0170_mRNA-p1 | transcript=LmjF.18.0170_mRNA | gene=LmjF.18.0170 | organism=Leishmania_major_strain_Friedlin | gene_product=RNA recognition motif. _a.k.a. RRM_ RBD_ or RNP domain__ putative | transcript_product=RNA recognition motif. _a.k.a. RRM_ RBD_ or RNP domain__ putative | location=LmjF.18_59930-60973_-_ | protein_length=347 | sequence_SO=chromosome | SO=protein_coding | is_pseudo=fal…	rna_LpyrH10_08_1580-1-p1 | transcript=rna_LpyrH10_08_1580-1 | gene=LpyrH10_08_1580 | organism=Leptomonas_pyrrhocoris_H10 | gene_product=RNA binding protein_ putative | transcript_product=RNA binding protein_ putative | location=LpyrH10_08_492361-494217_-_ | protein_length=619 | sequence_SO=chromosome | SO=protein_coding | is_pseudo=false, rna_LpyrH10_08_1590-1-p1 | transcript=rna_LpyrH10_08_1590-…	rna_Lsey_0002_0350-1-p1 | transcript=rna_Lsey_0002_0350-1 | gene=Lsey_0002_0350 | organism=Leptomonas_seymouri_ATCC_30220 | gene_product=RNA binding protein putative | transcript_product=RNA binding protein putative | location=Lsey_0002_126287-130753_-_ | protein_length=1488 | sequence_SO=contig | SO=protein_coding | is_pseudo=false, rna_Lsey_0002_0360-1-p1 | transcript=rna_Lsey_0002_0360-1 | gen…	Tb927.3.3930_mRNA-p1 | transcript=Tb927.3.3930_mRNA | gene=Tb927.3.3930 | organism=Trypanosoma_brucei_brucei_TREU927 | gene_product=RNA-binding protein | transcript_product=RNA-binding protein | location=Tb927_03_v5.1_1092097-1093377_+_ | protein_length=426 | sequence_SO=chromosome | SO=protein_coding | is_pseudo=false, Tb927.3.3940_mRNA-p1 | transcript=Tb927.3.3940_mRNA | gene=Tb927.3.3940 | org…	Tbg972.3.4300_mRNA-p1 | transcript=Tbg972.3.4300_mRNA | gene=Tbg972.3.4300 | organism=Trypanosoma_brucei_gambiense_DAL972 | gene_product=RNA-binding protein_ putative | transcript_product=RNA-binding protein_ putative | location=Tbg972_03_970884-972164_+_ | protein_length=426 | sequence_SO=chromosome | SO=protein_coding | is_pseudo=false, Tbg972.3.4310_mRNA-p1 | transcript=Tbg972.3.4310_mRNA | ge…	TcIL3000_0_37780.1-p1 | transcript=TcIL3000_0_37780.1 | gene=TcIL3000_0_37780 | organism=Trypanosoma_congolense_IL3000 | gene_product=Double RNA binding domain protein 6A | transcript_product=Double RNA binding domain protein 6A | location=T.congo_bin_contig_1543_4285-5394_-_ | protein_length=369 | sequence_SO=contig | SO=protein_coding | is_pseudo=false, TcIL3000_0_60400.1-p1 | transcript=TcIL30…		TevSTIB805.3.4150-t26_1-p1 | transcript=TevSTIB805.3.4150-t26_1 | gene=TevSTIB805.3.4150 | organism=Trypanosoma_evansi_strain_STIB_805 | gene_product=RNA-binding protein_ putative | transcript_product=RNA-binding protein_ putative | location=STIB805_Chr03_1078415-1079575_+_ | protein_length=386 | sequence_SO=chromosome | SO=protein_coding | is_pseudo=false, TevSTIB805.3.4160-t26_1-p1 | transcript…	DQ04_02071060-t26_1-p1 | transcript=DQ04_02071060-t26_1 | gene=DQ04_02071060 | organism=Trypanosoma_grayi_ANR4 | gene_product=putative RNA-binding protein | transcript_product=putative RNA-binding protein | location=JMRU01000207_14170-15588_-_ | protein_length=472 | sequence_SO=contig | SO=protein_coding | is_pseudo=false, DQ04_02071080-t26_1-p1 | transcript=DQ04_02071080-t26_1 | gene=DQ04_020710…	TRSC58_04657-t26_1-p1 | transcript=TRSC58_04657-t26_1 | gene=TRSC58_04657 | organism=Trypanosoma_rangeli_SC58 | gene_product=RNA-binding protein | transcript_product=RNA-binding protein | location=AUPL01004657_2-1384_-_ | protein_length=461 | sequence_SO=contig | SO=protein_coding | is_pseudo=false	TM35_000092490-t36_1-p1 | transcript=TM35_000092490-t36_1 | gene=TM35_000092490 | organism=Trypanosoma_theileri_isolate_Edinburgh | gene_product=putative RNA-binding protein | transcript_product=putative RNA-binding protein | location=NBCO01000009_363773-365023_+_ | protein_length=416 | sequence_SO=contig | SO=protein_coding | is_pseudo=false, TM35_000092500-t36_1-p1 | transcript=TM35_000092500-t…	TvY486_0303250_mRNA-p1 | transcript=TvY486_0303250_mRNA | gene=TvY486_0303250 | organism=Trypanosoma_vivax_Y486 | gene_product=RNA-binding protein_ putative_ _fragment_ | transcript_product=RNA-binding protein_ putative_ _fragment_ | location=TvY486_03_959795-960781_+_ | protein_length=329 | sequence_SO=chromosome | SO=protein_coding | is_pseudo=false, TvY486_0806270_mRNA-p1 | transcript=TvY486_0…	172948-175201_1, 656745-657837_1, 665365-666031_1, 667929-669003_1, 672347-673489_1	472319-474479_1, 482850-486423_1, 500586-505206_1, 70504-71623_1, 81273-81933_1, 83440-84100_1, 89074-90223_1
OG0000055	EPY25920 pep supercontig_Angomonas_deanei_Genome_Cont11631_1591_2430_1 gene_AGDE_11631 transcript_EPY25920 gene_biotype_protein_coding transcript_biotype_protein_coding description_elongation factor 1-gamma, EPY26159 pep supercontig_Angomonas_deanei_Genome_Cont11511_1618_2481_-1 gene_AGDE_11511 transcript_EPY26159 gene_biotype_protein_coding transcript_biotype_protein_coding description_elongatio…	CUE91830 pep supercontig_BSAL_BS_scaffold1189_9194_9661_1 gene_BSAL_57385 transcript_CUE91830 gene_biotype_protein_coding transcript_biotype_protein_coding description_glutathione S-transferase_ putative, CUG87629 pep supercontig_BSAL_BS_scaffold373_13_744_1 gene_BSAL_11165 transcript_CUG87629 gene_biotype_protein_coding transcript_biotype_protein_coding description_elongation factor 1 _ putative	CFAC1_000174900.1 _joined_ _translated_, CFAC1_000305600.1 _joined_ _translated_, CFAC1_000337100.1 _joined_ _translated_, CFAC1_120017800.1 _joined_ _translated_, CFAC1_120017900.1 _joined_ _translated_, CFAC1_350025500.1 _joined_ _translated_	HMUS00209100.1 _joined_ _translated_, HMUS00209300.1 _joined_ _translated_, HMUS00209400.1 _joined_ _translated_, HMUS00209500.1 _joined_ _translated_, HMUS00568700.1 _joined_ _translated_, HMUS00998700.1 _joined_ _translated_, HMUS00998800.1.1 _joined_ _translated_, HMUS00998900.1 _joined_ _translated_, HMUS00999000.1 _joined_ _translated_	LBRM2903_090016000.1-p1 | transcript=LBRM2903_090016000.1 | gene=LBRM2903_090016000 | organism=Leishmania_braziliensis_MHOM/BR/75/M2903 | gene_product=elongation factor-1 gamma | transcript_product=elongation factor-1 gamma | location=LbrM2903_09_414184-415395_-_ | protein_length=403 | sequence_SO=chromosome | SO=protein_coding | is_pseudo=false, LBRM2903_330024300.1-p1 | transcript=LBRM2903_3300…	LdBPK_091020.1.1-p1 | transcript=LdBPK_091020.1.1 | gene=LdBPK_091020.1 | organism=Leishmania_donovani_BPK282A1 | gene_product=elongation factor-1 gamma | transcript_product=elongation factor-1 gamma | location=Ld09_v01s1_386487-387839_-_ | protein_length=450 | sequence_SO=chromosome | SO=protein_coding | is_pseudo=false, LdBPK_091030.1.1-p1 | transcript=LdBPK_091030.1.1 | gene=LdBPK_091030.1 | o…	LINF_090016000-T1-p1 | transcript=LINF_090016000-T1 | gene=LINF_090016000 | organism=Leishmania_infantum_JPCM5 | gene_product=elongation factor-1 gamma | transcript_product=elongation factor-1 gamma | location=LinJ.09_376118-377332_-_ | protein_length=404 | sequence_SO=chromosome | SO=protein_coding | is_pseudo=false, LINF_090016050-T1-p1 | transcript=LINF_090016050-T1 | gene=LINF_090016050 | org…	LmjF.09.0970_mRNA-p1 | transcript=LmjF.09.0970_mRNA | gene=LmjF.09.0970 | organism=Leishmania_major_strain_Friedlin | gene_product=elongation factor-1 gamma | transcript_product=elongation factor-1 gamma | location=LmjF.09_379532-380746_-_ | protein_length=404 | sequence_SO=chromosome | SO=protein_coding | is_pseudo=false, LmjF.33.1540.1_mRNA-p1 | transcript=LmjF.33.1540.1_mRNA | gene=LmjF.33.154…	rna_LpyrH10_07_3310-p1 | transcript=rna_LpyrH10_07_3310 | gene=LpyrH10_07_3310 | organism=Leptomonas_pyrrhocoris_H10 | gene_product=elongation factor 1-gamma_ putative | transcript_product=elongation factor 1-gamma_ putative | location=LpyrH10_07_1039902-1040561_-_ | protein_length=220 | sequence_SO=chromosome | SO=protein_coding | is_pseudo=false, rna_LpyrH10_16_1570-p1 | transcript=rna_LpyrH10_…	rna_Lsey_0214_0100-1-p1 | transcript=rna_Lsey_0214_0100-1 | gene=Lsey_0214_0100 | organism=Leptomonas_seymouri_ATCC_30220 | gene_product=elongation factor 1-gamma putative | transcript_product=elongation factor 1-gamma putative | location=Lsey_0214_43789-44451_+_ | protein_length=220 | sequence_SO=contig | SO=protein_coding | is_pseudo=false, rna_Lsey_0958_0010-1-p1 | transcript=rna_Lsey_0958_001…	Tb927.11.13090_mRNA-p1 | transcript=Tb927.11.13090_mRNA | gene=Tb927.11.13090 | organism=Trypanosoma_brucei_brucei_TREU927 | gene_product=elongation factor 1 gamma_ putative | transcript_product=elongation factor 1 gamma_ putative | location=Tb927_11_v5.1_3497162-3498376_-_ | protein_length=404 | sequence_SO=chromosome | SO=protein_coding | is_pseudo=false, Tb927.11.13190_mRNA-p1 | transcript=Tb9…	Tbg972.11.14570_mRNA-p1 | transcript=Tbg972.11.14570_mRNA | gene=Tbg972.11.14570 | organism=Trypanosoma_brucei_gambiense_DAL972 | gene_product=elongation factor 1 gamma_ putative | transcript_product=elongation factor 1 gamma_ putative | location=Tbg972_11_3455775-3457172_-_ | protein_length=465 | sequence_SO=chromosome | SO=protein_coding | is_pseudo=false, Tbg972.11.14720_mRNA-p1 | transcript=T…	TcIL3000.11.13470.1-p1 | transcript=TcIL3000.11.13470.1 | gene=TcIL3000.11.13470 | organism=Trypanosoma_congolense_IL3000 | gene_product=elongation factor 1 gamma_ putative | transcript_product=elongation factor 1 gamma_ putative | location=T.congo.pschr.11_3628821-3630041_-_ | protein_length=406 | sequence_SO=chromosome | SO=protein_coding | is_pseudo=false, TcIL3000.11.13550.1-p1 | transcript=T…	TcCLB.479481.5_pseudogenic_transcript-p1 | transcript=TcCLB.479481.5_pseudogenic_transcript | gene=TcCLB.479481.5 | organism=Trypanosoma_cruzi_strain_CL_Brener | gene_product=elongation factor 1-gamma _EF-1-gamma_ pseudogene__ putative | transcript_product=elongation factor 1-gamma _EF-1-gamma_ pseudogene__ putative | location=Tcruzi_4181_930-1589_+_ | protein_length=219 | sequence_SO=contig | SO…	TevSTIB805.11_01.13510-t26_1-p1 | transcript=TevSTIB805.11_01.13510-t26_1 | gene=TevSTIB805.11_01.13510 | organism=Trypanosoma_evansi_strain_STIB_805 | gene_product=elongation factor 1 gamma_ putative | transcript_product=elongation factor 1 gamma_ putative | location=STIB805_Chr11_01_3429089-3430298_-_ | protein_length=401 | sequence_SO=chromosome | SO=protein_coding | is_pseudo=true, TevSTIB805…	DQ04_09281020-t26_1-p1 | transcript=DQ04_09281020-t26_1 | gene=DQ04_09281020 | organism=Trypanosoma_grayi_ANR4 | gene_product=putative elongation factor 1-gamma _EF-1-gamma_ | transcript_product=putative elongation factor 1-gamma _EF-1-gamma_ | location=JMRU01000928_3453-4676_-_ | protein_length=407 | sequence_SO=contig | SO=protein_coding | is_pseudo=false	TRSC58_00977-t26_1-p1 | transcript=TRSC58_00977-t26_1 | gene=TRSC58_00977 | organism=Trypanosoma_rangeli_SC58 | gene_product=elongation factor 1-gamma _EF-1-gamma_ | transcript_product=elongation factor 1-gamma _EF-1-gamma_ | location=AUPL01000977_156-1403_-_ | protein_length=415 | sequence_SO=contig | SO=protein_coding | is_pseudo=false, TRSC58_02046-t26_1-p1 | transcript=TRSC58_02046-t26_1 | ge…	TM35_000461070-t36_1-p1 | transcript=TM35_000461070-t36_1 | gene=TM35_000461070 | organism=Trypanosoma_theileri_isolate_Edinburgh | gene_product=putative elongation factor 1-gamma _EF-1-gamma_ | transcript_product=putative elongation factor 1-gamma _EF-1-gamma_ | location=NBCO01000046_19925-21160_-_ | protein_length=411 | sequence_SO=contig | SO=protein_coding | is_pseudo=false, TM35_000701100-t3…	TvY486_1113930_mRNA-p1 | transcript=TvY486_1113930_mRNA | gene=TvY486_1113930 | organism=Trypanosoma_vivax_Y486 | gene_product=elongation factor 1 gamma_ putative_ _fragment_ | transcript_product=elongation factor 1 gamma_ putative_ _fragment_ | location=TvY486_11_3708996-3709310_-_ | protein_length=105 | sequence_SO=chromosome | SO=protein_coding | is_pseudo=false, TvY486_1114060_mRNA-p1 | trans…	211822-212404_1, 222205-222730_1	207687-208911_1, 209805-211029_1, 211923-213147_1, 216155-217378_1, 218272-219496_1, 220390-221614_1, 224624-225848_1, 228973-230197_1, 231091-232315_1, 233209-234433_1, 235327-236551_1
OG0000056		CUI15599 pep supercontig_BSAL_BS_scaffold995_80651_82753_1 gene_BSAL_48615 transcript_CUI15599 gene_biotype_protein_coding transcript_biotype_protein_coding description_Hypothetical protein_ putative																	TvY486_0000080_mRNA-p1 | transcript=TvY486_0000080_mRNA | gene=TvY486_0000080 | organism=Trypanosoma_vivax_Y486 | gene_product=hypothetical protein_ conserved in T.vivax | transcript_product=hypothetical protein_ conserved in T.vivax | location=TvY486_bin_archived_contig_18_263-1279_+_ | protein_length=338 | sequence_SO=contig | SO=protein_coding | is_pseudo=false, TvY486_0000090_mRNA-p1 | transc…
OG0000057	EPY26766 pep supercontig_Angomonas_deanei_Genome_Cont11102_209_1462_-1 gene_AGDE_11102 transcript_EPY26766 gene_biotype_protein_coding transcript_biotype_protein_coding description_amidohydrolase, EPY40140 pep supercontig_Angomonas_deanei_Genome_Cont3788_120_1064_-1 gene_AGDE_03788 transcript_EPY40140 gene_biotype_protein_coding transcript_biotype_protein_coding description_amidohydrolase, EPY402…		CFAC1_000170500.1 _joined_ _translated_, CFAC1_000211400.1 _joined_ _translated_, CFAC1_000244600.1 _joined_ _translated_, CFAC1_000244700.1 _joined_ _translated_, CFAC1_000244800.1 _joined_ _translated_, CFAC1_000244900.1 _joined_ _translated_, CFAC1_000264600.1 _joined_ _translated_, CFAC1_000341500.1 _joined_ _translated_, CFAC1_000341600.1 _joined_ _translated_, CFAC1_000341700.1 _joined_ _tr…	HMUS00079700.1 _joined_ _translated_, HMUS00372500.1 _joined_ _translated_, HMUS00372600.1 _joined_ _translated_, HMUS00372700.1 _joined_ _translated_, HMUS00513500.1 _joined_ _translated_, HMUS00514700.1 _joined_ _translated_, HMUS00514800.1 _joined_ _translated_, HMUS00514900.1 _joined_ _translated_, HMUS00515000.1 _joined_ _translated_, HMUS00821600.1 _joined_ _translated_	LBRM2903_200074300.1-p1 | transcript=LBRM2903_200074300.1 | gene=LBRM2903_200074300 | organism=Leishmania_braziliensis_MHOM/BR/75/M2903 | gene_product=Peptidase dimerisation domain/Peptidase family M20/M25/M40_ putative | transcript_product=Peptidase dimerisation domain/Peptidase family M20/M25/M40_ putative | location=LbrM2903_20.2_724889-725605_-_ | protein_length=238 | sequence_SO=chromosome |…	LdBPK_201720.1.1-p1 | transcript=LdBPK_201720.1.1 | gene=LdBPK_201720.1 | organism=Leishmania_donovani_BPK282A1 | gene_product=amidohydrolase_ putative _fragment_ | transcript_product=amidohydrolase_ putative _fragment_ | location=Ld20_v01s1_733119-733430_-_ | protein_length=104 | sequence_SO=chromosome | SO=protein_coding | is_pseudo=false, LdBPK_201740.1.1-p1 | transcript=LdBPK_201740.1.1 | gen…	LINF_200022000-T1-p1 | transcript=LINF_200022000-T1 | gene=LINF_200022000 | organism=Leishmania_infantum_JPCM5 | gene_product=amidohydrolase - putative | transcript_product=amidohydrolase - putative | location=LinJ.20_712898-714103_-_ | protein_length=401 | sequence_SO=chromosome | SO=protein_coding | is_pseudo=false, LINF_200022100-T1-p1 | transcript=LINF_200022100-T1 | gene=LINF_200022100 | org…	LmjF.20.1550_mRNA-p1 | transcript=LmjF.20.1550_mRNA | gene=LmjF.20.1550 | organism=Leishmania_major_strain_Friedlin | gene_product=amidohydrolase_ putative | transcript_product=amidohydrolase_ putative | location=LmjF.20_722272-723477_-_ | protein_length=401 | sequence_SO=chromosome | SO=protein_coding | is_pseudo=false, LmjF.20.1560_mRNA-p1 | transcript=LmjF.20.1560_mRNA | gene=LmjF.20.1560 | or…	rna_LpyrH10_01_9210-p1 | transcript=rna_LpyrH10_01_9210 | gene=LpyrH10_01_9210 | organism=Leptomonas_pyrrhocoris_H10 | gene_product=aminoacylase_ putative | transcript_product=aminoacylase_ putative | location=LpyrH10_01_2778264-2779466_+_ | protein_length=401 | sequence_SO=chromosome | SO=protein_coding | is_pseudo=false, rna_LpyrH10_01_9220-p1 | transcript=rna_LpyrH10_01_9220 | gene=LpyrH10_01_…	rna_Lsey_0006_0200-1-p1 | transcript=rna_Lsey_0006_0200-1 | gene=Lsey_0006_0200 | organism=Leptomonas_seymouri_ATCC_30220 | gene_product=N-acyl-L-amino acid amidohydrolase putative | transcript_product=N-acyl-L-amino acid amidohydrolase putative | location=Lsey_0006_55718-56227_-_ | protein_length=169 | sequence_SO=contig | SO=protein_coding | is_pseudo=false, rna_Lsey_0174_0010-1-p1 | transcript…	Tb927.1.3000_mRNA-p1 | transcript=Tb927.1.3000_mRNA | gene=Tb927.1.3000 | organism=Trypanosoma_brucei_brucei_TREU927 | gene_product=amidohydrolase_ putative | transcript_product=amidohydrolase_ putative | location=Tb927_01_v5.1_667007-668215_+_ | protein_length=402 | sequence_SO=chromosome | SO=protein_coding | is_pseudo=false	Tbg972.1.1810_mRNA-p1 | transcript=Tbg972.1.1810_mRNA | gene=Tbg972.1.1810 | organism=Trypanosoma_brucei_gambiense_DAL972 | gene_product=amidohydrolase_ putative | transcript_product=amidohydrolase_ putative | location=Tbg972_01_438405-439613_+_ | protein_length=402 | sequence_SO=chromosome | SO=protein_coding | is_pseudo=false	TcIL3000_1_1430.1-p1 | transcript=TcIL3000_1_1430.1 | gene=TcIL3000_1_1430 | organism=Trypanosoma_congolense_IL3000 | gene_product=amidohydrolase_ putative | transcript_product=amidohydrolase_ putative | location=T.congo.pschr.1_517051-518322_+_ | protein_length=423 | sequence_SO=chromosome | SO=protein_coding | is_pseudo=false		TevSTIB805.1.2900-t26_1-p1 | transcript=TevSTIB805.1.2900-t26_1 | gene=TevSTIB805.1.2900 | organism=Trypanosoma_evansi_strain_STIB_805 | gene_product=aminoacylase_ putative_N-acyl-L-amino acid amidohydrolase_ putative | transcript_product=aminoacylase_ putative_N-acyl-L-amino acid amidohydrolase_ putative | location=STIB805_Chr01_656389-657597_+_ | protein_length=402 | sequence_SO=chromosome | SO…	DQ04_00921090-t26_1-p1 | transcript=DQ04_00921090-t26_1 | gene=DQ04_00921090 | organism=Trypanosoma_grayi_ANR4 | gene_product=putative aminoacylase_ putative_N-acyl-L-amino acid amidohydrolase | transcript_product=putative aminoacylase_ putative_N-acyl-L-amino acid amidohydrolase | location=JMRU01000092_13668-14858_+_ | protein_length=396 | sequence_SO=contig | SO=protein_coding | is_pseudo=false…	TRSC58_02403-t26_1-p1 | transcript=TRSC58_02403-t26_1 | gene=TRSC58_02403 | organism=Trypanosoma_rangeli_SC58 | gene_product=aminoacylase | transcript_product=aminoacylase | location=AUPL01002403_274-1164_-_ | protein_length=296 | sequence_SO=contig | SO=protein_coding | is_pseudo=false, TRSC58_05892-t26_1-p1 | transcript=TRSC58_05892-t26_1 | gene=TRSC58_05892 | organism=Trypanosoma_rangeli_SC58 …	TM35_000141140-t36_1-p1 | transcript=TM35_000141140-t36_1 | gene=TM35_000141140 | organism=Trypanosoma_theileri_isolate_Edinburgh | gene_product=putative N-acyl-L-amino acid amidohydrolase | transcript_product=putative N-acyl-L-amino acid amidohydrolase | location=NBCO01000014_29030-30076_+_ | protein_length=348 | sequence_SO=contig | SO=protein_coding | is_pseudo=false, TM35_000141150-t36_1-p1 |…	TvY486_0101320_mRNA-p1 | transcript=TvY486_0101320_mRNA | gene=TvY486_0101320 | organism=Trypanosoma_vivax_Y486 | gene_product=amidohydrolase_ putative | transcript_product=amidohydrolase_ putative | location=TvY486_01_424925-426109_+_ | protein_length=394 | sequence_SO=chromosome | SO=protein_coding | is_pseudo=false, TvY486_0101330_mRNA-p1 | transcript=TvY486_0101330_mRNA | gene=TvY486_0101330 …	1537906-1539112_1, 517233-518210_1	21099-22284_1, 23104-24289_1, 25024-26232_1, 305828-307031_1, 45783-46989_1, 47918-49043_1
OG0000058	EPY28045 pep supercontig_Angomonas_deanei_Genome_Cont10578_108_572_1 gene_AGDE_10578 transcript_EPY28045 gene_biotype_protein_coding transcript_biotype_protein_coding description_histone H3, EPY31607 pep supercontig_Angomonas_deanei_Genome_Cont8967_158_547_-1 gene_AGDE_08967 transcript_EPY31607 gene_biotype_protein_coding transcript_biotype_protein_coding description_histone H3, EPY31667 pep supe…	CUF74452 pep supercontig_BSAL_BS_scaffold1355_81356_81790_1 gene_BSAL_65390 transcript_CUF74452 gene_biotype_protein_coding transcript_biotype_protein_coding description_histone H3_ putative, CUG87252 pep supercontig_BSAL_BS_scaffold297_55278_55673_1 gene_BSAL_09390 transcript_CUG87252 gene_biotype_protein_coding transcript_biotype_protein_coding description_histone H3_ putative	CFAC1_000078100.1 _joined_ _translated_, CFAC1_000250400.1 _joined_ _translated_, CFAC1_000250900.1 _joined_ _translated_, CFAC1_170012200.1 _joined_ _translated_, CFAC1_180022200.1 _joined_ _translated_, CFAC1_190009400.1 _joined_ _translated_	HMUS00269800.1 _joined_ _translated_, HMUS00271400.1 _joined_ _translated_, HMUS00522200.1.1 _joined_ _translated_, HMUS00522300.1 _joined_ _translated_, HMUS00522400.1 _joined_ _translated_, HMUS00522500.1 _joined_ _translated_, HMUS00522600.1 _joined_ _translated_	LBRM2903_100018200.1-p1 | transcript=LBRM2903_100018200.1 | gene=LBRM2903_100018200 | organism=Leishmania_braziliensis_MHOM/BR/75/M2903 | gene_product=histone H3_ putative | transcript_product=histone H3_ putative | location=LbrM2903_10_513046-513438_-_ | protein_length=130 | sequence_SO=chromosome | SO=protein_coding | is_pseudo=false, LBRM2903_100019300.1-p1 | transcript=LBRM2903_100019300.1 | …	LdBPK_100920.1.1-p1 | transcript=LdBPK_100920.1.1 | gene=LdBPK_100920.1 | organism=Leishmania_donovani_BPK282A1 | gene_product=histone H3 | transcript_product=histone H3 | location=Ld10_v01s1_399556-399948_-_ | protein_length=130 | sequence_SO=chromosome | SO=protein_coding | is_pseudo=false, LdBPK_160610.1.1-p1 | transcript=LdBPK_160610.1.1 | gene=LdBPK_160610.1 | organism=Leishmania_donovani_BP…	LINF_100015400-T1-p1 | transcript=LINF_100015400-T1 | gene=LINF_100015400 | organism=Leishmania_infantum_JPCM5 | gene_product=histone H3 - putative | transcript_product=histone H3 - putative | location=LinJ.10_432074-432466_-_ | protein_length=130 | sequence_SO=chromosome | SO=protein_coding | is_pseudo=false, LINF_100016800-T1-p1 | transcript=LINF_100016800-T1 | gene=LINF_100016800 | organism=Le…	LmjF.10.0870_mRNA-p1 | transcript=LmjF.10.0870_mRNA | gene=LmjF.10.0870 | organism=Leishmania_major_strain_Friedlin | gene_product=histone H3 | transcript_product=histone H3 | location=LmjF.10_405855-406247_-_ | protein_length=130 | sequence_SO=chromosome | SO=protein_coding | is_pseudo=false, LmjF.10.0970_mRNA-p1 | transcript=LmjF.10.0970_mRNA | gene=LmjF.10.0970 | organism=Leishmania_major_stra…	rna_LpyrH10_04_0640-p1 | transcript=rna_LpyrH10_04_0640 | gene=LpyrH10_04_0640 | organism=Leptomonas_pyrrhocoris_H10 | gene_product=histone H3 variant_ putative | transcript_product=histone H3 variant_ putative | location=LpyrH10_04_216111-216545_+_ | protein_length=145 | sequence_SO=chromosome | SO=protein_coding | is_pseudo=false, rna_LpyrH10_15_0650-p1 | transcript=rna_LpyrH10_15_0650 | gene=L…	rna_Lsey_0011_0400-1-p1 | transcript=rna_Lsey_0011_0400-1 | gene=Lsey_0011_0400 | organism=Leptomonas_seymouri_ATCC_30220 | gene_product=histone H3 variant putative | transcript_product=histone H3 variant putative | location=Lsey_0011_167528-167965_+_ | protein_length=145 | sequence_SO=contig | SO=protein_coding | is_pseudo=false	Tb927.1.2430_mRNA-p1 | transcript=Tb927.1.2430_mRNA | gene=Tb927.1.2430 | organism=Trypanosoma_brucei_brucei_TREU927 | gene_product=histone H3_ putative | transcript_product=histone H3_ putative | location=Tb927_01_v5.1_592496-592897_+_ | protein_length=133 | sequence_SO=chromosome | SO=protein_coding | is_pseudo=false, Tb927.1.2450_mRNA-p1 | transcript=Tb927.1.2450_mRNA | gene=Tb927.1.2450 | org…	Tbg972.1.1420_mRNA-p1 | transcript=Tbg972.1.1420_mRNA | gene=Tbg972.1.1420 | organism=Trypanosoma_brucei_gambiense_DAL972 | gene_product=histone H3_ putative | transcript_product=histone H3_ putative | location=Tbg972_01_362951-363352_+_ | protein_length=133 | sequence_SO=chromosome | SO=protein_coding | is_pseudo=false, Tbg972.1.1430_mRNA-p1 | transcript=Tbg972.1.1430_mRNA | gene=Tbg972.1.1430 |…	TcIL3000_1_1300.1-p1 | transcript=TcIL3000_1_1300.1 | gene=TcIL3000_1_1300 | organism=Trypanosoma_congolense_IL3000 | gene_product=histone H3_ putative | transcript_product=histone H3_ putative | location=T.congo.pschr.1_449766-450167_+_ | protein_length=133 | sequence_SO=chromosome | SO=protein_coding | is_pseudo=false, TcIL3000_1_1310.1-p1 | transcript=TcIL3000_1_1310.1 | gene=TcIL3000_1_1310 |…		TevSTIB805.1.2340-t26_1-p1 | transcript=TevSTIB805.1.2340-t26_1 | gene=TevSTIB805.1.2340 | organism=Trypanosoma_evansi_strain_STIB_805 | gene_product=histone H3_ putative | transcript_product=histone H3_ putative | location=STIB805_Chr01_581948-582349_+_ | protein_length=133 | sequence_SO=chromosome | SO=protein_coding | is_pseudo=false, TevSTIB805.1.2360-t26_1-p1 | transcript=TevSTIB805.1.2360-t…	DQ04_01791050-t26_1-p1 | transcript=DQ04_01791050-t26_1 | gene=DQ04_01791050 | organism=Trypanosoma_grayi_ANR4 | gene_product=histone H3 variant | transcript_product=histone H3 variant | location=JMRU01000179_20477-20920_-_ | protein_length=147 | sequence_SO=contig | SO=protein_coding | is_pseudo=false	TRSC58_03964-t26_1-p1 | transcript=TRSC58_03964-t26_1 | gene=TRSC58_03964 | organism=Trypanosoma_rangeli_SC58 | gene_product=histone H3 | transcript_product=histone H3 | location=AUPL01003964_136-537_-_ | protein_length=133 | sequence_SO=contig | SO=protein_coding | is_pseudo=false, TRSC58_04151-t26_1-p1 | transcript=TRSC58_04151-t26_1 | gene=TRSC58_04151 | organism=Trypanosoma_rangeli_SC58 | gen…	TM35_000032240-t36_1-p1 | transcript=TM35_000032240-t36_1 | gene=TM35_000032240 | organism=Trypanosoma_theileri_isolate_Edinburgh | gene_product=histone H3 variant | transcript_product=histone H3 variant | location=NBCO01000003_321345-321812_-_ | protein_length=155 | sequence_SO=contig | SO=protein_coding | is_pseudo=false	TvY486_0101160_mRNA-p1 | transcript=TvY486_0101160_mRNA | gene=TvY486_0101160 | organism=Trypanosoma_vivax_Y486 | gene_product=histone H3_ putative | transcript_product=histone H3_ putative | location=TvY486_01_353425-353826_+_ | protein_length=133 | sequence_SO=chromosome | SO=protein_coding | is_pseudo=false, TvY486_0101170_mRNA-p1 | transcript=TvY486_0101170_mRNA | gene=TvY486_0101170 | organi…	245895-246333_1	101954-102350_1, 106376-106772_1, 107429-107825_1, 146348-146744_1, 236999-237437_1, 493881-494277_1, 504487-504883_1
OG0000059	EPY18818 pep supercontig_Angomonas_deanei_Genome_Cont14948_887_2152_-1 gene_AGDE_15594 transcript_EPY18818 gene_biotype_protein_coding transcript_biotype_protein_coding description_hypothetical protein, EPY19556 pep supercontig_Angomonas_deanei_Genome_Cont14578_70_1374_1 gene_AGDE_15184 transcript_EPY19556 gene_biotype_protein_coding transcript_biotype_protein_coding description_hypothetical prot…	CUF08483 pep supercontig_BSAL_BS_scaffold1212_66811_68301_1 gene_BSAL_59095 transcript_CUF08483 gene_biotype_protein_coding transcript_biotype_protein_coding description_serine-threonine protein kinase_ putative, CUF22180 pep supercontig_BSAL_BS_scaffold1239_7180_8694_1 gene_BSAL_60315 transcript_CUF22180 gene_biotype_protein_coding transcript_biotype_protein_coding description_serine-threonine p…	CFAC1_000149200.1 _joined_ _translated_, CFAC1_010009900.1 _joined_ _translated_, CFAC1_110022600.1 _joined_ _translated_, CFAC1_250014200.1 _joined_ _translated_, CFAC1_250033300.1 _joined_ _translated_, CFAC1_320009000.1 _joined_ _translated_, CFAC1_320009100.1 _joined_ _translated_	HMUS00551100.1 _joined_ _translated_, HMUS00758500.1 _joined_ _translated_, HMUS00976800.1 _joined_ _translated_, HMUS01103800.1 _joined_ _translated_, HMUS01138500.1 _joined_ _translated_, HMUS01332300.1 _joined_ _translated_	LBRM2903_020008300.1-p1 | transcript=LBRM2903_020008300.1 | gene=LBRM2903_020008300 | organism=Leishmania_braziliensis_MHOM/BR/75/M2903 | gene_product=protein kinase_ putative | transcript_product=protein kinase_ putative | location=LbrM2903_02_171508-173097_-_ | protein_length=529 | sequence_SO=chromosome | SO=protein_coding | is_pseudo=false, LBRM2903_080015000.1-p1 | transcript=LBRM2903_080015…	LdBPK_020260.1.1-p1 | transcript=LdBPK_020260.1.1 | gene=LdBPK_020260.1 | organism=Leishmania_donovani_BPK282A1 | gene_product=Mitogen-activated kinase kinase kinase_ putative | transcript_product=Mitogen-activated kinase kinase kinase_ putative | location=Ld02_v01s1_124557-126149_-_ | protein_length=530 | sequence_SO=chromosome | SO=protein_coding | is_pseudo=false, LdBPK_080870.1.1-p1 | transcr…	LINF_020007900-T1-p1 | transcript=LINF_020007900-T1 | gene=LINF_020007900 | organism=Leishmania_infantum_JPCM5 | gene_product=NIMA/Nek Serine/threonine-protein kinase family - putative | transcript_product=NIMA/Nek Serine/threonine-protein kinase family - putative | location=LinJ.02_134937-136529_-_ | protein_length=530 | sequence_SO=chromosome | SO=protein_coding | is_pseudo=false, LINF_08001380…	LmjF.02.0290_mRNA-p1 | transcript=LmjF.02.0290_mRNA | gene=LmjF.02.0290 | organism=Leishmania_major_strain_Friedlin | gene_product=Serine/threonine-protein kinase NEK22_ putative | transcript_product=Serine/threonine-protein kinase NEK22_ putative | location=LmjF.02_133019-134611_-_ | protein_length=530 | sequence_SO=chromosome | SO=protein_coding | is_pseudo=false, LmjF.08.0930_mRNA-p1 | transcr…	rna_LpyrH10_02_0330-p1 | transcript=rna_LpyrH10_02_0330 | gene=LpyrH10_02_0330 | organism=Leptomonas_pyrrhocoris_H10 | gene_product=protein kinase_ putative_serine/threonine-protein kinase Nek1_ putative | transcript_product=protein kinase_ putative_serine/threonine-protein kinase Nek1_ putative | location=LpyrH10_02_84700-88827_-_ | protein_length=1376 | sequence_SO=chromosome | SO=protein_codin…	rna_Lsey_0020_0210-1-p1 | transcript=rna_Lsey_0020_0210-1 | gene=Lsey_0020_0210 | organism=Leptomonas_seymouri_ATCC_30220 | gene_product=protein kinase putative serine/threonine-protein kinase Nek1 putative | transcript_product=protein kinase putative serine/threonine-protein kinase Nek1 putative | location=Lsey_0020_64712-68752_+_ | protein_length=1346 | sequence_SO=contig | SO=protein_coding | …	Tb927.10.14420_mRNA-p1 | transcript=Tb927.10.14420_mRNA | gene=Tb927.10.14420 | organism=Trypanosoma_brucei_brucei_TREU927 | gene_product=Serine/threonine-protein kinase NEK16_ putative | transcript_product=Serine/threonine-protein kinase NEK16_ putative | location=Tb927_10_v5.1_3512066-3516586_-_ | protein_length=1506 | sequence_SO=chromosome | SO=protein_coding | is_pseudo=false, Tb927.2.2120_m…	Tbg.972.2.690_mRNA-p1 | transcript=Tbg.972.2.690_mRNA | gene=Tbg.972.2.690 | organism=Trypanosoma_brucei_gambiense_DAL972 | gene_product=Mitogen-activated kinase kinase kinase_ putative | transcript_product=Mitogen-activated kinase kinase kinase_ putative | location=Tbg972_02_114000-115358_-_ | protein_length=452 | sequence_SO=chromosome | SO=protein_coding | is_pseudo=false, Tbg972.10.17530_mRNA…	TcIL3000_0_54880.1-p1 | transcript=TcIL3000_0_54880.1 | gene=TcIL3000_0_54880 | organism=Trypanosoma_congolense_IL3000 | gene_product=Mitogen-activated kinase kinase kinase_ putative | transcript_product=Mitogen-activated kinase kinase kinase_ putative | location=T.congo_bin_contig_2213_7615-8802_+_ | protein_length=395 | sequence_SO=contig | SO=protein_coding | is_pseudo=false, TcIL3000_10_12300…		TevSTIB805.10.15170-t26_1-p1 | transcript=TevSTIB805.10.15170-t26_1 | gene=TevSTIB805.10.15170 | organism=Trypanosoma_evansi_strain_STIB_805 | gene_product=protein kinase_ putative_serine/threonine- protein kinase nek1_ putative | transcript_product=protein kinase_ putative_serine/threonine- protein kinase nek1_ putative | location=STIB805_Chr10_3489161-3493684_-_ | protein_length=1507 | sequence…	DQ04_00241150-t26_1-p1 | transcript=DQ04_00241150-t26_1 | gene=DQ04_00241150 | organism=Trypanosoma_grayi_ANR4 | gene_product=putative protein kinase_ putative_serine/threonine-protein kinase Nek1 | transcript_product=putative protein kinase_ putative_serine/threonine-protein kinase Nek1 | location=JMRU01000024_48995-53770_-_ | protein_length=1591 | sequence_SO=contig | SO=protein_coding | is_pse…	TRSC58_03096-t26_1-p1 | transcript=TRSC58_03096-t26_1 | gene=TRSC58_03096 | organism=Trypanosoma_rangeli_SC58 | gene_product=protein kinase | transcript_product=protein kinase | location=AUPL01003096_193-3468_+_ | protein_length=1091 | sequence_SO=contig | SO=protein_coding | is_pseudo=false, TRSC58_03306-t26_1-p1 | transcript=TRSC58_03306-t26_1 | gene=TRSC58_03306 | organism=Trypanosoma_rangeli_…	TM35_000013080-t36_1-p1 | transcript=TM35_000013080-t36_1 | gene=TM35_000013080 | organism=Trypanosoma_theileri_isolate_Edinburgh | gene_product=putative serine/threonine protein kinase_ putative_protein kinase | transcript_product=putative serine/threonine protein kinase_ putative_protein kinase | location=NBCO01000001_552652-554157_-_ | protein_length=501 | sequence_SO=contig | SO=protein_codin…	TvY486_0200260_mRNA-p1 | transcript=TvY486_0200260_mRNA | gene=TvY486_0200260 | organism=Trypanosoma_vivax_Y486 | gene_product=Mitogen-activated kinase kinase kinase_ putative | transcript_product=Mitogen-activated kinase kinase kinase_ putative | location=TvY486_02_407633-408979_-_ | protein_length=448 | sequence_SO=chromosome | SO=protein_coding | is_pseudo=false, TvY486_0302560_mRNA-p1 | trans…	111010-114551_1, 124606-126175_1, 98673-100448_1	428452-432448_1, 937754-939293_1
OG0000060	EPY23811 pep supercontig_Angomonas_deanei_Genome_Cont12615_232_582_-1 gene_AGDE_12713 transcript_EPY23811 gene_biotype_protein_coding transcript_biotype_protein_coding description_hypothetical protein, EPY24984 pep supercontig_Angomonas_deanei_Genome_Cont12074_20_1237_1 gene_AGDE_12074 transcript_EPY24984 gene_biotype_protein_coding transcript_biotype_protein_coding description_endosomal integral…	CUG02235 pep supercontig_BSAL_BS_scaffold1444_3210_5129_1 gene_BSAL_69620 transcript_CUG02235 gene_biotype_protein_coding transcript_biotype_protein_coding description_endomembrane protein 70_ putative, CUG87607 pep supercontig_BSAL_BS_scaffold365_17_343_1 gene_BSAL_11060 transcript_CUG87607 gene_biotype_protein_coding transcript_biotype_protein_coding description_endomembrane protein 70_ putativ…	CFAC1_250023300.1 _joined_ _translated_, CFAC1_280042400.1 _joined_ _translated_, CFAC1_290009000.1 _joined_ _translated_, CFAC1_330057600.1 _joined_ _translated_	HMUS00620800.1 _joined_ _translated_, HMUS00669200.1.1 _joined_ _translated_, HMUS00761900.1 _joined_ _translated_, HMUS01149000.1 _joined_ _translated_	LBRM2903_130018000.1-p1 | transcript=LBRM2903_130018000.1 | gene=LBRM2903_130018000 | organism=Leishmania_braziliensis_MHOM/BR/75/M2903 | gene_product=endomembrane protein_ putative | transcript_product=endomembrane protein_ putative | location=LbrM2903_13_464986-466755_-_ | protein_length=589 | sequence_SO=chromosome | SO=protein_coding | is_pseudo=false, LBRM2903_200046500.1-p1 | transcript=LBR…	LdBPK_131280.1.1-p1 | transcript=LdBPK_131280.1.1 | gene=LdBPK_131280.1 | organism=Leishmania_donovani_BPK282A1 | gene_product=endomembrane protein_ putative | transcript_product=endomembrane protein_ putative | location=Ld13_v01s1_467367-469136_-_ | protein_length=589 | sequence_SO=chromosome | SO=protein_coding | is_pseudo=false, LdBPK_291730.1.1-p1 | transcript=LdBPK_291730.1.1 | gene=LdBPK_29…	LINF_130019000-T1-p1 | transcript=LINF_130019000-T1 | gene=LINF_130019000 | organism=Leishmania_infantum_JPCM5 | gene_product=endomembrane protein - putative | transcript_product=endomembrane protein - putative | location=LinJ.13_489930-491699_-_ | protein_length=589 | sequence_SO=chromosome | SO=protein_coding | is_pseudo=false, LINF_290022800-T1-p1 | transcript=LINF_290022800-T1 | gene=LINF_290…	LmjF.13.1380_mRNA-p1 | transcript=LmjF.13.1380_mRNA | gene=LmjF.13.1380 | organism=Leishmania_major_strain_Friedlin | gene_product=endomembrane protein_ putative | transcript_product=endomembrane protein_ putative | location=LmjF.13_484577-486343_-_ | protein_length=588 | sequence_SO=chromosome | SO=protein_coding | is_pseudo=false, LmjF.29.1600_mRNA-p1 | transcript=LmjF.29.1600_mRNA | gene=LmjF.…	rna_LpyrH10_04_2900-p1 | transcript=rna_LpyrH10_04_2900 | gene=LpyrH10_04_2900 | organism=Leptomonas_pyrrhocoris_H10 | gene_product=endosomal integral membrane protein_ putative | transcript_product=endosomal integral membrane protein_ putative | location=LpyrH10_04_766236-768137_-_ | protein_length=634 | sequence_SO=chromosome | SO=protein_coding | is_pseudo=false, rna_LpyrH10_05_3890-p1 | trans…	rna_Lsey_0002_0130-1-p1 | transcript=rna_Lsey_0002_0130-1 | gene=Lsey_0002_0130 | organism=Leptomonas_seymouri_ATCC_30220 | gene_product=hypothetical protein conserved | transcript_product=hypothetical protein conserved | location=Lsey_0002_43455-45458_+_ | protein_length=667 | sequence_SO=contig | SO=protein_coding | is_pseudo=false, rna_Lsey_0019_0210-1-p1 | transcript=rna_Lsey_0019_0210-1 | ge…	Tb927.11.3470_mRNA-p1 | transcript=Tb927.11.3470_mRNA | gene=Tb927.11.3470 | organism=Trypanosoma_brucei_brucei_TREU927 | gene_product=endosomal integral membrane protein_ putative | transcript_product=endosomal integral membrane protein_ putative | location=Tb927_11_v5.1_1026379-1028202_+_ | protein_length=607 | sequence_SO=chromosome | SO=protein_coding | is_pseudo=false, Tb927.3.4190_mRNA-p1 |…	Tbg972.11.3920_mRNA-p1 | transcript=Tbg972.11.3920_mRNA | gene=Tbg972.11.3920 | organism=Trypanosoma_brucei_gambiense_DAL972 | gene_product=endosomal integral membrane protein_ putative | transcript_product=endosomal integral membrane protein_ putative | location=Tbg972_11_993682-995505_+_ | protein_length=607 | sequence_SO=chromosome | SO=protein_coding | is_pseudo=false, Tbg972.3.4610_mRNA-p1 |…	TcIL3000.11.3400.1-p1 | transcript=TcIL3000.11.3400.1 | gene=TcIL3000.11.3400 | organism=Trypanosoma_congolense_IL3000 | gene_product=endosomal integral membrane protein_ putative | transcript_product=endosomal integral membrane protein_ putative | location=T.congo.pschr.11_1045035-1046849_+_ | protein_length=604 | sequence_SO=chromosome | SO=protein_coding | is_pseudo=false, TcIL3000_0_02910.1-p…	TcCLB.509549.120_pseudogenic_transcript-p1 | transcript=TcCLB.509549.120_pseudogenic_transcript | gene=TcCLB.509549.120 | organism=Trypanosoma_cruzi_strain_CL_Brener | gene_product=endosomal integral membrane protein _pseudogene__ putative | transcript_product=endosomal integral membrane protein _pseudogene__ putative | location=Tcruzi_8130_27627-29099_-_ | protein_length=490 | sequence_SO=contig…	TevSTIB805.11_01.3580-t26_1-p1 | transcript=TevSTIB805.11_01.3580-t26_1 | gene=TevSTIB805.11_01.3580 | organism=Trypanosoma_evansi_strain_STIB_805 | gene_product=endosomal integral membrane protein_ putative | transcript_product=endosomal integral membrane protein_ putative | location=STIB805_Chr11_01_1001200-1003023_+_ | protein_length=607 | sequence_SO=chromosome | SO=protein_coding | is_pseudo…	DQ04_01631020-t26_1-p1 | transcript=DQ04_01631020-t26_1 | gene=DQ04_01631020 | organism=Trypanosoma_grayi_ANR4 | gene_product=putative endosomal integral membrane protein | transcript_product=putative endosomal integral membrane protein | location=JMRU01000163_6022-8004_+_ | protein_length=660 | sequence_SO=contig | SO=protein_coding | is_pseudo=false, DQ04_02241020-t26_1-p1 | transcript=DQ04_022…	TRSC58_00074-t26_1-p1 | transcript=TRSC58_00074-t26_1 | gene=TRSC58_00074 | organism=Trypanosoma_rangeli_SC58 | gene_product=hypothetical protein | transcript_product=hypothetical protein | location=AUPL01000074_452-706_+_ | protein_length=84 | sequence_SO=contig | SO=protein_coding | is_pseudo=false, TRSC58_01791-t26_1-p1 | transcript=TRSC58_01791-t26_1 | gene=TRSC58_01791 | organism=Trypanosoma…	TM35_000016540-t36_1-p1 | transcript=TM35_000016540-t36_1 | gene=TM35_000016540 | organism=Trypanosoma_theileri_isolate_Edinburgh | gene_product=endosomal integral membrane protein | transcript_product=endosomal integral membrane protein | location=NBCO01000001_1410234-1412141_+_ | protein_length=635 | sequence_SO=contig | SO=protein_coding | is_pseudo=false, TM35_000033400-t36_1-p1 | transcript=…	TvY486_0303450_mRNA-p1 | transcript=TvY486_0303450_mRNA | gene=TvY486_0303450 | organism=Trypanosoma_vivax_Y486 | gene_product=endosomal integral membrane protein_ putative | transcript_product=endosomal integral membrane protein_ putative | location=TvY486_03_1050630-1052567_-_ | protein_length=645 | sequence_SO=chromosome | SO=protein_coding | is_pseudo=false, TvY486_0400820_mRNA-p1 | transcrip…	135-1938_1, 1725831-1727703_1, 425812-427816_1	182693-184568_1
OG0000061	EPY16212 pep supercontig_Angomonas_deanei_Genome_Cont16348_768_1070_-1 gene_AGDE_16784 transcript_EPY16212 gene_biotype_protein_coding transcript_biotype_protein_coding description_calpain-like cysteine peptidase, EPY16971 pep supercontig_Angomonas_deanei_Genome_Cont15945_47_1417_1 gene_AGDE_16510 transcript_EPY16971 gene_biotype_protein_coding transcript_biotype_protein_coding description_calpai…	CUG94111 pep supercontig_BSAL_BS_scaffold966_66694_76977_1 gene_BSAL_46550 transcript_CUG94111 gene_biotype_protein_coding transcript_biotype_protein_coding description_calpain-like cysteine peptidase_ putative	CFAC1_200010000.1 _joined_ _translated_, CFAC1_200010100.1 _joined_ _translated_, CFAC1_200010200.1 _joined_ _translated_, CFAC1_200010300.1 _joined_ _translated_, CFAC1_200010400.1 _joined_ _translated_, CFAC1_200010500.1 _joined_ _translated_, CFAC1_200010600.1 _joined_ _translated_	HMUS00325600.1 _joined_ _translated_, HMUS00325800.1 _joined_ _translated_	LBRM2903_270011200.1-p1 | transcript=LBRM2903_270011200.1 | gene=LBRM2903_270011200 | organism=Leishmania_braziliensis_MHOM/BR/75/M2903 | gene_product=calpain-like cysteine peptidase_ putative | transcript_product=calpain-like cysteine peptidase_ putative | location=LbrM2903_27_196534-206352_+_ | protein_length=3272 | sequence_SO=chromosome | SO=protein_coding | is_pseudo=false, LBRM2903_27001130…	LdBPK_270510.1.1-p1 | transcript=LdBPK_270510.1.1 | gene=LdBPK_270510.1 | organism=Leishmania_donovani_BPK282A1 | gene_product=calpain-like cysteine peptidase_ putative | transcript_product=calpain-like cysteine peptidase_ putative | location=Ld27_v01s1_172455-189107_+_ | protein_length=5550 | sequence_SO=chromosome | SO=protein_coding | is_pseudo=false, LdBPK_272520.1.1-p1 | transcript=LdBPK_272…	LINF_270010000-T1-p1 | transcript=LINF_270010000-T1 | gene=LINF_270010000 | organism=Leishmania_infantum_JPCM5 | gene_product=calpain-like cysteine peptidase - putative | transcript_product=calpain-like cysteine peptidase - putative | location=LinJ.27_149210-163255_+_ | protein_length=4681 | sequence_SO=chromosome | SO=protein_coding | is_pseudo=false, LINF_270010100-T1-p1 | transcript=LINF_27001…	LmjF.27.0490_mRNA-p1 | transcript=LmjF.27.0490_mRNA | gene=LmjF.27.0490 | organism=Leishmania_major_strain_Friedlin | gene_product=calpain-like cysteine peptidase_ putative | transcript_product=calpain-like cysteine peptidase_ putative | location=LmjF.27_144134-157795_+_ | protein_length=4553 | sequence_SO=chromosome | SO=protein_coding | is_pseudo=false, LmjF.27.0500_mRNA-p1 | transcript=LmjF.27…	rna_LpyrH10_35_0190-p1 | transcript=rna_LpyrH10_35_0190 | gene=LpyrH10_35_0190 | organism=Leptomonas_pyrrhocoris_H10 | gene_product=calpain-like cysteine peptidase_ putative_cysteine peptidase_ Clan CA_ family C2_ putative | transcript_product=calpain-like cysteine peptidase_ putative_cysteine peptidase_ Clan CA_ family C2_ putative | location=LpyrH10_35_49064-67579_-_ | protein_length=6172 | seq…	rna_Lsey_0065_0010-1-p1 | transcript=rna_Lsey_0065_0010-1 | gene=Lsey_0065_0010 | organism=Leptomonas_seymouri_ATCC_30220 | gene_product=calpain-like cysteine peptidase putative cysteine peptidase Clan CA family C2 putative | transcript_product=calpain-like cysteine peptidase putative cysteine peptidase Clan CA family C2 putative | location=Lsey_0065_208-12300_+_ | protein_length=4030 | sequence_…	Tb11.v5.0432.1-p1 | transcript=Tb11.v5.0432.1 | gene=Tb11.v5.0432 | organism=Trypanosoma_brucei_brucei_TREU927 | gene_product=calpain-like cysteine peptidase_ putative | transcript_product=calpain-like cysteine peptidase_ putative | location=Tb927_11_bin_v5.1_1703375-1707928_-_ | protein_length=1517 | sequence_SO=contig | SO=protein_coding | is_pseudo=false, Tb11.v5.0702.1-p1 | transcript=Tb11.v5…	Tbg972.11.1170_mRNA-p1 | transcript=Tbg972.11.1170_mRNA | gene=Tbg972.11.1170 | organism=Trypanosoma_brucei_gambiense_DAL972 | gene_product=calpain-like protein_ putative_ _fragment_ | transcript_product=calpain-like protein_ putative_ _fragment_ | location=Tbg972_11_250469-256078_+_ | protein_length=1870 | sequence_SO=chromosome | SO=protein_coding | is_pseudo=false, Tbg972.11.1180_mRNA-p1 | tra…	TcIL3000.11.1030.1-p1 | transcript=TcIL3000.11.1030.1 | gene=TcIL3000.11.1030 | organism=Trypanosoma_congolense_IL3000 | gene_product=cysteine peptidase_ Clan CA_ family C2_ putative | transcript_product=cysteine peptidase_ Clan CA_ family C2_ putative | location=T.congo.pschr.11_288256-292212_+_ | protein_length=1318 | sequence_SO=chromosome | SO=protein_coding | is_pseudo=false, TcIL3000.11.104…		TevSTIB805.11_01.1100-t26_1-p1 | transcript=TevSTIB805.11_01.1100-t26_1 | gene=TevSTIB805.11_01.1100 | organism=Trypanosoma_evansi_strain_STIB_805 | gene_product=calpain-like protein_ putative_cytoskeleton assocociated protein_ putative | transcript_product=calpain-like protein_ putative_cytoskeleton assocociated protein_ putative | location=STIB805_Chr11_01_276449-293251_+_ | protein_length=5599…	DQ04_04401010-t26_1-p1 | transcript=DQ04_04401010-t26_1 | gene=DQ04_04401010 | organism=Trypanosoma_grayi_ANR4 | gene_product=calpain-like cysteine peptidase | transcript_product=calpain-like cysteine peptidase | location=JMRU01000440_3978-14072_-_ | protein_length=3364 | sequence_SO=contig | SO=protein_coding | is_pseudo=false, DQ04_12261000-t26_1-p1 | transcript=DQ04_12261000-t26_1 | gene=DQ04_…	TRSC58_07069-t26_1-p1 | transcript=TRSC58_07069-t26_1 | gene=TRSC58_07069 | organism=Trypanosoma_rangeli_SC58 | gene_product=calpain-like cysteine peptidase | transcript_product=calpain-like cysteine peptidase | location=AUPL01007069_954-2591_+_ | protein_length=545 | sequence_SO=contig | SO=protein_coding | is_pseudo=false	TM35_000052260-t36_1-p1 | transcript=TM35_000052260-t36_1 | gene=TM35_000052260 | organism=Trypanosoma_theileri_isolate_Edinburgh | gene_product=calpain-like protein | transcript_product=calpain-like protein | location=NBCO01000005_358281-365903_+_ | protein_length=2541 | sequence_SO=contig | SO=protein_coding | is_pseudo=false, TM35_000052270-t36_1-p1 | transcript=TM35_000052270-t36_1 | gene=TM3…	TvY486_0045390_mRNA-p1 | transcript=TvY486_0045390_mRNA | gene=TvY486_0045390 | organism=Trypanosoma_vivax_Y486 | gene_product=calpain-like cysteine peptidase_ putative_ _fragment_ | transcript_product=calpain-like cysteine peptidase_ putative_ _fragment_ | location=TvY486_bin_archived_contig_8215_1-6681_+_ | protein_length=2226 | sequence_SO=contig | SO=protein_coding | is_pseudo=false, TvY486_1…
OG0000062	EPY27534 pep supercontig_Angomonas_deanei_Genome_Cont10718_280_786_1 gene_AGDE_10718 transcript_EPY27534 gene_biotype_protein_coding transcript_biotype_protein_coding description_histone H2A, EPY28961 pep supercontig_Angomonas_deanei_Genome_Cont10195_64_474_1 gene_AGDE_10195 transcript_EPY28961 gene_biotype_protein_coding transcript_biotype_protein_coding description_histone H2A, EPY37661 pep sup…		CFAC1_000226500.1 _joined_ _translated_, CFAC1_250024600.1 _joined_ _translated_	HMUS00153100.1 _joined_ _translated_, HMUS00153200.1 _joined_ _translated_, HMUS00153300.1 _joined_ _translated_, HMUS00153400.1 _joined_ _translated_, HMUS01147700.1 _joined_ _translated_, HMUS01147800.1.1 _joined_ _translated_, HMUS01329700.1 _joined_ _translated_, HMUS01329800.1 _joined_ _translated_, HMUS01329900.1 _joined_ _translated_, HMUS01330000.1 _joined_ _translated_	LBRM2903_210016200.1-p1 | transcript=LBRM2903_210016200.1 | gene=LBRM2903_210016200 | organism=Leishmania_braziliensis_MHOM/BR/75/M2903 | gene_product=Core histone H2A/H2B/H3/H4_ putative | transcript_product=Core histone H2A/H2B/H3/H4_ putative | location=LbrM2903_21_396497-396895_+_ | protein_length=132 | sequence_SO=chromosome | SO=protein_coding | is_pseudo=false, LBRM2903_290025200.1-p1 | tr…	LdBPK_211160.1.1-p1 | transcript=LdBPK_211160.1.1 | gene=LdBPK_211160.1 | organism=Leishmania_donovani_BPK282A1 | gene_product=histone H2A | transcript_product=histone H2A | location=Ld21_v01s1_384332-384730_+_ | protein_length=132 | sequence_SO=chromosome | SO=protein_coding | is_pseudo=false, LdBPK_211170.1.1-p1 | transcript=LdBPK_211170.1.1 | gene=LdBPK_211170.1 | organism=Leishmania_donovani_…	LINF_210016700-T1-p1 | transcript=LINF_210016700-T1 | gene=LINF_210016700 | organism=Leishmania_infantum_JPCM5 | gene_product=histone H2A - putative | transcript_product=histone H2A - putative | location=LinJ.21_384288-384686_+_ | protein_length=132 | sequence_SO=chromosome | SO=protein_coding | is_pseudo=false, LINF_210016800-T1-p1 | transcript=LINF_210016800-T1 | gene=LINF_210016800 | organism=…	LmjF.21.0915_mRNA-p1 | transcript=LmjF.21.0915_mRNA | gene=LmjF.21.0915 | organism=Leishmania_major_strain_Friedlin | gene_product=histone H2A | transcript_product=histone H2A | location=LmjF.21_383928-384326_+_ | protein_length=132 | sequence_SO=chromosome | SO=protein_coding | is_pseudo=false, LmjF.21.0920_mRNA-p1 | transcript=LmjF.21.0920_mRNA | gene=LmjF.21.0920 | organism=Leishmania_major_st…	rna_LpyrH10_08_2060-p1 | transcript=rna_LpyrH10_08_2060 | gene=LpyrH10_08_2060 | organism=Leptomonas_pyrrhocoris_H10 | gene_product=histone H2A_ putative | transcript_product=histone H2A_ putative | location=LpyrH10_08_684190-684585_-_ | protein_length=132 | sequence_SO=chromosome | SO=protein_coding | is_pseudo=false, rna_LpyrH10_08_2070-1-p1 | transcript=rna_LpyrH10_08_2070-1 | gene=LpyrH10_08_…	rna_Lsey_0002_0010-1-p1 | transcript=rna_Lsey_0002_0010-1 | gene=Lsey_0002_0010 | organism=Leptomonas_seymouri_ATCC_30220 | gene_product=histone H2A putative | transcript_product=histone H2A putative | location=Lsey_0002_130-378_+_ | protein_length=82 | sequence_SO=contig | SO=protein_coding | is_pseudo=false, rna_Lsey_1007_0010-1-p1 | transcript=rna_Lsey_1007_0010-1 | gene=Lsey_1007_0010 | organ…	Tb927.7.2820_mRNA-p1 | transcript=Tb927.7.2820_mRNA | gene=Tb927.7.2820 | organism=Trypanosoma_brucei_brucei_TREU927 | gene_product=histone H2A_ putative | transcript_product=histone H2A_ putative | location=Tb927_07_v5.1_728982-729386_+_ | protein_length=134 | sequence_SO=chromosome | SO=protein_coding | is_pseudo=false, Tb927.7.2830_mRNA-p1 | transcript=Tb927.7.2830_mRNA | gene=Tb927.7.2830 | o…	Tbg972.7.3220_mRNA-p1 | transcript=Tbg972.7.3220_mRNA | gene=Tbg972.7.3220 | organism=Trypanosoma_brucei_gambiense_DAL972 | gene_product=histone H2A_ putative | transcript_product=histone H2A_ putative | location=Tbg972_07_803748-804152_+_ | protein_length=134 | sequence_SO=chromosome | SO=protein_coding | is_pseudo=false, Tbg972.7.3230_mRNA-p1 | transcript=Tbg972.7.3230_mRNA | gene=Tbg972.7.3230…	TcIL3000_7_2140.1-p1 | transcript=TcIL3000_7_2140.1 | gene=TcIL3000_7_2140 | organism=Trypanosoma_congolense_IL3000 | gene_product=histone H2A_ putative | transcript_product=histone H2A_ putative | location=T.congo.pschr.7_751352-751756_+_ | protein_length=134 | sequence_SO=chromosome | SO=protein_coding | is_pseudo=false		TevSTIB805.7.2930-t26_1-p1 | transcript=TevSTIB805.7.2930-t26_1 | gene=TevSTIB805.7.2930 | organism=Trypanosoma_evansi_strain_STIB_805 | gene_product=histone H2A_ putative | transcript_product=histone H2A_ putative | location=STIB805_Chr07_724779-725183_+_ | protein_length=134 | sequence_SO=chromosome | SO=protein_coding | is_pseudo=false, TevSTIB805.7.2970-t26_1-p1 | transcript=TevSTIB805.7.2970…	DQ04_01821060-t26_1-p1 | transcript=DQ04_01821060-t26_1 | gene=DQ04_01821060 | organism=Trypanosoma_grayi_ANR4 | gene_product=putative histone H2A | transcript_product=putative histone H2A | location=JMRU01000182_19238-19615_-_ | protein_length=125 | sequence_SO=contig | SO=protein_coding | is_pseudo=false	TRSC58_00976-t26_1-p1 | transcript=TRSC58_00976-t26_1 | gene=TRSC58_00976 | organism=Trypanosoma_rangeli_SC58 | gene_product=histone H2A | transcript_product=histone H2A | location=AUPL01000976_142-549_-_ | protein_length=135 | sequence_SO=contig | SO=protein_coding | is_pseudo=false, TRSC58_01150-t26_1-p1 | transcript=TRSC58_01150-t26_1 | gene=TRSC58_01150 | organism=Trypanosoma_rangeli_SC58 | g…	TM35_000191890-t36_1-p1 | transcript=TM35_000191890-t36_1 | gene=TM35_000191890 | organism=Trypanosoma_theileri_isolate_Edinburgh | gene_product=putative histone H2A | transcript_product=putative histone H2A | location=NBCO01000019_229726-230133_+_ | protein_length=135 | sequence_SO=contig | SO=protein_coding | is_pseudo=false, TM35_000191900-t36_1-p1 | transcript=TM35_000191900-t36_1 | gene=TM35…	TvY486_0000410_mRNA-p1 | transcript=TvY486_0000410_mRNA | gene=TvY486_0000410 | organism=Trypanosoma_vivax_Y486 | gene_product=histone H2A_ putative _fragment_ | transcript_product=histone H2A_ putative _fragment_ | location=TvY486_bin_archived_contig_108_1-390_-_ | protein_length=130 | sequence_SO=contig | SO=protein_coding | is_pseudo=false, TvY486_0001840_mRNA-p1 | transcript=TvY486_0001840_mR…		152726-153125_1, 155187-155586_1
OG0000063											Tb927.5.296b_mRNA-p1 | transcript=Tb927.5.296b_mRNA | gene=Tb927.5.296b | organism=Trypanosoma_brucei_brucei_TREU927 | gene_product=hypothetical protein | transcript_product=hypothetical protein | location=Tb927_05_v5.1_121427-121891_+_ | protein_length=154 | sequence_SO=chromosome | SO=protein_coding | is_pseudo=false		TcIL3000_0_31580.1-p1 | transcript=TcIL3000_0_31580.1 | gene=TcIL3000_0_31580 | organism=Trypanosoma_congolense_IL3000 | gene_product=hypothetical protein_ conserved | transcript_product=hypothetical protein_ conserved | location=T.congo_bin_contig_1262_8827-9711_+_ | protein_length=294 | sequence_SO=contig | SO=protein_coding | is_pseudo=false, TcIL3000_0_47680.1-p1 | transcript=TcIL3000_0_47680…		TevSTIB805.11_01.11760-t26_1-p1 | transcript=TevSTIB805.11_01.11760-t26_1 | gene=TevSTIB805.11_01.11760 | organism=Trypanosoma_evansi_strain_STIB_805 | gene_product=unspecified product | transcript_product=unspecified product | location=STIB805_Chr11_01_2978160-2978519_+_ | protein_length=119 | sequence_SO=chromosome | SO=protein_coding | is_pseudo=false, TevSTIB805.2.2810-t26_1-p1 | transcript=T…	DQ04_00421130-t26_1-p1 | transcript=DQ04_00421130-t26_1 | gene=DQ04_00421130 | organism=Trypanosoma_grayi_ANR4 | gene_product=hypothetical protein | transcript_product=hypothetical protein | location=JMRU01000042_42083-42454_+_ | protein_length=123 | sequence_SO=contig | SO=protein_coding | is_pseudo=false, DQ04_02061100-t26_1-p1 | transcript=DQ04_02061100-t26_1 | gene=DQ04_02061100 | organism=Tr…		TM35_000011700-t36_1-p1 | transcript=TM35_000011700-t36_1 | gene=TM35_000011700 | organism=Trypanosoma_theileri_isolate_Edinburgh | gene_product=hypothetical protein | transcript_product=hypothetical protein | location=NBCO01000001_193128-194393_-_ | protein_length=421 | sequence_SO=contig | SO=protein_coding | is_pseudo=false, TM35_000013490-t36_1-p1 | transcript=TM35_000013490-t36_1 | gene=TM35…	TvY486_0012170_mRNA-p1 | transcript=TvY486_0012170_mRNA | gene=TvY486_0012170 | organism=Trypanosoma_vivax_Y486 | gene_product=hypothetical protein_ conserved in T. vivax | transcript_product=hypothetical protein_ conserved in T. vivax | location=TvY486_bin_archived_contig_2198_26812-27267_+_ | protein_length=151 | sequence_SO=contig | SO=protein_coding | is_pseudo=false, TvY486_0014400_mRNA-p1 |…
OG0000064	EPY31213 pep supercontig_Angomonas_deanei_Genome_Cont9166_275_934_1 gene_AGDE_09166 transcript_EPY31213 gene_biotype_protein_coding transcript_biotype_protein_coding description_triacylglycerol lipase, EPY34594 pep supercontig_Angomonas_deanei_Genome_Cont7836_131_1138_1 gene_AGDE_07836 transcript_EPY34594 gene_biotype_protein_coding transcript_biotype_protein_coding description_triacylglycerol li…	CUE81955 pep supercontig_BSAL_BS_scaffold1177_54780_55769_1 gene_BSAL_56650 transcript_CUE81955 gene_biotype_protein_coding transcript_biotype_protein_coding description_lipase_ putative, CUG86636 pep supercontig_BSAL_BS_scaffold221_20798_21736_1 gene_BSAL_06800 transcript_CUG86636 gene_biotype_protein_coding transcript_biotype_protein_coding description_lipase 3_ putative, CUG93462 pep supercont…	CFAC1_000234000.1 _joined_ _translated_, CFAC1_000234100.1 _joined_ _translated_, CFAC1_340017700.1 _joined_ _translated_, CFAC1_340017800.1 _joined_ _translated_, CFAC1_340051600.1 _joined_ _translated_	HMUS00352200.1 _joined_ _translated_, HMUS00352300.1 _joined_ _translated_, HMUS00352400.1 _joined_ _translated_, HMUS00352500.1 _joined_ _translated_, HMUS00352600.1 _joined_ _translated_, HMUS00352700.1 _joined_ _translated_, HMUS00352800.1 _joined_ _translated_, HMUS01022900.1 _joined_ _translated_, HMUS01120800.1 _joined_ _translated_, HMUS01120900.1 _joined_ _translated_, HMUS01121000.1 _joi…	LBRM2903_310037200.1-p1 | transcript=LBRM2903_310037200.1 | gene=LBRM2903_310037200 | organism=Leishmania_braziliensis_MHOM/BR/75/M2903 | gene_product=lipase_ putative | transcript_product=lipase_ putative | location=LbrM2903_31_1450919-1452010_-_ | protein_length=363 | sequence_SO=chromosome | SO=protein_coding | is_pseudo=false, LBRM2903_330023500.1-p1 | transcript=LBRM2903_330023500.1 | gene=L…	LdBPK_310860.1.1-p1 | transcript=LdBPK_310860.1.1 | gene=LdBPK_310860.1 | organism=Leishmania_donovani_BPK282A1 | gene_product=Secretory lipase | transcript_product=Secretory lipase | location=Ld31_v01s1_312574-313500_-_ | protein_length=308 | sequence_SO=chromosome | SO=protein_coding | is_pseudo=false, LdBPK_310870.1.1-p1 | transcript=LdBPK_310870.1.1 | gene=LdBPK_310870.1 | organism=Leishmania…	LINF_310014000-T1-p1 | transcript=LINF_310014000-T1 | gene=LINF_310014000 | organism=Leishmania_infantum_JPCM5 | gene_product=lipase - putative | transcript_product=lipase - putative | location=LinJ.31_304809-305735_-_ | protein_length=308 | sequence_SO=chromosome | SO=protein_coding | is_pseudo=false, LINF_310014100-T1-p1 | transcript=LINF_310014100-T1 | gene=LINF_310014100 | organism=Leishmania…	LmjF.31.0830_mRNA-p1 | transcript=LmjF.31.0830_mRNA | gene=LmjF.31.0830 | organism=Leishmania_major_strain_Friedlin | gene_product=lipase_ putative | transcript_product=lipase_ putative | location=LmjF.31_300619-301545_-_ | protein_length=308 | sequence_SO=chromosome | SO=protein_coding | is_pseudo=false, LmjF.31.0840_mRNA-p1 | transcript=LmjF.31.0840_mRNA | gene=LmjF.31.0840 | organism=Leishmani…	rna_LpyrH10_12_2250-p1 | transcript=rna_LpyrH10_12_2250 | gene=LpyrH10_12_2250 | organism=Leptomonas_pyrrhocoris_H10 | gene_product=lipase precursor-like protein | transcript_product=lipase precursor-like protein | location=LpyrH10_12_808312-809292_+_ | protein_length=327 | sequence_SO=chromosome | SO=protein_coding | is_pseudo=false, rna_LpyrH10_12_2260-p1 | transcript=rna_LpyrH10_12_2260 | gene…	rna_Lsey_0063_0220-1-p1 | transcript=rna_Lsey_0063_0220-1 | gene=Lsey_0063_0220 | organism=Leptomonas_seymouri_ATCC_30220 | gene_product=lipase putative | transcript_product=lipase putative | location=Lsey_0063_81749-82831_-_ | protein_length=360 | sequence_SO=contig | SO=protein_coding | is_pseudo=false, rna_Lsey_0793_0010-1-p1 | transcript=rna_Lsey_0793_0010-1 | gene=Lsey_0793_0010 | organism=L…	Tb927.8.7440_mRNA-p1 | transcript=Tb927.8.7440_mRNA | gene=Tb927.8.7440 | organism=Trypanosoma_brucei_brucei_TREU927 | gene_product=lipase_ putative | transcript_product=lipase_ putative | location=Tb927_08_v5.1_2142547-2143653_+_ | protein_length=368 | sequence_SO=chromosome | SO=protein_coding | is_pseudo=false	Tbg972.4.5160_mRNA-p1 | transcript=Tbg972.4.5160_mRNA | gene=Tbg972.4.5160 | organism=Trypanosoma_brucei_gambiense_DAL972 | gene_product=lipase_ putative | transcript_product=lipase_ putative | location=Tbg972_04_1319777-1320883_-_ | protein_length=368 | sequence_SO=chromosome | SO=protein_coding | is_pseudo=false	TcIL3000_4_4200.1-p1 | transcript=TcIL3000_4_4200.1 | gene=TcIL3000_4_4200 | organism=Trypanosoma_congolense_IL3000 | gene_product=lipase_ putative | transcript_product=lipase_ putative | location=T.congo.pschr.4_1292521-1293576_-_ | protein_length=351 | sequence_SO=chromosome | SO=protein_coding | is_pseudo=false, TcIL3000_8_7680.1-p1 | transcript=TcIL3000_8_7680.1 | gene=TcIL3000_8_7680 | organ…	TcCLB.505615.20_pseudogenic_transcript-p1 | transcript=TcCLB.505615.20_pseudogenic_transcript | gene=TcCLB.505615.20 | organism=Trypanosoma_cruzi_strain_CL_Brener | gene_product=lipase_ putative_ point mutation | transcript_product=lipase_ putative_ point mutation | location=Tcruzi_6658_2677-3705_+_ | protein_length=342 | sequence_SO=contig | SO=protein_coding | is_pseudo=true	TevSTIB805.8.7830-t26_1-p1 | transcript=TevSTIB805.8.7830-t26_1 | gene=TevSTIB805.8.7830 | organism=Trypanosoma_evansi_strain_STIB_805 | gene_product=lipase_ putative | transcript_product=lipase_ putative | location=STIB805_Chr08_2104418-2105524_+_ | protein_length=368 | sequence_SO=chromosome | SO=protein_coding | is_pseudo=false	DQ04_07311020-t26_1-p1 | transcript=DQ04_07311020-t26_1 | gene=DQ04_07311020 | organism=Trypanosoma_grayi_ANR4 | gene_product=putative lipase | transcript_product=putative lipase | location=JMRU01000731_4534-5211_-_ | protein_length=225 | sequence_SO=contig | SO=protein_coding | is_pseudo=false, DQ04_07311030-t26_1-p1 | transcript=DQ04_07311030-t26_1 | gene=DQ04_07311030 | organism=Trypanosoma_gr…	TRSC58_00119-t26_1-p1 | transcript=TRSC58_00119-t26_1 | gene=TRSC58_00119 | organism=Trypanosoma_rangeli_SC58 | gene_product=lipase | transcript_product=lipase | location=AUPL01000119_1303-2331_-_ | protein_length=342 | sequence_SO=contig | SO=protein_coding | is_pseudo=false, TRSC58_00975-t26_1-p1 | transcript=TRSC58_00975-t26_1 | gene=TRSC58_00975 | organism=Trypanosoma_rangeli_SC58 | gene_prod…	TM35_000093020-t36_1-p1 | transcript=TM35_000093020-t36_1 | gene=TM35_000093020 | organism=Trypanosoma_theileri_isolate_Edinburgh | gene_product=lipase | transcript_product=lipase | location=NBCO01000009_525043-526071_-_ | protein_length=342 | sequence_SO=contig | SO=protein_coding | is_pseudo=false, TM35_000102160-t36_1-p1 | transcript=TM35_000102160-t36_1 | gene=TM35_000102160 | organism=Trypan…	TvY486_0404320_mRNA-p1 | transcript=TvY486_0404320_mRNA | gene=TvY486_0404320 | organism=Trypanosoma_vivax_Y486 | gene_product=lipase_ putative | transcript_product=lipase_ putative | location=TvY486_04_1211639-1212691_-_ | protein_length=350 | sequence_SO=chromosome | SO=protein_coding | is_pseudo=false		15378-16374_1, 15921-16917_1, 1687-4628_1, 16962-17954_1, 19907-24011_1, 2699-3695_1, 308912-309983_1, 4942-10976_1, 8243-9239_1, 88-8046_1, 8808-9804_1, 973-3623_1, 9835-10831_1
OG0000065			CFAC1_000045900.1 _joined_ _translated_, CFAC1_000049000.1 _joined_ _translated_, CFAC1_000049100.1 _joined_ _translated_, CFAC1_000063400.1 _joined_ _translated_, CFAC1_000082600.1 _joined_ _translated_, CFAC1_000085900.1 _joined_ _translated_, CFAC1_000087100.1 _joined_ _translated_, CFAC1_000090000.1 _joined_ _translated_, CFAC1_000098900.1 _joined_ _translated_, CFAC1_000099000.1 _joined_ _tr…
OG0000066	EPY18060 pep supercontig_Angomonas_deanei_Genome_Cont15333_186_1109_-1 gene_AGDE_15959 transcript_EPY18060 gene_biotype_protein_coding transcript_biotype_protein_coding description_hypothetical protein, EPY40109 pep supercontig_Angomonas_deanei_Genome_Cont3819_1142_2497_1 gene_AGDE_03819 transcript_EPY40109 gene_biotype_protein_coding transcript_biotype_protein_coding description_ATP-binding prot…	CUE70979 pep supercontig_BSAL_BS_scaffold1085_27_1286_1 gene_BSAL_52760 transcript_CUE70979 gene_biotype_protein_coding transcript_biotype_protein_coding description_ABC transporter_ putative, CUE71353 pep supercontig_BSAL_BS_scaffold1095_3_827_1 gene_BSAL_53110 transcript_CUE71353 gene_biotype_protein_coding transcript_biotype_protein_coding description_ABC transporter_ putative, CUE75363 pep su…	CFAC1_000224500.1 _joined_ _translated_, CFAC1_100017300.1 _joined_ _translated_, CFAC1_280026800.1 _joined_ _translated_, CFAC1_280026900.1 _joined_ _translated_, CFAC1_280027000.1 _joined_ _translated_, CFAC1_280027100.1 _joined_ _translated_, CFAC1_280027200.1 _joined_ _translated_, CFAC1_280027300.1 _joined_ _translated_	HMUS00598200.1 _joined_ _translated_, HMUS00778600.1 _joined_ _translated_, HMUS00778700.1 _joined_ _translated_, HMUS01105800.1 _joined_ _translated_	LBRM2903_060005200.1-p1 | transcript=LBRM2903_060005200.1 | gene=LBRM2903_060005200 | organism=Leishmania_braziliensis_MHOM/BR/75/M2903 | gene_product=ABC-2 type transporter_ putative | transcript_product=ABC-2 type transporter_ putative | location=LbrM2903_06_4084-4596_-_ | protein_length=170 | sequence_SO=chromosome | SO=protein_coding | is_pseudo=false, LBRM2903_060005300.1-p1 | transcript=LBR…	LdBPK_060080.1.1-p1 | transcript=LdBPK_060080.1.1 | gene=LdBPK_060080.1 | organism=Leishmania_donovani_BPK282A1 | gene_product=ATP-binding cassette protein subfamily G_ member 1_ putative _fragment_ | transcript_product=ATP-binding cassette protein subfamily G_ member 1_ putative _fragment_ | location=Ld06_v01s1_35985-36377_-_ | protein_length=131 | sequence_SO=chromosome | SO=protein_coding | is…	LINF_060005800-T1-p1 | transcript=LINF_060005800-T1 | gene=LINF_060005800 | organism=Leishmania_infantum_JPCM5 | gene_product=ATP-binding cassette protein subfamily G - member 1 - putative | transcript_product=ATP-binding cassette protein subfamily G - member 1 - putative | location=LinJ.06_33002-34975_-_ | protein_length=657 | sequence_SO=chromosome | SO=protein_coding | is_pseudo=false, LINF_06…	LmjF.06.0080_mRNA-p1 | transcript=LmjF.06.0080_mRNA | gene=LmjF.06.0080 | organism=Leishmania_major_strain_Friedlin | gene_product=ATP-binding cassette protein subfamily G_ member 1_ putative | transcript_product=ATP-binding cassette protein subfamily G_ member 1_ putative | location=LmjF.06_34880-36853_-_ | protein_length=657 | sequence_SO=chromosome | SO=protein_coding | is_pseudo=false, LmjF.0…	rna_LpyrH10_03_0120-p1 | transcript=rna_LpyrH10_03_0120 | gene=LpyrH10_03_0120 | organism=Leptomonas_pyrrhocoris_H10 | gene_product=ABC transporter_ putative | transcript_product=ABC transporter_ putative | location=LpyrH10_03_36328-37329_-_ | protein_length=334 | sequence_SO=chromosome | SO=protein_coding | is_pseudo=false, rna_LpyrH10_03_0130-p1 | transcript=rna_LpyrH10_03_0130 | gene=LpyrH10_0…	rna_Lsey_0331_0060-1-p1 | transcript=rna_Lsey_0331_0060-1 | gene=Lsey_0331_0060 | organism=Leptomonas_seymouri_ATCC_30220 | gene_product=ATP-binding cassette protein subfamily G member 4 putative | transcript_product=ATP-binding cassette protein subfamily G member 4 putative | location=Lsey_0331_23309-25522_+_ | protein_length=737 | sequence_SO=contig | SO=protein_coding | is_pseudo=false, rna_Ls…	Tb927.10.7700_mRNA-p1 | transcript=Tb927.10.7700_mRNA | gene=Tb927.10.7700 | organism=Trypanosoma_brucei_brucei_TREU927 | gene_product=ATP-binding cassette protein subfamily G | transcript_product=ATP-binding cassette protein subfamily G | location=Tb927_10_v5.1_1938588-1940594_-_ | protein_length=668 | sequence_SO=chromosome | SO=protein_coding | is_pseudo=false, Tb927.9.6310_mRNA-p1 | transcrip…	Tbg972.10.9440_mRNA-p1 | transcript=Tbg972.10.9440_mRNA | gene=Tbg972.10.9440 | organism=Trypanosoma_brucei_gambiense_DAL972 | gene_product=ATP-binding cassette protein subfamily G | transcript_product=ATP-binding cassette protein subfamily G | location=Tbg972_10_1876905-1878911_-_ | protein_length=668 | sequence_SO=chromosome | SO=protein_coding | is_pseudo=false, Tbg972.9.3310_mRNA-p1 | transcr…	TcIL3000_0_29870.1-p1 | transcript=TcIL3000_0_29870.1 | gene=TcIL3000_0_29870 | organism=Trypanosoma_congolense_IL3000 | gene_product=ABC transporter_ putative | transcript_product=ABC transporter_ putative | location=T.congo_bin_contig_1183_162-1295_+_ | protein_length=377 | sequence_SO=contig | SO=protein_coding | is_pseudo=false, TcIL3000_10_6590.1-p1 | transcript=TcIL3000_10_6590.1 | gene=TcI…		TevSTIB805.10.8180-t26_1-p1 | transcript=TevSTIB805.10.8180-t26_1 | gene=TevSTIB805.10.8180 | organism=Trypanosoma_evansi_strain_STIB_805 | gene_product=ABC transporter_ putative | transcript_product=ABC transporter_ putative | location=STIB805_Chr10_1920144-1922150_-_ | protein_length=668 | sequence_SO=chromosome | SO=protein_coding | is_pseudo=false, TevSTIB805.9.4510-t26_1-p1 | transcript=TevS…	DQ04_00741190-t26_1-p1 | transcript=DQ04_00741190-t26_1 | gene=DQ04_00741190 | organism=Trypanosoma_grayi_ANR4 | gene_product=ABC transporter | transcript_product=ABC transporter | location=JMRU01000074_33192-35201_-_ | protein_length=669 | sequence_SO=contig | SO=protein_coding | is_pseudo=false, DQ04_01561030-t26_1-p1 | transcript=DQ04_01561030-t26_1 | gene=DQ04_01561030 | organism=Trypanosoma_…	TRSC58_03782-t26_1-p1 | transcript=TRSC58_03782-t26_1 | gene=TRSC58_03782 | organism=Trypanosoma_rangeli_SC58 | gene_product=ABC transporter | transcript_product=ABC transporter | location=AUPL01003782_161-1372_-_ | protein_length=403 | sequence_SO=contig | SO=protein_coding | is_pseudo=false, TRSC58_06343-t26_1-p1 | transcript=TRSC58_06343-t26_1 | gene=TRSC58_06343 | organism=Trypanosoma_rangeli…	TM35_000182110-t36_1-p1 | transcript=TM35_000182110-t36_1 | gene=TM35_000182110 | organism=Trypanosoma_theileri_isolate_Edinburgh | gene_product=ABC transporter | transcript_product=ABC transporter | location=NBCO01000018_321544-323541_-_ | protein_length=665 | sequence_SO=contig | SO=protein_coding | is_pseudo=false, TM35_000341750-t36_1-p1 | transcript=TM35_000341750-t36_1 | gene=TM35_000341750…	TvY486_0902340_mRNA-p1 | transcript=TvY486_0902340_mRNA | gene=TvY486_0902340 | organism=Trypanosoma_vivax_Y486 | gene_product=ABC transporter_ putative | transcript_product=ABC transporter_ putative | location=TvY486_09_676308-678206_+_ | protein_length=632 | sequence_SO=chromosome | SO=protein_coding | is_pseudo=false, TvY486_1007540_mRNA-p1 | transcript=TvY486_1007540_mRNA | gene=TvY486_100754…		10197-12183_1, 14449-16441_1, 1514-3479_1, 18876-20818_1, 2769-4761_1, 489578-491489_1, 493924-495919_1, 498185-500177_1, 5937-7932_1, 62681-64877_1, 7196-9191_1
OG0000067	EPY25405 pep supercontig_Angomonas_deanei_Genome_Cont11802_46_972_1 gene_AGDE_11802 transcript_EPY25405 gene_biotype_protein_coding transcript_biotype_protein_coding description_protein kinase A, EPY29875 pep supercontig_Angomonas_deanei_Genome_Cont9735_244_1191_1 gene_AGDE_09735 transcript_EPY29875 gene_biotype_protein_coding transcript_biotype_protein_coding description_protein kinase A, EPY328…	CUG36667 pep supercontig_BSAL_BS_scaffold169_20830_21258_1 gene_BSAL_05185 transcript_CUG36667 gene_biotype_protein_coding transcript_biotype_protein_coding description_protein kinase_ putative, CUG36806 pep supercontig_BSAL_BS_scaffold169_36382_37392_1 gene_BSAL_05220 transcript_CUG36806 gene_biotype_protein_coding transcript_biotype_protein_coding description_protein kinase_ putative, CUG87473 …	CFAC1_000207700.1 _joined_ _translated_, CFAC1_130007800.1 _joined_ _translated_, CFAC1_210019200.1 _joined_ _translated_, CFAC1_230016500.1 _joined_ _translated_, CFAC1_290014300.1 _joined_ _translated_, CFAC1_310044100.1 _joined_ _translated_	HMUS00016800.1 _joined_ _translated_, HMUS00017200.1 _joined_ _translated_, HMUS00364200.1 _joined_ _translated_, HMUS00440100.1 _joined_ _translated_, HMUS00560200.1.1 _joined_ _translated_, HMUS00869500.1 _joined_ _translated_	LBRM2903_180017300.1-p1 | transcript=LBRM2903_180017300.1 | gene=LBRM2903_180017300 | organism=Leishmania_braziliensis_MHOM/BR/75/M2903 | gene_product=protein kinase A catalytic subunit | transcript_product=protein kinase A catalytic subunit | location=LbrM2903_18_540835-541833_+_ | protein_length=332 | sequence_SO=chromosome | SO=protein_coding | is_pseudo=false, LBRM2903_300014800.1-p1 | transc…	LdBPK_030760.1.1-p1 | transcript=LdBPK_030760.1.1 | gene=LdBPK_030760.1 | organism=Leishmania_donovani_BPK282A1 | gene_product=serine/threonine-protein kinase_ putative | transcript_product=serine/threonine-protein kinase_ putative | location=Ld03_v01s1_296147-305629_-_ | protein_length=3160 | sequence_SO=chromosome | SO=protein_coding | is_pseudo=false, LdBPK_181090.1.1-p1 | transcript=LdBPK_181…	LINF_180016200-T1-p1 | transcript=LINF_180016200-T1 | gene=LINF_180016200 | organism=Leishmania_infantum_JPCM5 | gene_product=protein kinase A catalytic subunit | transcript_product=protein kinase A catalytic subunit | location=LinJ.18_447856-448854_+_ | protein_length=332 | sequence_SO=chromosome | SO=protein_coding | is_pseudo=false, LINF_300013400-T1-p1 | transcript=LINF_300013400-T1 | gene=LI…	LmjF.03.0780_mRNA-p1 | transcript=LmjF.03.0780_mRNA | gene=LmjF.03.0780 | organism=Leishmania_major_strain_Friedlin | gene_product=AGC/RSK family serine/threonine kinase_ putative | transcript_product=AGC/RSK family serine/threonine kinase_ putative | location=LmjF.03_293546-302884_-_ | protein_length=3112 | sequence_SO=chromosome | SO=protein_coding | is_pseudo=false, LmjF.18.1080_mRNA-p1 | tran…	rna_LpyrH10_01_6310-1-p1 | transcript=rna_LpyrH10_01_6310-1 | gene=LpyrH10_01_6310 | organism=Leptomonas_pyrrhocoris_H10 | gene_product=protein kinase A catalytic subunit isoform 2 | transcript_product=protein kinase A catalytic subunit isoform 2 | location=LpyrH10_01_1930474-1931634_+_ | protein_length=387 | sequence_SO=chromosome | SO=protein_coding | is_pseudo=false, rna_LpyrH10_01_6360-p1 | t…	rna_Lsey_0013_0140-1-p1 | transcript=rna_Lsey_0013_0140-1 | gene=Lsey_0013_0140 | organism=Leptomonas_seymouri_ATCC_30220 | gene_product=protein kinase A catalytic subunit | transcript_product=protein kinase A catalytic subunit | location=Lsey_0013_41185-42183_-_ | protein_length=332 | sequence_SO=contig | SO=protein_coding | is_pseudo=false, rna_Lsey_0042_0080-1-p1 | transcript=rna_Lsey_0042_008…	Tb11.v5.0671.1-p1 | transcript=Tb11.v5.0671.1 | gene=Tb11.v5.0671 | organism=Trypanosoma_brucei_brucei_TREU927 | gene_product=protein kinase A catalytic subunit_ putative | transcript_product=protein kinase A catalytic subunit_ putative | location=Tb927_11_bin_v5.1_3341679-3342692_+_ | protein_length=337 | sequence_SO=contig | SO=protein_coding | is_pseudo=false, Tb927.10.13010_mRNA-p1 | transcri…	Tbg972.10.15700_mRNA-p1 | transcript=Tbg972.10.15700_mRNA | gene=Tbg972.10.15700 | organism=Trypanosoma_brucei_gambiense_DAL972 | gene_product=protein kinase A catalytic subunit 3 | transcript_product=protein kinase A catalytic subunit 3 | location=Tbg972_10_3043273-3044286_-_ | protein_length=337 | sequence_SO=chromosome | SO=protein_coding | is_pseudo=false, Tbg972.6.2030_mRNA-p1 | transcript=T…	TcIL3000_0_37860.1-p1 | transcript=TcIL3000_0_37860.1 | gene=TcIL3000_0_37860 | organism=Trypanosoma_congolense_IL3000 | gene_product=rac serine-threonine kinase_ putative | transcript_product=rac serine-threonine kinase_ putative | location=T.congo_bin_contig_1547_4179-5552_+_ | protein_length=457 | sequence_SO=contig | SO=protein_coding | is_pseudo=false, TcIL3000_0_42000.1-p1 | transcript=TcIL…		TevSTIB805.10.13650-t26_1-p1 | transcript=TevSTIB805.10.13650-t26_1 | gene=TevSTIB805.10.13650 | organism=Trypanosoma_evansi_strain_STIB_805 | gene_product=protein kinase A catalytic subunit | transcript_product=protein kinase A catalytic subunit | location=STIB805_Chr10_3138606-3139619_-_ | protein_length=337 | sequence_SO=chromosome | SO=protein_coding | is_pseudo=false, TevSTIB805.6.2320-t26_1…	DQ04_00171210-t26_1-p1 | transcript=DQ04_00171210-t26_1 | gene=DQ04_00171210 | organism=Trypanosoma_grayi_ANR4 | gene_product=protein kinase A catalytic subunit | transcript_product=protein kinase A catalytic subunit | location=JMRU01000017_53282-54307_-_ | protein_length=341 | sequence_SO=contig | SO=protein_coding | is_pseudo=false, DQ04_01251040-t26_1-p1 | transcript=DQ04_01251040-t26_1 | gene…	TRSC58_00165-t26_1-p1 | transcript=TRSC58_00165-t26_1 | gene=TRSC58_00165 | organism=Trypanosoma_rangeli_SC58 | gene_product=protein kinase A catalytic subunit isoform 1 | transcript_product=protein kinase A catalytic subunit isoform 1 | location=AUPL01000165_220-1200_-_ | protein_length=326 | sequence_SO=contig | SO=protein_coding | is_pseudo=false, TRSC58_02196-t26_1-p1 | transcript=TRSC58_0219…	TM35_000034560-t36_1-p1 | transcript=TM35_000034560-t36_1 | gene=TM35_000034560 | organism=Trypanosoma_theileri_isolate_Edinburgh | gene_product=protein kinase A catalytic subunit | transcript_product=protein kinase A catalytic subunit | location=NBCO01000003_939273-940286_+_ | protein_length=337 | sequence_SO=contig | SO=protein_coding | is_pseudo=false, TM35_000042750-t36_1-p1 | transcript=TM35…	TvY486_0601770_mRNA-p1 | transcript=TvY486_0601770_mRNA | gene=TvY486_0601770 | organism=Trypanosoma_vivax_Y486 | gene_product=rac serine-threonine kinase_ putative | transcript_product=rac serine-threonine kinase_ putative | location=TvY486_06_532341-533708_+_ | protein_length=455 | sequence_SO=chromosome | SO=protein_coding | is_pseudo=false, TvY486_0905050_mRNA-p1 | transcript=TvY486_0905050_m…	881366-882127_1
OG0000068	EPY28233 pep supercontig_Angomonas_deanei_Genome_Cont10484_75_1442_-1 gene_AGDE_10484 transcript_EPY28233 gene_biotype_protein_coding transcript_biotype_protein_coding description_paraflagellar rod protein 1D, EPY38067 pep supercontig_Angomonas_deanei_Genome_Cont5865_1881_3575_1 gene_AGDE_05865 transcript_EPY38067 gene_biotype_protein_coding transcript_biotype_protein_coding description_69 kDa pa…	CUG30453 pep supercontig_BSAL_BS_scaffold1667_6537_8297_1 gene_BSAL_77265 transcript_CUG30453 gene_biotype_protein_coding transcript_biotype_protein_coding description_69 kDa paraflagellar rod protein 2C_ putative, CUG93020 pep supercontig_BSAL_BS_scaffold866_3502_5238_1 gene_BSAL_40365 transcript_CUG93020 gene_biotype_protein_coding transcript_biotype_protein_coding description_paraflagellar rod…	CFAC1_170022900.1 _joined_ _translated_	HMUS00202700.1 _joined_ _translated_, HMUS00202800.1 _joined_ _translated_, HMUS00202900.1 _joined_ _translated_, HMUS00203000.1 _joined_ _translated_, HMUS00530700.1 _joined_ _translated_, HMUS00530800.1.1 _joined_ _translated_, HMUS00530900.1 _joined_ _translated_, HMUS01147400.1 _joined_ _translated_, HMUS01147500.1 _joined_ _translated_, HMUS01147600.1 _joined_ _translated_	LBRM2903_160022600.1-p1 | transcript=LBRM2903_160022600.1 | gene=LBRM2903_160022600 | organism=Leishmania_braziliensis_MHOM/BR/75/M2903 | gene_product=paraflagellar rod protein 1D_ putative | transcript_product=paraflagellar rod protein 1D_ putative | location=LbrM2903_16_640264-642063_-_ | protein_length=599 | sequence_SO=chromosome | SO=protein_coding | is_pseudo=false, LBRM2903_310005800.1-p1 …	LdBPK_161510.1.1-p1 | transcript=LdBPK_161510.1.1 | gene=LdBPK_161510.1 | organism=Leishmania_donovani_BPK282A1 | gene_product=paraflagellar rod protein 2C | transcript_product=paraflagellar rod protein 2C | location=Ld16_v01s1_581504-583303_-_ | protein_length=599 | sequence_SO=chromosome | SO=protein_coding | is_pseudo=false, LdBPK_291890.1.1-p1 | transcript=LdBPK_291890.1.1 | gene=LdBPK_291890…	LINF_160020200-T1-p1 | transcript=LINF_160020200-T1 | gene=LINF_160020200 | organism=Leishmania_infantum_JPCM5 | gene_product=paraflagellar rod protein 1D - putative | transcript_product=paraflagellar rod protein 1D - putative | location=LinJ.16_573423-575222_-_ | protein_length=599 | sequence_SO=chromosome | SO=protein_coding | is_pseudo=false, LINF_160020300-T1-p1 | transcript=LINF_160020300-T1…	LmjF.16.1425_mRNA-p1 | transcript=LmjF.16.1425_mRNA | gene=LmjF.16.1425 | organism=Leishmania_major_strain_Friedlin | gene_product=Paraflagellar rod protein 2-3 | transcript_product=Paraflagellar rod protein 2-3 | location=LmjF.16_591295-593094_-_ | protein_length=599 | sequence_SO=chromosome | SO=protein_coding | is_pseudo=false, LmjF.16.1427_mRNA-p1 | transcript=LmjF.16.1427_mRNA | gene=LmjF.16…	rna_LpyrH10_08_2090-p1 | transcript=rna_LpyrH10_08_2090 | gene=LpyrH10_08_2090 | organism=Leptomonas_pyrrhocoris_H10 | gene_product=paraflagellar rod protein 1D | transcript_product=paraflagellar rod protein 1D | location=LpyrH10_08_688189-689970_-_ | protein_length=594 | sequence_SO=chromosome | SO=protein_coding | is_pseudo=false, rna_LpyrH10_08_2100-p1 | transcript=rna_LpyrH10_08_2100 | gene=L…	rna_Lsey_0768_0010-1-p1 | transcript=rna_Lsey_0768_0010-1 | gene=Lsey_0768_0010 | organism=Leptomonas_seymouri_ATCC_30220 | gene_product=paraflagellar rod protein 1D | transcript_product=paraflagellar rod protein 1D | location=Lsey_0768_59-1840_+_ | protein_length=593 | sequence_SO=contig | SO=protein_coding | is_pseudo=false, rna_Lsey_0774_0010-1-p1 | transcript=rna_Lsey_0774_0010-1 | gene=Lsey_…	Tb11.v5.0538.1-p1 | transcript=Tb11.v5.0538.1 | gene=Tb11.v5.0538 | organism=Trypanosoma_brucei_brucei_TREU927 | gene_product=69 kDa paraflagellar rod protein_ putative | transcript_product=69 kDa paraflagellar rod protein_ putative | location=Tb927_11_bin_v5.1_2347096-2348898_-_ | protein_length=600 | sequence_SO=contig | SO=protein_coding | is_pseudo=false, Tb11.v5.1055.1-p1 | transcript=Tb11.v…	Tbg972.3.4720_mRNA-p1 | transcript=Tbg972.3.4720_mRNA | gene=Tbg972.3.4720 | organism=Trypanosoma_brucei_gambiense_DAL972 | gene_product=PFR1 | transcript_product=PFR1 | location=Tbg972_03_1088091-1089860_-_ | protein_length=589 | sequence_SO=chromosome | SO=protein_coding | is_pseudo=false, Tbg972.3.4730_mRNA-p1 | transcript=Tbg972.3.4730_mRNA | gene=Tbg972.3.4730 | organism=Trypanosoma_brucei_g…	TcIL3000_8_4750.1-p1 | transcript=TcIL3000_8_4750.1 | gene=TcIL3000_8_4750 | organism=Trypanosoma_congolense_IL3000 | gene_product=73 kDa paraflagellar rod protein_ putative | transcript_product=73 kDa paraflagellar rod protein_ putative | location=T.congo.pschr.8_1396452-1398254_+_ | protein_length=600 | sequence_SO=chromosome | SO=protein_coding | is_pseudo=false, TcIL3000_8_4760.1-p1 | transcr…		TevSTIB805.3.4540-t26_1-p1 | transcript=TevSTIB805.3.4540-t26_1 | gene=TevSTIB805.3.4540 | organism=Trypanosoma_evansi_strain_STIB_805 | gene_product=73 kDa paraflagellar rod protein_PFR1 | transcript_product=73 kDa paraflagellar rod protein_PFR1 | location=STIB805_Chr03_1195072-1196841_-_ | protein_length=589 | sequence_SO=chromosome | SO=protein_coding | is_pseudo=false, TevSTIB805.3.4550-t26_1…	DQ04_00771080-t26_1-p1 | transcript=DQ04_00771080-t26_1 | gene=DQ04_00771080 | organism=Trypanosoma_grayi_ANR4 | gene_product=putative paraflagellar rod protein 3 | transcript_product=putative paraflagellar rod protein 3 | location=JMRU01000077_12968-14734_+_ | protein_length=588 | sequence_SO=contig | SO=protein_coding | is_pseudo=false, DQ04_12681010-t26_1-p1 | transcript=DQ04_12681010-t26_1 | …	TRSC58_02042-t26_1-p1 | transcript=TRSC58_02042-t26_1 | gene=TRSC58_02042 | organism=Trypanosoma_rangeli_SC58 | gene_product=69 kDa paraflagellar rod protein | transcript_product=69 kDa paraflagellar rod protein | location=AUPL01002042_98-1219_-_ | protein_length=373 | sequence_SO=contig | SO=protein_coding | is_pseudo=false, TRSC58_04810-t26_1-p1 | transcript=TRSC58_04810-t26_1 | gene=TRSC58_048…	TM35_000092880-t36_1-p1 | transcript=TM35_000092880-t36_1 | gene=TM35_000092880 | organism=Trypanosoma_theileri_isolate_Edinburgh | gene_product=putative paraflagellar rod protein 3 | transcript_product=putative paraflagellar rod protein 3 | location=NBCO01000009_501619-503388_-_ | protein_length=589 | sequence_SO=contig | SO=protein_coding | is_pseudo=false, TM35_000101320-t36_1-p1 | transcript=…	TvY486_0019370_mRNA-p1 | transcript=TvY486_0019370_mRNA | gene=TvY486_0019370 | organism=Trypanosoma_vivax_Y486 | gene_product=69 kDa paraflagellar rod protein _fragment_ | transcript_product=69 kDa paraflagellar rod protein _fragment_ | location=TvY486_bin_archived_contig_3709_360-1625_+_ | protein_length=422 | sequence_SO=contig | SO=protein_coding | is_pseudo=false, TvY486_0023120_mRNA-p1 | tr…	129759-131553_1	110596-112390_1, 113916-115710_1
OG0000069	EPY26604 pep supercontig_Angomonas_deanei_Genome_Cont11184_595_1023_1 gene_AGDE_11184 transcript_EPY26604 gene_biotype_protein_coding transcript_biotype_protein_coding description_dynein light chain LC8-type, EPY35804 pep supercontig_Angomonas_deanei_Genome_Cont7230_148_420_1 gene_AGDE_07230 transcript_EPY35804 gene_biotype_protein_coding transcript_biotype_protein_coding description_dynein light…	CUF48507 pep supercontig_BSAL_BS_scaffold1300_5291_5563_1 gene_BSAL_62880 transcript_CUF48507 gene_biotype_protein_coding transcript_biotype_protein_coding description_dynein light chain_ putative, CUG12760 pep supercontig_BSAL_BS_scaffold1598_11864_12139_1 gene_BSAL_74755 transcript_CUG12760 gene_biotype_protein_coding transcript_biotype_protein_coding description_dynein light chain_ putative, C…	CFAC1_000288600.1 _joined_ _translated_, CFAC1_000297800.1 _joined_ _translated_, CFAC1_180018500.1 _joined_ _translated_, CFAC1_260033300.1 _joined_ _translated_, CFAC1_280009600.1 _joined_ _translated_, CFAC1_320008700.1 _joined_ _translated_	HMUS00266500.1 _joined_ _translated_, HMUS00415400.1 _joined_ _translated_, HMUS00758900.1 _joined_ _translated_, HMUS00780600.1.1 _joined_ _translated_, HMUS00888000.1 _joined_ _translated_	LBRM2903_050005600.1-p1 | transcript=LBRM2903_050005600.1 | gene=LBRM2903_050005600 | organism=Leishmania_braziliensis_MHOM/BR/75/M2903 | gene_product=dynein light chain_ putative | transcript_product=dynein light chain_ putative | location=LbrM2903_05_27007-27282_+_ | protein_length=91 | sequence_SO=chromosome | SO=protein_coding | is_pseudo=false, LBRM2903_190018400.1-p1 | transcript=LBRM2903_1…	LdBPK_050070.1.1-p1 | transcript=LdBPK_050070.1.1 | gene=LdBPK_050070.1 | organism=Leishmania_donovani_BPK282A1 | gene_product=dynein light chain_ putative | transcript_product=dynein light chain_ putative | location=Ld05_v01s1_21521-21796_+_ | protein_length=91 | sequence_SO=chromosome | SO=protein_coding | is_pseudo=false, LdBPK_190910.1.1-p1 | transcript=LdBPK_190910.1.1 | gene=LdBPK_190910.1 …	LINF_050005600-T1-p1 | transcript=LINF_050005600-T1 | gene=LINF_050005600 | organism=Leishmania_infantum_JPCM5 | gene_product=dynein light chain - putative | transcript_product=dynein light chain - putative | location=LinJ.05_22216-22491_+_ | protein_length=91 | sequence_SO=chromosome | SO=protein_coding | is_pseudo=false, LINF_190014800-T1-p1 | transcript=LINF_190014800-T1 | gene=LINF_190014800 …	LmjF.05.0070_mRNA-p1 | transcript=LmjF.05.0070_mRNA | gene=LmjF.05.0070 | organism=Leishmania_major_strain_Friedlin | gene_product=dynein light chain_ putative | transcript_product=dynein light chain_ putative | location=LmjF.05_22610-22885_+_ | protein_length=91 | sequence_SO=chromosome | SO=protein_coding | is_pseudo=false, LmjF.19.0960_mRNA-p1 | transcript=LmjF.19.0960_mRNA | gene=LmjF.19.0960…	rna_LpyrH10_02_0300-p1 | transcript=rna_LpyrH10_02_0300 | gene=LpyrH10_02_0300 | organism=Leptomonas_pyrrhocoris_H10 | gene_product=dynein light chain_ flagellar outer arm_ putative | transcript_product=dynein light chain_ flagellar outer arm_ putative | location=LpyrH10_02_71112-71384_-_ | protein_length=91 | sequence_SO=chromosome | SO=protein_coding | is_pseudo=false, rna_LpyrH10_02_5470-p1 | …	rna_Lsey_0020_0240-1-p1 | transcript=rna_Lsey_0020_0240-1 | gene=Lsey_0020_0240 | organism=Leptomonas_seymouri_ATCC_30220 | gene_product=dynein light chain flagellar outer arm putative | transcript_product=dynein light chain flagellar outer arm putative | location=Lsey_0020_82102-82377_+_ | protein_length=91 | sequence_SO=contig | SO=protein_coding | is_pseudo=false, rna_Lsey_0027_0250-1-p1 | tra…	Tb05.5K5.90_mRNA-p1 | transcript=Tb05.5K5.90_mRNA | gene=Tb05.5K5.90 | organism=Trypanosoma_brucei_brucei_TREU927 | gene_product=dynein light chain_ putative | transcript_product=dynein light chain_ putative | location=5K5_v5.1_16499-16771_-_ | protein_length=90 | sequence_SO=contig | SO=protein_coding | is_pseudo=false, Tb11.0845_mRNA-p1 | transcript=Tb11.0845_mRNA | gene=Tb11.0845 | organism=Tr…	Tbg972.10.19010_mRNA-p1 | transcript=Tbg972.10.19010_mRNA | gene=Tbg972.10.19010 | organism=Trypanosoma_brucei_gambiense_DAL972 | gene_product=dynein light chain_ putative | transcript_product=dynein light chain_ putative | location=Tbg972_10_3701376-3701768_+_ | protein_length=130 | sequence_SO=chromosome | SO=protein_coding | is_pseudo=false, Tbg972.11.200_mRNA-p1 | transcript=Tbg972.11.200_mRN…	TcIL3000_10_13360.1-p1 | transcript=TcIL3000_10_13360.1 | gene=TcIL3000_10_13360 | organism=Trypanosoma_congolense_IL3000 | gene_product=dynein light chain_ putative | transcript_product=dynein light chain_ putative | location=T.congo.pschr.10_3656455-3657066_+_ | protein_length=203 | sequence_SO=chromosome | SO=protein_coding | is_pseudo=false		TevSTIB805.10.16420-t26_1-p1 | transcript=TevSTIB805.10.16420-t26_1 | gene=TevSTIB805.10.16420 | organism=Trypanosoma_evansi_strain_STIB_805 | gene_product=dynein light chain_ putative | transcript_product=dynein light chain_ putative | location=STIB805_Chr10_3800693-3801085_+_ | protein_length=130 | sequence_SO=chromosome | SO=protein_coding | is_pseudo=false, TevSTIB805.11_01.240-t26_1-p1 | tra…	DQ04_00581210-t26_1-p1 | transcript=DQ04_00581210-t26_1 | gene=DQ04_00581210 | organism=Trypanosoma_grayi_ANR4 | gene_product=dynein light chain | transcript_product=dynein light chain | location=JMRU01000058_37710-37982_-_ | protein_length=90 | sequence_SO=contig | SO=protein_coding | is_pseudo=false, DQ04_01231040-t26_1-p1 | transcript=DQ04_01231040-t26_1 | gene=DQ04_01231040 | organism=Trypano…	TRSC58_00988-t26_1-p1 | transcript=TRSC58_00988-t26_1 | gene=TRSC58_00988 | organism=Trypanosoma_rangeli_SC58 | gene_product=dynein light chain | transcript_product=dynein light chain | location=AUPL01000988_214-486_-_ | protein_length=90 | sequence_SO=contig | SO=protein_coding | is_pseudo=false, TRSC58_02156-t26_1-p1 | transcript=TRSC58_02156-t26_1 | gene=TRSC58_02156 | organism=Trypanosoma_ran…	TM35_000031940-t36_1-p1 | transcript=TM35_000031940-t36_1 | gene=TM35_000031940 | organism=Trypanosoma_theileri_isolate_Edinburgh | gene_product=dynein light chain | transcript_product=dynein light chain | location=NBCO01000003_239943-240305_-_ | protein_length=120 | sequence_SO=contig | SO=protein_coding | is_pseudo=false	TvY486_0034050_mRNA-p1 | transcript=TvY486_0034050_mRNA | gene=TvY486_0034050 | organism=Trypanosoma_vivax_Y486 | gene_product=dynein light chain_ putative | transcript_product=dynein light chain_ putative | location=TvY486_bin_archived_contig_6287_363-632_+_ | protein_length=89 | sequence_SO=contig | SO=protein_coding | is_pseudo=false, TvY486_0503840_mRNA-p1 | transcript=TvY486_0503840_mRNA | g…	857735-861513_1	108923-110376_1, 2857152-2857425_1
OG0000070	EPY24245 pep supercontig_Angomonas_deanei_Genome_Cont12444_365_706_-1 gene_AGDE_12444 transcript_EPY24245 gene_biotype_protein_coding transcript_biotype_protein_coding description_histone H2B, EPY40391 pep supercontig_Angomonas_deanei_Genome_Cont3537_189_530_1 gene_AGDE_03537 transcript_EPY40391 gene_biotype_protein_coding transcript_biotype_protein_coding description_histone H2B, EPY42351 pep su…		CFAC1_120022800.1 _joined_ _translated_, CFAC1_150021700.1 _joined_ _translated_	HMUS00278500.1 _joined_ _translated_, HMUS00288700.1 _joined_ _translated_, HMUS00308600.1 _joined_ _translated_, HMUS00556800.1 _joined_ _translated_, HMUS00557000.1 _joined_ _translated_, HMUS00558700.1 _joined_ _translated_, HMUS00699200.1 _joined_ _translated_, HMUS00858600.1 _joined_ _translated_, HMUS01180000.1 _joined_ _translated_	LBRM2903_090020700.1-p1 | transcript=LBRM2903_090020700.1 | gene=LBRM2903_090020700 | organism=Leishmania_braziliensis_MHOM/BR/75/M2903 | gene_product=histone H2B | transcript_product=histone H2B | location=LbrM2903_09_570444-570779_-_ | protein_length=111 | sequence_SO=chromosome | SO=protein_coding | is_pseudo=false, LBRM2903_190008200.1-p1 | transcript=LBRM2903_190008200.1 | gene=LBRM2903_1900…	LdBPK_091410.1.1-p1 | transcript=LdBPK_091410.1.1 | gene=LdBPK_091410.1 | organism=Leishmania_donovani_BPK282A1 | gene_product=histone H2B | transcript_product=histone H2B | location=Ld09_v01s1_533735-534070_-_ | protein_length=111 | sequence_SO=chromosome | SO=protein_coding | is_pseudo=false, LdBPK_171320.1.1-p1 | transcript=LdBPK_171320.1.1 | gene=LdBPK_171320.1 | organism=Leishmania_donovani_…	LINF_090020900-T1-p1 | transcript=LINF_090020900-T1 | gene=LINF_090020900 | organism=Leishmania_infantum_JPCM5 | gene_product=histone H2B | transcript_product=histone H2B | location=LinJ.09_525996-526331_-_ | protein_length=111 | sequence_SO=chromosome | SO=protein_coding | is_pseudo=false, LINF_170019500-T1-p1 | transcript=LINF_170019500-T1 | gene=LINF_170019500 | organism=Leishmania_infantum_JP…	LmjF.09.1340_mRNA-p1 | transcript=LmjF.09.1340_mRNA | gene=LmjF.09.1340 | organism=Leishmania_major_strain_Friedlin | gene_product=histone H2B | transcript_product=histone H2B | location=LmjF.09_519149-519484_-_ | protein_length=111 | sequence_SO=chromosome | SO=protein_coding | is_pseudo=false, LmjF.17.1220_mRNA-p1 | transcript=LmjF.17.1220_mRNA | gene=LmjF.17.1220 | organism=Leishmania_major_st…	rna_LpyrH10_04_0040-p1 | transcript=rna_LpyrH10_04_0040 | gene=LpyrH10_04_0040 | organism=Leptomonas_pyrrhocoris_H10 | gene_product=Histone H2B | transcript_product=Histone H2B | location=LpyrH10_04_3832-4161_-_ | protein_length=110 | sequence_SO=chromosome | SO=protein_coding | is_pseudo=false, rna_LpyrH10_04_0050-p1 | transcript=rna_LpyrH10_04_0050 | gene=LpyrH10_04_0050 | organism=Leptomonas_p…	rna_Lsey_0032_0140-1-p1 | transcript=rna_Lsey_0032_0140-1 | gene=Lsey_0032_0140 | organism=Leptomonas_seymouri_ATCC_30220 | gene_product=histone H2B | transcript_product=histone H2B | location=Lsey_0032_48883-49215_+_ | protein_length=110 | sequence_SO=contig | SO=protein_coding | is_pseudo=false	Tb927.10.10445_mRNA-p1 | transcript=Tb927.10.10445_mRNA | gene=Tb927.10.10445 | organism=Trypanosoma_brucei_brucei_TREU927 | gene_product=Core histone H2A/H2B/H3/H4_ putative | transcript_product=Core histone H2A/H2B/H3/H4_ putative | location=Tb927_10_v5.1_2571312-2571650_-_ | protein_length=112 | sequence_SO=chromosome | SO=protein_coding | is_pseudo=false, Tb927.10.10460_mRNA-p1 | transcript=T…	Tbg972.10.12740_mRNA-p1 | transcript=Tbg972.10.12740_mRNA | gene=Tbg972.10.12740 | organism=Trypanosoma_brucei_gambiense_DAL972 | gene_product=histone H2B_ putative | transcript_product=histone H2B_ putative | location=Tbg972_10_2485494-2485832_-_ | protein_length=112 | sequence_SO=chromosome | SO=protein_coding | is_pseudo=false, Tbg972.10.12750_mRNA-p1 | transcript=Tbg972.10.12750_mRNA | gene=T…	TcIL3000_10_8910.1-p1 | transcript=TcIL3000_10_8910.1 | gene=TcIL3000_10_8910 | organism=Trypanosoma_congolense_IL3000 | gene_product=histone H2B_ putative | transcript_product=histone H2B_ putative | location=T.congo.pschr.10_2423703-2424041_-_ | protein_length=112 | sequence_SO=chromosome | SO=protein_coding | is_pseudo=false, TcIL3000_10_8920.1-p1 | transcript=TcIL3000_10_8920.1 | gene=TcIL300…		TevSTIB805.10.11040-t26_1-p1 | transcript=TevSTIB805.10.11040-t26_1 | gene=TevSTIB805.10.11040 | organism=Trypanosoma_evansi_strain_STIB_805 | gene_product=hypothetical protein | transcript_product=hypothetical protein | location=STIB805_Chr10_2550614-2551363_-_ | protein_length=249 | sequence_SO=chromosome | SO=protein_coding | is_pseudo=false, TevSTIB805.10.11050-t26_1-p1 | transcript=TevSTIB80…	DQ04_00671080-t26_1-p1 | transcript=DQ04_00671080-t26_1 | gene=DQ04_00671080 | organism=Trypanosoma_grayi_ANR4 | gene_product=histone H2B | transcript_product=histone H2B | location=JMRU01000067_9716-10051_+_ | protein_length=111 | sequence_SO=contig | SO=protein_coding | is_pseudo=false	TRSC58_00651-t26_1-p1 | transcript=TRSC58_00651-t26_1 | gene=TRSC58_00651 | organism=Trypanosoma_rangeli_SC58 | gene_product=histone H2B | transcript_product=histone H2B | location=AUPL01000651_195-533_+_ | protein_length=112 | sequence_SO=contig | SO=protein_coding | is_pseudo=false, TRSC58_02048-t26_1-p1 | transcript=TRSC58_02048-t26_1 | gene=TRSC58_02048 | organism=Trypanosoma_rangeli_SC58 | g…		TvY486_0403000_mRNA-p1 | transcript=TvY486_0403000_mRNA | gene=TvY486_0403000 | organism=Trypanosoma_vivax_Y486 | gene_product=histone H2B_ putative | transcript_product=histone H2B_ putative | location=TvY486_04_741875-742243_+_ | protein_length=122 | sequence_SO=chromosome | SO=protein_coding | is_pseudo=false, TvY486_1010220_mRNA-p1 | transcript=TvY486_1010220_mRNA | gene=TvY486_1010220 | orga…	66675-67008_1	60554-60887_1, 61870-62203_1
OG0000071	EPY24201 pep supercontig_Angomonas_deanei_Genome_Cont12466_1868_3688_-1 gene_AGDE_12466 transcript_EPY24201 gene_biotype_protein_coding transcript_biotype_protein_coding description_SLACS reverse transcriptase, EPY25021 pep supercontig_Angomonas_deanei_Genome_Cont12060_299_904_1 gene_AGDE_12060 transcript_EPY25021 gene_biotype_protein_coding transcript_biotype_protein_coding description_SLACS lik…	CUG91354 pep supercontig_BSAL_BS_scaffold687_7286_8143_1 gene_BSAL_31470 transcript_CUG91354 gene_biotype_protein_coding transcript_biotype_protein_coding description_Hypothetical protein_ putative	CFAC1_000047700.1 _joined_ _translated_, CFAC1_000084800.1 _joined_ _translated_, CFAC1_000084900.1 _joined_ _translated_, CFAC1_000085000.1 _joined_ _translated_, CFAC1_030013300.1 _joined_ _translated_, CFAC1_030013400.1 _joined_ _translated_, CFAC1_030013500.1 _joined_ _translated_, CFAC1_030013700.1 _joined_ _translated_, CFAC1_030013800.1 _joined_ _translated_	HMUS00312600.1 _joined_ _translated_, HMUS00350500.1 _joined_ _translated_, HMUS00379400.1 _joined_ _translated_, HMUS00504800.1 _joined_ _translated_, HMUS00587300.1 _joined_ _translated_, HMUS00587500.1 _joined_ _translated_, HMUS00590600.1 _joined_ _translated_, HMUS00889300.1 _joined_ _translated_, HMUS01195000.1 _joined_ _translated_, HMUS01195600.1 _joined_ _translated_, HMUS01195700.1 _joi…	LBRM2903_160010900.1-p1 | transcript=LBRM2903_160010900.1 | gene=LBRM2903_160010900 | organism=Leishmania_braziliensis_MHOM/BR/75/M2903 | gene_product=Reverse transcriptase _RNA-dependent DNA polymerase__ putative | transcript_product=Reverse transcriptase _RNA-dependent DNA polymerase__ putative | location=LbrM2903_16_190444-193065_-_ | protein_length=873 | sequence_SO=chromosome | SO=protein_co…				rna_LpyrH10_27_0940-1-p1 | transcript=rna_LpyrH10_27_0940-1 | gene=LpyrH10_27_0940 | organism=Leptomonas_pyrrhocoris_H10 | gene_product=SLACS like gene retrotransposon element | transcript_product=SLACS like gene retrotransposon element | location=LpyrH10_27_333113-336382_-_ | protein_length=1090 | sequence_SO=chromosome | SO=protein_coding | is_pseudo=false, rna_LpyrH10_27_0950-p1 | transcript=r…	rna_Lsey_0556_0010-1-p1 | transcript=rna_Lsey_0556_0010-1 | gene=Lsey_0556_0010 | organism=Leptomonas_seymouri_ATCC_30220 | gene_product=hypothetical protein | transcript_product=hypothetical protein | location=Lsey_0556_1193-5725_+_ | protein_length=1510 | sequence_SO=contig | SO=protein_coding | is_pseudo=false	Tb927.9.14660_mRNA-p1 | transcript=Tb927.9.14660_mRNA | gene=Tb927.9.14660 | organism=Trypanosoma_brucei_brucei_TREU927 | gene_product=SLACS reverse transcriptase_ putative _pseudogene_ | transcript_product=SLACS reverse transcriptase_ putative _pseudogene_ | location=Tb927_09_v5.1_2293002-2295119_+_ | protein_length=705 | sequence_SO=chromosome | SO=protein_coding | is_pseudo=true, Tb927.9.14940…	Tbg972.9.9210_mRNA-p1 | transcript=Tbg972.9.9210_mRNA | gene=Tbg972.9.9210 | organism=Trypanosoma_brucei_gambiense_DAL972 | gene_product=SLACS reverse transcriptase_ putative | transcript_product=SLACS reverse transcriptase_ putative | location=Tbg972_09_1985691-1987073_-_ | protein_length=460 | sequence_SO=chromosome | SO=protein_coding | is_pseudo=false	TcIL3000_0_14280.1-p1 | transcript=TcIL3000_0_14280.1 | gene=TcIL3000_0_14280 | organism=Trypanosoma_congolense_IL3000 | gene_product=SLACS retrotransposable element _part__ putative _fragment_ | transcript_product=SLACS retrotransposable element _part__ putative _fragment_ | location=T.congo_bin_contig_536_1-4962_-_ | protein_length=1654 | sequence_SO=contig | SO=protein_coding | is_pseudo=false…		TevSTIB805.9.10400-t26_1-p1 | transcript=TevSTIB805.9.10400-t26_1 | gene=TevSTIB805.9.10400 | organism=Trypanosoma_evansi_strain_STIB_805 | gene_product=SLACS retrotransposable element _part__ putative | transcript_product=SLACS retrotransposable element _part__ putative | location=STIB805_Chr09_2155251-2160675_+_ | protein_length=1806 | sequence_SO=chromosome | SO=protein_coding | is_pseudo=true…	DQ04_14851000-t26_1-p1 | transcript=DQ04_14851000-t26_1 | gene=DQ04_14851000 | organism=Trypanosoma_grayi_ANR4 | gene_product=putative cleavage and polyadenylation specificity factor | transcript_product=putative cleavage and polyadenylation specificity factor | location=JMRU01001484_2191-2871_-_ | protein_length=226 | sequence_SO=contig | SO=protein_coding | is_pseudo=false		TM35_000401170-t36_1-p1 | transcript=TM35_000401170-t36_1 | gene=TM35_000401170 | organism=Trypanosoma_theileri_isolate_Edinburgh | gene_product=putative cleavage and polyadenylation specificity factor | transcript_product=putative cleavage and polyadenylation specificity factor | location=NBCO01000040_36543-37406_-_ | protein_length=287 | sequence_SO=contig | SO=protein_coding | is_pseudo=false,…	TvY486_0000820_mRNA-p1 | transcript=TvY486_0000820_mRNA | gene=TvY486_0000820 | organism=Trypanosoma_vivax_Y486 | gene_product=SLACS reverse transcriptase_ putative _fragment_ | transcript_product=SLACS reverse transcriptase_ putative _fragment_ | location=TvY486_bin_archived_contig_164_2-946_-_ | protein_length=315 | sequence_SO=contig | SO=protein_coding | is_pseudo=false, TvY486_0003460_mRNA-p…		208609-210605_1
OG0000072		CUG90667 pep supercontig_BSAL_BS_scaffold636_23138_26300_1 gene_BSAL_28235 transcript_CUG90667 gene_biotype_protein_coding transcript_biotype_protein_coding description_Hypothetical protein_ putative	CFAC1_000053100.1 _joined_ _translated_, CFAC1_000191000.1 _joined_ _translated_, CFAC1_000195500.1 _joined_ _translated_, CFAC1_000210900.1 _joined_ _translated_, CFAC1_000226200.1 _joined_ _translated_, CFAC1_340033100.1 _joined_ _translated_, CFAC1_340033300.1 _joined_ _translated_, CFAC1_340033400.1 _joined_ _translated_, CFAC1_340033500.1 _joined_ _translated_, CFAC1_340033600.1 _joined_ _tr…	HMUS00545600.1 _joined_ _translated_, HMUS00546200.1 _joined_ _translated_	LBRM2903_080014100.1-p1 | transcript=LBRM2903_080014100.1 | gene=LBRM2903_080014100 | organism=Leishmania_braziliensis_MHOM/BR/75/M2903 | gene_product=hypothetical protein_ conserved | transcript_product=hypothetical protein_ conserved | location=LbrM2903_08_364919-365176_+_ | protein_length=85 | sequence_SO=chromosome | SO=protein_coding | is_pseudo=false, LBRM2903_310029800.1-p1 | transcript=LB…	LdBPK_080670.1.1-p1 | transcript=LdBPK_080670.1.1 | gene=LdBPK_080670.1 | organism=Leishmania_donovani_BPK282A1 | gene_product=protein kinase_ putative | transcript_product=protein kinase_ putative | location=Ld08_v01s1_282948-287027_+_ | protein_length=1359 | sequence_SO=chromosome | SO=protein_coding | is_pseudo=false, LdBPK_311870.1.1-p1 | transcript=LdBPK_311870.1.1 | gene=LdBPK_311870.1 | or…	LINF_080011800-T1-p1 | transcript=LINF_080011800-T1 | gene=LINF_080011800 | organism=Leishmania_infantum_JPCM5 | gene_product=protein kinase - putative | transcript_product=protein kinase - putative | location=LinJ.08_280021-284100_+_ | protein_length=1359 | sequence_SO=chromosome | SO=protein_coding | is_pseudo=false, LINF_310025700-T1-p1 | transcript=LINF_310025700-T1 | gene=LINF_310025700 | or…	LmjF.08.0660_mRNA-p1 | transcript=LmjF.08.0660_mRNA | gene=LmjF.08.0660 | organism=Leishmania_major_strain_Friedlin | gene_product=protein kinase_ putative | transcript_product=protein kinase_ putative | location=LmjF.08_276074-280078_+_ | protein_length=1334 | sequence_SO=chromosome | SO=protein_coding | is_pseudo=false, LmjF.31.1830_mRNA-p1 | transcript=LmjF.31.1830_mRNA | gene=LmjF.31.1830 | o…	rna_LpyrH10_12_0810-1-p1 | transcript=rna_LpyrH10_12_0810-1 | gene=LpyrH10_12_0810 | organism=Leptomonas_pyrrhocoris_H10 | gene_product=protein kinase-like protein | transcript_product=protein kinase-like protein | location=LpyrH10_12_262291-266259_+_ | protein_length=1323 | sequence_SO=chromosome | SO=protein_coding | is_pseudo=false, rna_LpyrH10_12_0820-p1 | transcript=rna_LpyrH10_12_0820 | gen…		Tb927.5.3320_mRNA-p1 | transcript=Tb927.5.3320_mRNA | gene=Tb927.5.3320 | organism=Trypanosoma_brucei_brucei_TREU927 | gene_product=Pseudokinase_ putative | transcript_product=Pseudokinase_ putative | location=Tb927_05_v5.1_1099288-1103049_-_ | protein_length=1253 | sequence_SO=chromosome | SO=protein_coding | is_pseudo=false	Tbg972.5.4660_mRNA-p1 | transcript=Tbg972.5.4660_mRNA | gene=Tbg972.5.4660 | organism=Trypanosoma_brucei_gambiense_DAL972 | gene_product=protein kinase_ putative | transcript_product=protein kinase_ putative | location=Tbg972_05_988102-991863_-_ | protein_length=1253 | sequence_SO=chromosome | SO=protein_coding | is_pseudo=false	TcIL3000_0_19380.1-p1 | transcript=TcIL3000_0_19380.1 | gene=TcIL3000_0_19380 | organism=Trypanosoma_congolense_IL3000 | gene_product=protein kinase_ putative _fragment_ | transcript_product=protein kinase_ putative _fragment_ | location=T.congo_bin_contig_772_2-1849_-_ | protein_length=616 | sequence_SO=contig | SO=protein_coding | is_pseudo=false, TcIL3000_0_23960.1-p1 | transcript=TcIL3000_0_2…		TevSTIB805.5.3820-t26_1-p1 | transcript=TevSTIB805.5.3820-t26_1 | gene=TevSTIB805.5.3820 | organism=Trypanosoma_evansi_strain_STIB_805 | gene_product=protein kinase_ putative | transcript_product=protein kinase_ putative | location=STIB805_Chr05_1030023-1033784_-_ | protein_length=1253 | sequence_SO=chromosome | SO=protein_coding | is_pseudo=false	DQ04_01361060-t26_1-p1 | transcript=DQ04_01361060-t26_1 | gene=DQ04_01361060 | organism=Trypanosoma_grayi_ANR4 | gene_product=protein kinase | transcript_product=protein kinase | location=JMRU01000136_24992-28930_+_ | protein_length=1312 | sequence_SO=contig | SO=protein_coding | is_pseudo=false, DQ04_20211000-t26_1-p1 | transcript=DQ04_20211000-t26_1 | gene=DQ04_20211000 | organism=Trypanosoma_g…	TRSC58_06643-t26_1-p1 | transcript=TRSC58_06643-t26_1 | gene=TRSC58_06643 | organism=Trypanosoma_rangeli_SC58 | gene_product=hypothetical protein | transcript_product=hypothetical protein | location=AUPL01006643_835-4050_-_ | protein_length=1071 | sequence_SO=contig | SO=protein_coding | is_pseudo=false	TM35_000281560-t36_1-p1 | transcript=TM35_000281560-t36_1 | gene=TM35_000281560 | organism=Trypanosoma_theileri_isolate_Edinburgh | gene_product=protein kinase | transcript_product=protein kinase | location=NBCO01000028_161054-163924_+_ | protein_length=957 | sequence_SO=contig | SO=protein_coding | is_pseudo=false, TM35_000281580-t36_1-p1 | transcript=TM35_000281580-t36_1 | gene=TM35_000281580 |…	TvY486_0502770_mRNA-p1 | transcript=TvY486_0502770_mRNA | gene=TvY486_0502770 | organism=Trypanosoma_vivax_Y486 | gene_product=protein_ kinase_ putative_ _fragment_ | transcript_product=protein_ kinase_ putative_ _fragment_ | location=TvY486_05_911289-914342_-_ | protein_length=1017 | sequence_SO=chromosome | SO=protein_coding | is_pseudo=false		1168-4798_1, 291592-293990_1, 298550-301549_1, 305695-308614_1, 311242-315079_1, 316861-320845_1, 324090-325947_1, 331053-335067_1, 346986-347664_1, 350757-354651_1, 356487-360393_1, 367181-370745_1, 373917-378033_1, 389371-392739_1
OG0000073	EPY19432 pep supercontig_Angomonas_deanei_Genome_Cont14650_1023_1658_-1 gene_AGDE_15238 transcript_EPY19432 gene_biotype_protein_coding transcript_biotype_protein_coding description_hypothetical protein, EPY20187 pep supercontig_Angomonas_deanei_Genome_Cont14304_371_1228_-1 gene_AGDE_14808 transcript_EPY20187 gene_biotype_protein_coding transcript_biotype_protein_coding description_hypothetical p…	CUE71413 pep supercontig_BSAL_BS_scaffold1096_27717_28592_1 gene_BSAL_53220 transcript_CUE71413 gene_biotype_protein_coding transcript_biotype_protein_coding description_ama1 protein_ putative, CUE71416 pep supercontig_BSAL_BS_scaffold1096_29193_29975_1 gene_BSAL_53225 transcript_CUE71416 gene_biotype_protein_coding transcript_biotype_protein_coding description_Hypothetical protein_ putative, CUE…	CFAC1_000015800.1 _joined_ _translated_, CFAC1_000016000.1 _joined_ _translated_, CFAC1_000279300.1 _joined_ _translated_, CFAC1_120013500.1 _joined_ _translated_, CFAC1_210021400.1 _joined_ _translated_, CFAC1_210021600.1 _joined_ _translated_, CFAC1_210021700.1 _joined_ _translated_, CFAC1_210021800.1 _joined_ _translated_	HMUS00448100.1 _joined_ _translated_, HMUS00448200.1 _joined_ _translated_, HMUS00448300.1 _joined_ _translated_, HMUS00448600.1 _joined_ _translated_, HMUS00448800.1 _joined_ _translated_, HMUS00448900.1 _joined_ _translated_, HMUS00449000.1 _joined_ _translated_, HMUS00449100.1 _joined_ _translated_, HMUS00449200.1 _joined_ _translated_, HMUS00449400.1 _joined_ _translated_, HMUS00962400.1 _joi…	LBRM2903_010012400.1-p1 | transcript=LBRM2903_010012400.1 | gene=LBRM2903_010012400 | organism=Leishmania_braziliensis_MHOM/BR/75/M2903 | gene_product=PLAC8 family_ putative | transcript_product=PLAC8 family_ putative | location=LbrM2903_01_229200-229904_+_ | protein_length=234 | sequence_SO=chromosome | SO=protein_coding | is_pseudo=false, LBRM2903_010012500.1-p1 | transcript=LBRM2903_010012500.…	LdBPK_010710.1.1-p1 | transcript=LdBPK_010710.1.1 | gene=LdBPK_010710.1 | organism=Leishmania_donovani_BPK282A1 | gene_product=PLAC8 family_ putative | transcript_product=PLAC8 family_ putative | location=Ld01_v01s1_210395-211093_+_ | protein_length=232 | sequence_SO=chromosome | SO=protein_coding | is_pseudo=false, LdBPK_301450.1.1-p1 | transcript=LdBPK_301450.1.1 | gene=LdBPK_301450.1 | organis…	LINF_010012000-T1-p1 | transcript=LINF_010012000-T1 | gene=LINF_010012000 | organism=Leishmania_infantum_JPCM5 | gene_product=PLAC8 family - putative | transcript_product=PLAC8 family - putative | location=LinJ.01_206794-207495_+_ | protein_length=233 | sequence_SO=chromosome | SO=protein_coding | is_pseudo=false, LINF_300019500-T1-p1 | transcript=LINF_300019500-T1 | gene=LINF_300019500 | organis…	LmjF.01.0690_mRNA-p1 | transcript=LmjF.01.0690_mRNA | gene=LmjF.01.0690 | organism=Leishmania_major_strain_Friedlin | gene_product=PLAC8 family_ putative | transcript_product=PLAC8 family_ putative | location=LmjF.01_202894-203586_+_ | protein_length=230 | sequence_SO=chromosome | SO=protein_coding | is_pseudo=false, LmjF.30.1390_mRNA-p1 | transcript=LmjF.30.1390_mRNA | gene=LmjF.30.1390 | organi…	rna_LpyrH10_04_4060-p1 | transcript=rna_LpyrH10_04_4060 | gene=LpyrH10_04_4060 | organism=Leptomonas_pyrrhocoris_H10 | gene_product=hypothetical protein_ unknown function | transcript_product=hypothetical protein_ unknown function | location=LpyrH10_04_1087487-1087981_+_ | protein_length=165 | sequence_SO=chromosome | SO=protein_coding | is_pseudo=false, rna_LpyrH10_04_4080-p1 | transcript=rna_Lp…	rna_Lsey_0006_0150-1-p1 | transcript=rna_Lsey_0006_0150-1 | gene=Lsey_0006_0150 | organism=Leptomonas_seymouri_ATCC_30220 | gene_product=ama1 protein putative | transcript_product=ama1 protein putative | location=Lsey_0006_44836-45501_-_ | protein_length=221 | sequence_SO=contig | SO=protein_coding | is_pseudo=false, rna_Lsey_0006_0160-1-p1 | transcript=rna_Lsey_0006_0160-1 | gene=Lsey_0006_0160 …						DQ04_02791090-t26_1-p1 | transcript=DQ04_02791090-t26_1 | gene=DQ04_02791090 | organism=Trypanosoma_grayi_ANR4 | gene_product=ama1 protein | transcript_product=ama1 protein | location=JMRU01000279_14529-15044_+_ | protein_length=171 | sequence_SO=contig | SO=protein_coding | is_pseudo=false, DQ04_06191000-t26_1-p1 | transcript=DQ04_06191000-t26_1 | gene=DQ04_06191000 | organism=Trypanosoma_grayi_…		TM35_000023090-t36_1-p1 | transcript=TM35_000023090-t36_1 | gene=TM35_000023090 | organism=Trypanosoma_theileri_isolate_Edinburgh | gene_product=hypothetical protein | transcript_product=hypothetical protein | location=NBCO01000002_560050-560403_+_ | protein_length=117 | sequence_SO=contig | SO=protein_coding | is_pseudo=false, TM35_000023100-t36_1-p1 | transcript=TM35_000023100-t36_1 | gene=TM35…		222264-223053_1	318174-318402_1, 319950-320640_1
OG0000074	EPY25339 pep supercontig_Angomonas_deanei_Genome_Cont11868_191_976_1 gene_AGDE_11868 transcript_EPY25339 gene_biotype_protein_coding transcript_biotype_protein_coding description_casein kinase 1, EPY26759 pep supercontig_Angomonas_deanei_Genome_Cont11106_754_1770_1 gene_AGDE_11106 transcript_EPY26759 gene_biotype_protein_coding transcript_biotype_protein_coding description_casein kinase 1, EPY287…	CUF64299 pep supercontig_BSAL_BS_scaffold1335_12100_13338_1 gene_BSAL_64350 transcript_CUF64299 gene_biotype_protein_coding transcript_biotype_protein_coding description_serine-threonine protein kinase_ putative, CUG86775 pep supercontig_BSAL_BS_scaffold2250_22832_23929_1 gene_BSAL_94675 transcript_CUG86775 gene_biotype_protein_coding transcript_biotype_protein_coding description_casein kinase_ p…	CFAC1_020006300.1 _joined_ _translated_, CFAC1_240035300.1 _joined_ _translated_, CFAC1_240035400.1 _joined_ _translated_, CFAC1_320040800.1 _joined_ _translated_	HMUS00473600.1 _joined_ _translated_, HMUS00690000.1 _joined_ _translated_, HMUS00855500.1 _joined_ _translated_, HMUS01206400.1 _joined_ _translated_	LBRM2903_250024500.1-p1 | transcript=LBRM2903_250024500.1 | gene=LBRM2903_250024500 | organism=Leishmania_braziliensis_MHOM/BR/75/M2903 | gene_product=casein kinase I_ putative | transcript_product=casein kinase I_ putative | location=LbrM2903_25_708646-710196_-_ | protein_length=516 | sequence_SO=chromosome | SO=protein_coding | is_pseudo=false, LBRM2903_300042300.1-p1 | transcript=LBRM2903_3000…	LdBPK_251640.1.1-p1 | transcript=LdBPK_251640.1.1 | gene=LdBPK_251640.1 | organism=Leishmania_donovani_BPK282A1 | gene_product=casein kinase I_ putative | transcript_product=casein kinase I_ putative | location=Ld25_v01s1_624148-625704_-_ | protein_length=518 | sequence_SO=chromosome | SO=protein_coding | is_pseudo=false, LdBPK_303530.1.1-p1 | transcript=LdBPK_303530.1.1 | gene=LdBPK_303530.1 | o…	LINF_250022300-T1-p1 | transcript=LINF_250022300-T1 | gene=LINF_250022300 | organism=Leishmania_infantum_JPCM5 | gene_product=casein kinase I - putative | transcript_product=casein kinase I - putative | location=LinJ.25_629637-631193_-_ | protein_length=518 | sequence_SO=chromosome | SO=protein_coding | is_pseudo=false, LINF_300040500-T1-p1 | transcript=LINF_300040500-T1 | gene=LINF_300040500 | o…	LmjF.25.1580_mRNA-p1 | transcript=LmjF.25.1580_mRNA | gene=LmjF.25.1580 | organism=Leishmania_major_strain_Friedlin | gene_product=casein kinase I_ putative | transcript_product=casein kinase I_ putative | location=LmjF.25_644987-646504_-_ | protein_length=505 | sequence_SO=chromosome | SO=protein_coding | is_pseudo=false, LmjF.30.3470_mRNA-p1 | transcript=LmjF.30.3470_mRNA | gene=LmjF.30.3470 | …	rna_LpyrH10_01_2720-p1 | transcript=rna_LpyrH10_01_2720 | gene=LpyrH10_01_2720 | organism=Leptomonas_pyrrhocoris_H10 | gene_product=casein kinase I_ putative_ putative mitochondrial | transcript_product=casein kinase I_ putative_ putative mitochondrial | location=LpyrH10_01_908767-909756_+_ | protein_length=330 | sequence_SO=chromosome | SO=protein_coding | is_pseudo=false, rna_LpyrH10_01_2730-p1…	rna_Lsey_0012_0590-1-p1 | transcript=rna_Lsey_0012_0590-1 | gene=Lsey_0012_0590 | organism=Leptomonas_seymouri_ATCC_30220 | gene_product=casein kinase I putative | transcript_product=casein kinase I putative | location=Lsey_0012_167728-168627_+_ | protein_length=299 | sequence_SO=contig | SO=protein_coding | is_pseudo=false, rna_Lsey_0231_0030-1-p1 | transcript=rna_Lsey_0231_0030-1 | gene=Lsey_02…	Tb927.3.1630_mRNA-p1 | transcript=Tb927.3.1630_mRNA | gene=Tb927.3.1630 | organism=Trypanosoma_brucei_brucei_TREU927 | gene_product=casein kinase 1_ putative | transcript_product=casein kinase 1_ putative | location=Tb927_03_v5.1_431779-432981_-_ | protein_length=400 | sequence_SO=chromosome | SO=protein_coding | is_pseudo=false, Tb927.5.790_mRNA-p1 | transcript=Tb927.5.790_mRNA | gene=Tb927.5.79…	Tbg972.3.1460_mRNA-p1 | transcript=Tbg972.3.1460_mRNA | gene=Tbg972.3.1460 | organism=Trypanosoma_brucei_gambiense_DAL972 | gene_product=casein kinase 1_ putative | transcript_product=casein kinase 1_ putative | location=Tbg972_03_350360-351562_-_ | protein_length=400 | sequence_SO=chromosome | SO=protein_coding | is_pseudo=false, Tbg972.5.1120_mRNA-p1 | transcript=Tbg972.5.1120_mRNA | gene=Tbg97…	TcIL3000_0_17490.1-p1 | transcript=TcIL3000_0_17490.1 | gene=TcIL3000_0_17490 | organism=Trypanosoma_congolense_IL3000 | gene_product=Protein kinase domain containing protein_ putative | transcript_product=Protein kinase domain containing protein_ putative | location=T.congo_bin_contig_689_2656-3222_+_ | protein_length=188 | sequence_SO=contig | SO=protein_coding | is_pseudo=false, TcIL3000_0_321…		TevSTIB805.3.1630-t26_1-p1 | transcript=TevSTIB805.3.1630-t26_1 | gene=TevSTIB805.3.1630 | organism=Trypanosoma_evansi_strain_STIB_805 | gene_product=casein kinase 1_ putative | transcript_product=casein kinase 1_ putative | location=STIB805_Chr03_420748-421950_-_ | protein_length=400 | sequence_SO=chromosome | SO=protein_coding | is_pseudo=false, TevSTIB805.5.900-t26_1-p1 | transcript=TevSTIB805…	DQ04_00061160-t26_1-p1 | transcript=DQ04_00061160-t26_1 | gene=DQ04_00061160 | organism=Trypanosoma_grayi_ANR4 | gene_product=putative casein kinase 1 isoform 2 | transcript_product=putative casein kinase 1 isoform 2 | location=JMRU01000006_21870-23039_-_ | protein_length=389 | sequence_SO=contig | SO=protein_coding | is_pseudo=false, DQ04_15941000-t26_1-p1 | transcript=DQ04_15941000-t26_1 | gene…	TRSC58_00128-t26_1-p1 | transcript=TRSC58_00128-t26_1 | gene=TRSC58_00128 | organism=Trypanosoma_rangeli_SC58 | gene_product=casein kinase 1 | transcript_product=casein kinase 1 | location=AUPL01000128_483-1460_+_ | protein_length=325 | sequence_SO=contig | SO=protein_coding | is_pseudo=false, TRSC58_03307-t26_1-p1 | transcript=TRSC58_03307-t26_1 | gene=TRSC58_03307 | organism=Trypanosoma_rangeli…	TM35_000071300-t36_1-p1 | transcript=TM35_000071300-t36_1 | gene=TM35_000071300 | organism=Trypanosoma_theileri_isolate_Edinburgh | gene_product=casein kinase 1 isoform 2 | transcript_product=casein kinase 1 isoform 2 | location=NBCO01000007_62669-63832_-_ | protein_length=387 | sequence_SO=contig | SO=protein_coding | is_pseudo=false, TM35_000111940-t36_1-p1 | transcript=TM35_000111940-t36_1 | g…	TvY486_0000030_mRNA-p1 | transcript=TvY486_0000030_mRNA | gene=TvY486_0000030 | organism=Trypanosoma_vivax_Y486 | gene_product=casein kinase_ putative | transcript_product=casein kinase_ putative | location=TvY486_bin_archived_contig_4_322-903_+_ | protein_length=193 | sequence_SO=contig | SO=protein_coding | is_pseudo=false, TvY486_0026270_mRNA-p1 | transcript=TvY486_0026270_mRNA | gene=TvY486_0…	261850-263443_1	251698-253291_1, 444832-445825_1, 446923-447997_1
OG0000075	EPY33963 pep supercontig_Angomonas_deanei_Genome_Cont8129_414_1904_-1 gene_AGDE_08129 transcript_EPY33963 gene_biotype_protein_coding transcript_biotype_protein_coding description_membrane-bound acid phosphatase precursor, EPY34808 pep supercontig_Angomonas_deanei_Genome_Cont7828_1980_3521_1 gene_AGDE_07828 transcript_EPY34808 gene_biotype_protein_coding transcript_biotype_protein_coding descript…	CUF97947 pep supercontig_BSAL_BS_scaffold142_16705_18270_1 gene_BSAL_04320 transcript_CUF97947 gene_biotype_protein_coding transcript_biotype_protein_coding description_membrane-bound acid phosphatase 2_ putative	CFAC1_000325300.1 _joined_ _translated_, CFAC1_000325600.1 _joined_ _translated_, CFAC1_130011000.1 _joined_ _translated_, CFAC1_130011100.1 _joined_ _translated_, CFAC1_220025000.1 _joined_ _translated_, CFAC1_300035900.1 _joined_ _translated_, CFAC1_300036100.1 _joined_ _translated_, CFAC1_350071200.1 _joined_ _translated_, CFAC1_350071300.1 _joined_ _translated_, CFAC1_350071400.1 _joined_ _tr…	HMUS00363800.1 _joined_ _translated_, HMUS00363900.1 _joined_ _translated_, HMUS00364000.1 _joined_ _translated_, HMUS00364100.1 _joined_ _translated_, HMUS00559900.1 _joined_ _translated_, HMUS00560000.1 _joined_ _translated_, HMUS00560100.1 _joined_ _translated_, HMUS00942900.1 _joined_ _translated_, HMUS00943000.1 _joined_ _translated_, HMUS00943200.1 _joined_ _translated_, HMUS00943300.1 _joi…	LBRM2903_230022800.1-p1 | transcript=LBRM2903_230022800.1 | gene=LBRM2903_230022800 | organism=Leishmania_braziliensis_MHOM/BR/75/M2903 | gene_product=membrane-bound acid phosphatase 2 | transcript_product=membrane-bound acid phosphatase 2 | location=LbrM2903_23_607100-608758_+_ | protein_length=552 | sequence_SO=chromosome | SO=protein_coding | is_pseudo=false, LBRM2903_280035700.1-p1 | transcri…	LdBPK_231430.1.1-p1 | transcript=LdBPK_231430.1.1 | gene=LdBPK_231430.1 | organism=Leishmania_donovani_BPK282A1 | gene_product=membrane-bound acid phosphatase 2 | transcript_product=membrane-bound acid phosphatase 2 | location=Ld23_v01s1_570713-572308_+_ | protein_length=531 | sequence_SO=chromosome | SO=protein_coding | is_pseudo=false, LdBPK_282850.1.1-p1 | transcript=LdBPK_282850.1.1 | gene=Ld…	LINF_230020800-T1-p1 | transcript=LINF_230020800-T1 | gene=LINF_230020800 | organism=Leishmania_infantum_JPCM5 | gene_product=membrane-bound acid phosphatase 2 | transcript_product=membrane-bound acid phosphatase 2 | location=LinJ.23_577879-579477_+_ | protein_length=532 | sequence_SO=chromosome | SO=protein_coding | is_pseudo=false, LINF_280033800-T1-p1 | transcript=LINF_280033800-T1 | gene=LINF…	LmjF.23.1170_mRNA-p1 | transcript=LmjF.23.1170_mRNA | gene=LmjF.23.1170 | organism=Leishmania_major_strain_Friedlin | gene_product=membrane-bound acid phosphatase 2 | transcript_product=membrane-bound acid phosphatase 2 | location=LmjF.23_561260-562888_+_ | protein_length=542 | sequence_SO=chromosome | SO=protein_coding | is_pseudo=false, LmjF.28.2650_mRNA-p1 | transcript=LmjF.28.2650_mRNA | gene…	rna_LpyrH10_02_4890-p1 | transcript=rna_LpyrH10_02_4890 | gene=LpyrH10_02_4890 | organism=Leptomonas_pyrrhocoris_H10 | gene_product=membrane-bound acid phosphatase_ putative | transcript_product=membrane-bound acid phosphatase_ putative | location=LpyrH10_02_1397500-1398594_-_ | protein_length=365 | sequence_SO=chromosome | SO=protein_coding | is_pseudo=false, rna_LpyrH10_03_2160-p1 | transcript=…	rna_Lsey_0104_0010-1-p1 | transcript=rna_Lsey_0104_0010-1 | gene=Lsey_0104_0010 | organism=Leptomonas_seymouri_ATCC_30220 | gene_product=histidine secretory acid phosphatase putative | transcript_product=histidine secretory acid phosphatase putative | location=Lsey_0104_2211-3587_+_ | protein_length=458 | sequence_SO=contig | SO=protein_coding | is_pseudo=false, rna_Lsey_0106_0050-1-p1 | transcri…	Tb927.10.7140_mRNA-p1 | transcript=Tb927.10.7140_mRNA | gene=Tb927.10.7140 | organism=Trypanosoma_brucei_brucei_TREU927 | gene_product=membrane-bound acid phosphatase 2 | transcript_product=membrane-bound acid phosphatase 2 | location=Tb927_10_v5.1_1798287-1799792_+_ | protein_length=501 | sequence_SO=chromosome | SO=protein_coding | is_pseudo=false, Tb927.11.13130_mRNA-p1 | transcript=Tb927.11.1…	Tbg972.10.8740_mRNA-p1 | transcript=Tbg972.10.8740_mRNA | gene=Tbg972.10.8740 | organism=Trypanosoma_brucei_gambiense_DAL972 | gene_product=membrane-bound acid phosphatase 2_ putative | transcript_product=membrane-bound acid phosphatase 2_ putative | location=Tbg972_10_1734422-1736008_+_ | protein_length=528 | sequence_SO=chromosome | SO=protein_coding | is_pseudo=false, Tbg972.11.14650_mRNA-p1 |…	TcIL3000.11.13530.1-p1 | transcript=TcIL3000.11.13530.1 | gene=TcIL3000.11.13530 | organism=Trypanosoma_congolense_IL3000 | gene_product=membrane-bound acid phosphatase 2 | transcript_product=membrane-bound acid phosphatase 2 | location=T.congo.pschr.11_3660070-3661560_-_ | protein_length=496 | sequence_SO=chromosome | SO=protein_coding | is_pseudo=false		TevSTIB805.10.7580-t26_1-p1 | transcript=TevSTIB805.10.7580-t26_1 | gene=TevSTIB805.10.7580 | organism=Trypanosoma_evansi_strain_STIB_805 | gene_product=membrane-bound acid phosphatase 2 | transcript_product=membrane-bound acid phosphatase 2 | location=STIB805_Chr10_1780168-1781673_+_ | protein_length=501 | sequence_SO=chromosome | SO=protein_coding | is_pseudo=false, TevSTIB805.11_01.13570-t26_1…	DQ04_16081000-t26_1-p1 | transcript=DQ04_16081000-t26_1 | gene=DQ04_16081000 | organism=Trypanosoma_grayi_ANR4 | gene_product=putative membrane-bound acid phosphatase 2 | transcript_product=putative membrane-bound acid phosphatase 2 | location=JMRU01001607_89-1258_+_ | protein_length=389 | sequence_SO=contig | SO=protein_coding | is_pseudo=false	TRSC58_02259-t26_1-p1 | transcript=TRSC58_02259-t26_1 | gene=TRSC58_02259 | organism=Trypanosoma_rangeli_SC58 | gene_product=membrane-bound acid phosphatase 2 | transcript_product=membrane-bound acid phosphatase 2 | location=AUPL01002259_384-1934_+_ | protein_length=516 | sequence_SO=contig | SO=protein_coding | is_pseudo=false, TRSC58_06987-t26_1-p1 | transcript=TRSC58_06987-t26_1 | gene=TRSC58_…	TM35_000022370-t36_1-p1 | transcript=TM35_000022370-t36_1 | gene=TM35_000022370 | organism=Trypanosoma_theileri_isolate_Edinburgh | gene_product=membrane-bound acid phosphatase 2 | transcript_product=membrane-bound acid phosphatase 2 | location=NBCO01000002_382232-383800_-_ | protein_length=522 | sequence_SO=contig | SO=protein_coding | is_pseudo=false, TM35_000321840-t36_1-p1 | transcript=TM35_0…	TvY486_1113970_mRNA-p1 | transcript=TvY486_1113970_mRNA | gene=TvY486_1113970 | organism=Trypanosoma_vivax_Y486 | gene_product=membrane-bound acid phosphatase 2_ putative | transcript_product=membrane-bound acid phosphatase 2_ putative | location=TvY486_11_3725785-3726543_-_ | protein_length=252 | sequence_SO=chromosome | SO=protein_coding | is_pseudo=false	1949442-1951185_1, 1957451-1959008_1
OG0000076	EPY25848 pep supercontig_Angomonas_deanei_Genome_Cont11667_606_1283_-1 gene_AGDE_11667 transcript_EPY25848 gene_biotype_protein_coding transcript_biotype_protein_coding description_actin beta/gamma 1, EPY33653 pep supercontig_Angomonas_deanei_Genome_Cont8176_454_1659_1 gene_AGDE_08176 transcript_EPY33653 gene_biotype_protein_coding transcript_biotype_protein_coding description_actin beta/gamma 1,…	CUF04194 pep supercontig_BSAL_BS_scaffold1208_16330_17505_1 gene_BSAL_58450 transcript_CUF04194 gene_biotype_protein_coding transcript_biotype_protein_coding description_actin 2_ putative, CUG34251 pep supercontig_BSAL_BS_scaffold1683_593_2093_1 gene_BSAL_77955 transcript_CUG34251 gene_biotype_protein_coding transcript_biotype_protein_coding description_actin-like protein_ putative, CUG41465 pep …	CFAC1_000070100.1 _joined_ _translated_, CFAC1_000192300.1 _joined_ _translated_, CFAC1_190015700.1 _joined_ _translated_, CFAC1_350034200.1 _joined_ _translated_	HMUS00263100.1 _joined_ _translated_, HMUS00810200.1 _joined_ _translated_, HMUS01049500.1 _joined_ _translated_	LBRM2903_040020500.1-p1 | transcript=LBRM2903_040020500.1 | gene=LBRM2903_040020500 | organism=Leishmania_braziliensis_MHOM/BR/75/M2903 | gene_product=actin | transcript_product=actin | location=LbrM2903_04_497551-498681_-_ | protein_length=376 | sequence_SO=chromosome | SO=protein_coding | is_pseudo=false, LBRM2903_190020000.1-p1 | transcript=LBRM2903_190020000.1 | gene=LBRM2903_190020000 | orga…	LdBPK_041250.1.1-p1 | transcript=LdBPK_041250.1.1 | gene=LdBPK_041250.1 | organism=Leishmania_donovani_BPK282A1 | gene_product=actin | transcript_product=actin | location=Ld04_v01s1_474221-475351_-_ | protein_length=376 | sequence_SO=chromosome | SO=protein_coding | is_pseudo=false, LdBPK_191190.1.1-p1 | transcript=LdBPK_191190.1.1 | gene=LdBPK_191190.1 | organism=Leishmania_donovani_BPK282A1 | g…	LINF_040017600-T1-p1 | transcript=LINF_040017600-T1 | gene=LINF_040017600 | organism=Leishmania_infantum_JPCM5 | gene_product=actin | transcript_product=actin | location=LinJ.04_461315-462445_-_ | protein_length=376 | sequence_SO=chromosome | SO=protein_coding | is_pseudo=false, LINF_190017400-T1-p1 | transcript=LINF_190017400-T1 | gene=LINF_190017400 | organism=Leishmania_infantum_JPCM5 | gene_p…	LmjF.04.1230_mRNA-p1 | transcript=LmjF.04.1230_mRNA | gene=LmjF.04.1230 | organism=Leishmania_major_strain_Friedlin | gene_product=actin | transcript_product=actin | location=LmjF.04_467442-468572_-_ | protein_length=376 | sequence_SO=chromosome | SO=protein_coding | is_pseudo=false, LmjF.19.1200_mRNA-p1 | transcript=LmjF.19.1200_mRNA | gene=LmjF.19.1200 | organism=Leishmania_major_strain_Friedli…	rna_LpyrH10_04_1970-1-p1 | transcript=rna_LpyrH10_04_1970-1 | gene=LpyrH10_04_1970 | organism=Leptomonas_pyrrhocoris_H10 | gene_product=actin-related protein 2_ putative | transcript_product=actin-related protein 2_ putative | location=LpyrH10_04_526273-527616_+_ | protein_length=448 | sequence_SO=chromosome | SO=protein_coding | is_pseudo=false, rna_LpyrH10_06_0900-p1 | transcript=rna_LpyrH10_06…	rna_Lsey_0030_0200-1-p1 | transcript=rna_Lsey_0030_0200-1 | gene=Lsey_0030_0200 | organism=Leptomonas_seymouri_ATCC_30220 | gene_product=actin-related protein 2 putative | transcript_product=actin-related protein 2 putative | location=Lsey_0030_94759-96144_+_ | protein_length=461 | sequence_SO=contig | SO=protein_coding | is_pseudo=false, rna_Lsey_0091_0230-1-p1 | transcript=rna_Lsey_0091_0230-1 …	Tb927.10.15800_mRNA-p1 | transcript=Tb927.10.15800_mRNA | gene=Tb927.10.15800 | organism=Trypanosoma_brucei_brucei_TREU927 | gene_product=actin related protein 2_ putative | transcript_product=actin related protein 2_ putative | location=Tb927_10_v5.1_3903839-3905041_+_ | protein_length=400 | sequence_SO=chromosome | SO=protein_coding | is_pseudo=false, Tb927.11.10110_mRNA-p1 | transcript=Tb927.1…	Tbg972.10.19350_mRNA-p1 | transcript=Tbg972.10.19350_mRNA | gene=Tbg972.10.19350 | organism=Trypanosoma_brucei_gambiense_DAL972 | gene_product=actin-like protein 2_ putative_ _fragment_ | transcript_product=actin-like protein 2_ putative_ _fragment_ | location=Tbg972_10_3798079-3798690_+_ | protein_length=204 | sequence_SO=chromosome | SO=protein_coding | is_pseudo=false, Tbg972.10.19390_mRNA-p1 …	TcIL3000.11.10600.1-p1 | transcript=TcIL3000.11.10600.1 | gene=TcIL3000.11.10600 | organism=Trypanosoma_congolense_IL3000 | gene_product=actin-like protein_ putative | transcript_product=actin-like protein_ putative | location=T.congo.pschr.11_2800901-2802073_+_ | protein_length=390 | sequence_SO=chromosome | SO=protein_coding | is_pseudo=false, TcIL3000_0_09560.1-p1 | transcript=TcIL3000_0_09560…		TevSTIB805.10.16640-t26_1-p1 | transcript=TevSTIB805.10.16640-t26_1 | gene=TevSTIB805.10.16640 | organism=Trypanosoma_evansi_strain_STIB_805 | gene_product=actin related protein 2_ putative | transcript_product=actin related protein 2_ putative | location=STIB805_Chr10_3880430-3881632_+_ | protein_length=400 | sequence_SO=chromosome | SO=protein_coding | is_pseudo=false, TevSTIB805.11_01.10420-t2…	DQ04_00521160-t26_1-p1 | transcript=DQ04_00521160-t26_1 | gene=DQ04_00521160 | organism=Trypanosoma_grayi_ANR4 | gene_product=actin 2 | transcript_product=actin 2 | location=JMRU01000052_29952-31106_-_ | protein_length=384 | sequence_SO=contig | SO=protein_coding | is_pseudo=false, DQ04_00531190-t26_1-p1 | transcript=DQ04_00531190-t26_1 | gene=DQ04_00531190 | organism=Trypanosoma_grayi_ANR4 | gen…	TRSC58_00036-t26_1-p1 | transcript=TRSC58_00036-t26_1 | gene=TRSC58_00036 | organism=Trypanosoma_rangeli_SC58 | gene_product=actin beta/gamma 1 | transcript_product=actin beta/gamma 1 | location=AUPL01000036_320-1450_+_ | protein_length=376 | sequence_SO=contig | SO=protein_coding | is_pseudo=false, TRSC58_00297-t26_1-p1 | transcript=TRSC58_00297-t26_1 | gene=TRSC58_00297 | organism=Trypanosoma_r…	TM35_000031440-t36_1-p1 | transcript=TM35_000031440-t36_1 | gene=TM35_000031440 | organism=Trypanosoma_theileri_isolate_Edinburgh | gene_product=putative actin-related protein 2 | transcript_product=putative actin-related protein 2 | location=NBCO01000003_100692-101891_-_ | protein_length=399 | sequence_SO=contig | SO=protein_coding | is_pseudo=false, TM35_000064060-t36_1-p1 | transcript=TM35_000…	TvY486_0018800_mRNA-p1 | transcript=TvY486_0018800_mRNA | gene=TvY486_0018800 | organism=Trypanosoma_vivax_Y486 | gene_product=actin-like protein_ putative | transcript_product=actin-like protein_ putative | location=TvY486_bin_archived_contig_3533_63-947_+_ | protein_length=294 | sequence_SO=contig | SO=protein_coding | is_pseudo=false, TvY486_0903650_mRNA-p1 | transcript=TvY486_0903650_mRNA | g…	1708356-1709607_1	1688762-1689893_1, 1690758-1691889_1, 239712-240801_1
OG0000077	EPY19383 pep supercontig_Angomonas_deanei_Genome_Cont14677_316_5853_1 gene_AGDE_15265 transcript_EPY19383 gene_biotype_protein_coding transcript_biotype_protein_coding description_hypothetical protein, EPY20713 pep supercontig_Angomonas_deanei_Genome_Cont14053_16_4641_1 gene_AGDE_14510 transcript_EPY20713 gene_biotype_protein_coding transcript_biotype_protein_coding description_hypothetical prote…	CUE72685 pep supercontig_BSAL_BS_scaffold1119_3_7662_1 gene_BSAL_54400 transcript_CUE72685 gene_biotype_protein_coding transcript_biotype_protein_coding description_transmembrane protein_ putative, CUE72717 pep supercontig_BSAL_BS_scaffold1120_2498_8029_1 gene_BSAL_54420 transcript_CUE72717 gene_biotype_protein_coding transcript_biotype_protein_coding description_Hypothetical protein_ putative, C…	CFAC1_000042900.1 _joined_ _translated_, CFAC1_130005400.1 _joined_ _translated_, CFAC1_200024700.1 _joined_ _translated_, CFAC1_200024800.1 _joined_ _translated_, CFAC1_250023900.1 _joined_ _translated_	HMUS00339400.1 _joined_ _translated_, HMUS00840500.1 _joined_ _translated_					rna_LpyrH10_07_2020-p1 | transcript=rna_LpyrH10_07_2020 | gene=LpyrH10_07_2020 | organism=Leptomonas_pyrrhocoris_H10 | gene_product=transmembrane protein_ putative | transcript_product=transmembrane protein_ putative | location=LpyrH10_07_637395-641609_+_ | protein_length=1405 | sequence_SO=chromosome | SO=protein_coding | is_pseudo=false, rna_LpyrH10_07_2030-1-p1 | transcript=rna_LpyrH10_07_2030…	rna_Lsey_0002_0080-1-p1 | transcript=rna_Lsey_0002_0080-1 | gene=Lsey_0002_0080 | organism=Leptomonas_seymouri_ATCC_30220 | gene_product=subtilisin-like serine peptidase | transcript_product=subtilisin-like serine peptidase | location=Lsey_0002_20069-25183_+_ | protein_length=1704 | sequence_SO=contig | SO=protein_coding | is_pseudo=false	Tb927.3.4230_mRNA-p1 | transcript=Tb927.3.4230_mRNA | gene=Tb927.3.4230 | organism=Trypanosoma_brucei_brucei_TREU927 | gene_product=serine peptidase_ clan SB_ family S8-like protein | transcript_product=serine peptidase_ clan SB_ family S8-like protein | location=Tb927_03_v5.1_1190317-1194483_-_ | protein_length=1388 | sequence_SO=chromosome | SO=protein_coding | is_pseudo=false	Tbg972.3.4650_mRNA-p1 | transcript=Tbg972.3.4650_mRNA | gene=Tbg972.3.4650 | organism=Trypanosoma_brucei_gambiense_DAL972 | gene_product=serine peptidase_ clan SB_ family S8-like protein | transcript_product=serine peptidase_ clan SB_ family S8-like protein | location=Tbg972_03_1069589-1073755_-_ | protein_length=1388 | sequence_SO=chromosome | SO=protein_coding | is_pseudo=false			TevSTIB805.3.4470-t26_1-p1 | transcript=TevSTIB805.3.4470-t26_1 | gene=TevSTIB805.3.4470 | organism=Trypanosoma_evansi_strain_STIB_805 | gene_product=subtilisin-like serine peptidase_serine peptidase_ clan SB_ family S8-like protein | transcript_product=subtilisin-like serine peptidase_serine peptidase_ clan SB_ family S8-like protein | location=STIB805_Chr03_1176512-1180678_-_ | protein_length=1…	DQ04_00771150-t26_1-p1 | transcript=DQ04_00771150-t26_1 | gene=DQ04_00771150 | organism=Trypanosoma_grayi_ANR4 | gene_product=subtilisin-like serine peptidase | transcript_product=subtilisin-like serine peptidase | location=JMRU01000077_27015-31289_+_ | protein_length=1424 | sequence_SO=contig | SO=protein_coding | is_pseudo=false	TRSC58_05432-t26_1-p1 | transcript=TRSC58_05432-t26_1 | gene=TRSC58_05432 | organism=Trypanosoma_rangeli_SC58 | gene_product=hypothetical protein | transcript_product=hypothetical protein | location=AUPL01005432_389-2863_-_ | protein_length=824 | sequence_SO=contig | SO=protein_coding | is_pseudo=false	TM35_000092800-t36_1-p1 | transcript=TM35_000092800-t36_1 | gene=TM35_000092800 | organism=Trypanosoma_theileri_isolate_Edinburgh | gene_product=subtilisin-like serine peptidase | transcript_product=subtilisin-like serine peptidase | location=NBCO01000009_482065-486549_-_ | protein_length=1494 | sequence_SO=contig | SO=protein_coding | is_pseudo=false	TvY486_0303500_mRNA-p1 | transcript=TvY486_0303500_mRNA | gene=TvY486_0303500 | organism=Trypanosoma_vivax_Y486 | gene_product=subtilisin-like serine peptidase_ putative_ _fragment_ | transcript_product=subtilisin-like serine peptidase_ putative_ _fragment_ | location=TvY486_03_1065338-1069644_-_ | protein_length=1401 | sequence_SO=chromosome | SO=protein_coding | is_pseudo=false	397681-403465_1
OG0000078	EPY20427 pep supercontig_Angomonas_deanei_Genome_Cont14184_213_995_-1 gene_AGDE_14680 transcript_EPY20427 gene_biotype_protein_coding transcript_biotype_protein_coding description_hypothetical protein, EPY25390 pep supercontig_Angomonas_deanei_Genome_Cont11817_306_2948_1 gene_AGDE_11817 transcript_EPY25390 gene_biotype_protein_coding transcript_biotype_protein_coding description_Ca2+ transporting…	CUG09857 pep supercontig_BSAL_BS_scaffold1583_17918_21205_1 gene_BSAL_74345 transcript_CUG09857 gene_biotype_protein_coding transcript_biotype_protein_coding description_hydrogen potassium-exchanging ATPase 4a_ putative, CUG47751 pep supercontig_BSAL_BS_scaffold1745_69144_72413_1 gene_BSAL_80010 transcript_CUG47751 gene_biotype_protein_coding transcript_biotype_protein_coding description_calcium-…	CFAC1_090013700.1 _joined_ _translated_, CFAC1_090013800.1 _joined_ _translated_, CFAC1_090014000.1 _joined_ _translated_, CFAC1_090014100.1 _joined_ _translated_, CFAC1_090014200.1 _joined_ _translated_, CFAC1_150013700.1 _joined_ _translated_, CFAC1_350018600.1 _joined_ _translated_	HMUS00295200.1 _joined_ _translated_, HMUS00483800.1 _joined_ _translated_, HMUS00484000.1 _joined_ _translated_, HMUS00484100.1 _joined_ _translated_, HMUS00577600.1 _joined_ _translated_	LBRM2903_070013900.1-p1 | transcript=LBRM2903_070013900.1 | gene=LBRM2903_070013900 | organism=Leishmania_braziliensis_MHOM/BR/75/M2903 | gene_product=P-type ATPase_ putative | transcript_product=P-type ATPase_ putative | location=LbrM2903_07_339043-339897_+_ | protein_length=284 | sequence_SO=chromosome | SO=protein_coding | is_pseudo=false, LBRM2903_070014100.1-p1 | transcript=LBRM2903_07001410…	LdBPK_070700.1.1-p1 | transcript=LdBPK_070700.1.1 | gene=LdBPK_070700.1 | organism=Leishmania_donovani_BPK282A1 | gene_product=vacuolar-type Ca2+-ATPase_ putative _fragment_ | transcript_product=vacuolar-type Ca2+-ATPase_ putative _fragment_ | location=Ld07_v01s1_285603-288413_+_ | protein_length=937 | sequence_SO=chromosome | SO=protein_coding | is_pseudo=false, LdBPK_070720.1.1-p1 | transcript=…	LINF_070011900-T1-p1 | transcript=LINF_070011900-T1 | gene=LINF_070011900 | organism=Leishmania_infantum_JPCM5 | gene_product=vacuolar-type Ca2+-ATPase - putative | transcript_product=vacuolar-type Ca2+-ATPase - putative | location=LinJ.07_289729-293043_+_ | protein_length=1104 | sequence_SO=chromosome | SO=protein_coding | is_pseudo=false, LINF_070012100-T1-p1 | transcript=LINF_070012100-T1 | ge…	LmjF.07.0630_mRNA-p1 | transcript=LmjF.07.0630_mRNA | gene=LmjF.07.0630 | organism=Leishmania_major_strain_Friedlin | gene_product=vacuolar-type Ca2+-ATPase_ putative | transcript_product=vacuolar-type Ca2+-ATPase_ putative | location=LmjF.07_289984-293298_+_ | protein_length=1104 | sequence_SO=chromosome | SO=protein_coding | is_pseudo=false, LmjF.07.0650_mRNA-p1 | transcript=LmjF.07.0650_mRNA |…	rna_LpyrH10_19_0700-p1 | transcript=rna_LpyrH10_19_0700 | gene=LpyrH10_19_0700 | organism=Leptomonas_pyrrhocoris_H10 | gene_product=calcium-transporting ATPase_ putative | transcript_product=calcium-transporting ATPase_ putative | location=LpyrH10_19_193556-197212_-_ | protein_length=1219 | sequence_SO=chromosome | SO=protein_coding | is_pseudo=false, rna_LpyrH10_21_0520-p1 | transcript=rna_LpyrH…	rna_Lsey_0067_0110-1-p1 | transcript=rna_Lsey_0067_0110-1 | gene=Lsey_0067_0110 | organism=Leptomonas_seymouri_ATCC_30220 | gene_product=calcium-transporting ATPase putative | transcript_product=calcium-transporting ATPase putative | location=Lsey_0067_39252-42905_+_ | protein_length=1217 | sequence_SO=contig | SO=protein_coding | is_pseudo=false, rna_Lsey_0132_0080-1-p1 | transcript=rna_Lsey_013…	Tb11.v5.0712.1-p1 | transcript=Tb11.v5.0712.1 | gene=Tb11.v5.0712 | organism=Trypanosoma_brucei_brucei_TREU927 | gene_product=calcium-transporting ATPase_ putative | transcript_product=calcium-transporting ATPase_ putative | location=Tb927_11_bin_v5.1_3621753-3624206_-_ | protein_length=817 | sequence_SO=contig | SO=protein_coding | is_pseudo=false, Tb927.10.11620_mRNA-p1 | transcript=Tb927.10.11…	Tbg972.10.13990_mRNA-p1 | transcript=Tbg972.10.13990_mRNA | gene=Tbg972.10.13990 | organism=Trypanosoma_brucei_gambiense_DAL972 | gene_product=calcium-transporting ATPase_ putative | transcript_product=calcium-transporting ATPase_ putative | location=Tbg972_10_2721352-2724654_+_ | protein_length=1100 | sequence_SO=chromosome | SO=protein_coding | is_pseudo=false, Tbg972.8.740_mRNA-p1 | transcript…	TcIL3000_0_19160.1-p1 | transcript=TcIL3000_0_19160.1 | gene=TcIL3000_0_19160 | organism=Trypanosoma_congolense_IL3000 | gene_product=vacuolar-type Ca2+-ATPase_ putative | transcript_product=vacuolar-type Ca2+-ATPase_ putative | location=T.congo_bin_contig_761_1268-4612_+_ | protein_length=1114 | sequence_SO=contig | SO=protein_coding | is_pseudo=false, TcIL3000_10_9830.1-p1 | transcript=TcIL3000…		TevSTIB805.10.12190-t26_1-p1 | transcript=TevSTIB805.10.12190-t26_1 | gene=TevSTIB805.10.12190 | organism=Trypanosoma_evansi_strain_STIB_805 | gene_product=calcium-transporting ATPase_ putative | transcript_product=calcium-transporting ATPase_ putative | location=STIB805_Chr10_2812422-2815724_+_ | protein_length=1100 | sequence_SO=chromosome | SO=protein_coding | is_pseudo=false, TevSTIB805.8.106…	DQ04_03221040-t26_1-p1 | transcript=DQ04_03221040-t26_1 | gene=DQ04_03221040 | organism=Trypanosoma_grayi_ANR4 | gene_product=calcium-transporting ATPase | transcript_product=calcium-transporting ATPase | location=JMRU01000322_11557-14694_+_ | protein_length=1045 | sequence_SO=contig | SO=protein_coding | is_pseudo=false, DQ04_10801000-t26_1-p1 | transcript=DQ04_10801000-t26_1 | gene=DQ04_1080100…	TRSC58_00751-t26_1-p1 | transcript=TRSC58_00751-t26_1 | gene=TRSC58_00751 | organism=Trypanosoma_rangeli_SC58 | gene_product=calcium-transporting ATPase | transcript_product=calcium-transporting ATPase | location=AUPL01000751_305-3505_+_ | protein_length=1066 | sequence_SO=contig | SO=protein_coding | is_pseudo=false, TRSC58_03215-t26_1-p1 | transcript=TRSC58_03215-t26_1 | gene=TRSC58_03215 | org…	TM35_000083530-t36_1-p1 | transcript=TM35_000083530-t36_1 | gene=TM35_000083530 | organism=Trypanosoma_theileri_isolate_Edinburgh | gene_product=calcium-transporting ATPase | transcript_product=calcium-transporting ATPase | location=NBCO01000008_621999-625295_+_ | protein_length=1098 | sequence_SO=contig | SO=protein_coding | is_pseudo=false, TM35_000202020-t36_1-p1 | transcript=TM35_000202020-t3…	TvY486_0800600_mRNA-p1 | transcript=TvY486_0800600_mRNA | gene=TvY486_0800600 | organism=Trypanosoma_vivax_Y486 | gene_product=vacuolar-type Ca2+-ATPase_ putative | transcript_product=vacuolar-type Ca2+-ATPase_ putative | location=TvY486_08_200471-203728_-_ | protein_length=1085 | sequence_SO=chromosome | SO=protein_coding | is_pseudo=false	1189958-1193348_1, 292256-295630_1, 302729-303398_1	2503861-2507167_1, 2510981-2514341_1, 371617-373417_1, 6389-8189_1
OG0000079	EPY38467 pep supercontig_Angomonas_deanei_Genome_Cont5462_54_230_1 gene_AGDE_05462 transcript_EPY38467 gene_biotype_protein_coding transcript_biotype_protein_coding description_RING-box protein 1, EPY38763 pep supercontig_Angomonas_deanei_Genome_Cont5166_139_510_-1 gene_AGDE_05166 transcript_EPY38763 gene_biotype_protein_coding transcript_biotype_protein_coding description_anaphase-promoting comp…	CUG54880 pep supercontig_BSAL_BS_scaffold1780_8884_9327_1 gene_BSAL_81020 transcript_CUG54880 gene_biotype_protein_coding transcript_biotype_protein_coding description_zinc finger protein_ putative, CUG54892 pep supercontig_BSAL_BS_scaffold1780_9425_9844_1 gene_BSAL_81025 transcript_CUG54892 gene_biotype_protein_coding transcript_biotype_protein_coding description_zinc finger protein_ putative, C…	CFAC1_170012900.1 _joined_ _translated_, CFAC1_170013000.1 _joined_ _translated_, CFAC1_300042000.1 _joined_ _translated_, CFAC1_310005900.1 _joined_ _translated_, CFAC1_310049500.1 _joined_ _translated_	HMUS00010300.1 _joined_ _translated_, HMUS00167400.1 _joined_ _translated_, HMUS00190900.1 _joined_ _translated_, HMUS00191000.1 _joined_ _translated_, HMUS00378200.1 _joined_ _translated_, HMUS01315000.1 _joined_ _translated_	LBRM2903_160012700.1-p1 | transcript=LBRM2903_160012700.1 | gene=LBRM2903_160012700 | organism=Leishmania_braziliensis_MHOM/BR/75/M2903 | gene_product=RING-H2 zinc finger containing protein_ putative | transcript_product=RING-H2 zinc finger containing protein_ putative | location=LbrM2903_16_256002-256319_-_ | protein_length=105 | sequence_SO=chromosome | SO=protein_coding | is_pseudo=false, LBRM…	LdBPK_160650.1.1-p1 | transcript=LdBPK_160650.1.1 | gene=LdBPK_160650.1 | organism=Leishmania_donovani_BPK282A1 | gene_product=RING-H2 zinc finger_ putative | transcript_product=RING-H2 zinc finger_ putative | location=Ld16_v01s1_225655-225972_-_ | protein_length=105 | sequence_SO=chromosome | SO=protein_coding | is_pseudo=false, LdBPK_210040.1.1-p1 | transcript=LdBPK_210040.1.1 | gene=LdBPK_2100…	LINF_160011800-T1-p1 | transcript=LINF_160011800-T1 | gene=LINF_160011800 | organism=Leishmania_infantum_JPCM5 | gene_product=RING-H2 zinc finger/Ring finger domain/Anaphase-promoting complex subunit 11 RING-H2 finger containing protein - putative | transcript_product=RING-H2 zinc finger/Ring finger domain/Anaphase-promoting complex subunit 11 RING-H2 finger containing protein - putative | locati…	LmjF.16.0650_mRNA-p1 | transcript=LmjF.16.0650_mRNA | gene=LmjF.16.0650 | organism=Leishmania_major_strain_Friedlin | gene_product=RING-H2 zinc finger_ putative | transcript_product=RING-H2 zinc finger_ putative | location=LmjF.16_230148-230465_-_ | protein_length=105 | sequence_SO=chromosome | SO=protein_coding | is_pseudo=false, LmjF.21.0023_mRNA-p1 | transcript=LmjF.21.0023_mRNA | gene=LmjF.21…	rna_LpyrH10_11_1890-p1 | transcript=rna_LpyrH10_11_1890 | gene=LpyrH10_11_1890 | organism=Leptomonas_pyrrhocoris_H10 | gene_product=Ring-box protein_ putative | transcript_product=Ring-box protein_ putative | location=LpyrH10_11_600257-600607_+_ | protein_length=117 | sequence_SO=chromosome | SO=protein_coding | is_pseudo=false, rna_LpyrH10_14_0050-p1 | transcript=rna_LpyrH10_14_0050 | gene=LpyrH…	rna_Lsey_0002_0800-1-p1 | transcript=rna_Lsey_0002_0800-1 | gene=Lsey_0002_0800 | organism=Leptomonas_seymouri_ATCC_30220 | gene_product=anaphase promoting complex subunit protein putative | transcript_product=anaphase promoting complex subunit protein putative | location=Lsey_0002_258847-259095_-_ | protein_length=82 | sequence_SO=contig | SO=protein_coding | is_pseudo=false, rna_Lsey_0029_0160-…	Tb927.10.1810_mRNA-p1 | transcript=Tb927.10.1810_mRNA | gene=Tb927.10.1810 | organism=Trypanosoma_brucei_brucei_TREU927 | gene_product=RING-H2 zinc finger_ putative | transcript_product=RING-H2 zinc finger_ putative | location=Tb927_10_v5.1_477290-477610_+_ | protein_length=106 | sequence_SO=chromosome | SO=protein_coding | is_pseudo=false, Tb927.5.3740_mRNA-p1 | transcript=Tb927.5.3740_mRNA | ge…	Tbg972.10.2190_mRNA-p1 | transcript=Tbg972.10.2190_mRNA | gene=Tbg972.10.2190 | organism=Trypanosoma_brucei_gambiense_DAL972 | gene_product=RING-H2 zinc finger_ putative | transcript_product=RING-H2 zinc finger_ putative | location=Tbg972_10_426950-427270_+_ | protein_length=106 | sequence_SO=chromosome | SO=protein_coding | is_pseudo=false, Tbg972.5.5200_mRNA-p1 | transcript=Tbg972.5.5200_mRNA |…	TcIL3000_0_08650.1-p1 | transcript=TcIL3000_0_08650.1 | gene=TcIL3000_0_08650 | organism=Trypanosoma_congolense_IL3000 | gene_product=RING-H2 zinc finger containing protein_ putative | transcript_product=RING-H2 zinc finger containing protein_ putative | location=T.congo_bin_contig_335_98-592_-_ | protein_length=164 | sequence_SO=contig | SO=protein_coding | is_pseudo=false, TcIL3000_10_1530.1-p1…		TevSTIB805.10.1940-t26_1-p1 | transcript=TevSTIB805.10.1940-t26_1 | gene=TevSTIB805.10.1940 | organism=Trypanosoma_evansi_strain_STIB_805 | gene_product=hypothetical protein_ conserved | transcript_product=hypothetical protein_ conserved | location=STIB805_Chr10_460418-460738_+_ | protein_length=106 | sequence_SO=chromosome | SO=protein_coding | is_pseudo=false, TevSTIB805.5.4270-t26_1-p1 | trans…	DQ04_00431200-t26_1-p1 | transcript=DQ04_00431200-t26_1 | gene=DQ04_00431200 | organism=Trypanosoma_grayi_ANR4 | gene_product=RING-box protein 1 | transcript_product=RING-box protein 1 | location=JMRU01000043_29279-29599_-_ | protein_length=106 | sequence_SO=contig | SO=protein_coding | is_pseudo=false, DQ04_02951130-t26_1-p1 | transcript=DQ04_02951130-t26_1 | gene=DQ04_02951130 | organism=Trypan…	TRSC58_00516-t26_1-p1 | transcript=TRSC58_00516-t26_1 | gene=TRSC58_00516 | organism=Trypanosoma_rangeli_SC58 | gene_product=hypothetical protein | transcript_product=hypothetical protein | location=AUPL01000516_184-504_+_ | protein_length=106 | sequence_SO=contig | SO=protein_coding | is_pseudo=false, TRSC58_03794-t26_1-p1 | transcript=TRSC58_03794-t26_1 | gene=TRSC58_03794 | organism=Trypanosom…	TM35_000121080-t36_1-p1 | transcript=TM35_000121080-t36_1 | gene=TM35_000121080 | organism=Trypanosoma_theileri_isolate_Edinburgh | gene_product=RING-box protein 1 | transcript_product=RING-box protein 1 | location=NBCO01000012_22266-22586_+_ | protein_length=106 | sequence_SO=contig | SO=protein_coding | is_pseudo=false, TM35_000281060-t36_1-p1 | transcript=TM35_000281060-t36_1 | gene=TM35_00028…	TvY486_0503170_mRNA-p1 | transcript=TvY486_0503170_mRNA | gene=TvY486_0503170 | organism=Trypanosoma_vivax_Y486 | gene_product=RING-H2 zinc finger_ putative | transcript_product=RING-H2 zinc finger_ putative | location=TvY486_05_1013685-1014212_+_ | protein_length=175 | sequence_SO=chromosome | SO=protein_coding | is_pseudo=false, TvY486_0503180_mRNA-p1 | transcript=TvY486_0503180_mRNA | gene=TvY…	207040-207406_1, 491608-492226_1, 492977-493286_1	477378-477627_1, 482989-483601_1, 484193-484502_1
OG0000080	EPY34407 pep supercontig_Angomonas_deanei_Genome_Cont7931_454_2211_1 gene_AGDE_07931 transcript_EPY34407 gene_biotype_protein_coding transcript_biotype_protein_coding description_hypothetical protein, EPY36262 pep supercontig_Angomonas_deanei_Genome_Cont7001_346_1968_1 gene_AGDE_07001 transcript_EPY36262 gene_biotype_protein_coding transcript_biotype_protein_coding description_glycerol uptake pro…	CUF36235 pep supercontig_BSAL_BS_scaffold1274_20811_22604_1 gene_BSAL_61810 transcript_CUF36235 gene_biotype_protein_coding transcript_biotype_protein_coding description_glycerol uptake protein _ putative	CFAC1_000036300.1 _joined_ _translated_, CFAC1_000074600.1 _joined_ _translated_, CFAC1_000178400.1 _joined_ _translated_, CFAC1_000207800.1 _joined_ _translated_, CFAC1_000209600.1 _joined_ _translated_, CFAC1_000268400.1 _joined_ _translated_, CFAC1_000268500.1 _joined_ _translated_, CFAC1_000268600.1 _joined_ _translated_, CFAC1_000268700.1 _joined_ _translated_, CFAC1_000268800.1 _joined_ _tr…	HMUS00261200.1.1 _joined_ _translated_, HMUS00261300.1.1 _joined_ _translated_, HMUS00261400.1 _joined_ _translated_	LBRM2903_190021800.1-p1 | transcript=LBRM2903_190021800.1 | gene=LBRM2903_190021800 | organism=Leishmania_braziliensis_MHOM/BR/75/M2903 | gene_product=MBOAT_ membrane-bound O-acyltransferase family_ putative | transcript_product=MBOAT_ membrane-bound O-acyltransferase family_ putative | location=LbrM2903_19_678471-679214_+_ | protein_length=247 | sequence_SO=chromosome | SO=protein_coding | is_ps…	LdBPK_191350.1.1-p1 | transcript=LdBPK_191350.1.1 | gene=LdBPK_191350.1 | organism=Leishmania_donovani_BPK282A1 | gene_product=glycerol uptake protein_ putative _fragment_ | transcript_product=glycerol uptake protein_ putative _fragment_ | location=Ld19_v01s1_572975-574054_+_ | protein_length=360 | sequence_SO=chromosome | SO=protein_coding | is_pseudo=false, LdBPK_191370.1.1-p1 | transcript=LdBP…	LINF_190018700-T1-p1 | transcript=LINF_190018700-T1 | gene=LINF_190018700 | organism=Leishmania_infantum_JPCM5 | gene_product=glycerol uptake protein - putative | transcript_product=glycerol uptake protein - putative | location=LinJ.19_568813-570051_+_ | protein_length=412 | sequence_SO=chromosome | SO=protein_coding | is_pseudo=false, LINF_190018800-T1-p1 | transcript=LINF_190018800-T1 | gene=LI…	LmjF.19.1000_mRNA-p1 | transcript=LmjF.19.1000_mRNA | gene=LmjF.19.1000 | organism=Leishmania_major_strain_Friedlin | gene_product=glycerol uptake protein_ putative | transcript_product=glycerol uptake protein_ putative | location=LmjF.19_572244-574787_+_ | protein_length=847 | sequence_SO=chromosome | SO=protein_coding | is_pseudo=false, LmjF.19.1320_mRNA-p1 | transcript=LmjF.19.1320_mRNA | gene…	rna_LpyrH10_04_2120-p1 | transcript=rna_LpyrH10_04_2120 | gene=LpyrH10_04_2120 | organism=Leptomonas_pyrrhocoris_H10 | gene_product=glycerol uptake protein_ putative | transcript_product=glycerol uptake protein_ putative | location=LpyrH10_04_567111-569291_+_ | protein_length=727 | sequence_SO=chromosome | SO=protein_coding | is_pseudo=false, rna_LpyrH10_04_2130-1-p1 | transcript=rna_LpyrH10_04_2…	rna_Lsey_0030_0320-1-p1 | transcript=rna_Lsey_0030_0320-1 | gene=Lsey_0030_0320 | organism=Leptomonas_seymouri_ATCC_30220 | gene_product=glycerol uptake protein putative | transcript_product=glycerol uptake protein putative | location=Lsey_0030_131345-132563_+_ | protein_length=406 | sequence_SO=contig | SO=protein_coding | is_pseudo=false, rna_Lsey_0337_0110-1-p1 | transcript=rna_Lsey_0337_0110-…	Tb11.v5.0301.1-p1 | transcript=Tb11.v5.0301.1 | gene=Tb11.v5.0301 | organism=Trypanosoma_brucei_brucei_TREU927 | gene_product=glycerol uptake protein_ putative | transcript_product=glycerol uptake protein_ putative | location=Tb927_11_bin_v5.1_819243-819794_+_ | protein_length=183 | sequence_SO=contig | SO=protein_coding | is_pseudo=false, Tb11.v5.0406.1-p1 | transcript=Tb11.v5.0406.1 | gene=Tb11…	Tbg972.10.19500_mRNA-p1 | transcript=Tbg972.10.19500_mRNA | gene=Tbg972.10.19500 | organism=Trypanosoma_brucei_gambiense_DAL972 | gene_product=glycerol uptake protein_ putative | transcript_product=glycerol uptake protein_ putative | location=Tbg972_10_3819321-3821150_+_ | protein_length=609 | sequence_SO=chromosome | SO=protein_coding | is_pseudo=false	TcIL3000_10_13730.1-p1 | transcript=TcIL3000_10_13730.1 | gene=TcIL3000_10_13730 | organism=Trypanosoma_congolense_IL3000 | gene_product=glycerol uptake protein_ putative | transcript_product=glycerol uptake protein_ putative | location=T.congo.pschr.10_3757031-3758860_+_ | protein_length=609 | sequence_SO=chromosome | SO=protein_coding | is_pseudo=false		TevSTIB805.10.16750-t26_1-p1 | transcript=TevSTIB805.10.16750-t26_1 | gene=TevSTIB805.10.16750 | organism=Trypanosoma_evansi_strain_STIB_805 | gene_product=glycerol uptake protein_ putative | transcript_product=glycerol uptake protein_ putative | location=STIB805_Chr10_3898646-3900475_+_ | protein_length=608 | sequence_SO=chromosome | SO=protein_coding | is_pseudo=true	DQ04_05081000-t26_1-p1 | transcript=DQ04_05081000-t26_1 | gene=DQ04_05081000 | organism=Trypanosoma_grayi_ANR4 | gene_product=glycerol uptake protein | transcript_product=glycerol uptake protein | location=JMRU01000508_1-1361_-_ | protein_length=453 | sequence_SO=contig | SO=protein_coding | is_pseudo=false, DQ04_05081020-t26_1-p1 | transcript=DQ04_05081020-t26_1 | gene=DQ04_05081020 | organism=T…	TRSC58_01919-t26_1-p1 | transcript=TRSC58_01919-t26_1 | gene=TRSC58_01919 | organism=Trypanosoma_rangeli_SC58 | gene_product=hypothetical protein | transcript_product=hypothetical protein | location=AUPL01001919_844-1344_-_ | protein_length=166 | sequence_SO=contig | SO=protein_coding | is_pseudo=false, TRSC58_02899-t26_1-p1 | transcript=TRSC58_02899-t26_1 | gene=TRSC58_02899 | organism=Trypanoso…	TM35_000031290-t36_1-p1 | transcript=TM35_000031290-t36_1 | gene=TM35_000031290 | organism=Trypanosoma_theileri_isolate_Edinburgh | gene_product=GUP1 protein | transcript_product=GUP1 protein | location=NBCO01000003_64443-66311_-_ | protein_length=622 | sequence_SO=contig | SO=protein_coding | is_pseudo=false, TM35_000031300-t36_1-p1 | transcript=TM35_000031300-t36_1 | gene=TM35_000031300 | organ…	TvY486_1015320_mRNA-p1 | transcript=TvY486_1015320_mRNA | gene=TvY486_1015320 | organism=Trypanosoma_vivax_Y486 | gene_product=glycerol uptake protein_ putative | transcript_product=glycerol uptake protein_ putative | location=TvY486_10_3979604-3981445_+_ | protein_length=613 | sequence_SO=chromosome | SO=protein_coding | is_pseudo=false		281003-288218_1, 291706-294105_1, 295740-296655_1, 298824-300558_1, 301655-303938_1
[truncated: 12,620 more rows]
