# Supplementary material for: Transcriptional and genomic parallels between the monoxenous parasite Herpetomonas muscarum and Leishmania
Source: PLoS Genet. 2019 Nov 11;15(11):e1008452. doi: 10.1371/journal.pgen.1008452 (PMC6872171; doi:10.1371/journal.pgen.1008452)
Supplement: S4 Table — (XLSX) [file pgen.1008452.s006.xlsx]

## Sheet: Table S4 - Metabolism
##--- GLYCOLYSIS ---##
T. brucei gene ID	Gene Name	H. muscarum gene ID
Tb927.10.8440	glucose transporter 1B (THT1)	HMUS01086000.1, HMUS01086100.1
Tb927.10.8530	glucose transporter,glucose transporter 2A (THT2A)
Tb927.4.2290	glucose transporter, (THT3)
Tb927.6.3050	aldehyde dehydrogenase family, putative	HMUS00452200.1.1
Tb927.6.4210	aldehyde dehydrogenase, putative (ALDH)	HMUS00466200.1
Tb927.4.1360	hypothetical protein, (aldose 1-epimerase)	HMUS00330300.1, HMUS00665700.1
Tb927.11.5360	aldo/keto reductase, putative	HMUS01305800.1
Tb927.11.14780	phosphomannose isomerase, putative	HMUS00742400.1
Tb927.5.290	galactokinase, pseudogene, putative,galactokinase, degenerate,galactose kinase, degenerate	HMUS00555100.1
Tb927.10.13630	glucosidase, putative	HMUS00965900.1
Tb927.10.2010	hexokinase (HK1)	HMUS00164400.1, HMUS00164500.1
Tb927.10.2020	hexokinase (HK2)
Tb927.1.3830	glucose-6-phosphate isomerase, glycosomal (PGI)	HMUS00818800.1
Tb927.3.3270	ATP-dependent phosphofructokinase (TbPFK)	HMUS01139100.1
Tb927.10.5620	fructose-bisphosphate aldolase, glycosomal (ALD)	HMUS00774600.1, HMUS00775000.1, HMUS00923300.1, HMUS00923500.1, HMUS00923700.1
Tb927.11.5520	triosephosphate isomerase (TIM)	HMUS01307500.1
Tb927.9.9820	glyceraldehyde-3-phosphate dehydrogenase, (GPDH)	HMUS00007800.1
Tb927.9.12610	glycerol kinase, glycosomal (glk1)	HMUS00027600.1
Tb927.6.4300	glyceraldehyde 3-phosphate dehydrogenase, glycosomal (GAPDH)	HMUS00467000.1, HMUS00467100.1, HMUS00467200.1, HMUS00467300.1, HMUS00536500.1, HMUS00536600.1
Tb927.11.2380	phosphoglycerate kinase, putative	HMUS00340000.1.1
Tb927.1.700	phosphoglycerate kinase (PGKC)	HMUS00354500.1.1, HMUS00354600.1, HMUS00354700.1, HMUS00354800.1
Tb927.1.710	phosphoglycerate kinase (PGKB)
Tb927.1.720	phosphoglycerate kinase (PGKA)
Tb927.11.11490	2,3-bisphosphoglycerate-independent phosphoglycerate mutase-like protein, (PGAM)	HMUS00887100.1
Tb927.10.7930	2,3-bisphosphoglycerate-independent phosphoglycerate mutase (PGAM)	HMUS01091800.1
Tb927.11.10340	phosphoglycerate mutase family member 5, (PGAM)	HMUS00322300.1, HMUS00432400.1, HMUS01251800.1
Tb927.5.3580	phosphoglycerate mutase protein, (PGAM)	HMUS00540200.1.1
Tb927.11.16410	enolase, putative	HMUS01042500.1
Tb927.10.2890	ENO	HMUS01106700.1, HMUS01106800.1, HMUS01106900.1, HMUS01107000.1, HMUS01107100.1
Tb927.10.14140	pyruvate kinase 1 (PYK1)	HMUS00410500.1, HMUS00678800.1, HMUS00678900.1
Tb927.11.6280	pyruvate phosphate dikinase (PPDK)	HMUS00398400.1.1
Tb927.10.15410	glycosomal malate dehydrogenase (gMDH)	HMUS00268700.1
Tb927.2.4210	glycosomal phosphoenolpyruvate carboxykinase (PEPCK)	HMUS00252900.1, HMUS00253000.1, HMUS01275800.1, HMUS01275900.1
Tb927.5.930	NADH-dependent fumarate reductase (FRDg)	HMUS00688200.1, HMUS00691500.1, HMUS00691600.1
Tb927.3.4500	fumarate hydratase, class I (FHc)	HMUS01145100.1, HMUS01302300.1
Tb927.8.1020	6-phosphofructo-2-kinase/fructose-2,6-biphosphatase, (PFK2-FBPase2)	HMUS00482200.1
Tb927.7.1610	6-phosphofructo-2-kinase/fructose-2,6-biphosphatase, (PFK2-FBPase2)	HMUS00524800.1
Tb927.3.2710	6-phosphofructo-2-kinase/fructose-2,6-bisphosphatase (PFK2-FBPase2)	HMUS00842700.1
Tb927.10.4520	fructose- 2,6- bisphosphatase-like (PFK2-FBPase2)	not present
Tb927.4.3160	dihydroxyacetone phosphate acyltransferase, putative;with=GeneDB:LmjF34.1090 (DAT)	HMUS00381700.1, HMUS00381900.1, HMUS00642400.1
Tb927.10.6880	glyceraldehyde 3-phosphate dehydrogenase, cytosolic (GAPDH)	HMUS00939000.1, HMUS01256400.1
Tb927.11.11250	cytosolic malate dehydrogenase (cMDH)	HMUS00879400.1
Tb927.10.2550	malate dehydrogenase-related	HMUS01258900.1
Tb927.4.1350	glyoxalase II (glx2-2)	HMUS00666000.1
Tb927.6.1080	glyoxalase II (glxII)	HMUS00814600.1
Tb927.3.2030	acylphosphatase, putative	HMUS00814600.1
##--- GLUCONEOGENESIS ---##
T. brucei gene ID	Gene Name	H. muscarum gene ID
Tb927.9.8720	fructose-1,6-bisphosphatase (FBPase)	HMUS00809200.1
Tb927.11.6280	pyruvate phosphate dikinase (PPDK)	HMUS00398400.1.1
##--- PENTOSE PHOSPHATE PATHWAYS ---##
T. brucei gene ID	Gene Name	H. muscarum gene ID
Tb927.10.2490	glucose-6-phosphate 1-dehydrogenase (G6PDH)	HMUS01258200.1
Tb927.11.6330	splicing factor Prp31;date=20090417 (6PGL)	HMUS00058800.1
Tb927.9.12110	6-phosphogluconate dehydrogenase, decarboxylating (gnD)	HMUS00024300.1
Tb927.10.12210	ribulose-5-phosphate 3-epimerase, putative	HMUS00568300.1
Tb927.11.8970	ribose 5-phosphate isomerase, putative	HMUS01198300.1, HMUS01198500.1
Tb927.8.6170	transketolase, putative (TK)	HMUS01325000.1
Tb927.8.5600	transaldolase, putative	HMUS00192300.1
Tb927.2.5800	sedoheptulose-1,7-bisphosphatase (SBPase)
Tb927.11.1020	ribokinase, putative	HMUS01057400.1
Tb927.5.3170	ribose-phosphate pyrophosphokinase, putative (PRPS5)	HMUS00548100.1
Tb927.11.3030	phosphoribosylpyrophosphate synthetase, putative (PRS)	HMUS01007600.1
Tb927.10.9430	phosphoribosylpyrophosphate synthetase, putative (PRS)	HMUS01076100.1
Tb927.5.2960	phosphoribosylpyrophosphate synthetase, putative (PRS)	HMUS00557600.1
##--- NADPH METABOLISM ---##
T. brucei gene ID	Gene Name	H. muscarum gene ID
Tb927.11.5450	malic enzyme, putative (MEm)	HMUS01306600.1, HMUS01306700.1
Tb927.11.5440	malic enzyme, putative (MEc)
Tb927.10.11590	nicotinate phosphoribosyltransferase, (NMNAT)	HMUS00578200.1
Tb927.5.2640	hypothetical protein, (NaPRTase ?)	HMUS00309900.1
##--- ACETATE METABOLISM ---##
T. brucei gene ID	Gene Name	H. muscarum gene ID
Tb927.10.7410	succinyl-CoA ligase [GDP-forming] beta-chain, (SCoAS)	HMUS00949500.1
Tb927.3.2230	succinyl-CoA synthetase alpha subunit, (SCoAS)	HMUS00863000.1
Tb927.11.2690	succinyl-coA:3-ketoacid-coenzyme A transferase, mitochondrial precursor, (ASCT)	HMUS00454600.1, HMUS00454700.1, HMUS01173300.1
Tb927.3.4260	hypothetical protein, conserved (ACH)	HMUS01148100.1
Tb927.11.2230	carnitine O-acetyltransferase, putative (CAT)
Tb927.8.2520	acetyl-CoA synthetase, (AceCS)	HMUS00109000.1.1, HMUS00113400.1, HMUS01242300.1.1
Tb927.8.2790	acetyl-CoA synthetase (pseudogene), (AceCS)
Tb927.3.1790	pyruvate dehydrogenase E1 beta subunit, (PDH-E1)	HMUS00857000.1
Tb927.10.12700	pyruvate dehydrogenase E1 alpha subunit, (PDH-E1)	HMUS00872600.1
Tb927.10.7570	dihydrolipoamide acetyltransferase E2 subunit, (PDH-E2)	HMUS00945300.1
Tb927.10.2350	pyruvate dehydrogenase complex E3 binding protein, (PDH-E3)	HMUS00160600.1
Tb927.11.16730	dihydrolipoyl dehydrogenase (GCVL-2)	HMUS00719200.1
Tb927.3.4390	dihydrolipoamide dehydrogenase, putative (GCVL-1)	HMUS01020500.1, HMUS01020700.1, HMUS01146700.1
Tb927.4.5040	dihydrolipoamide dehydrogenase, putative
Tb927.8.7380	dihydrolipoamide dehydrogenase, point mutation,acetoin dehydrogenase e3 component, pseudogene
Tb927.6.2790	L-threonine 3-dehydrogenase, putative
Tb927.7.4390	threonine synthase, putative	HMUS00868200.1
##--- TCA CYCLE ---##
T. brucei gene ID	Gene Name	H. muscarum gene ID
Tb927.10.3650	NADH-dependent fumarate reductase, (FRDm)	HMUS00688200.1, HMUS00691500.1, HMUS00691600.1
Tb927.5.940	NADH-dependent fumarate reductase, putative
Tb927.11.5050	fumarate hydratase, class I (FHm)	HMUS01145100.1, HMUS01302300.1
Tb927.10.2560	mitochondrial malate dehydrogenase (mMDH)	HMUS01259000.1, HMUS01259100.1, HMUS01259200.1, HMUS01259300.1
Tb927.10.13430	citrate synthase, putative	HMUS00972200.1, HMUS00972300.1
Tb927.10.14000	aconitase (ACO)	HMUS00971000.1.1
Tb927.8.3690	isocitrate dehydrogenase [NADP], mitochondrial precursor, putative (IDHm)	HMUS00712200.1
Tb927.11.900	isocitrate dehydrogenase, putative (IDHg)
Tb927.11.9980	2-oxoglutarate dehydrogenase E1 component, (KDH-E1)	HMUS01051400.1
Tb927.11.1450	2-oxoglutarate dehydrogenase E1 component, (KDH-E1)	HMUS00329900.1
Tb927.11.11680	2-oxoglutarate dehydrogenase E2 component, (KDH-E2)	HMUS00884700.1
Tb927.11.9940	hypothetical protein, (2-oxoglutarate dehydrogenase)	HMUS01051800.1
Tb927.11.16730	dihydrolipoyl dehydrogenase (GCVL-2)	HMUS00719200.1
Tb927.10.7410	succinyl-CoA ligase [GDP-forming] beta-chain, (SCoAS)	HMUS00949500.1
Tb927.3.2230	succinyl-CoA synthetase alpha subunit, (SCoAS)	HMUS00863000.1
Tb927.8.6580	succinate dehydrogenase flavoprotein, putative	HMUS00378600.1, HMUS01314600.1
Tb927.9.5960	succinate dehydrogenase, putative (SDH)	HMUS00596000.1
##--- MITOCHONDRIAL CARRIERS ---##
T. brucei gene ID	Gene Name	H. muscarum gene ID
Tb927.9.12140	mitochondrial carrier protein, ATP (MCP1)
Tb927.11.14360	mitochondrial carrier protein, ATP (MCP2)	HMUS00747600.1
Tb927.9.11040	mitochondrial carrier protein, (MCP3)	HMUS00017000.1
Tb927.10.4910	mitochondrial carrier protein, CoA carrier (Tb10.70.2290) (MCP4)	HMUS00913800.1
Tb927.10.14820	mitochondrial carrier protein, ADP/ATP translocase 1, (Tb10.61.1810) (MCP5a)	HMUS00274100.1, HMUS00274300.1
Tb927.10.14830	mitochondrial carrier protein, ADP/ATP translocase 1, (Tb10.61.1820) (MCP5b)
Tb927.10.14840	mitochondrial carrier protein, ADP/ATP translocase 1, (Tb10.61.1830) (MCP5c)
Tb927.4.1660	mitochondrial carrier protein, ATP-Mg/Pi (MCP6)	HMUS00661800.1
Tb927.10.15710	mitochondrial carrier protein, Thiamine pyrophosphate (Tb10.61.0610) (MCP7)	HMUS00264400.1
Tb927.10.10440	mitochondrial carrier protein, Phosphate (Tb10.406.0470) (MCP8)	HMUS00783400.1
Tb927.11.5290	mitochondrial carrier protein, Ornithine (MCP9)	HMUS01305000.1
Tb927.11.270	mitochondrial carrier protein, Carnitine/acetylcarnitine (MCP10)	HMUS01173200.1
Tb927.9.10310	mitochondrial carrier protein, mitochondrial phosphate transporter, (MCP11)	HMUS00011000.1, HMUS00011200.1, HMUS00011400.1
Tb927.10.12840	mitochondrial carrier protein, mitochondrial 2-oxoglutarate/malate carrier protein, (Tb10.389.0690) (MCP12)	HMUS00871600.1
Tb927.2.2970	mitochondrial carrier protein, (MCP13)	HMUS00981300.1, HMUS01273300.1
Tb927.10.13120	mitochondrial carrier protein, (MCP14)	HMUS00868500.1
Tb927.8.1310	mitochondrial carrier protein, putative,ADP/ATP mitochondrial translocase, adenine nucleotide mitochondrial translocator, (MCP15)	HMUS00485400.1
Tb927.7.3940	mitochondrial carrier protein, ADP/ATP mitochondrial translocase (MCP16)	HMUS00828100.1
Tb927.3.2980	mitochondrial carrier protein, Iron (MCP17)	HMUS01136200.1.1
Tb927.8.3330	mitochondrial carrier protein, (MCP18)	HMUS00097600.1
Tb927.8.4440	mitochondrial carrier protein, (MCP19)	HMUS00702900.1
Tb927.10.14280	mitochondrial carrier protein, S-adenosylmethionine (Tb10.61.2510) (MCP20)	HMUS00760700.1
Tb927.11.13440	mitochondrial carrier protein, Carnitine/acylcarnitine-like (MCP21)	HMUS01180700.1.1
Tb927.11.14350	mitochondrial carrier protein, Folate (MCP22)	HMUS00747700.1
Tb927.5.1550	mitochondrial carrier protein, Pyrimidine nucleotide (MCP23)	HMUS00609500.1
Tb927.8.5810	mitochondrial carrier protein, mitochondrial carnitine/acylcarnitine carrier, (MCP24)	HMUS00185600.1
##--- RESPIRATORY CHAIN ---##
T. brucei gene ID	Gene Name	H. muscarum gene ID
Tb927.3.860	acyl carrier protein,acyl carrier protein, mitochondrial precursor, putative (ACP)	HMUS00323200.1
Tb927.10.14860	hypothetical protein, (Tb10.61.1790) (NB4M)	HMUS00273800.1
Tb927.11.8910	NADH dehydrogenase subunit, (NB6M)	HMUS01197500.1
Tb927.11.15810	NADH dehydrogenase subunit, (NI2M)	HMUS00728100.1
Tb927.11.16870	NADH dehydrogenase subunit, (NI8M)	HMUS00316900.1, HMUS00721700.1.1
Tb927.10.12540	electron transfer protein, putative,ferredoxin, (NUAM)	HMUS00873800.1
Tb927.5.450	NADH-ubiquinone oxidoreductase, mitochondrial, (NUBM)	HMUS00792000.1
Tb927.10.13620	NADH-ubiquinone oxidoreductase complex I subunit,FT (NDUFA9)	HMUS00965800.1
Tb927.9.15380	NADH-ubiquinone oxidoreductase complex I subunit, putative, (NDUFA9)	HMUS00042400.1
Tb927.7.6350	NADH-ubiquinone oxidoreductase, mitochondrial, (NUEM)
Tb927.11.1320	NADH-ubiquinone oxidoreductase 20 kDa subunit, mitochondrial precursor,NDUFS7 subunit (NDHK)	HMUS01000700.1
Tb927.10.4130	NADH-ubiquinone oxidoreductase complex I subunit, putative, (NDUFA5/B13)	HMUS00680800.1
Tb927.11.7212	hypothetical protein, (PL2)	HMUS00384600.1.1
Tb927.4.4980	adrenodoxin precursor, (PL6)	HMUS01022300.1
Tb927.5.3350	iron superoxide dismutase, putative	HMUS00543000.1.1
Tb927.9.7190	oxidoreductase, putative	HMUS00799500.1
Tb927.7.7410	oxidoreductase, putative	HMUS00785400.1
Tb927.11.15820	superoxide dismutase, putative	HMUS00728000.1
Tb927.9.8410	chaperone protein DNAj, putative	HMUS00806800.1
Tb927.8.6580	succinate dehydrogenase flavoprotein, putative	HMUS00378600.1, HMUS01314600.1
Tb927.9.5960	succinate dehydrogenase, (SDH)	HMUS00596000.1
Tb927.8.1890	cytochrome c1, heme protein, mitochondrial precursor, (ApoC1)	HMUS00493200.1
Tb927.9.14160	rieske iron-sulfur protein, mitochondrial precursor (RISP)	HMUS01124100.1.1
Tb927.1.4100	cytochrome oxidase subunit IV (COXIV)	HMUS00820400.1
Tb927.9.14160	cytochrome oxidase subunit V (COXV)	HMUS01124100.1.1
Tb927.10.280	cytochrome oxidase subunit VI (COXVI)	HMUS00140400.1.1
Tb927.3.1410	cytochrome oxidase subunit VII (COXVII)	HMUS00434300.1
Tb927.4.4620	cytochrome oxidase subunit VIII (COXVIII)	HMUS00073600.1, HMUS01289200.1
Tb927.10.8320	cytochrome oxidase subunit IX (COXIX)	HMUS01096300.1
Tb927.11.13140	cytochrome oxidase subunit X (COXX)	HMUS00115400.1
Tb927.10.2550	malate dehydrogenase-related	HMUS01258900.1
Tb927.9.10310	mitochondrial carrier protein, mitochondrial phosphate transporter, (MCP11)	HMUS00011000.1, HMUS00011200.1, HMUS00011400.1
Tb927.9.2450	electon transport protein SCO1/SCO2, putative	HMUS00049600.1
Tb927.9.14420	cyclophilin-like protein, putative (PPIase)	HMUS01125900.1
Tb927.11.1010	chaperone protein DNAj, putative	HMUS01049700.1
Tb927.3.1940	hypothetical protein, conserved	HMUS00858400.1
Tb927.11.2010	hypothetical protein, conserved	HMUS00335300.1
Tb927.11.10140	hypothetical protein, conserved	HMUS01049100.1
Tb927.7.6990	hypothetical protein, conserved	HMUS00789300.1
Tb927.10.5220	hypothetical protein, conserved	HMUS00917600.1.1
Tb927.9.14200	hypothetical protein, conserved	HMUS01124400.1
Tb927.9.10520	hypothetical protein, conserved	HMUS00013100.1, HMUS00245300.1
Tb927.10.4880	hypothetical protein, conserved	HMUS00913500.1
Tb927.5.3040	hypothetical protein, conserved	HMUS00556600.1
Tb927.9.7830	hypothetical protein, conserved	HMUS00803300.1
Tb927.5.2580	hypothetical protein, conserved	HMUS00309400.1
Tb927.11.12040	hypothetical protein, conserved	HMUS00982800.1, HMUS00982900.1
Tb927.11.4850	hypothetical protein, conserved	HMUS01299600.1
Tb927.10.13600	hypothetical protein, conserved,hypothetical protein	HMUS00965600.1
Tb927.7.7420	ATP synthase alpha chain, (F1-alpha)	HMUS00785200.1, HMUS00785300.1
Tb927.3.1380	ATP synthase beta chain, (F1-beta)	HMUS00434800.1, HMUS00434900.1
Tb927.10.180	ATP synthase F1 subunit gamma protein, (F1-gamma)	HMUS00139700.1
Tb927.6.4990	ATP synthase, epsilon chain, (F1-epsilon)	HMUS00474900.1
Tb927.10.5050	hypothetical protein, (F1-delta)	HMUS00915500.1
Tb927.5.1710	ribonucleoprotein p18, mitochondrial precursor, (F0b)	HMUS00607200.1.1, HMUS00607300.1
Tb927.10.1570	ATPase subunit 9, (F0c)	HMUS00478100.1, HMUS00523300.1, HMUS01304800.1, HMUS01304900.1
Tb927.11.5280	ATPase subunit 9, (F0c)
Tb927.7.1470	ATPase subunit 9, (F0c)
Tb927.10.8030	OSCT (Tb927.10.8030)	HMUS01093100.1
Tb927.10.520	hypothetical protein, conserved	HMUS00143200.1
Tb927.5.2930	hypothetical protein, conserved	HMUS00557900.1
Tb927.11.6250	hypothetical protein, conserved	HMUS00398800.1
Tb927.10.9830	hypothetical protein, conserved (Tb10.6k15.0480)	HMUS01064400.1
Tb927.3.1690	hypothetical protein, conserved	HMUS00855900.1
Tb927.11.1270	hypothetical protein, conserved	HMUS00327200.1
Tb927.7.840	hypothetical protein, conserved	HMUS00515900.1
Tb927.11.600	hypothetical protein, conserved	HMUS00419400.1.1
Tb927.2.3610	hypothetical protein, conserved (28H13.155)	HMUS01279100.1
Tb927.3.2880	hypothetical protein, conserved	HMUS00840300.1
Tb927.3.2180	hypothetical protein, conserved	HMUS00862400.1
Tb927.5.3090	hypothetical protein, conserved	HMUS00555700.1.1
Tb927.4.3450	hypothetical protein, conserved	HMUS00639100.1
Tb927.8.3320	hypothetical protein, conserved	HMUS00097500.1
Tb927.10.9440	NADH dehydrogenase (54 NDH2)	HMUS01076000.1
Tb927.11.7380	glycerol-3-phosphate dehydrogenase (FAD-dependent), (FAD-GPDH)	HMUS01224300.1
Tb927.10.7090	alternative oxidase (AOX)
Tb927.8.5120	cytochrome c	HMUS00204300.1.1, HMUS00204400.1, HMUS00204500.1
Tb927.1.1580	cytochrome c oxidase assembly factor, putative,electron transport protein SCO1/2, putative	HMUS00362400.1
Tb927.10.3120	cytochrome c oxidase assembly protein, putative
Tb927.11.180	electron transfer flavoprotein, putative	HMUS00413700.1
Tb927.8.1240	electron transfer flavoprotein-ubiquinone oxidoreductase, putative	HMUS00484600.1
Tb927.11.7540	electron-transfer-flavoprotein, alpha polypeptide, putative	HMUS01212200.1
Tb927.8.3580	ATP-dependent chaperone, putative,mitochondrial chaperone BCS1, putative	HMUS00709000.1
##--- AMINO ACID TRANSPORTERS ---##
T. brucei gene ID	Gene Name	H. muscarum gene ID
Tb927.4.3930	amino acid transporter, (AAT1)	HMUS00135100.1, HMUS00135200.1, HMUS00135300.1, HMUS00135400.1.1, HMUS00135500.1, HMUS00135600.1, HMUS00899200.1, HMUS00899300.1, HMUS00899400.1, HMUS00899500.1, HMUS00899600.1, HMUS00899700.1
Tb927.4.3990	amino acid transporter, (AAT2)
Tb927.4.4020	amino acid transporter, putative (AAT2)
Tb927.4.4730	amino acid transporter, putative (AATP11) (AAT3)
Tb927.4.4820	amino acid transporter 10, putative (AATP3,7-10) (AAT4)
Tb927.4.4860	amino acid transporter (AATP8), putative (AAT4)
Tb927.4.4870	amino acid transporter, putative (AAT4)
Tb927.8.4700	amino acid transporter, putative (AATP6) (AAT5)
Tb927.8.5450	amino acid transporter, putative (AAT6)
Tb927.8.7600	amino acid transporter, putative (AATP1) (AAT7)
Tb927.8.7610	amino acid transporter 1, putative (AATP1) (AAT7)
Tb927.8.7700	amino acid transporter, putative (AAT7)
Tb927.8.7740	amino acid transporter, putative (AAT8)
Tb927.8.8220	amino acid transporter, putative (AAT9)
Tb927.8.8290	amino acid transporter AATP5 (AATP5) (AAT10)
Tb927.8.8300	amino acid transporter AATP5 (AATP5) (AAT10)
Tb927.9.10340	amino acid transporter, putative (AAT11)/Putrescine-cadaverine transporter 1, putative (POT1)	HMUS00011500.1
Tb927.10.5780	amino acid tansporter, putative (AAT12)	HMUS00925100.1
Tb927.10.6500	amino acid transporter, putative (AAT13)	HMUS00211700.1, HMUS00211800.1, HMUS00211900.1, HMUS00212100.1, HMUS00212200.1, HMUS00212300.1, HMUS00212400.1, HMUS00212600.1, HMUS00212700.1, HMUS00377500.1, HMUS00377600.1, HMUS00377700.1, HMUS00377800.1.1, HMUS00498900.1.1, HMUS00499000.1, HMUS00499100.1, HMUS00499300.1, HMUS00499500.1.1, HMUS00499600.1.1, HMUS00499700.1, HMUS00894000.1, HMUS00894100.1, HMUS00894200.1, HMUS00894300.1, HMUS008…
Tb927.10.9850	amino acid transporter, putative (AAT14)	HMUS01064600.1
Tb927.11.6680	amino acid permease/transporter, putative (AAT15)	HMUS00390700.1.1
Tb927.11.15840	L-Lysine transport protein, putative	HMUS00068500.1, HMUS00069100.1, HMUS00069200.1, HMUS00069300.1, HMUS00069500.1.1, HMUS00069700.1, HMUS00115100.1, HMUS00213100.1.1, HMUS00240900.1, HMUS00338000.1, HMUS00377200.1, HMUS00377300.1, HMUS00377400.1.1, HMUS00727500.1, HMUS00727600.1, HMUS00893700.1, HMUS00893800.1, HMUS00893900.1, HMUS00896200.1, HMUS00896400.1, HMUS00978400.1, HMUS01112100.1, HMUS01112500.1, HMUS01112600.1.1, HMUS011…
Tb927.11.15950	amino acid transporter, putative (AAT17)
Tb927.11.15960	amino acid transporter, putative (AAT17)
Tb927.7.210	proline dehydrogenase	HMUS00508800.1
Tb927.7.2440	pyrroline-5-carboxylate reductase, putative (P5CR)	HMUS00128000.1, HMUS00616800.1
Tb927.10.3210	delta-1-pyrroline-5-carboxylate dehydrogenase, (P5CDH)	HMUS00851900.1
Tb927.1.3950	D-alanine aminotransferase (ALAT)	HMUS00819900.1, HMUS00820000.1
Tb927.11.5090	aspartate aminotransferase, mitochondrial	HMUS01302700.1
Tb927.7.4970	glutamine synthetase, putative	HMUS00775300.1
Tb927.5.3800	glutamine hydrolysing (not ammonia-dependent) carbomoyl phosphate synthase, putative	HMUS00190200.1.1
Tb927.9.5900	glutamate dehydrogenase (GDH)	HMUS00595800.1
##--- LIPID METABOLISM ---##
T. brucei gene ID	Gene Name	H. muscarum gene ID
Tb927.8.2540	3-ketoacyl-CoA thiolase, (SCP2, Thiolase 1)	HMUS00109200.1
Tb927.8.1820	nonspecific lipid-transfer protein, putative,sterol carrier protein, (Thiolase 2)	HMUS00607800.1
Tb927.2.3910	beta-ketoacyl synthase family protein, putative (28H13.305)	HMUS01278000.1
Tb927.2.4130	enoyl-CoA hydratase/Enoyl-CoA isomerase/3-hydroxyacyl-CoA dehydrogenase, (TFE)	HMUS01276700.1
Tb927.8.7100	acetyl-CoA carboxylase, putative (ACC)	HMUS01016000.1
Tb927.11.10060	Biotin--acetyl-CoA-carboxylase ligase, putative,biotin--protein ligase, putative	HMUS00080400.1, HMUS00080500.1, HMUS00080600.1.1, HMUS00080700.1, HMUS00174200.1, HMUS00174300.1, HMUS00174400.1, HMUS00174500.1.1, HMUS00174600.1, HMUS00174700.1
Tb927.3.4850	enoyl-CoA hydratase, mitochondrial precursor, (ECH1)	HMUS01141100.1, HMUS01141200.1
Tb927.11.16480	enoyl-CoA hydratase/isomerase family protein, (ECH2)	HMUS01043300.1
Tb927.11.1540	isovaleryl-coA dehydrogenase, (ICDH)	HMUS00734100.1
Tb927.4.2700	hypothetical protein, (HMGCoAS)
Tb927.10.11930	NAD or NADP dependent oxidoreductase, putative,short chain dehydrogenase, (HBDH)
##--- LEU-ISOLEU-VAL DEGRADATION ---##
T. brucei gene ID	Gene Name	H. muscarum gene ID
Tb927.2.4590	branched-chain amino acid aminotransferase, (BCAT)	HMUS01273100.1
Tb927.10.4330	2-oxoisovalerate dehydrogenase beta subunit, mitochondrial precursor, putative	HMUS00679100.1
Tb927.11.16730	dihydrolipoyl dehydrogenase (GCVL-2)	HMUS00719200.1
Tb927.5.4330	dihydrolipoamide branched chain transacylase, putative	HMUS00781700.1
Tb927.11.1540	isovaleryl-coA dehydrogenase, (ICDH)	HMUS00734100.1
Tb927.11.11780	acyl-CoA dehydrogenase, putative	HMUS00883800.1
Tb927.11.6630	3-methylcrotonoyl-CoA carboxylase beta subunit, putative	HMUS00391500.1
Tb927.3.4850	enoyl-CoA hydratase, mitochondrial precursor, (ECH1)	HMUS01141100.1, HMUS01141200.1
Tb927.11.16480	enoyl-CoA hydratase/isomerase family protein, (ECH2)	HMUS01043300.1
Tb927.2.4130	enoyl-CoA hydratase/Enoyl-CoA isomerase/3-hydroxyacyl-CoA dehydrogenase, (TFE)	HMUS01276700.1
Tb927.8.2540	3-ketoacyl-CoA thiolase, (AAT) (Thiolase 1)	HMUS00109200.1
Tb927.8.1820	nonspecific lipid-transfer protein, putative,sterol carrier protein, (Thiolase 2)	HMUS00607800.1
Tb927.4.2700	hypothetical protein, (HMGCoAS)
Tb927.6.4540	3-hydroxy-3-methylglutaryl-CoA reductase, (HMGCoAR)	HMUS00470200.1
Tb927.4.4070	mevalonate kinase, (MK)	HMUS00896500.1
Tb927.9.5170	phosphomevalonate kinase protein, putative (28G16.155) (PMK)	HMUS01193800.1
Tb927.10.13560	mevalonate-diphosphate decarboxylase, (MDD)	HMUS00965100.1, HMUS01343500.1
Tb927.9.9000	isopentenyl-diphosphate delta-isomerase, putative,isomerase, (IDI)	HMUS00001900.1.1
Tb927.7.3360	farnesyl pyrophosphate synthase (FPPS)	HMUS00223300.1, HMUS00254500.1
Tb927.3.4490	protein farnesyltransferase alpha subunit, (PFT)	HMUS01145200.1
Tb927.7.460	protein farnesyltransferase beta subunit (TbPFT)	HMUS00510600.1.1
Tb927.8.7120	squalene synthase, (SQS)	HMUS01016300.1
Tb927.11.3270	squalene monooxygenase, putative	HMUS00617500.1
Tb927.8.3240	lathosterol oxidase, putative	HMUS00096500.1
##--- FATTY ACID BIOSYNTHESIS ---##
T. brucei gene ID	Gene Name	H. muscarum gene ID
Tb927.8.2520	acetyl-CoA synthetase, (AceCS)	HMUS00109000.1.1, HMUS00113400.1, HMUS01242300.1.1
Tb927.8.7100	acetyl-CoA carboxylase, (ACC)	HMUS01016000.1
Tb927.7.4160	fatty acid elongase, (ELO1)	HMUS00831400.1, HMUS00831500.1
Tb927.7.4170	fatty acid elongase, (ELO2)	HMUS00831600.1
Tb927.7.4180	fatty acid elongase, (ELO3)	HMUS00831800.1
Tb927.5.4530	fatty acid elongase, (ELO4)	HMUS00791700.1
Tb927.9.4190	fatty acyl CoA syntetase 1 (ACS1)	HMUS00851300.1, HMUS00851400.1, HMUS00959100.1, HMUS00959600.1, HMUS00959900.1, HMUS00960000.1, HMUS00960100.1, HMUS00960200.1, HMUS00960300.1
Tb927.9.4200	fatty acyl CoA synthetase 2 (ACS2)
Tb927.9.4210	fatty acyl CoA synthetase 3 (ACS3)
Tb927.9.4230	fatty acyl CoA synthetase 4 (ACS4)
Tb927.10.3260	Long-chain-fatty-acid--CoA ligase 5 (EC 6.2.1.3) (Long-chain acyl-CoA synthetase 5) (LACS 5), (ACS5)
Tb927.11.12830	acyl-CoA binding protein, (ACBP)	HMUS00995800.1
Tb927.11.2730	UDP-galactose 4-epimerase (galE)	HMUS01172800.1
Tb927.7.2250	carnitine O-palmitoyltransferase II, putative	HMUS00239900.1
##--- SPHINGOLIPID BIOSYNTHESIS ---##
T. brucei gene ID	Gene Name	H. muscarum gene ID
Tb927.4.1020	serine-palmitoyl-CoA transferase, (SPT)	HMUS00669900.1.1
Tb927.10.4040	3-keto-dihydrosphingosine reductase (3KSR)	HMUS00682700.1
Tb927.8.7730	dihydroceramide synthase, (DHCS)	HMUS00069900.1, HMUS00070000.1, HMUS00379800.1, HMUS00379900.1, HMUS01113000.1, HMUS01113100.1
Tb927.4.4740	Hypothetical protein, (SK)
Tb927.7.1240	sphingosine kinase A, B, (SPL)	HMUS00520300.1
Tb927.6.3630	sphingosine 1-phosphate lyase, putative;with=GeneDB:LmjF30.2350 (SPL)	HMUS00460300.1
Tb927.9.9380	choline phosphorylceramide synthase (SLS4)
Tb927.9.9390	choline phosphorylceramide synthase (SLS3)
Tb927.9.9400	phosphatidylcholine:ceramide cholinephosphotransferase 2, (SLS2)
Tb927.9.9410	inositol phosphorylceramide synthase (SLS1)
Tb927.5.3710	essential neutral sphingomyelinase (TbnSMase)	HMUS00541800.1
##--- GLYCEROPHOSPHOLIPID BIOSYNTHESIS ---##
T. brucei gene ID	Gene Name	H. muscarum gene ID
Tb927.10.3100	glycerol-3-phosphate acyltransferase, (GAT1)	HMUS00853200.1
Tb927.11.15150	1-acyl-sn-glycerol-3-phosphate acyltransferase, (GAT2)	HMUS00532100.1, HMUS00736900.1
Tb927.4.3160	dihydroxyacetone phosphate acyltransferase, putative;with=GeneDB:LmjF34.1090 (DAT)	HMUS00381700.1, HMUS00381900.1, HMUS00642400.1
Tb927.6.1500	alkyl-dihydroxyacetone phosphate synthase (ADS)	HMUS01027000.1
Tb927.6.1820	dolichyl pyrophosphate phosphatase, (PAP)	HMUS01030700.1
Tb927.8.5140	diacylglycerol kinase, (DAGK)	HMUS00204700.1.1
Tb927.11.2210	diacylglycerol acyltransferase, (DAGAT)	HMUS00337700.1, HMUS00337800.1
Tb927.3.1700	diacylglycerol acyltransferase, (DAGAT)	HMUS00856000.1
Tb927.11.2090	choline kinase (EK1)	HMUS00336400.1
Tb927.11.14140	ethanolamine-phosphate cytidylyltransferase (TbECT)	HMUS00750200.1
Tb927.10.13290	ethanolamine phosphotransferase (EPT)	HMUS00973700.1
Tb927.1.1240	cytidine triphosphate synthase, (CTPS)	HMUS00360100.1
Tb927.4.2560	cardiolipin synthetase, (CLS)	HMUS00650700.1
Tb927.8.1720	phosphatidylglycerophosphate synthase, (PGPS)	HMUS00490500.1
Tb927.7.3760	phosphatidylserine synthase, (PSS/PSS2)	HMUS01106300.1
Tb927.9.10080	phosphatidylserine decarboxylase, (PSD)	HMUS00009300.1
##--- GPI-N-GLYCOSYLATION BIOSYNTHESIS ---##
T. brucei gene ID	Gene Name	H. muscarum gene ID
Tb927.10.7110	inositol-3-phosphate synthase, (INO1)	HMUS00116400.1
Tb927.9.1610	CDP-diacylglycerol--inositol 3-phosphatidyltransferase, (PIS)	HMUS00055700.1.1
Tb927.8.6210	phosphatidylinositol 3-kinase, putative (PI3K)	HMUS01324400.1
Tb927.4.1140	phosphatidylinositol 4-kinase, (PI4K)	HMUS00668500.1
Tb927.3.4020	phosphatidylinositol 4-kinase alpha, (PI4K)	HMUS01151600.1, HMUS01184100.1
Tb927.4.800	TOR-like 1 (TOR-like 1), , (PI4K)	HMUS00672300.1
Tb927.4.4200	hypothetical protein, (PI4K)
Tb927.3.1710	hypothetical protein, (PIKn)	HMUS00856100.1
Tb927.2.2260	phosphatidylinositol kinase related protein, putative (25N14.135), (PIKn)	HMUS00974700.1
Tb927.11.14680	phosphatidylinositol 3-related kinase, (PIKn)	HMUS00743500.1
Tb927.2.6000	glycosylphosphatidylinositol-specific phospholipase C (GPI-PLC)	HMUS01283700.1
Tb927.1.4830	phospholipase A1 (PLA1)
Tb927.9.12700	phospholipase A1, (LPLA1)	HMUS00028300.1, HMUS00028400.1, HMUS00028500.1
Tb927.11.10450	UDP-N-acetylglucosamine-dolichyl-phosphate N-acetylglucosaminephosphotransferase, (ALG7)	HMUS01061200.1
Tb927.10.13210	dolichyl-P-Man:GDP-ManGlcNAc2-PP-dolichyl beta-1,4-mannosyltransferase, (ALG1)	HMUS00867200.1, HMUS01233000.1
Tb927.4.2230	dolichyl-P-Man:GDP-Man1GlcNAc2-PP-dolichyl alpha-1,3-mannosyltransferase, (ALG2)	HMUS00654400.1
Tb927.9.9200	alpha-1,2-mannosyltransferase, (ALG11)	HMUS00002800.1
Tb927.10.6530	dolichyl-P-Man:GDP-Man5GlcNAc2-PP-dolichyl alpha-1,3-mannosyltransferase, putative (ALG3)	HMUS00934600.1.1
Tb927.6.1140	dolichyl-P-Man:GDP-Man5GlcNAc2-PP-dolichyl alpha-1,2-mannosyltransferase, (ALG9)	HMUS00813900.1
Tb927.2.4720	dolichyl-P-Man:GDP-Man7GlcNAc2-PP-dolichyl alpha-1,6-mannosyltransferase, putative (ALG12)	HMUS01272100.1
Tb927.5.890	oligosaccharyl transferase subunit, (OST)	HMUS00691200.1.1, HMUS00691300.1
Tb927.5.900	oligosaccharyl transferase subunit, (OST)
Tb927.5.910	oligosaccharyl transferase subunit, (OST)
Tb927.11.11670	dolichyl-P-Man:GDP-Man5GlcNAc2-PP-dolichyl alpha-1,2-mannosyltranslocase, (RFT1)	HMUS00884800.1
Tb927.8.2050	GDP-mannose pyrophosphorylase, (GDMPP)	HMUS00119400.1
Tb927.9.12790	dolichol kinase, (DOLK)	HMUS00030000.1
Tb927.10.4700	dolicholphosphate-mannose synthase, (DPMI)	HMUS00911500.1
Tb927.6.1820	dolichyl pyrophosphate phosphatase, (CHW8)	HMUS01030700.1
Tb927.2.1780	UDP-GlcNAc:PI a1-6 GlcNAc-transferase (TbGPI13)	HMUS00566800.1
Tb927.3.4570	UDP-GlcNAc:PI a1-6 GlcNAc-transferase, putative (TbGPI12)	HMUS01144300.1
Tb927.10.6140	phosphatidylinositolN- acetylglucosaminyltransferase subunit c, (PIG-L) TbGPI2	HMUS00929900.1.1
Tb927.6.3300	GPI alpha-mannosyltransferase I (MT-I) (GPI14)	HMUS00455800.1
Tb927.10.13160	mannosyltransferase-II, putative (MT-II) (TbGPI18)	HMUS00867800.1, HMUS01233900.1
Tb927.10.5560	GPI alpha-mannosyltransferase III (MT-III) (GPI10)	HMUS00922600.1
Tb927.11.5070	ethanolamine phosphotransferase (EPT) (TbGPI13)	HMUS01302600.1
Tb927.10.13290	ethanolamine phosphotransferase (EPT) (TbGPI11)	HMUS00973700.1
Tb927.3.2610	GPI inositol deacylase 2 (GPIdeAc2)	HMUS00256400.1
Tb927.10.13860	GPI-anchor transamidase subunit 8 (GPI8)	HMUS00968800.1
Tb927.10.210	GPI transamidase component GAA1 (TbGAA1)	HMUS00139400.1
Tb927.4.1920	GPI transamidase, putative (TTA1) (TbGPI16)	HMUS00658500.1.1
Tb927.11.15760	GPI transamidase subunit Tta1 (TTA1)	HMUS00728800.1
Tb927.10.5080	GPI transamidase component Tta2 (TTA2)	HMUS00915800.1
Tb927.10.13130	UTP-glucose-1-phosphate uridylyltransferase 2, putative	HMUS00868400.1
Tb927.11.2730	UDP-galactose 4-epimerase (galE)	HMUS01172800.1
Tb927.8.2310	(H )-ATPase G subunit	HMUS00116100.1
Tb927.6.5050	V-type ATPase, C subunit, putative	HMUS00475400.1
Tb927.11.9420	ATP synthase, putative	HMUS01046800.1
Tb927.4.1080	V-type ATPase, A subunit, putative	HMUS00669300.1
Tb927.10.1800	hypothetical protein, conserved	HMUS00167500.1
Tb927.10.200	vacuolar ATP synthase, putative	HMUS00139500.1.1, HMUS01211600.1
