# Supplementary material for: Transcriptional and genomic parallels between the monoxenous parasite Herpetomonas muscarum and Leishmania
Source: PLoS Genet. 2019 Nov 11;15(11):e1008452. doi: 10.1371/journal.pgen.1008452 (PMC6872171; doi:10.1371/journal.pgen.1008452)
Supplement: S5 Table — (XLSX) [file pgen.1008452.s007.xlsx]

## Sheet: Table S5 - Differentiation and 
##--- Quorum sensing##---
T. brucei gene ID	Gene Name	H. muscarum gene ID
Tb927.2.1810	ISWI	HMUS00566400.1
Tb927.2.2720	MEK kinase	HMUS00980000.1
Tb927.2.4020	ubiquitin activating enzyme,	HMUS01277200.1
Tb927.3.4560	AMPK SNF1 like family	HMUS01144400.1
Tb927.4.670	hypothetical conserved	HMUS01144400.1
Tb927.4.3620	protein phosphatase 1,	HMUS00637800.1, HMUS00637900.1, HMUS01010700.1
Tb927.4.3630	protein phosphatase 1,
Tb927.4.3640	protein phosphatase 1,
Tb927.4.3650	protein phosphatase 1, adjacent gene
Tb927.5.3580	phosphoglycerate mutase	HMUS00540200.1.1
Tb927.6.2300	adenosine kinase,	HMUS00441500.1
Tb927.6.2360	adenosine kinase	HMUS00441500.1
Tb927.7.2100	GMP synthase	HMUS00242100.1
Tb927.7.7160	dual specificity phosphatase	HMUS00787600.1
Tb927.8.2860	Hypothetical protein	HMUS00102600.1
Tb927.9.4080	hypothetical, conserved (HYP 2)	HMUS00958900.1
Tb927.9.7550	ADSL	HMUS00801100.1
Tb927.9.13530	hypothetical, conserved	HMUS00038000.1
Tb927.10.5930	NEK protein kinase	HMUS00927400.1, HMUS00927500.1, HMUS00927600.1
Tb927.10.5940	NEK protein kinase
Tb927.10.5950	NEK protein kinase
Tb927.10.12100	RNA-binding protein	HMUS00569700.1
Tb927.10.15020	YAK protein kinase	HMUS00272400.1
Tb927.10.16120	IMP dehydrogenase	HMUS00257600.1, HMUS00277100.1
Tb927.11.290	phosphatase and tensin	HMUS01009900.1
Tb927.11.300	hypothetical protein, conserved	HMUS00415200.1
Tb927.11.750	pre-mRNA-splicing factor CWC26 like C terminus	HMUS01206300.1, HMUS01206600.1
Tb927.11.760	Protein phosphatase 2C	HMUS00421900.1.1
Tb927.11.1640	Conserved hypothetical	HMUS01042400.1
Tb927.11.2250	Conserved hypothetical
Tb927.11.3650	ADSS	HMUS00623300.1
Tb927.11.4610	protein kinase A regulatory subunit	HMUS01099200.1
Tb927.11.6600	hypothetical, conserved (hyp1)	HMUS00391600.1
Tb927.11.11470	Mitochondrial SSU ribosomal protein, putative	HMUS00887500.1.1
Tb927.11.11480	Trichohyalin, putative
##--- bloodstream to procyclic##---
T. brucei gene ID	Gene Name	H. muscarum gene ID
Tb927.10.6690	TbPTP1	HMUS00287500.1, HMUS00936900.1
Tb927.9.6090	TbPIP39	HMUS00644700.1
Tb927.6.3490	ZFP1	HMUS00458400.1, HMUS00458500.1.1
Tb927.11.14950	ZFP2	HMUS00739800.1, HMUS01254000.1
Tb927.3.720	ZFP3
Tb927.11.14070	RDK1	HMUS00094200.1, HMUS00094300.1, HMUS00499900.1, HMUS00500100.1, HMUS00500200.1, HMUS00751200.1, HMUS00751600.1, HMUS00751700.1, HMUS00751800.1, HMUS00751900.1, HMUS00752100.1, HMUS01172700.1
Tb927.4.5310	RDK2	HMUS01016100.1
Tb927.10.16030	MAPK2	HMUS00259800.1
Tb927.10.10260	EP1
Tb927.6.510	GPEET	HMUS00476000.1
Tb927.10.11220	PSSA2
Tb927.2.6000	GPIPLC	HMUS01283700.1
Tb927.8.1610	MSP-B	HMUS00064700.1, HMUS00064800.1, HMUS00065100.1, HMUS00284700.1, HMUS00284800.1, HMUS00448400.1, HMUS00448500.1, HMUS00891700.1, HMUS00891800.1, HMUS00891900.1, HMUS00892000.1, HMUS00892100.1, HMUS00892200.1, HMUS00892300.1.1, HMUS00892500.1, HMUS00892600.1, HMUS01133400.1, HMUS01133500.1, HMUS01133600.1, HMUS01133700.1, HMUS01133800.1, HMUS01182700.1, HMUS01183000.1, HMUS01183100.1, HMUS01311000.…
##--- Epimastigotes and meiosis##---
T. brucei gene ID	Gene Name	H. muscarum gene ID
Tb927.9.15510	BARP
Tb927.10.5490	HOP1 (meiosis)	HMUS00921100.1
Tb927.11.5670	MND1 (meiosis)	HMUS01309100.1
Tb927.5.3760	SPO11 (meiosis)	HMUS00190700.1
Tb927.9.9620	DMC1 (meiosis)	HMUS00006200.1
##--- RNA regulators of the life cycle##--- (from Kolev et al; Cell Microbiol. 2014 )
T. brucei gene ID	Gene Name	H. muscarum gene ID
Tb927.7.2140	ZC3H18	HMUS00241400.1
Tb927.8.2780	RBP10	HMUS00108600.1, HMUS00108700.1, HMUS00536100.1, HMUS00536200.1
Tb927.3.2930	RBP6	HMUS01135700.1
Tb927.11.4460	ALBA 1	HMUS01097200.1
Tb927.11.4450	ALBA 2	HMUS01097200.1
Tb927.4.2040	ALBA 3	HMUS00656800.1
Tb927.4.2030	ALBA 4	HMUS00656800.1
Tb927.2.3880	hnRNP F/H	HMUS01278100.1
Tb927.6.4440	RBP42	HMUS00469000.1
Tb927.5.810	ZC3H11	HMUS00083200.1, HMUS00690200.1.1
Tb927.1.2600	PUF 9	HMUS00368700.1
Tb927.10.4430	PUF 1	HMUS00908200.1
Tb927.11.14960	PUF 7	HMUS00739600.1
Tb927.11.500	UBP1	HMUS01301800.1
Tb927.11.510	UBP2	HMUS01302800.1
Tb927.7.4730	PUF 5	HMUS00779000.1
Tb927.5.1570	ZC3H12	HMUS00609300.1
Tb927.5.1580	ZC3H13	HMUS00609100.1
Tb927.7.2660	ZC3H20	HMUS00232000.1
##---RNA-binding annotation##---
T. brucei gene ID	Gene Name	H. muscarum gene ID
Tb927.10.15870	RNA-binding protein, putative (inferred from BLASTP similarity) 77741:78541 reverse MW:30453	HMUS00262200.1
Tb927.11.530	RNA-binding protein 4, putative (inferred from BLASTP similarity) 89406:91061 reverse MW:59384	HMUS01305100.1
Tb927.10.14950	RNA-binding protein (inferred from BLASTP similarity) 420555:422060 reverse MW:55657
Tb927.10.14930	RNA-binding protein (inferred from BLASTP similarity) 425842:426828 reverse MW:35582	HMUS00273000.1
Tb927.10.13720	RNA-binding protein, putative (inferred from BLASTP similarity) 700855:702117 reverse MW:46046	HMUS00967100.1
Tb927.10.13540	RNA-binding protein (inferred from BLASTP similarity) 778099:779241 forward MW:41771	HMUS00970200.1
Tb927.3.5280	RNA-binding protein (inferred from BLASTP similarity) 4895854:4896645 reverse MW:29980	HMUS01166200.1.1
Tb927.3.3930	putative RNA-binding protein, fragment, partial (inferred from BLASTP similarity) 5149267:5150517 forward MW:46345	HMUS00966800.1, HMUS01107900.1, HMUS01152100.1.1, HMUS01152600.1.1, HMUS01183600.1
Tb927.3.3940	RNA-binding protein, putative (inferred from BLASTP similarity) 5154544:5156427 forward MW:67059	HMUS00966800.1, HMUS01107900.1, HMUS01152100.1.1, HMUS01152600.1.1, HMUS01183600.1
Tb927.3.3960	RNA-binding protein (inferred from BLASTP similarity) 5166337:5167800 forward MW:53890	HMUS00966800.1, HMUS01107900.1, HMUS01152100.1.1, HMUS01152600.1.1, HMUS01183600.1
Tb927.11.7310	RNA-binding protein, putative (inferred from BLASTP similarity) 23124078:23124983 forward MW:33397	HMUS01225400.1
Tb927.5.3750	putative RNA-binding protein (inferred from BLASTP similarity) 5246318:5247811 reverse MW:55135	HMUS00190800.1.1
Tb927.6.3870	putative RNA-binding protein RBP14 (inferred from BLASTP similarity) 7403596:7404231 forward MW:22441	HMUS00462700.1
Tb11.v5.0714	RNA-binding protein (inferred from BLASTP similarity) 7517751:7518881 forward MW:40618	HMUS00458100.1, HMUS00458200.1
Tb11.v5.0714	RNA-binding protein, putative (inferred from BLASTP similarity) 7526089:7527039 forward MW:35064	HMUS00458100.1, HMUS00458200.1
Tb927.11.950	putative RNA-binding protein (inferred from BLASTP similarity) 7981066:7982487 forward MW:51859	HMUS00323800.1
Tb927.11.12100	RNA-binding protein 5-like protein (inferred from BLASTP similarity) 8431079:8431990 reverse MW:33167	HMUS01007800.1
Tb927.11.12120	RNA-binding protein 5, putative (inferred from BLASTP similarity) 8434413:8435081 reverse MW:24186	HMUS00983700.1, HMUS00983800.1
Tb927.11.12100	RNA-binding protein (inferred from BLASTP similarity) 8439970:8440347 reverse MW:14135	HMUS01007800.1
Tb927.6.2550	RNA-binding protein, putative (inferred from BLASTP similarity) 8523776:8526124 reverse MW:87513
Tb927.10.11990	RNA-binding protein (inferred from BLASTP similarity) 8984475:8985059 forward MW:22133	HMUS00571200.1
Tb927.10.12090	RNA-binding protein (inferred from BLASTP similarity) 9014158:9014517 forward MW:13552	HMUS00569700.1
Tb927.10.12090	RNA-binding protein (inferred from BLASTP similarity) 9015576:9015938 forward MW:13566	HMUS00569700.1
Tb927.7.5380	RNA-binding protein, putative (inferred from BLASTP similarity) 9354080:9355984 forward MW:68550	HMUS00770000.1
Tb927.9.13990	RNA-binding protein, putative (inferred from BLASTP similarity) 10858899:10859744 reverse MW:31440	HMUS00039700.1, HMUS00286300.1
Tb927.11.7900	mitochondrial RNA-binding protein (inferred from BLASTP similarity) 11370522:11370866 reverse MW:11749	HMUS01216100.1
Tb927.11.14190	putative RNA-binding protein (inferred from BLASTP similarity) 1784896:1787652 reverse MW:100730	HMUS00749400.1
Tb927.8.990	RNA-binding protein (inferred from BLASTP similarity) 11988851:11989810 forward MW:34122	HMUS00481500.1
Tb927.8.760	nucleolar RNA-binding protein (inferred from BLASTP similarity) 12084858:12085361 forward MW:18047	HMUS00068500.1, HMUS00069100.1, HMUS00069200.1, HMUS00069300.1, HMUS00069500.1.1, HMUS00069700.1, HMUS00115100.1, HMUS00213100.1.1, HMUS00240900.1, HMUS00338000.1, HMUS00377200.1, HMUS00377300.1, HMUS00377400.1.1, HMUS00727500.1, HMUS00727600.1, HMUS00893700.1, HMUS00893800.1, HMUS00893900.1, HMUS00896200.1, HMUS00896400.1, HMUS00978400.1, HMUS01112100.1, HMUS01112500.1, HMUS01112600.1.1, HMUS011…
Tb927.8.760	nucleolar RNA-binding protein (inferred from BLASTP similarity) 12086655:12087167 forward MW:18323	HMUS00068500.1, HMUS00069100.1, HMUS00069200.1, HMUS00069300.1, HMUS00069500.1.1, HMUS00069700.1, HMUS00115100.1, HMUS00213100.1.1, HMUS00240900.1, HMUS00338000.1, HMUS00377200.1, HMUS00377300.1, HMUS00377400.1.1, HMUS00727500.1, HMUS00727600.1, HMUS00893700.1, HMUS00893800.1, HMUS00893900.1, HMUS00896200.1, HMUS00896400.1, HMUS00978400.1, HMUS01112100.1, HMUS01112500.1, HMUS01112600.1.1, HMUS011…
Tb927.8.730	nucleolar RNA-binding protein (inferred from BLASTP similarity) 12088872:12089789 forward MW:34920	HMUS00479800.1
Tb927.8.710	putative RNA-binding protein (inferred from BLASTP similarity) 12093586:12098229 forward MW:169110	HMUS00793300.1
Tb927.8.6650	RNA-binding protein, putative (inferred from BLASTP similarity) 12416957:12419320 forward MW:85387	HMUS01316200.1
Tb927.4.3540	RNA-binding protein, putative (inferred from BLASTP similarity) 12750816:12751988 forward MW:43040	HMUS00638600.1.1
Tb927.3.2930	RNA-binding protein 6 (inferred from BLASTP similarity) 2268340:2269005 reverse MW:25247	HMUS01135700.1
Tb927.8.4170	RNA-binding protein (inferred from BLASTP similarity) 14690135:14692744 reverse MW:96077	HMUS00706100.1
Tb927.8.6440	putative RNA-binding protein (inferred from BLASTP similarity) 15831632:15832267 reverse MW:23365	HMUS01322000.1
Tb927.11.13280	mitochondrial RNA-binding protein 2, putative,MRP2, putative,gBP25, putative (inferred from BLASTP similarity) 16222507:16223166 reverse MW:24635	HMUS00346100.1, HMUS01002100.1
Tb927.7.320	RNA-binding protein (inferred from BLASTP similarity) 2467384:2467932 forward MW:20132	HMUS00225400.1, HMUS01128500.1
Tb927.7.880	putative RNA-binding protein (inferred from BLASTP similarity) 2627692:2628609 reverse MW:33871	HMUS00516300.1
Tb927.7.1180	RNA-binding protein, putative (inferred from BLASTP similarity) 2729647:2730132 forward MW:17701	HMUS00519800.1
Tb927.9.6870	RNA-binding protein (inferred from BLASTP similarity) 16516825:16517280 reverse MW:18139
Tb927.6.4530	RNA-binding protein (inferred from BLASTP similarity) 16598406:16598831 reverse MW:15341	HMUS00470000.1
Tb927.2.4710	RNA-binding protein, putative (inferred from BLASTP similarity) 17171250:17172635 reverse MW:53661	HMUS01272200.1
Tb927.4.1930	RNA-binding protein (inferred from BLASTP similarity) 2942049:2942858 forward MW:31471	HMUS00658100.1
Tb927.4.400	RNA-binding protein, putative (inferred from BLASTP similarity) 3353409:3354575 forward MW:42866	HMUS00068500.1, HMUS00069100.1, HMUS00069200.1, HMUS00069300.1, HMUS00069500.1.1, HMUS00069700.1, HMUS00115100.1, HMUS00213100.1.1, HMUS00240900.1, HMUS00338000.1, HMUS00377200.1, HMUS00377300.1, HMUS00377400.1.1, HMUS00727500.1, HMUS00727600.1, HMUS00893700.1, HMUS00893800.1, HMUS00893900.1, HMUS00896200.1, HMUS00896400.1, HMUS00978400.1, HMUS01112100.1, HMUS01112500.1, HMUS01112600.1.1, HMUS011…
Tb927.4.4230	RNA-binding protein (inferred from BLASTP similarity) 18844732:18847323 reverse MW:96002	HMUS00080900.1, HMUS00081000.1.1, HMUS00081100.1, HMUS00174000.1
Tb927.9.8740	RNA-binding protein (inferred from BLASTP similarity) 19129007:19129963 reverse MW:35751	HMUS00809400.1
Tb927.7.7280	putative RNA-binding protein (inferred from BLASTP similarity) 19503282:19505495 forward MW:80283	HMUS00786400.1.1
Tb927.11.2310	RNA-binding protein, putative (inferred from BLASTP similarity) 3596045:3599407 forward MW:122815	HMUS00339100.1
Tb927.11.810	pumilio-repeat, RNA-binding protein, putative (inferred from BLASTP similarity) 3669366:3671807 reverse MW:90071	HMUS00423700.1
Tb927.11.530	RNA-binding protein RBP-3 (inferred from BLASTP similarity) 3749543:3750172 forward MW:23830	HMUS00418500.1
Tb927.8.2780	RNA-binding protein (inferred from BLASTP similarity) 20093019:20094185 forward MW:41272	HMUS00108600.1, HMUS00108700.1, HMUS00536100.1, HMUS00536200.1
Tb927.10.11270	RNA-binding protein, putative (inferred from BLASTP similarity) 20894793:20895521 reverse MW:26788	HMUS00582300.1
Tb927.11.16020	RNA-binding protein, putative (inferred from BLASTP similarity) 4019287:4020615 reverse MW:51446	HMUS00726100.1
Tb927.7.3730	RNA-binding protein (inferred from BLASTP similarity) 21428347:21428832 forward MW:18000	HMUS01106000.1
Tb927.8.4450	RNA-binding protein (inferred from BLASTP similarity) 21531386:21532753 reverse MW:49982	HMUS00702800.1
Tb927.10.10830	RNA-binding protein RGGm (inferred from BLASTP similarity) 22921471:22922520 reverse MW:35005	HMUS01117900.1
