# Supplementary material for: Transcriptional and genomic parallels between the monoxenous parasite Herpetomonas muscarum and Leishmania
Source: PLoS Genet. 2019 Nov 11;15(11):e1008452. doi: 10.1371/journal.pgen.1008452 (PMC6872171; doi:10.1371/journal.pgen.1008452)
Supplement: S7 Table — (XLSX) [file pgen.1008452.s009.xlsx]

## Sheet: Table S7 - Phosphotases
T. brucei gene ID	Gene Name	H. muscarum gene ID
Tb927.9.9990	dual specificity protein phosphatase, putative (inferred from BLASTP similarity) 1058586:1059410 reverse MW:30781	HMUS00008700.1
Tb927.9.10640	synaptojanin (N-terminal domain), putative,inositol/phosphatidylinositol phosphatase, putative (inferred from BLASTP similarity) 1166454:1168712 reverse MW:85258	HMUS00013900.1
Tb927.9.12340	protein phosphatase 2 (formerly 2A), regulatory subunit B (inferred from BLASTP similarity) 25359570:25361552 reverse MW:74338	HMUS00025700.1
Tb927.9.1540	protein phosphatase 3, catalytic subunit (inferred from BLASTP similarity) 16949491:16950831 reverse MW:50555	HMUS00042200.1
Tb927.10.6460	serine/threonine protein phosphatase, putative (inferred from BLASTP similarity) 10861552:10862694 reverse MW:43304	HMUS00056400.1
Tb927.4.4510	protein phosphatase 2C, putative (inferred from BLASTP similarity) 19409014:19414500 reverse MW:201408	HMUS00077300.1, HMUS00089700.1, HMUS01128400.1
Tb927.8.7980	vacuolar-type proton translocating pyrophosphatase 1 (inferred from BLASTP similarity) 19335180:19337705 reverse MW:88663	HMUS00079000.1
Tb927.8.1710	protein phosphatase 2A, regulatory subunit B (inferred from BLASTP similarity) 21955718:21956908 reverse MW:44647	HMUS00125900.1, HMUS00490600.1
Tb927.10.1620	dual specificity protein phosphatase, putative (inferred from BLASTP similarity) 15331632:15333305 forward MW:60536	HMUS00069400.1, HMUS00069600.1, HMUS00496400.1.1, HMUS01187800.1, HMUS01187900.1, HMUS01188600.1, HMUS01189500.1
Tb927.8.5780	protein tyrosine phosphatase-like protein (inferred from BLASTP similarity) 25162937:25163467 forward MW:19301	HMUS00185800.1.1
Tb927.6.750	serine/threonine protein phosphatase, putative (inferred from BLASTP similarity) 4909092:4910429 reverse MW:48835	HMUS00221900.1
Tb927.2.4280	putative dual specificity protein phosphatase (inferred from BLASTP similarity) 17098861:17102226 reverse MW:123084	HMUS00253300.1, HMUS01275500.1
Tb927.10.13930	phosphatidic acid phosphatase protein (inferred from BLASTP similarity) 62656:63510 reverse MW:31796	HMUS00261000.1, HMUS00261100.1, HMUS00971700.1
Tb927.10.6690	tyrosine specific protein phosphatase, putative (inferred from BLASTP similarity) 20717157:20718164 reverse MW:37354	HMUS00287500.1, HMUS00936900.1
Tb927.5.2690	myo-inositol-1(or 4)-monophosphatase 1 (inferred from BLASTP similarity) 6130822:6131694 reverse MW:30773	HMUS00310500.1
Tb11.v5.0991	protein phosphatase 2C (inferred from BLASTP similarity) 3462491:3463489 reverse MW:36667	HMUS00333400.1
Tb927.11.2320	serine/threonine protein phosphatase (inferred from BLASTP similarity) 11084557:11086068 forward MW:57153	HMUS00339200.1
Tb927.1.1380	serine/threonine protein phosphatase 2A regulatory subunit, putative (inferred from BLASTP similarity) 5897466:5899199 reverse MW:62510	HMUS00361100.1
Tb927.10.7140	membrane-bound acid phosphatase 2 (inferred from BLASTP similarity) 24144445:24146013 reverse MW:56891	HMUS00363800.1, HMUS00363900.1, HMUS00364000.1, HMUS00364100.1, HMUS00559900.1, HMUS00560000.1, HMUS00560100.1, HMUS00942900.1, HMUS00943000.1, HMUS00943200.1, HMUS00943300.1, HMUS00943400.1, HMUS00943500.1, HMUS00943600.1, HMUS00943700.1, HMUS00943800.1, HMUS00943900.1, HMUS01089400.1
Tb927.1.2160	PREDICTED: tartrate-resistant acid phosphatase type 5 (inferred from BLASTP similarity) 21141841:21143523 reverse MW:63485	HMUS00367200.1
Tb927.1.3300	zinc-binding phosphatase, putative (inferred from BLASTP similarity) 2113672:2117229 forward MW:132558	HMUS00370100.1
Tb927.1.3200	phosphatase-like protein, putative (inferred from BLASTP similarity) 22382875:22383540 forward MW:24586	HMUS00371200.1
Tb927.11.7060	acidocalcisomal pyrophosphatase (inferred from BLASTP similarity) 29712138:29712815 reverse MW:26025	HMUS00386600.1
Tb927.11.7080	acidocalcisomal pyrophosphatase, putative (inferred from BLASTP similarity) 4710711:4711136 reverse MW:15920
Tb927.11.6270	inositol-1,4,5-trisphosphate (IP3) 5-phosphatase (inferred from BLASTP similarity) 4460748:4462502 reverse MW:65910	HMUS00398600.1
Tb927.11.580	putative tyrosine phosphatase (inferred from BLASTP similarity) 3733583:3734134 forward MW:20920	HMUS00419200.1
Tb927.11.760	protein phosphatase (inferred from BLASTP similarity) 3685309:3686508 reverse MW:44673	HMUS00421900.1.1
Tb927.3.1240	putative serine/threonine-protein phosphatase (inferred from BLASTP similarity) 17683859:17684860 forward MW:36792	HMUS00436700.1.1
Tb927.6.4630	serine/threonine protein phosphatase (inferred from BLASTP similarity) 16615732:16616847 forward MW:40935	HMUS00471400.1
Tb927.6.5090	serine/threonine protein phosphatase, putative (inferred from BLASTP similarity) 16360224:16360625 reverse MW:14812	HMUS00475800.1.1
Tb927.8.1130	serine/threonine protein phosphatase-like protein (inferred from BLASTP similarity) 11904148:11909457 forward MW:193231	HMUS00483600.1
Tb927.5.3620	dual-specificity protein phosphatase, putative (inferred from BLASTP similarity) 5310323:5312056 forward MW:63270	HMUS00540600.1.1
Tb927.10.11360	protein phosphatase 2A regulatory subunit (inferred from BLASTP similarity) 20910120:20912195 forward MW:76721	HMUS00581500.1
Tb927.9.5680	inositol 5-phosphatase-like protein (inferred from BLASTP similarity) 12863298:12865634 reverse MW:88161	HMUS00594600.1
Tb927.9.6350	myo-inositol-1 phosphatase (inferred from BLASTP similarity) 16063026:16064168 reverse MW:41646	HMUS00598300.1
Tb927.5.1660	protein phosphatase 2C (inferred from BLASTP similarity) 20228965:20230200 forward MW:46157	HMUS00609000.1
Tb927.4.1870	serine/threonine-protein phosphatase 2A, catalytic subunit, putative (inferred from BLASTP similarity) 2960905:2962266 forward MW:50383	HMUS00618100.1, HMUS00659000.1
Tb927.11.3860	PREDICTED: tartrate-resistant acid phosphatase type 5 (inferred from BLASTP similarity) 22901398:22902984 reverse MW:58815	HMUS00625900.1
Tb927.4.3680	putative protein phosphatase 2C (inferred from BLASTP similarity) 12723641:12724477 forward MW:30138	HMUS00637200.1
Tb927.4.3620	serine/threonine-protein phosphatase PP1 alpha (inferred from BLASTP similarity) 12737742:12738635 forward MW:33868	HMUS00637800.1, HMUS00637900.1, HMUS00638400.1.1, HMUS01010700.1, HMUS01020800.1.1, HMUS01218000.1
Tb927.4.3560	serine/threonine-protein phosphatase PP1 beta (inferred from BLASTP similarity) 12747521:12748519 forward MW:38040	HMUS00638400.1.1
Tb927.4.2460	dual specificity protein phosphatase (inferred from BLASTP similarity) 13074575:13078417 reverse MW:143953	HMUS00651900.1
Tb927.4.2110	protein phosphatase 2C, putative (inferred from BLASTP similarity) 13175805:13176767 reverse MW:34883	HMUS00655800.1, HMUS00655900.1
Tb927.4.1270	acid phosphatase (inferred from BLASTP similarity) 13366471:13367715 forward MW:47728	HMUS00667000.1
Tb927.4.1110	serine/threonine protein phosphatase (inferred from BLASTP similarity) 5112605:5113948 forward MW:51200	HMUS00669000.1
Tb927.11.16970	protein phosphatase 2A catalytic subunit (inferred from BLASTP similarity) 4095902:4096813 forward MW:34661	HMUS00722900.1
Tb927.11.14910	protein phosphatase 2C, putative (inferred from BLASTP similarity) 1566780:1568066 forward MW:48157	HMUS00740300.1
Tb927.11.13880	phosphatase, putative (inferred from BLASTP similarity) 1857053:1858627 reverse MW:58837	HMUS00754200.1
Tb927.5.4380	serine/threonine protein phosphatase-like protein, putative (inferred from BLASTP similarity) 17967266:17970016 reverse MW:102316	HMUS00781100.1
Tb927.10.10670	dual specificity protein phosphatase or MAP kinase phosphatase, putative (inferred from BLASTP similarity) 22869468:22870109 reverse MW:24800	HMUS00782500.1
Tb927.10.10610	protein tyrosine phosphatase (inferred from BLASTP similarity) 22858306:22859022 reverse MW:26661	HMUS00783200.1
Tb927.7.7160	putative dual specificity protein phosphatase (inferred from BLASTP similarity) 19558194:19559378 forward MW:43909	HMUS00787600.1
Tb927.5.590	protein phosphatase 1, regulatory subunit, putative (inferred from BLASTP similarity) 20379826:20381031 forward MW:45761	HMUS00791300.1
Tb927.9.7740	tyrosine phosphatase (inferred from BLASTP similarity) 16385698:16386561 forward MW:31874	HMUS00802400.1.1
Tb927.6.1230	kinetoplastid-specific phospho-protein phosphatase (inferred from BLASTP similarity) 24012106:24013338 forward MW:46553	HMUS00812500.1
Tb927.1.4050	serine/threonine protein phosphatase (inferred from BLASTP similarity) 9975750:9978569 forward MW:106990	HMUS00820300.1
Tb927.7.4020	protein phosphatase 2C (inferred from BLASTP similarity) 10190071:10192647 forward MW:90128	HMUS00829200.1.1
Tb927.3.2150	protein phosphatase 2C (inferred from BLASTP similarity) 10517897:10519045 forward MW:42239	HMUS00862100.1
Tb927.3.2190	putative RNA triphosphatase (inferred from BLASTP similarity) 10510620:10511354 forward MW:27360	HMUS00862500.1
Tb927.10.13090	alkaline phosphatase (inferred from BLASTP similarity) 11138190:11139773 forward MW:59279	HMUS00869100.1
Tb927.11.11940	serine/threonine protein phosphatase (inferred from BLASTP similarity) 3315629:3316549 forward MW:35071	HMUS00882200.1
Tb927.10.4900	serine/threonine protein phosphatase type 5, putative (inferred from BLASTP similarity) 14423386:14424606 reverse MW:45503	HMUS00913700.1
Tb927.10.5510	endonuclease/exonuclease/phosphatase, putative (inferred from BLASTP similarity) 13429844:13431577 forward MW:65231	HMUS00922000.1
Tb927.10.5590	protein phosphatase 2C, putative (inferred from BLASTP similarity) 13446065:13447861 forward MW:67163	HMUS00923000.1
Tb927.10.6540	serine/threonine protein phosphatase (inferred from BLASTP similarity) 20767236:20769515 reverse MW:83769	HMUS00934700.1
Tb927.10.7020	acid phosphatase, putative (inferred from BLASTP similarity) 24177251:24178705 reverse MW:56076	HMUS00941000.1.1
Tb927.10.7200	serine/threonine protein phosphatase type 5, putative (inferred from BLASTP similarity) 14818517:14821024 reverse MW:94498	HMUS00946700.1.1
Tb927.9.3280	acidocalcisomal exopolyphosphatase, putative (inferred from BLASTP similarity) 9661491:9662546 reverse MW:39594	HMUS00957000.1
Tb927.10.13670	serine/threonine protein phosphatase type 5 (inferred from BLASTP similarity) 692598:694016 reverse MW:53804	HMUS00966600.1
Tb927.11.12430	tyrosine phosphatase (inferred from BLASTP similarity) 8342092:8345037 reverse MW:107974	HMUS00987500.1
Tb927.11.12480	serine/threonine protein phosphatase (inferred from BLASTP similarity) 8319174:8321102 reverse MW:71645	HMUS00988000.1.1
Tb927.11.13390	dual specificity phosphatase 12 (inferred from BLASTP similarity) 16255202:16255657 reverse MW:16622	HMUS01003500.1
Tb927.11.290	tyrosine phosphatase, putative (inferred from BLASTP similarity) 2984738:2986417 forward MW:63503	HMUS01009900.1
Tb927.8.7170	inositol polyphosphate 1-phosphatase, putative (inferred from BLASTP similarity) 14032290:14033474 forward MW:43413	HMUS01016500.1
Tb927.8.7390	serine/threonine protein phosphatase catalytic subunit, putative (inferred from BLASTP similarity) 14107760:14108797 forward MW:38817	HMUS01020800.1.1
Tb927.6.1580	polynucleotide kinase 3-phosphatase, putative (inferred from BLASTP similarity) 8784033:8785493 forward MW:54731	HMUS01027900.1
Tb927.6.1800	phosphatase 2C (inferred from BLASTP similarity) 8721967:8723115 forward MW:41064	HMUS01030300.1
Tb927.7.3490	synaptojanin (N-terminal domain), putative,inositol/phosphatidylinositol phosphatase, putative (inferred from BLASTP similarity) 21497207:21499681 forward MW:92116	HMUS01102900.1
Tb927.3.4470	protein phosphatase 2 (formerly 2A), regulatory subunit B (inferred from BLASTP similarity) 14458089:14459558 reverse MW:56367	HMUS01145500.1
Tb927.11.8440	putative sugar phosphatase (inferred from BLASTP similarity) 21298658:21299530 reverse MW:32355	HMUS01208300.1.1, HMUS01208400.1.1
Tb927.11.8090	serine/threonine protein phosphatase catalytic subunit (inferred from BLASTP similarity) 11396516:11397427 forward MW:34447	HMUS01218000.1
Tb927.2.5050	protein phosphatase 2C, putative (inferred from BLASTP similarity) 17251436:17252314 reverse MW:31570	HMUS01269000.1
Tb927.2.4870	dual specificity protein phosphatase (inferred from BLASTP similarity) 17216752:17217726 reverse MW:35722	HMUS01270900.1
Tb927.11.4950	serine/threonine-protein phosphatase 4 regulatory subunit 4 (inferred from BLASTP similarity) 18971917:18974277 reverse MW:89134	HMUS01300900.1
Tb927.11.5010	putative TFIIF-stimulated CTD phosphatase (inferred from BLASTP similarity) 18954188:18955294 reverse MW:41231	HMUS01301900.1
Tb927.11.5490	synaptojanin (N-terminal domain), putative,inositol/phosphatidylinositol phosphatase, putative (inferred from BLASTP similarity) 12302319:12307136 reverse MW:182605	HMUS01307200.1
Tb927.07.v5.1	serine/threonine protein phosphatase, putative (inferred from BLASTP similarity) 26139708:26140232 reverse MW:18877
Tb07.30D13.60	serine/threonine protein phosphatase, putative (inferred from BLASTP similarity) 1966941:1967342 reverse MW:14658
Tb927.10.4930	protein phosphatase 2C, putative (inferred from BLASTP similarity) 13263947:13264819 reverse MW:31655
Tb927.11.11740	membrane-bound acid phosphatase, putative (inferred from BLASTP similarity) 18351465:18353114 reverse MW:58131
Tb927.11.4990	protein phosphatase, putative (inferred from BLASTP similarity) 18959564:18961822 reverse MW:84234
Tb927.11.5740	tartrate-resistant acid phosphatase type 5 precursor (inferred from BLASTP similarity) 2481085:2482491 reverse MW:52972
Tb927.8.8040	serine/threonine protein phosphatase (inferred from BLASTP similarity) 21012915:21015116 forward MW:78227
