# Supplementary material for: Transcriptional and genomic parallels between the monoxenous parasite Herpetomonas muscarum and Leishmania
Source: PLoS Genet. 2019 Nov 11;15(11):e1008452. doi: 10.1371/journal.pgen.1008452 (PMC6872171; doi:10.1371/journal.pgen.1008452)
Supplement: S8 Table — (XLSX) [file pgen.1008452.s010.xlsx]

## Sheet: Table S8 - Protein Kinases
T. brucei gene ID	Gene Name	H. muscarum gene ID
Tb11.v5.0190	serine/threonine protein kinase (inferred from BLASTP similarity) 15718886:15721096 forward MW:82639	HMUS00927400.1, HMUS00927500.1, HMUS00927600.1
Tb11.v5.0245	protein kinase (inferred from BLASTP similarity) 13359014:13361386 forward MW:86637	HMUS00918500.1
Tb11.v5.0249	protein kinase, putative (inferred from BLASTP similarity) 13020964:13022034 reverse MW:39582	HMUS00918000.1
Tb11.v5.0249	protein kinase (inferred from BLASTP similarity) 13350280:13351398 forward MW:41536	HMUS00918000.2
Tb11.v5.0474	protein kinase, putative (inferred from BLASTP similarity) 2347740:2349236 reverse MW:56119	HMUS01158000.1
Tb11.v5.0534	protein kinase, putative (inferred from BLASTP similarity) 16140636:16146863 reverse MW:231086	HMUS00052900.1, HMUS00361700.1, HMUS00594900.1
Tb11.v5.0564	protein kinase (inferred from BLASTP similarity) 18473641:18475227 forward MW:59799
Tb11.v5.0587	protein kinase A regulatory subunit (inferred from BLASTP similarity) 6871436:6872950 forward MW:57084	HMUS01099200.1
Tb11.v5.0587	regulatory subunit of protein kinase a-like protein (inferred from BLASTP similarity) 2971236:2972957 forward MW:65229	HMUS01099200.2
Tb11.v5.0626	protein kinase (inferred from BLASTP similarity) 457559:458737 forward MW:43629	HMUS00274500.1
Tb11.v5.0644	serine/threonine protein kinase (inferred from BLASTP similarity) 23676561:23677505 reverse MW:34934
Tb11.v5.0652	protein kinase, putative (inferred from BLASTP similarity) 22545738:22547519 forward MW:67268	HMUS00225300.1, HMUS01128600.1
Tb11.v5.0671	protein kinase A catalytic subunit, putative (inferred from BLASTP similarity) 11152527:11153540 forward MW:38727	HMUS00869500.1
Tb11.v5.0718	protein kinase (inferred from BLASTP similarity) 712472:713533 reverse MW:40495	HMUS00967800.1
Tb11.v5.1022	protein kinase, putative (inferred from BLASTP similarity) 29316558:29319539 forward MW:110768	HMUS00850200.1, HMUS00850300.1
Tb11.v5.1057	mitogen activated protein kinase, putative (inferred from BLASTP similarity) 8995389:8996648 forward MW:48230	HMUS00570600.1
Tb927.1.1530	protein kinase, putative (inferred from BLASTP similarity) 5860707:5866391 reverse MW:207330	HMUS00052900.1, HMUS00361700.1, HMUS00594900.1
Tb927.1.3130	protein kinase, putative (inferred from BLASTP similarity) 22377157:22378698 forward MW:56487
Tb927.10.10350	protein kinase domain (inferred from BLASTP similarity) 9983678:9985204 forward MW:56199	HMUS00784300.1
Tb927.10.10350	protein kinase (inferred from BLASTP similarity) 14353891:14355705 reverse MW:67127	HMUS00784300.2
Tb927.10.10350	protein kinase-like protein, putative (inferred from BLASTP similarity) 16560107:16565407 reverse MW:197782	HMUS00784300.3
Tb927.10.1070	cell division protein kinase 2 (inferred from BLASTP similarity) 18685401:18686306 forward MW:34431	HMUS00150100.1
Tb927.10.10870	protein kinase, putative (inferred from BLASTP similarity) 22935386:22937092 reverse MW:64996	HMUS01009200.1
Tb927.10.12480	protein kinase, putative (inferred from BLASTP similarity) 11292835:11294022 forward MW:43524
Tb927.10.13490	serine/threonine protein kinase, putative (inferred from BLASTP similarity) 792702:793523 forward MW:31085	HMUS00232900.1, HMUS00480700.1, HMUS00480800.1, HMUS01114400.1, HMUS01114500.1, HMUS01114600.1
Tb927.10.13490	serine/threonine protein kinase, putative (inferred from BLASTP similarity) 794446:795234 forward MW:29872	HMUS00232900.1, HMUS00480700.1, HMUS00480800.1, HMUS01114400.1, HMUS01114500.1, HMUS01114600.2
Tb927.10.13490	protein kinase (inferred from BLASTP similarity) 24789416:24790825 reverse MW:52732	HMUS00232900.1, HMUS00480700.1, HMUS00480800.1, HMUS01114400.1, HMUS01114500.1, HMUS01114600.3
Tb927.10.1380	putative serine/threonine-protein kinase (inferred from BLASTP similarity) 18603031:18606768 forward MW:138579	HMUS00155500.1.1
Tb927.10.14300	protein kinase (inferred from BLASTP similarity) 618641:621988 forward MW:119349	HMUS00760600.1
Tb927.10.14420	protein kinase, putative,serine/threonine-protein kinase Nek1, putative (inferred from BLASTP similarity) 564179:569062 forward MW:179905	HMUS00758500.1
Tb927.10.1460	tyrosine protein kinase (inferred from BLASTP similarity) 15381411:15384443 forward MW:113184	HMUS00275800.1, HMUS00405600.1.1, HMUS00756500.1
Tb927.10.1460	tyrosine protein kinase (inferred from BLASTP similarity) 15385240:15386961 forward MW:64985	HMUS00275800.1, HMUS00405600.1.1, HMUS00756500.1
Tb927.10.14770	protein kinase, putative (inferred from BLASTP similarity) 468462:470348 forward MW:69419	HMUS00275000.1
Tb927.10.14780	protein kinase, putative (inferred from BLASTP similarity) 466283:467128 forward MW:30984	HMUS00274900.1
Tb927.10.15020	protein kinase (inferred from BLASTP similarity) 401876:405532 reverse MW:135096	HMUS00272400.1
Tb927.10.15300	protein kinase (inferred from BLASTP similarity) 332458:337689 reverse MW:194044	HMUS00270100.1
Tb927.10.15880	protein kinase, putative (inferred from BLASTP similarity) 74515:77148 reverse MW:97237
Tb927.10.16030	mitogen-activated protein kinase, putative (inferred from BLASTP similarity) 32880:33968 reverse MW:41939	HMUS00259800.1
Tb927.10.16160	Protein kinase (inferred from BLASTP similarity) 5969:6862 reverse MW:34329	HMUS00256800.1
Tb927.10.1910	protein kinase (inferred from BLASTP similarity) 23682255:23686916 reverse MW:172294	HMUS00165700.1
Tb927.10.2040	protein kinase, putative (inferred from BLASTP similarity) 27727709:27730531 reverse MW:100469	HMUS00164100.1
Tb927.10.2390	protein kinase (inferred from BLASTP similarity) 15274269:15275372 forward MW:41813	HMUS00810000.1
Tb927.10.3230	protein kinase (inferred from BLASTP similarity) 2011373:2012491 forward MW:42425	HMUS00851800.1
Tb927.10.3900	protein kinase, putative (inferred from BLASTP similarity) 13594538:13596799 reverse MW:84357	HMUS00684300.1
Tb927.10.4940	serine/threonine protein kinase, putative (inferred from BLASTP similarity) 13265078:13266382 reverse MW:49788
Tb927.10.4990	cell division related protein kinase 2 (inferred from BLASTP similarity) 13270511:13271446 forward MW:35263	HMUS00914500.1
Tb927.10.5140	protein kinase (inferred from BLASTP similarity) 6675595:6677226 forward MW:62890	HMUS00916600.1
Tb927.10.5140	protein kinase, putative,mitogen-activated protein kinase, putative (inferred from BLASTP similarity) 13299487:13300917 forward MW:52804	HMUS00916600.2
Tb927.10.5940	serine/threonine protein kinase, putative (inferred from BLASTP similarity) 15722336:15723835 forward MW:55438	HMUS00927400.1, HMUS00927500.1, HMUS00927600.1
Tb927.10.7780	protein kinase (inferred from BLASTP similarity) 15101486:15102520 forward MW:38891	HMUS01089300.1
Tb927.10.9600	protein kinase (inferred from BLASTP similarity) 14170930:14172609 forward MW:62383	HMUS01062000.1
Tb927.10.9980	serine/threonine protein kinase (inferred from BLASTP similarity) 14277983:14279116 forward MW:40382
Tb927.11.10520	protein kinase (inferred from BLASTP similarity) 22463775:22467740 forward MW:147164	HMUS01075600.1
Tb927.11.11110	protein kinase (inferred from BLASTP similarity) 24363151:24364260 reverse MW:41909	HMUS00877800.1, HMUS01176900.1
Tb927.11.11370	activated protein kinase C receptor (inferred from BLASTP similarity) 27805752:27806708 forward MW:34887	HMUS00880700.1, HMUS00880800.1, HMUS00880900.1
Tb927.11.12310	protein kinase (inferred from BLASTP similarity) 8383775:8386186 reverse MW:89502	HMUS00986000.1
Tb927.11.12410	protein kinase (inferred from BLASTP similarity) 8352143:8352970 reverse MW:30953	HMUS00987300.1, HMUS00987400.1
Tb927.11.12420	protein kinase (inferred from BLASTP similarity) 8346913:8348403 reverse MW:56416	HMUS00987300.1, HMUS00987400.1
Tb927.11.14070	protein kinase (inferred from BLASTP similarity) 5382401:5386828 forward MW:165190	HMUS00094200.1, HMUS00094300.1, HMUS00499900.1, HMUS00500100.1, HMUS00500200.1, HMUS00751200.1, HMUS00751600.1, HMUS00751700.1, HMUS00751800.1, HMUS00751900.1, HMUS00752100.1, HMUS01172700.1
Tb927.11.14070	protein kinase (inferred from BLASTP similarity) 7835119:7839531 forward MW:165209	HMUS00094200.1, HMUS00094300.1, HMUS00499900.1, HMUS00500100.1, HMUS00500200.1, HMUS00751200.1, HMUS00751600.1, HMUS00751700.1, HMUS00751800.1, HMUS00751900.1, HMUS00752100.1, HMUS01172700.2
Tb927.11.14070	serine/threonine protein kinase (inferred from BLASTP similarity) 1819365:1822940 reverse MW:130796	HMUS00094200.1, HMUS00094300.1, HMUS00499900.1, HMUS00500100.1, HMUS00500200.1, HMUS00751200.1, HMUS00751600.1, HMUS00751700.1, HMUS00751800.1, HMUS00751900.1, HMUS00752100.1, HMUS01172700.3
Tb927.11.14070	MAP protein kinase (inferred from BLASTP similarity) 1825107:1828610 reverse MW:129806	HMUS00094200.1, HMUS00094300.1, HMUS00499900.1, HMUS00500100.1, HMUS00500200.1, HMUS00751200.1, HMUS00751600.1, HMUS00751700.1, HMUS00751800.1, HMUS00751900.1, HMUS00752100.1, HMUS01172700.4
Tb927.11.14070	mitogen-activated protein kinase-like protein (inferred from BLASTP similarity) 13368327:13372265 forward MW:144956	HMUS00094200.1, HMUS00094300.1, HMUS00499900.1, HMUS00500100.1, HMUS00500200.1, HMUS00751200.1, HMUS00751600.1, HMUS00751700.1, HMUS00751800.1, HMUS00751900.1, HMUS00752100.1, HMUS01172700.5
Tb927.11.14270	protein kinase (inferred from BLASTP similarity) 1757961:1760198 reverse MW:83808	HMUS00094200.1, HMUS00094300.1, HMUS00499900.1, HMUS00500100.1, HMUS00500200.1, HMUS00751200.1, HMUS00751600.1, HMUS00751700.1, HMUS00751800.1, HMUS00751900.1, HMUS00752100.1, HMUS01172700.6
Tb927.11.15010	protein kinase, putative (inferred from BLASTP similarity) 1528623:1530368 forward MW:65618	HMUS00738700.1
Tb927.11.16790	mitogen-activated protein kinase, putative,kinase, putative (inferred from BLASTP similarity) 4158405:4160483 forward MW:74924	HMUS00719800.1
Tb927.11.2040	protein kinase (inferred from BLASTP similarity) 8999541:9002225 forward MW:100350	HMUS00335800.1
Tb927.11.2040	Protein kinase domain, putative (inferred from BLASTP similarity) 20761393:20764434 reverse MW:113128	HMUS00335800.2
Tb927.11.3140	Protein kinase domain, putative, partial (inferred from BLASTP similarity) 6360608:6363451 forward MW:105016	HMUS01005700.1, HMUS01295400.1
Tb927.11.4470	protein kinase (inferred from BLASTP similarity) 6832960:6836244 forward MW:122570	HMUS01097300.1
Tb927.11.5150	protein kinase, putative (inferred from BLASTP similarity) 18914317:18916038 reverse MW:64129
Tb927.11.5340	protein kinase, putative (inferred from BLASTP similarity) 21769685:21772288 forward MW:95828	HMUS01305400.1.1
Tb927.11.5860	protein kinase (inferred from BLASTP similarity) 12235530:12236864 forward MW:50793
Tb927.11.6080	protein kinase, putative (inferred from BLASTP similarity) 4394365:4394955 reverse MW:22552	HMUS00401300.1
Tb927.11.6690	protein kinase (inferred from BLASTP similarity) 4618194:4619474 reverse MW:48209	HMUS00390600.1
Tb927.11.7010	protein kinase, putative (inferred from BLASTP similarity) 10821137:10822678 reverse MW:58825	HMUS00037900.1, HMUS00387200.1, HMUS00387500.1
Tb927.11.7010	protein kinase domain (inferred from BLASTP similarity) 10872208:10874532 reverse MW:85166	HMUS00037900.1, HMUS00387200.1, HMUS00387500.1
Tb927.11.7010	protein kinase, putative (inferred from BLASTP similarity) 4696011:4698227 reverse MW:81510	HMUS00037900.1, HMUS00387200.1, HMUS00387500.2
Tb927.11.7160	protein kinase (inferred from BLASTP similarity) 4730745:4731953 reverse MW:45816	HMUS00385600.1
Tb927.11.7210	protein kinase, putative (inferred from BLASTP similarity) 4741586:4745389 reverse MW:143422	HMUS00385000.1
Tb927.11.8150	protein kinase (inferred from BLASTP similarity) 11408027:11411785 forward MW:139101	HMUS01218600.1
Tb927.11.8170	protein kinase (inferred from BLASTP similarity) 11429208:11430368 forward MW:43154	HMUS01219000.1
Tb927.11.8220	protein kinase (inferred from BLASTP similarity) 11444013:11444942 forward MW:35312	HMUS01219700.1
Tb927.11.850	protein kinase, putative (inferred from BLASTP similarity) 3653683:3654468 reverse MW:29830	HMUS00424200.1
Tb927.11.870	protein kinase, putative (inferred from BLASTP similarity) 3649144:3649896 reverse MW:28553	HMUS01207300.1
Tb927.11.9190	protein kinase, putative (inferred from BLASTP similarity) 21352527:21356720 reverse MW:157277	HMUS01201600.1
Tb927.11.9270	protein kinase (inferred from BLASTP similarity) 21328411:21331209 reverse MW:106016	HMUS01203100.1
Tb927.11.9290	serine/threonine protein kinase, putative (inferred from BLASTP similarity) 21322665:21325082 reverse MW:90126	HMUS01203500.1
Tb927.2.1820	protein kinase (inferred from BLASTP similarity) 9122172:9124034 reverse MW:70802	HMUS00566200.1
Tb927.2.2120	protein kinase (inferred from BLASTP similarity) 15574145:15575479 forward MW:50463	HMUS00976800.1
Tb927.2.2720	protein kinase (inferred from BLASTP similarity) 5805464:5811367 reverse MW:218950	HMUS00980000.1
Tb927.2.2720	protein kinase (inferred from BLASTP similarity) 15419122:15424698 forward MW:205989	HMUS00980000.2
Tb927.2.4200	protein kinase (inferred from BLASTP similarity) 11625222:11628530 forward MW:120695	HMUS01276000.1
Tb927.2.4510	protein kinase, putative (inferred from BLASTP similarity) 17137582:17140338 reverse MW:101904	HMUS01274200.1
Tb927.2.5230	protein kinase, putative (inferred from BLASTP similarity) 25214857:25215693 reverse MW:30978	HMUS01267300.1
Tb927.3.1570	protein kinase (inferred from BLASTP similarity) 10681194:10682975 forward MW:66211	HMUS00854600.1
Tb927.3.1610	protein kinase (inferred from BLASTP similarity) 10670425:10672398 forward MW:74818	HMUS00855200.1
Tb927.3.1850	protein kinase, putative (inferred from BLASTP similarity) 10611213:10612919 forward MW:64075
Tb927.3.2060	protein kinase (inferred from BLASTP similarity) 10542332:10543876 forward MW:57397	HMUS00860200.1
Tb927.3.2430	protein kinase, putative (inferred from BLASTP similarity) 10466828:10469557 reverse MW:102029	HMUS00865300.1
Tb927.3.2440	serine/threonine protein kinase (inferred from BLASTP similarity) 10465199:10466377 reverse MW:44722	HMUS00865400.1
Tb927.3.2690	serine/threonine protein kinase (inferred from BLASTP similarity) 2181308:2185339 reverse MW:149111	HMUS00842900.1
Tb927.3.3080	serine/threonine-protein kinase Nek1, putative,protein kinase, putative (inferred from BLASTP similarity) 2298367:2299821 reverse MW:54386	HMUS01137400.1
Tb927.3.3190	serine/threonine protein kinase, putative,protein kinase, putative (inferred from BLASTP similarity) 2329101:2330606 reverse MW:55859	HMUS01138500.1
Tb927.3.3920	serine/threonine protein kinase, putative,protein kinase, putative (inferred from BLASTP similarity) 5146707:5147984 forward MW:48822
Tb927.3.4560	serine/threonine protein kinase, putative,protein kinase, putative (inferred from BLASTP similarity) 14482254:14484185 reverse MW:71370	HMUS01144400.1
Tb927.3.4860	protein kinase, putative (inferred from BLASTP similarity) 2382098:2383216 forward MW:41903	HMUS01141000.1
Tb927.3.4860	protein kinase (inferred from BLASTP similarity) 17189830:17193609 reverse MW:140139	HMUS01141000.2
Tb927.3.5650	protein kinase, putative (inferred from BLASTP similarity) 4798604:4801633 reverse MW:112900
Tb927.3.690	protein kinase, putative (inferred from BLASTP similarity) 17470895:17472670 reverse MW:65169	HMUS01254200.1
Tb927.3.840	protein kinase-like protein, putative (inferred from BLASTP similarity) 17497935:17499020 reverse MW:40092
Tb927.4.2460	Leucine-rich repeat transmembrane protein kinase (inferred from BLASTP similarity) 1099544:1100461 reverse MW:34438	HMUS00651900.1
Tb927.4.3420	protein kinase Wee90 (inferred from BLASTP similarity) 12774404:12776227 forward MW:68433	HMUS00639400.1
Tb927.4.3770	putative protein kinase (inferred from BLASTP similarity) 14568625:14569299 forward MW:25016	HMUS01267500.1, HMUS01267600.1, HMUS01267800.1, HMUS01267900.1, HMUS01268000.1, HMUS01268100.1
Tb927.4.3770	putative protein kinase (inferred from BLASTP similarity) 14569714:14570076 forward MW:13687	HMUS01267500.1, HMUS01267600.1, HMUS01267800.1, HMUS01267900.1, HMUS01268000.1, HMUS01268100.2
Tb927.4.4330	serine/threonine protein kinase, putative (inferred from BLASTP similarity) 18864247:18864981 reverse MW:26816
Tb927.4.4590	protein kinase, putative (inferred from BLASTP similarity) 19465415:19467541 reverse MW:78236	HMUS00074000.1, HMUS01289600.1
Tb927.4.5310	serine/threonine-protein kinase a, putative,protein kinase, putative (inferred from BLASTP similarity) 14012771:14014090 forward MW:49996	HMUS01016100.1
Tb927.5.1650	serine/threonine protein kinase (inferred from BLASTP similarity) 20223911:20226217 forward MW:84800	HMUS00608900.1.1
Tb927.5.1930	protein kinase, putative (inferred from BLASTP similarity) 4390585:4392876 reverse MW:85386	HMUS00603800.1
Tb927.5.2820	protein kinase, putative (inferred from BLASTP similarity) 5592649:5595969 reverse MW:121295	HMUS00551100.1, HMUS01332300.1
Tb927.5.3150	protein kinase, putative (inferred from BLASTP similarity) 5463250:5468862 forward MW:205538	HMUS00548400.1
Tb927.5.3160	protein kinase (inferred from BLASTP similarity) 5457505:5462466 forward MW:184749	HMUS00548300.1.1
Tb927.5.3320	protein kinase, putative (inferred from BLASTP similarity) 5391889:5395641 forward MW:108256	HMUS00543400.1, HMUS00546200.1
Tb927.5.3320	protein kinase (inferred from BLASTP similarity) 5400340:5400654 forward MW:11381	HMUS00543400.1, HMUS00546200.2
Tb927.5.4430	protein kinase, putative (inferred from BLASTP similarity) 22279419:22280639 reverse MW:46047
Tb927.6.1780	mitogen-activated protein kinase, putative,protein kinase, putative, partial (inferred from BLASTP similarity) 8731143:8732294 forward MW:43571	HMUS01030200.1
Tb927.6.2030	protein kinase (inferred from BLASTP similarity) 8653150:8655273 forward MW:76740	HMUS01032900.1
Tb927.6.2030	Protein kinase domain protein (inferred from BLASTP similarity) 11948258:11949355 forward MW:40375	HMUS01032900.2
Tb927.6.2250	rac serine-threonine kinase, putative,protein kinase, putative (inferred from BLASTP similarity) 8594863:8596239 reverse MW:52250	HMUS00440100.1
Tb927.6.2450	protein kinase (inferred from BLASTP similarity) 8552121:8553668 reverse MW:56835	HMUS00442700.1
Tb927.6.2980	protein kinase (inferred from BLASTP similarity) 7654747:7657869 reverse MW:117826	HMUS00450400.1
Tb927.6.3110	protein kinase, putative,cdc2, putative (inferred from BLASTP similarity) 7622676:7623977 reverse MW:48815	HMUS00452900.1
Tb927.6.3430	protein kinase, putative (inferred from BLASTP similarity) 7543783:7546347 forward MW:92790	HMUS00457600.1
Tb927.6.4220	mitogen-activated protein kinase 5, putative,protein kinase, putative (inferred from BLASTP similarity) 7333223:7334383 forward MW:43530	HMUS00466300.1
Tb927.6.5100	protein kinase, putative,polo-like protein kinase, putative (inferred from BLASTP similarity) 16702251:16704863 forward MW:97357	HMUS00476000.1
Tb927.7.1900	protein kinase (inferred from BLASTP similarity) 2883163:2884047 forward MW:33069	HMUS00527600.1
Tb927.7.2750	protein kinase, putative (inferred from BLASTP similarity) 20016925:20017983 forward MW:39372	HMUS00231100.1
Tb927.7.3580	putative protein kinase (inferred from BLASTP similarity) 21463599:21465467 forward MW:70189	HMUS01103800.1
Tb927.7.3650	protein kinase (inferred from BLASTP similarity) 14926096:14930655 reverse MW:169701	HMUS01105300.1
Tb927.7.3650	protein kinase, putative (inferred from BLASTP similarity) 21443532:21445052 forward MW:54914	HMUS01105300.2
Tb927.7.3700	regulatory subunit of protein kinase a-like protein, putative (inferred from BLASTP similarity) 21433921:21435159 forward MW:42815	HMUS01105600.1
Tb927.7.3770	protein kinase, putative (inferred from BLASTP similarity) 21417974:21419830 forward MW:66792	HMUS01106400.1
Tb927.7.3850	protein kinase-like protein, putative (inferred from BLASTP similarity) 10136488:10139391 reverse MW:111360	HMUS00826300.1
Tb927.7.3880	protein kinase, putative (inferred from BLASTP similarity) 10142787:10145138 reverse MW:89211	HMUS00826600.1
Tb927.7.4090	serine/threonine protein kinase, putative (inferred from BLASTP similarity) 10211429:10213798 forward MW:87236
Tb927.7.5220	protein kinase, putative (inferred from BLASTP similarity) 9291898:9297579 forward MW:207499	HMUS00771600.1
Tb927.7.5770	protein kinase (inferred from BLASTP similarity) 23900236:23901528 reverse MW:46551	HMUS01263700.1
Tb927.7.6220	protein kinase (inferred from BLASTP similarity) 21902678:21904426 forward MW:64249	HMUS00289600.1
Tb927.7.6310	protein kinase (inferred from BLASTP similarity) 21879373:21881649 forward MW:86597	HMUS01022700.1, HMUS01022800.1, HMUS01295800.1
Tb927.7.6680	protein kinase (inferred from BLASTP similarity) 6448382:6451210 forward MW:103948	HMUS00293700.1, HMUS00800700.1
Tb927.7.7360	protein kinase, putative,cdc2-related kinase, putative (inferred from BLASTP similarity) 19482476:19483486 forward MW:37789	HMUS00785700.1
Tb927.7.940	protein kinase C substrate protein (inferred from BLASTP similarity) 2657377:2658831 forward MW:55864	HMUS00517100.1
Tb927.7.960	protein kinase, putative (inferred from BLASTP similarity) 9788922:9791594 forward MW:100807	HMUS00517200.1
Tb927.8.1100	protein kinase (inferred from BLASTP similarity) 11914870:11918730 forward MW:140770	HMUS00483300.1
Tb927.8.1670	serine/threonine protein kinase, putative (inferred from BLASTP similarity) 21941466:21943238 reverse MW:66586	HMUS00126900.1.1, HMUS00491800.1
Tb927.8.1690	serine/threonine protein kinase (inferred from BLASTP similarity) 21948186:21950225 reverse MW:75565	HMUS00126200.1, HMUS00126300.1, HMUS00490900.1
Tb927.8.1780	protein kinase, putative (inferred from BLASTP similarity) 21968240:21970552 reverse MW:85106	HMUS00489900.1
Tb927.8.3550	mitogen-activated protein kinase 3 (inferred from BLASTP similarity) 19891124:19892650 forward MW:38901	HMUS00708700.1
Tb927.8.3770	mitogen-activated protein kinase (inferred from BLASTP similarity) 19817328:19818545 forward MW:46463	HMUS00500800.1, HMUS00713600.1
Tb927.8.4260	protein kinase (inferred from BLASTP similarity) 14732700:14736311 reverse MW:132565	HMUS00704700.1, HMUS00704800.1
Tb927.8.4870	protein kinase, putative (inferred from BLASTP similarity) 23475624:23482850 forward MW:277302	HMUS00201200.1
Tb927.8.5390	protein kinase (inferred from BLASTP similarity) 7062041:7063540 reverse MW:56375	HMUS00195900.1
Tb927.8.5500	putative protein kinase (inferred from BLASTP similarity) 7114862:7115335 forward MW:17361	HMUS00193700.1
Tb927.8.5500	putative protein kinase (inferred from BLASTP similarity) 27716187:27716633 forward MW:16268	HMUS00193700.2
Tb927.8.5730	protein kinase (inferred from BLASTP similarity) 25154375:25155799 forward MW:53391	HMUS00186900.1
Tb927.8.5730	protein kinase (inferred from BLASTP similarity) 2285599:2286687 reverse MW:40659	HMUS00186900.2
Tb927.8.5950	protein kinase (inferred from BLASTP similarity) 15955157:15956215 reverse MW:39175	HMUS01328100.1
Tb927.8.6490	protein kinase, putative (inferred from BLASTP similarity) 15811623:15814805 reverse MW:118382	HMUS01321000.1.1
Tb927.8.6810	protein kinase (inferred from BLASTP similarity) 12370173:12371621 forward MW:52433	HMUS01317800.1
Tb927.8.6930	protein kinase, putative (inferred from BLASTP similarity) 23589948:23591351 forward MW:52203	HMUS01013100.1, HMUS01191600.1.1, HMUS01285300.1
Tb927.8.6930	serine/threonine-protein kinase a, putative (inferred from BLASTP similarity) 7758463:7759797 forward MW:50494	HMUS01013100.1, HMUS01191600.1.1, HMUS01285300.2
Tb927.8.7220	protein kinase, putative (inferred from BLASTP similarity) 14042229:14044229 forward MW:75523	HMUS01017500.1
Tb927.8.870	serine/threonine protein kinase, putative,protein kinase, putative (inferred from BLASTP similarity) 12034265:12035155 forward MW:33730	HMUS00232900.1, HMUS00480700.1, HMUS00480800.1, HMUS01114400.1, HMUS01114500.1, HMUS01114600.1
Tb927.9.10040	protein kinase (inferred from BLASTP similarity) 1063191:1063913 reverse MW:27153	HMUS00009000.1
Tb927.9.10920	protein kinase (inferred from BLASTP similarity) 1207429:1210905 reverse MW:128625	HMUS00016100.1
Tb927.9.11030	protein kinase A catalytic subunit isoform 2, putative (inferred from BLASTP similarity) 1231503:1232492 reverse MW:37975	HMUS00016800.1, HMUS00017200.1
Tb927.9.12400	protein kinase, putative (inferred from BLASTP similarity) 25346655:25350866 reverse MW:155941
Tb927.9.12880	protein kinase-like protein (inferred from BLASTP similarity) 23083094:23085190 forward MW:77669
Tb927.9.14410	protein kinase, putative (inferred from BLASTP similarity) 10937149:10938237 reverse MW:39166	HMUS01125800.1
Tb927.9.1500	protein kinase, putative (inferred from BLASTP similarity) 16939099:16940724 reverse MW:59191
Tb927.9.1570	protein kinase, putative (inferred from BLASTP similarity) 16953451:16954887 reverse MW:54472
Tb927.9.16260	protein kinase (inferred from BLASTP similarity) 29226678:29227016 reverse MW:12839
Tb927.9.1670	protein kinase, putative (inferred from BLASTP similarity) 16970698:16972737 reverse MW:77393	HMUS00055200.1
Tb927.9.2140	protein kinase-like protein (inferred from BLASTP similarity) 17961813:17965706 reverse MW:143959	HMUS00051100.1
Tb927.9.2240	putative protein kinase (inferred from BLASTP similarity) 17977854:17980802 reverse MW:108287	HMUS00050600.1
Tb927.9.2350	serine/threonine protein kinase, putative (inferred from BLASTP similarity) 17997598:18000435 reverse MW:106459
Tb927.9.3120	protein kinase, putative (inferred from BLASTP similarity) 18113217:18116255 reverse MW:112461	HMUS00046800.1
Tb927.9.4910	protein kinase (inferred from BLASTP similarity) 22147164:22148318 forward MW:44243	HMUS01192600.1
Tb927.9.6560	protein kinase (inferred from BLASTP similarity) 16023693:16025960 reverse MW:84980	HMUS00600900.1
Tb927.9.6560	protein kinase (inferred from BLASTP similarity) 20440230:20441252 forward MW:38692	HMUS00600900.2
Tb927.9.7090	protein kinase (inferred from BLASTP similarity) 16482263:16483561 reverse MW:48250	HMUS00376100.1, HMUS00797000.1
Tb927.9.9320	protein kinase (inferred from BLASTP similarity) 979159:980247 reverse MW:41826	HMUS00005000.1
