# Supplementary material for: Transcriptional and genomic parallels between the monoxenous parasite Herpetomonas muscarum and Leishmania
Source: PLoS Genet. 2019 Nov 11;15(11):e1008452. doi: 10.1371/journal.pgen.1008452 (PMC6872171; doi:10.1371/journal.pgen.1008452)
Supplement: S9 Table — (XLSX) [file pgen.1008452.s011.xlsx]

## Sheet: Table S9 - LPG and GP63
T. brucei / L. major gene ID	Gene Name	H. muscarum gene ID
Tb11.v5.0510	surface protease GP63 (inferred from BLASTP similarity) 7285112:7285777 forward MW:25361	HMUS00064700.1, HMUS00064800.1, HMUS00065100.1, HMUS00284700.1, HMUS00284800.1, HMUS00448400.1, HMUS00448500.1, HMUS00891700.1, HMUS00891800.1, HMUS00891900.1, HMUS00892000.1, HMUS00892100.1, HMUS00892200.1, HMUS00892300.1.1, HMUS00892500.1, HMUS00892600.1, HMUS01133400.1, HMUS01133500.1, HMUS01133600.1, HMUS01133700.1, HMUS01133800.1, HMUS01182700.1, HMUS01183000.1, HMUS01183100.1, HMUS01311000.…
Tb11.v5.0601	surface protease GP63 (inferred from BLASTP similarity) 7281013:7282185 forward MW:44892	HMUS00064700.1, HMUS00064800.1, HMUS00065100.1, HMUS00284700.1, HMUS00284800.1, HMUS00448400.1, HMUS00448500.1, HMUS00891700.1, HMUS00891800.1, HMUS00891900.1, HMUS00892000.1, HMUS00892100.1, HMUS00892200.1, HMUS00892300.1.1, HMUS00892500.1, HMUS00892600.1, HMUS01133400.1, HMUS01133500.1, HMUS01133600.1, HMUS01133700.1, HMUS01133800.1, HMUS01182700.1, HMUS01183000.1, HMUS01183100.1, HMUS01311000.…
Tb11.v5.0710	surface protease GP63, putative,metallopeptidase, putative (inferred from BLASTP similarity) 27065921:27066796 forward MW:30966	HMUS00064700.1, HMUS00064800.1, HMUS00065100.1, HMUS00284700.1, HMUS00284800.1, HMUS00448400.1, HMUS00448500.1, HMUS00891700.1, HMUS00891800.1, HMUS00891900.1, HMUS00892000.1, HMUS00892100.1, HMUS00892200.1, HMUS00892300.1.1, HMUS00892500.1, HMUS00892600.1, HMUS01133400.1, HMUS01133500.1, HMUS01133600.1, HMUS01133700.1, HMUS01133800.1, HMUS01182700.1, HMUS01183000.1, HMUS01183100.1, HMUS01311000.…
Tb927.10.2410	surface protease GP63 (inferred from BLASTP similarity) 24899594:24900637 reverse MW:38939	HMUS00064700.1, HMUS00064800.1, HMUS00065100.1, HMUS00284700.1, HMUS00284800.1, HMUS00448400.1, HMUS00448500.1, HMUS00891700.1, HMUS00891800.1, HMUS00891900.1, HMUS00892000.1, HMUS00892100.1, HMUS00892200.1, HMUS00892300.1.1, HMUS00892500.1, HMUS00892600.1, HMUS01133400.1, HMUS01133500.1, HMUS01133600.1, HMUS01133700.1, HMUS01133800.1, HMUS01182700.1, HMUS01183000.1, HMUS01183100.1, HMUS01311000.…
Tb927.10.2410	surface protease GP63, putative (inferred from BLASTP similarity) 10745259:10747319 reverse MW:75760	HMUS00064700.1, HMUS00064800.1, HMUS00065100.1, HMUS00284700.1, HMUS00284800.1, HMUS00448400.1, HMUS00448500.1, HMUS00891700.1, HMUS00891800.1, HMUS00891900.1, HMUS00892000.1, HMUS00892100.1, HMUS00892200.1, HMUS00892300.1.1, HMUS00892500.1, HMUS00892600.1, HMUS01133400.1, HMUS01133500.1, HMUS01133600.1, HMUS01133700.1, HMUS01133800.1, HMUS01182700.1, HMUS01183000.1, HMUS01183100.1, HMUS01311000.…
Tb927.10.2410	surface protease GP63, putative (inferred from BLASTP similarity) 1657259:1659472 reverse MW:82290	HMUS00064700.1, HMUS00064800.1, HMUS00065100.1, HMUS00284700.1, HMUS00284800.1, HMUS00448400.1, HMUS00448500.1, HMUS00891700.1, HMUS00891800.1, HMUS00891900.1, HMUS00892000.1, HMUS00892100.1, HMUS00892200.1, HMUS00892300.1.1, HMUS00892500.1, HMUS00892600.1, HMUS01133400.1, HMUS01133500.1, HMUS01133600.1, HMUS01133700.1, HMUS01133800.1, HMUS01182700.1, HMUS01183000.1, HMUS01183100.1, HMUS01311000.…
Tb927.10.2410	surface protease GP63 (inferred from BLASTP similarity) 14658200:14659756 reverse MW:56739	HMUS00064700.1, HMUS00064800.1, HMUS00065100.1, HMUS00284700.1, HMUS00284800.1, HMUS00448400.1, HMUS00448500.1, HMUS00891700.1, HMUS00891800.1, HMUS00891900.1, HMUS00892000.1, HMUS00892100.1, HMUS00892200.1, HMUS00892300.1.1, HMUS00892500.1, HMUS00892600.1, HMUS01133400.1, HMUS01133500.1, HMUS01133600.1, HMUS01133700.1, HMUS01133800.1, HMUS01182700.1, HMUS01183000.1, HMUS01183100.1, HMUS01311000.…
Tb927.10.2410	surface protease GP63 (inferred from BLASTP similarity) 16875537:16877732 forward MW:80223	HMUS00064700.1, HMUS00064800.1, HMUS00065100.1, HMUS00284700.1, HMUS00284800.1, HMUS00448400.1, HMUS00448500.1, HMUS00891700.1, HMUS00891800.1, HMUS00891900.1, HMUS00892000.1, HMUS00892100.1, HMUS00892200.1, HMUS00892300.1.1, HMUS00892500.1, HMUS00892600.1, HMUS01133400.1, HMUS01133500.1, HMUS01133600.1, HMUS01133700.1, HMUS01133800.1, HMUS01182700.1, HMUS01183000.1, HMUS01183100.1, HMUS01311000.…
Tb927.10.2410	surface protease GP63 (inferred from BLASTP similarity) 19004559:19005500 forward MW:35564	HMUS00064700.1, HMUS00064800.1, HMUS00065100.1, HMUS00284700.1, HMUS00284800.1, HMUS00448400.1, HMUS00448500.1, HMUS00891700.1, HMUS00891800.1, HMUS00891900.1, HMUS00892000.1, HMUS00892100.1, HMUS00892200.1, HMUS00892300.1.1, HMUS00892500.1, HMUS00892600.1, HMUS01133400.1, HMUS01133500.1, HMUS01133600.1, HMUS01133700.1, HMUS01133800.1, HMUS01182700.1, HMUS01183000.1, HMUS01183100.1, HMUS01311000.…
Tb927.11.7410	surface protease GP63 (inferred from BLASTP similarity) 23150972:23153020 forward MW:75256	HMUS01223800.1
Tb927.11.7610	surface protease GP63, putative, partial (inferred from BLASTP similarity) 28226482:28227168 forward MW:25765
Tb927.11.7610	surface protease GP63 (inferred from BLASTP similarity) 28760677:28761087 reverse MW:15424
Tb927.11.7620	surface protease GP63, putative (inferred from BLASTP similarity) 10743219:10744190 reverse MW:36234	HMUS00064700.1, HMUS00064800.1, HMUS00065100.1, HMUS00284700.1, HMUS00284800.1, HMUS00448400.1, HMUS00448500.1, HMUS00891700.1, HMUS00891800.1, HMUS00891900.1, HMUS00892000.1, HMUS00892100.1, HMUS00892200.1, HMUS00892300.1.1, HMUS00892500.1, HMUS00892600.1, HMUS01133400.1, HMUS01133500.1, HMUS01133600.1, HMUS01133700.1, HMUS01133800.1, HMUS01182700.1, HMUS01183000.1, HMUS01183100.1, HMUS01311000.…
Tb927.11.7640	surface protease GP63 (inferred from BLASTP similarity) 10786468:10789350 reverse MW:105797	HMUS00064700.1, HMUS00064800.1, HMUS00065100.1, HMUS00284700.1, HMUS00284800.1, HMUS00448400.1, HMUS00448500.1, HMUS00891700.1, HMUS00891800.1, HMUS00891900.1, HMUS00892000.1, HMUS00892100.1, HMUS00892200.1, HMUS00892300.1.1, HMUS00892500.1, HMUS00892600.1, HMUS01133400.1, HMUS01133500.1, HMUS01133600.1, HMUS01133700.1, HMUS01133800.1, HMUS01182700.1, HMUS01183000.1, HMUS01183100.1, HMUS01311000.…
Tb927.11.7710	surface protease GP63, putative (inferred from BLASTP similarity) 28129205:28131349 reverse MW:79396	HMUS00064700.1, HMUS00064800.1, HMUS00065100.1, HMUS00284700.1, HMUS00284800.1, HMUS00448400.1, HMUS00448500.1, HMUS00891700.1, HMUS00891800.1, HMUS00891900.1, HMUS00892000.1, HMUS00892100.1, HMUS00892200.1, HMUS00892300.1.1, HMUS00892500.1, HMUS00892600.1, HMUS01133400.1, HMUS01133500.1, HMUS01133600.1, HMUS01133700.1, HMUS01133800.1, HMUS01182700.1, HMUS01183000.1, HMUS01183100.1, HMUS01311000.…
Tb927.11.7710	surface protease GP63, putative,metallopeptidase, putative (inferred from BLASTP similarity) 28133890:28135890 reverse MW:74721	HMUS00064700.1, HMUS00064800.1, HMUS00065100.1, HMUS00284700.1, HMUS00284800.1, HMUS00448400.1, HMUS00448500.1, HMUS00891700.1, HMUS00891800.1, HMUS00891900.1, HMUS00892000.1, HMUS00892100.1, HMUS00892200.1, HMUS00892300.1.1, HMUS00892500.1, HMUS00892600.1, HMUS01133400.1, HMUS01133500.1, HMUS01133600.1, HMUS01133700.1, HMUS01133800.1, HMUS01182700.1, HMUS01183000.1, HMUS01183100.1, HMUS01311000.…
Tb927.11.7710	surface protease GP63 (inferred from BLASTP similarity) 11507099:11507854 forward MW:26559	HMUS00064700.1, HMUS00064800.1, HMUS00065100.1, HMUS00284700.1, HMUS00284800.1, HMUS00448400.1, HMUS00448500.1, HMUS00891700.1, HMUS00891800.1, HMUS00891900.1, HMUS00892000.1, HMUS00892100.1, HMUS00892200.1, HMUS00892300.1.1, HMUS00892500.1, HMUS00892600.1, HMUS01133400.1, HMUS01133500.1, HMUS01133600.1, HMUS01133700.1, HMUS01133800.1, HMUS01182700.1, HMUS01183000.1, HMUS01183100.1, HMUS01311000.…
Tb927.11.7710	surface protease GP63 (inferred from BLASTP similarity) 11519565:11520203 forward MW:23206	HMUS00064700.1, HMUS00064800.1, HMUS00065100.1, HMUS00284700.1, HMUS00284800.1, HMUS00448400.1, HMUS00448500.1, HMUS00891700.1, HMUS00891800.1, HMUS00891900.1, HMUS00892000.1, HMUS00892100.1, HMUS00892200.1, HMUS00892300.1.1, HMUS00892500.1, HMUS00892600.1, HMUS01133400.1, HMUS01133500.1, HMUS01133600.1, HMUS01133700.1, HMUS01133800.1, HMUS01182700.1, HMUS01183000.1, HMUS01183100.1, HMUS01311000.…
Tb927.11.7720	surface protease GP63, putative (inferred from BLASTP similarity) 26353639:26355330 forward MW:62990	HMUS00064700.1, HMUS00064800.1, HMUS00065100.1, HMUS00284700.1, HMUS00284800.1, HMUS00448400.1, HMUS00448500.1, HMUS00891700.1, HMUS00891800.1, HMUS00891900.1, HMUS00892000.1, HMUS00892100.1, HMUS00892200.1, HMUS00892300.1.1, HMUS00892500.1, HMUS00892600.1, HMUS01133400.1, HMUS01133500.1, HMUS01133600.1, HMUS01133700.1, HMUS01133800.1, HMUS01182700.1, HMUS01183000.1, HMUS01183100.1, HMUS01311000.…
Tb927.11.7720	surface protease GP63 (inferred from BLASTP similarity) 29444688:29445314 reverse MW:23216	HMUS00064700.1, HMUS00064800.1, HMUS00065100.1, HMUS00284700.1, HMUS00284800.1, HMUS00448400.1, HMUS00448500.1, HMUS00891700.1, HMUS00891800.1, HMUS00891900.1, HMUS00892000.1, HMUS00892100.1, HMUS00892200.1, HMUS00892300.1.1, HMUS00892500.1, HMUS00892600.1, HMUS01133400.1, HMUS01133500.1, HMUS01133600.1, HMUS01133700.1, HMUS01133800.1, HMUS01182700.1, HMUS01183000.1, HMUS01183100.1, HMUS01311000.…
Tb927.11.7750	surface protease GP63 (inferred from BLASTP similarity) 23921760:23924162 reverse MW:88057	HMUS00064700.1, HMUS00064800.1, HMUS00065100.1, HMUS00284700.1, HMUS00284800.1, HMUS00448400.1, HMUS00448500.1, HMUS00891700.1, HMUS00891800.1, HMUS00891900.1, HMUS00892000.1, HMUS00892100.1, HMUS00892200.1, HMUS00892300.1.1, HMUS00892500.1, HMUS00892600.1, HMUS01133400.1, HMUS01133500.1, HMUS01133600.1, HMUS01133700.1, HMUS01133800.1, HMUS01182700.1, HMUS01183000.1, HMUS01183100.1, HMUS01311000.…
Tb927.11.7750	surface protease GP63, putative,metallopeptidase, putative, partial (inferred from BLASTP similarity) 26003543:26003953 reverse MW:15319	HMUS00064700.1, HMUS00064800.1, HMUS00065100.1, HMUS00284700.1, HMUS00284800.1, HMUS00448400.1, HMUS00448500.1, HMUS00891700.1, HMUS00891800.1, HMUS00891900.1, HMUS00892000.1, HMUS00892100.1, HMUS00892200.1, HMUS00892300.1.1, HMUS00892500.1, HMUS00892600.1, HMUS01133400.1, HMUS01133500.1, HMUS01133600.1, HMUS01133700.1, HMUS01133800.1, HMUS01182700.1, HMUS01183000.1, HMUS01183100.1, HMUS01311000.…
Tb927.11.7750	surface protease GP63, putative,metallopeptidase, putative (inferred from BLASTP similarity) 27691321:27691659 forward MW:12780	HMUS00064700.1, HMUS00064800.1, HMUS00065100.1, HMUS00284700.1, HMUS00284800.1, HMUS00448400.1, HMUS00448500.1, HMUS00891700.1, HMUS00891800.1, HMUS00891900.1, HMUS00892000.1, HMUS00892100.1, HMUS00892200.1, HMUS00892300.1.1, HMUS00892500.1, HMUS00892600.1, HMUS01133400.1, HMUS01133500.1, HMUS01133600.1, HMUS01133700.1, HMUS01133800.1, HMUS01182700.1, HMUS01183000.1, HMUS01183100.1, HMUS01311000.…
Tb927.11.7750	surface protease GP63, putative (inferred from BLASTP similarity) 27924588:27925400 reverse MW:30397	HMUS00064700.1, HMUS00064800.1, HMUS00065100.1, HMUS00284700.1, HMUS00284800.1, HMUS00448400.1, HMUS00448500.1, HMUS00891700.1, HMUS00891800.1, HMUS00891900.1, HMUS00892000.1, HMUS00892100.1, HMUS00892200.1, HMUS00892300.1.1, HMUS00892500.1, HMUS00892600.1, HMUS01133400.1, HMUS01133500.1, HMUS01133600.1, HMUS01133700.1, HMUS01133800.1, HMUS01182700.1, HMUS01183000.1, HMUS01183100.1, HMUS01311000.…
Tb927.11.7750	surface protease GP63, putative, partial (inferred from BLASTP similarity) 28496050:28496484 forward MW:16257	HMUS00064700.1, HMUS00064800.1, HMUS00065100.1, HMUS00284700.1, HMUS00284800.1, HMUS00448400.1, HMUS00448500.1, HMUS00891700.1, HMUS00891800.1, HMUS00891900.1, HMUS00892000.1, HMUS00892100.1, HMUS00892200.1, HMUS00892300.1.1, HMUS00892500.1, HMUS00892600.1, HMUS01133400.1, HMUS01133500.1, HMUS01133600.1, HMUS01133700.1, HMUS01133800.1, HMUS01182700.1, HMUS01183000.1, HMUS01183100.1, HMUS01311000.…
Tb927.11.7750	surface protease GP63, putative (inferred from BLASTP similarity) 1880395:1882731 forward MW:85206	HMUS00064700.1, HMUS00064800.1, HMUS00065100.1, HMUS00284700.1, HMUS00284800.1, HMUS00448400.1, HMUS00448500.1, HMUS00891700.1, HMUS00891800.1, HMUS00891900.1, HMUS00892000.1, HMUS00892100.1, HMUS00892200.1, HMUS00892300.1.1, HMUS00892500.1, HMUS00892600.1, HMUS01133400.1, HMUS01133500.1, HMUS01133600.1, HMUS01133700.1, HMUS01133800.1, HMUS01182700.1, HMUS01183000.1, HMUS01183100.1, HMUS01311000.…
Tb927.11.7750	surface protease GP63 (inferred from BLASTP similarity) 28750748:28752061 forward MW:50137	HMUS00064700.1, HMUS00064800.1, HMUS00065100.1, HMUS00284700.1, HMUS00284800.1, HMUS00448400.1, HMUS00448500.1, HMUS00891700.1, HMUS00891800.1, HMUS00891900.1, HMUS00892000.1, HMUS00892100.1, HMUS00892200.1, HMUS00892300.1.1, HMUS00892500.1, HMUS00892600.1, HMUS01133400.1, HMUS01133500.1, HMUS01133600.1, HMUS01133700.1, HMUS01133800.1, HMUS01182700.1, HMUS01183000.1, HMUS01183100.1, HMUS01311000.…
Tb927.11.7750	surface protease GP63, partial (inferred from BLASTP similarity) 28780811:28781131 forward MW:12170	HMUS00064700.1, HMUS00064800.1, HMUS00065100.1, HMUS00284700.1, HMUS00284800.1, HMUS00448400.1, HMUS00448500.1, HMUS00891700.1, HMUS00891800.1, HMUS00891900.1, HMUS00892000.1, HMUS00892100.1, HMUS00892200.1, HMUS00892300.1.1, HMUS00892500.1, HMUS00892600.1, HMUS01133400.1, HMUS01133500.1, HMUS01133600.1, HMUS01133700.1, HMUS01133800.1, HMUS01182700.1, HMUS01183000.1, HMUS01183100.1, HMUS01311000.…
Tb927.11.7750	surface protease GP63, putative (inferred from BLASTP similarity) 29382033:29383070 reverse MW:39708	HMUS00064700.1, HMUS00064800.1, HMUS00065100.1, HMUS00284700.1, HMUS00284800.1, HMUS00448400.1, HMUS00448500.1, HMUS00891700.1, HMUS00891800.1, HMUS00891900.1, HMUS00892000.1, HMUS00892100.1, HMUS00892200.1, HMUS00892300.1.1, HMUS00892500.1, HMUS00892600.1, HMUS01133400.1, HMUS01133500.1, HMUS01133600.1, HMUS01133700.1, HMUS01133800.1, HMUS01182700.1, HMUS01183000.1, HMUS01183100.1, HMUS01311000.…
Tb927.11.7750	surface protease GP63 (inferred from BLASTP similarity) 17040433:17042874 reverse MW:89943	HMUS00064700.1, HMUS00064800.1, HMUS00065100.1, HMUS00284700.1, HMUS00284800.1, HMUS00448400.1, HMUS00448500.1, HMUS00891700.1, HMUS00891800.1, HMUS00891900.1, HMUS00892000.1, HMUS00892100.1, HMUS00892200.1, HMUS00892300.1.1, HMUS00892500.1, HMUS00892600.1, HMUS01133400.1, HMUS01133500.1, HMUS01133600.1, HMUS01133700.1, HMUS01133800.1, HMUS01182700.1, HMUS01183000.1, HMUS01183100.1, HMUS01311000.…
Tb927.11.7750	surface protease GP63 (inferred from BLASTP similarity) 21292786:21294804 forward MW:73593	HMUS00064700.1, HMUS00064800.1, HMUS00065100.1, HMUS00284700.1, HMUS00284800.1, HMUS00448400.1, HMUS00448500.1, HMUS00891700.1, HMUS00891800.1, HMUS00891900.1, HMUS00892000.1, HMUS00892100.1, HMUS00892200.1, HMUS00892300.1.1, HMUS00892500.1, HMUS00892600.1, HMUS01133400.1, HMUS01133500.1, HMUS01133600.1, HMUS01133700.1, HMUS01133800.1, HMUS01182700.1, HMUS01183000.1, HMUS01183100.1, HMUS01311000.…
Tb927.11.7760	surface protease GP63, putative (inferred from BLASTP similarity) 27581312:27581896 reverse MW:21671	HMUS00064700.1, HMUS00064800.1, HMUS00065100.1, HMUS00284700.1, HMUS00284800.1, HMUS00448400.1, HMUS00448500.1, HMUS00891700.1, HMUS00891800.1, HMUS00891900.1, HMUS00892000.1, HMUS00892100.1, HMUS00892200.1, HMUS00892300.1.1, HMUS00892500.1, HMUS00892600.1, HMUS01133400.1, HMUS01133500.1, HMUS01133600.1, HMUS01133700.1, HMUS01133800.1, HMUS01182700.1, HMUS01183000.1, HMUS01183100.1, HMUS01311000.…
Tb927.11.7760	surface protease GP63, putative (inferred from BLASTP similarity) 29690147:29691172 forward MW:37668	HMUS00064700.1, HMUS00064800.1, HMUS00065100.1, HMUS00284700.1, HMUS00284800.1, HMUS00448400.1, HMUS00448500.1, HMUS00891700.1, HMUS00891800.1, HMUS00891900.1, HMUS00892000.1, HMUS00892100.1, HMUS00892200.1, HMUS00892300.1.1, HMUS00892500.1, HMUS00892600.1, HMUS01133400.1, HMUS01133500.1, HMUS01133600.1, HMUS01133700.1, HMUS01133800.1, HMUS01182700.1, HMUS01183000.1, HMUS01183100.1, HMUS01311000.…
Tb927.11.7760	surface protease GP63 (inferred from BLASTP similarity) 21214034:21214972 reverse MW:33697	HMUS00064700.1, HMUS00064800.1, HMUS00065100.1, HMUS00284700.1, HMUS00284800.1, HMUS00448400.1, HMUS00448500.1, HMUS00891700.1, HMUS00891800.1, HMUS00891900.1, HMUS00892000.1, HMUS00892100.1, HMUS00892200.1, HMUS00892300.1.1, HMUS00892500.1, HMUS00892600.1, HMUS01133400.1, HMUS01133500.1, HMUS01133600.1, HMUS01133700.1, HMUS01133800.1, HMUS01182700.1, HMUS01183000.1, HMUS01183100.1, HMUS01311000.…
Tb927.11.8720	surface protease GP63 (inferred from BLASTP similarity) 5498188:5500416 forward MW:81199	HMUS00064700.1, HMUS00064800.1, HMUS00065100.1, HMUS00284700.1, HMUS00284800.1, HMUS00448400.1, HMUS00448500.1, HMUS00891700.1, HMUS00891800.1, HMUS00891900.1, HMUS00892000.1, HMUS00892100.1, HMUS00892200.1, HMUS00892300.1.1, HMUS00892500.1, HMUS00892600.1, HMUS01133400.1, HMUS01133500.1, HMUS01133600.1, HMUS01133700.1, HMUS01133800.1, HMUS01182700.1, HMUS01183000.1, HMUS01183100.1, HMUS01311000.…
Tb927.11.8720	surface protease GP63 (inferred from BLASTP similarity) 24451020:24453638 forward MW:86919	HMUS00064700.1, HMUS00064800.1, HMUS00065100.1, HMUS00284700.1, HMUS00284800.1, HMUS00448400.1, HMUS00448500.1, HMUS00891700.1, HMUS00891800.1, HMUS00891900.1, HMUS00892000.1, HMUS00892100.1, HMUS00892200.1, HMUS00892300.1.1, HMUS00892500.1, HMUS00892600.1, HMUS01133400.1, HMUS01133500.1, HMUS01133600.1, HMUS01133700.1, HMUS01133800.1, HMUS01182700.1, HMUS01183000.1, HMUS01183100.1, HMUS01311000.…
Tb927.11.8720	surface protease GP63 (inferred from BLASTP similarity) 24454301:24456016 forward MW:64924	HMUS00064700.1, HMUS00064800.1, HMUS00065100.1, HMUS00284700.1, HMUS00284800.1, HMUS00448400.1, HMUS00448500.1, HMUS00891700.1, HMUS00891800.1, HMUS00891900.1, HMUS00892000.1, HMUS00892100.1, HMUS00892200.1, HMUS00892300.1.1, HMUS00892500.1, HMUS00892600.1, HMUS01133400.1, HMUS01133500.1, HMUS01133600.1, HMUS01133700.1, HMUS01133800.1, HMUS01182700.1, HMUS01183000.1, HMUS01183100.1, HMUS01311000.…
Tb927.11.8720	surface protease GP63 (inferred from BLASTP similarity) 24458859:24460160 forward MW:46402	HMUS00064700.1, HMUS00064800.1, HMUS00065100.1, HMUS00284700.1, HMUS00284800.1, HMUS00448400.1, HMUS00448500.1, HMUS00891700.1, HMUS00891800.1, HMUS00891900.1, HMUS00892000.1, HMUS00892100.1, HMUS00892200.1, HMUS00892300.1.1, HMUS00892500.1, HMUS00892600.1, HMUS01133400.1, HMUS01133500.1, HMUS01133600.1, HMUS01133700.1, HMUS01133800.1, HMUS01182700.1, HMUS01183000.1, HMUS01183100.1, HMUS01311000.…
Tb927.11.8720	surface protease GP63, putative (inferred from BLASTP similarity) 24460832:24463423 forward MW:95151	HMUS00064700.1, HMUS00064800.1, HMUS00065100.1, HMUS00284700.1, HMUS00284800.1, HMUS00448400.1, HMUS00448500.1, HMUS00891700.1, HMUS00891800.1, HMUS00891900.1, HMUS00892000.1, HMUS00892100.1, HMUS00892200.1, HMUS00892300.1.1, HMUS00892500.1, HMUS00892600.1, HMUS01133400.1, HMUS01133500.1, HMUS01133600.1, HMUS01133700.1, HMUS01133800.1, HMUS01182700.1, HMUS01183000.1, HMUS01183100.1, HMUS01311000.…
Tb927.11.8720	surface protease GP63 (inferred from BLASTP similarity) 24487930:24490764 forward MW:104889	HMUS00064700.1, HMUS00064800.1, HMUS00065100.1, HMUS00284700.1, HMUS00284800.1, HMUS00448400.1, HMUS00448500.1, HMUS00891700.1, HMUS00891800.1, HMUS00891900.1, HMUS00892000.1, HMUS00892100.1, HMUS00892200.1, HMUS00892300.1.1, HMUS00892500.1, HMUS00892600.1, HMUS01133400.1, HMUS01133500.1, HMUS01133600.1, HMUS01133700.1, HMUS01133800.1, HMUS01182700.1, HMUS01183000.1, HMUS01183100.1, HMUS01311000.…
Tb927.11.8720	surface protease GP63, putative (inferred from BLASTP similarity) 24494277:24496088 forward MW:67568	HMUS00064700.1, HMUS00064800.1, HMUS00065100.1, HMUS00284700.1, HMUS00284800.1, HMUS00448400.1, HMUS00448500.1, HMUS00891700.1, HMUS00891800.1, HMUS00891900.1, HMUS00892000.1, HMUS00892100.1, HMUS00892200.1, HMUS00892300.1.1, HMUS00892500.1, HMUS00892600.1, HMUS01133400.1, HMUS01133500.1, HMUS01133600.1, HMUS01133700.1, HMUS01133800.1, HMUS01182700.1, HMUS01183000.1, HMUS01183100.1, HMUS01311000.…
Tb927.11.8720	surface protease GP63 (inferred from BLASTP similarity) 24501809:24504457 forward MW:98265	HMUS00064700.1, HMUS00064800.1, HMUS00065100.1, HMUS00284700.1, HMUS00284800.1, HMUS00448400.1, HMUS00448500.1, HMUS00891700.1, HMUS00891800.1, HMUS00891900.1, HMUS00892000.1, HMUS00892100.1, HMUS00892200.1, HMUS00892300.1.1, HMUS00892500.1, HMUS00892600.1, HMUS01133400.1, HMUS01133500.1, HMUS01133600.1, HMUS01133700.1, HMUS01133800.1, HMUS01182700.1, HMUS01183000.1, HMUS01183100.1, HMUS01311000.…
Tb927.11.8720	surface protease GP63 (inferred from BLASTP similarity) 24505116:24507860 forward MW:101720	HMUS00064700.1, HMUS00064800.1, HMUS00065100.1, HMUS00284700.1, HMUS00284800.1, HMUS00448400.1, HMUS00448500.1, HMUS00891700.1, HMUS00891800.1, HMUS00891900.1, HMUS00892000.1, HMUS00892100.1, HMUS00892200.1, HMUS00892300.1.1, HMUS00892500.1, HMUS00892600.1, HMUS01133400.1, HMUS01133500.1, HMUS01133600.1, HMUS01133700.1, HMUS01133800.1, HMUS01182700.1, HMUS01183000.1, HMUS01183100.1, HMUS01311000.…
Tb927.11.8720	surface protease GP63 (inferred from BLASTP similarity) 24630565:24631671 forward MW:40972	HMUS00064700.1, HMUS00064800.1, HMUS00065100.1, HMUS00284700.1, HMUS00284800.1, HMUS00448400.1, HMUS00448500.1, HMUS00891700.1, HMUS00891800.1, HMUS00891900.1, HMUS00892000.1, HMUS00892100.1, HMUS00892200.1, HMUS00892300.1.1, HMUS00892500.1, HMUS00892600.1, HMUS01133400.1, HMUS01133500.1, HMUS01133600.1, HMUS01133700.1, HMUS01133800.1, HMUS01182700.1, HMUS01183000.1, HMUS01183100.1, HMUS01311000.…
Tb927.11.8720	surface protease GP63 (inferred from BLASTP similarity) 24849681:24850979 reverse MW:47596	HMUS00064700.1, HMUS00064800.1, HMUS00065100.1, HMUS00284700.1, HMUS00284800.1, HMUS00448400.1, HMUS00448500.1, HMUS00891700.1, HMUS00891800.1, HMUS00891900.1, HMUS00892000.1, HMUS00892100.1, HMUS00892200.1, HMUS00892300.1.1, HMUS00892500.1, HMUS00892600.1, HMUS01133400.1, HMUS01133500.1, HMUS01133600.1, HMUS01133700.1, HMUS01133800.1, HMUS01182700.1, HMUS01183000.1, HMUS01183100.1, HMUS01311000.…
Tb927.11.8720	surface protease GP63, putative, partial (inferred from BLASTP similarity) 25477218:25477682 forward MW:17111	HMUS00064700.1, HMUS00064800.1, HMUS00065100.1, HMUS00284700.1, HMUS00284800.1, HMUS00448400.1, HMUS00448500.1, HMUS00891700.1, HMUS00891800.1, HMUS00891900.1, HMUS00892000.1, HMUS00892100.1, HMUS00892200.1, HMUS00892300.1.1, HMUS00892500.1, HMUS00892600.1, HMUS01133400.1, HMUS01133500.1, HMUS01133600.1, HMUS01133700.1, HMUS01133800.1, HMUS01182700.1, HMUS01183000.1, HMUS01183100.1, HMUS01311000.…
Tb927.11.8720	surface protease GP63, partial (inferred from BLASTP similarity) 25480990:25481619 forward MW:23441	HMUS00064700.1, HMUS00064800.1, HMUS00065100.1, HMUS00284700.1, HMUS00284800.1, HMUS00448400.1, HMUS00448500.1, HMUS00891700.1, HMUS00891800.1, HMUS00891900.1, HMUS00892000.1, HMUS00892100.1, HMUS00892200.1, HMUS00892300.1.1, HMUS00892500.1, HMUS00892600.1, HMUS01133400.1, HMUS01133500.1, HMUS01133600.1, HMUS01133700.1, HMUS01133800.1, HMUS01182700.1, HMUS01183000.1, HMUS01183100.1, HMUS01311000.…
Tb927.11.8720	surface protease GP63 (inferred from BLASTP similarity) 26346949:26349720 reverse MW:101691	HMUS00064700.1, HMUS00064800.1, HMUS00065100.1, HMUS00284700.1, HMUS00284800.1, HMUS00448400.1, HMUS00448500.1, HMUS00891700.1, HMUS00891800.1, HMUS00891900.1, HMUS00892000.1, HMUS00892100.1, HMUS00892200.1, HMUS00892300.1.1, HMUS00892500.1, HMUS00892600.1, HMUS01133400.1, HMUS01133500.1, HMUS01133600.1, HMUS01133700.1, HMUS01133800.1, HMUS01182700.1, HMUS01183000.1, HMUS01183100.1, HMUS01311000.…
Tb927.11.8720	surface protease GP63, putative (inferred from BLASTP similarity) 26350288:26351481 reverse MW:42917	HMUS00064700.1, HMUS00064800.1, HMUS00065100.1, HMUS00284700.1, HMUS00284800.1, HMUS00448400.1, HMUS00448500.1, HMUS00891700.1, HMUS00891800.1, HMUS00891900.1, HMUS00892000.1, HMUS00892100.1, HMUS00892200.1, HMUS00892300.1.1, HMUS00892500.1, HMUS00892600.1, HMUS01133400.1, HMUS01133500.1, HMUS01133600.1, HMUS01133700.1, HMUS01133800.1, HMUS01182700.1, HMUS01183000.1, HMUS01183100.1, HMUS01311000.…
Tb927.11.8720	surface protease GP63, putative (inferred from BLASTP similarity) 26397025:26398587 reverse MW:58498	HMUS00064700.1, HMUS00064800.1, HMUS00065100.1, HMUS00284700.1, HMUS00284800.1, HMUS00448400.1, HMUS00448500.1, HMUS00891700.1, HMUS00891800.1, HMUS00891900.1, HMUS00892000.1, HMUS00892100.1, HMUS00892200.1, HMUS00892300.1.1, HMUS00892500.1, HMUS00892600.1, HMUS01133400.1, HMUS01133500.1, HMUS01133600.1, HMUS01133700.1, HMUS01133800.1, HMUS01182700.1, HMUS01183000.1, HMUS01183100.1, HMUS01311000.…
Tb927.11.8720	surface protease GP63 (inferred from BLASTP similarity) 8092993:8095656 forward MW:98523	HMUS00064700.1, HMUS00064800.1, HMUS00065100.1, HMUS00284700.1, HMUS00284800.1, HMUS00448400.1, HMUS00448500.1, HMUS00891700.1, HMUS00891800.1, HMUS00891900.1, HMUS00892000.1, HMUS00892100.1, HMUS00892200.1, HMUS00892300.1.1, HMUS00892500.1, HMUS00892600.1, HMUS01133400.1, HMUS01133500.1, HMUS01133600.1, HMUS01133700.1, HMUS01133800.1, HMUS01182700.1, HMUS01183000.1, HMUS01183100.1, HMUS01311000.…
Tb927.11.8720	surface protease GP63, putative (inferred from BLASTP similarity) 8096630:8098840 forward MW:81773	HMUS00064700.1, HMUS00064800.1, HMUS00065100.1, HMUS00284700.1, HMUS00284800.1, HMUS00448400.1, HMUS00448500.1, HMUS00891700.1, HMUS00891800.1, HMUS00891900.1, HMUS00892000.1, HMUS00892100.1, HMUS00892200.1, HMUS00892300.1.1, HMUS00892500.1, HMUS00892600.1, HMUS01133400.1, HMUS01133500.1, HMUS01133600.1, HMUS01133700.1, HMUS01133800.1, HMUS01182700.1, HMUS01183000.1, HMUS01183100.1, HMUS01311000.…
Tb927.11.8720	surface protease GP63, putative (inferred from BLASTP similarity) 26870006:26871586 reverse MW:57677	HMUS00064700.1, HMUS00064800.1, HMUS00065100.1, HMUS00284700.1, HMUS00284800.1, HMUS00448400.1, HMUS00448500.1, HMUS00891700.1, HMUS00891800.1, HMUS00891900.1, HMUS00892000.1, HMUS00892100.1, HMUS00892200.1, HMUS00892300.1.1, HMUS00892500.1, HMUS00892600.1, HMUS01133400.1, HMUS01133500.1, HMUS01133600.1, HMUS01133700.1, HMUS01133800.1, HMUS01182700.1, HMUS01183000.1, HMUS01183100.1, HMUS01311000.…
Tb927.11.8720	surface protease GP63 (inferred from BLASTP similarity) 26875989:26876822 reverse MW:30904	HMUS00064700.1, HMUS00064800.1, HMUS00065100.1, HMUS00284700.1, HMUS00284800.1, HMUS00448400.1, HMUS00448500.1, HMUS00891700.1, HMUS00891800.1, HMUS00891900.1, HMUS00892000.1, HMUS00892100.1, HMUS00892200.1, HMUS00892300.1.1, HMUS00892500.1, HMUS00892600.1, HMUS01133400.1, HMUS01133500.1, HMUS01133600.1, HMUS01133700.1, HMUS01133800.1, HMUS01182700.1, HMUS01183000.1, HMUS01183100.1, HMUS01311000.…
Tb927.11.8720	surface protease GP63, putative (inferred from BLASTP similarity) 26884733:26885344 reverse MW:22997	HMUS00064700.1, HMUS00064800.1, HMUS00065100.1, HMUS00284700.1, HMUS00284800.1, HMUS00448400.1, HMUS00448500.1, HMUS00891700.1, HMUS00891800.1, HMUS00891900.1, HMUS00892000.1, HMUS00892100.1, HMUS00892200.1, HMUS00892300.1.1, HMUS00892500.1, HMUS00892600.1, HMUS01133400.1, HMUS01133500.1, HMUS01133600.1, HMUS01133700.1, HMUS01133800.1, HMUS01182700.1, HMUS01183000.1, HMUS01183100.1, HMUS01311000.…
Tb927.11.8720	surface protease GP63, putative, partial (inferred from BLASTP similarity) 26929455:26930012 forward MW:20933	HMUS00064700.1, HMUS00064800.1, HMUS00065100.1, HMUS00284700.1, HMUS00284800.1, HMUS00448400.1, HMUS00448500.1, HMUS00891700.1, HMUS00891800.1, HMUS00891900.1, HMUS00892000.1, HMUS00892100.1, HMUS00892200.1, HMUS00892300.1.1, HMUS00892500.1, HMUS00892600.1, HMUS01133400.1, HMUS01133500.1, HMUS01133600.1, HMUS01133700.1, HMUS01133800.1, HMUS01182700.1, HMUS01183000.1, HMUS01183100.1, HMUS01311000.…
Tb927.11.8720	surface protease GP63 (inferred from BLASTP similarity) 8700022:8702349 forward MW:85299	HMUS00064700.1, HMUS00064800.1, HMUS00065100.1, HMUS00284700.1, HMUS00284800.1, HMUS00448400.1, HMUS00448500.1, HMUS00891700.1, HMUS00891800.1, HMUS00891900.1, HMUS00892000.1, HMUS00892100.1, HMUS00892200.1, HMUS00892300.1.1, HMUS00892500.1, HMUS00892600.1, HMUS01133400.1, HMUS01133500.1, HMUS01133600.1, HMUS01133700.1, HMUS01133800.1, HMUS01182700.1, HMUS01183000.1, HMUS01183100.1, HMUS01311000.…
Tb927.11.8720	surface protease GP63 (inferred from BLASTP similarity) 27059897:27062254 forward MW:86056	HMUS00064700.1, HMUS00064800.1, HMUS00065100.1, HMUS00284700.1, HMUS00284800.1, HMUS00448400.1, HMUS00448500.1, HMUS00891700.1, HMUS00891800.1, HMUS00891900.1, HMUS00892000.1, HMUS00892100.1, HMUS00892200.1, HMUS00892300.1.1, HMUS00892500.1, HMUS00892600.1, HMUS01133400.1, HMUS01133500.1, HMUS01133600.1, HMUS01133700.1, HMUS01133800.1, HMUS01182700.1, HMUS01183000.1, HMUS01183100.1, HMUS01311000.…
Tb927.11.8720	surface protease GP63 (inferred from BLASTP similarity) 27067732:27070218 forward MW:90699	HMUS00064700.1, HMUS00064800.1, HMUS00065100.1, HMUS00284700.1, HMUS00284800.1, HMUS00448400.1, HMUS00448500.1, HMUS00891700.1, HMUS00891800.1, HMUS00891900.1, HMUS00892000.1, HMUS00892100.1, HMUS00892200.1, HMUS00892300.1.1, HMUS00892500.1, HMUS00892600.1, HMUS01133400.1, HMUS01133500.1, HMUS01133600.1, HMUS01133700.1, HMUS01133800.1, HMUS01182700.1, HMUS01183000.1, HMUS01183100.1, HMUS01311000.…
Tb927.11.8720	surface protease GP63 (inferred from BLASTP similarity) 27071293:27073653 forward MW:85731	HMUS00064700.1, HMUS00064800.1, HMUS00065100.1, HMUS00284700.1, HMUS00284800.1, HMUS00448400.1, HMUS00448500.1, HMUS00891700.1, HMUS00891800.1, HMUS00891900.1, HMUS00892000.1, HMUS00892100.1, HMUS00892200.1, HMUS00892300.1.1, HMUS00892500.1, HMUS00892600.1, HMUS01133400.1, HMUS01133500.1, HMUS01133600.1, HMUS01133700.1, HMUS01133800.1, HMUS01182700.1, HMUS01183000.1, HMUS01183100.1, HMUS01311000.…
Tb927.11.8720	surface protease GP63, putative (inferred from BLASTP similarity) 27088547:27091102 forward MW:93542	HMUS00064700.1, HMUS00064800.1, HMUS00065100.1, HMUS00284700.1, HMUS00284800.1, HMUS00448400.1, HMUS00448500.1, HMUS00891700.1, HMUS00891800.1, HMUS00891900.1, HMUS00892000.1, HMUS00892100.1, HMUS00892200.1, HMUS00892300.1.1, HMUS00892500.1, HMUS00892600.1, HMUS01133400.1, HMUS01133500.1, HMUS01133600.1, HMUS01133700.1, HMUS01133800.1, HMUS01182700.1, HMUS01183000.1, HMUS01183100.1, HMUS01311000.…
Tb927.11.8720	surface protease GP63, putative (inferred from BLASTP similarity) 27091962:27094406 forward MW:90873	HMUS00064700.1, HMUS00064800.1, HMUS00065100.1, HMUS00284700.1, HMUS00284800.1, HMUS00448400.1, HMUS00448500.1, HMUS00891700.1, HMUS00891800.1, HMUS00891900.1, HMUS00892000.1, HMUS00892100.1, HMUS00892200.1, HMUS00892300.1.1, HMUS00892500.1, HMUS00892600.1, HMUS01133400.1, HMUS01133500.1, HMUS01133600.1, HMUS01133700.1, HMUS01133800.1, HMUS01182700.1, HMUS01183000.1, HMUS01183100.1, HMUS01311000.…
Tb927.11.8720	surface protease GP63, putative (inferred from BLASTP similarity) 9169400:9171202 forward MW:67355	HMUS00064700.1, HMUS00064800.1, HMUS00065100.1, HMUS00284700.1, HMUS00284800.1, HMUS00448400.1, HMUS00448500.1, HMUS00891700.1, HMUS00891800.1, HMUS00891900.1, HMUS00892000.1, HMUS00892100.1, HMUS00892200.1, HMUS00892300.1.1, HMUS00892500.1, HMUS00892600.1, HMUS01133400.1, HMUS01133500.1, HMUS01133600.1, HMUS01133700.1, HMUS01133800.1, HMUS01182700.1, HMUS01183000.1, HMUS01183100.1, HMUS01311000.…
Tb927.11.8720	surface protease GP63 (inferred from BLASTP similarity) 9446993:9447619 forward MW:22280	HMUS00064700.1, HMUS00064800.1, HMUS00065100.1, HMUS00284700.1, HMUS00284800.1, HMUS00448400.1, HMUS00448500.1, HMUS00891700.1, HMUS00891800.1, HMUS00891900.1, HMUS00892000.1, HMUS00892100.1, HMUS00892200.1, HMUS00892300.1.1, HMUS00892500.1, HMUS00892600.1, HMUS01133400.1, HMUS01133500.1, HMUS01133600.1, HMUS01133700.1, HMUS01133800.1, HMUS01182700.1, HMUS01183000.1, HMUS01183100.1, HMUS01311000.…
Tb927.11.8720	surface protease GP63 (inferred from BLASTP similarity) 9449647:9450822 forward MW:42469	HMUS00064700.1, HMUS00064800.1, HMUS00065100.1, HMUS00284700.1, HMUS00284800.1, HMUS00448400.1, HMUS00448500.1, HMUS00891700.1, HMUS00891800.1, HMUS00891900.1, HMUS00892000.1, HMUS00892100.1, HMUS00892200.1, HMUS00892300.1.1, HMUS00892500.1, HMUS00892600.1, HMUS01133400.1, HMUS01133500.1, HMUS01133600.1, HMUS01133700.1, HMUS01133800.1, HMUS01182700.1, HMUS01183000.1, HMUS01183100.1, HMUS01311000.…
Tb927.11.8720	surface protease GP63 (inferred from BLASTP similarity) 9472311:9474623 forward MW:84042	HMUS00064700.1, HMUS00064800.1, HMUS00065100.1, HMUS00284700.1, HMUS00284800.1, HMUS00448400.1, HMUS00448500.1, HMUS00891700.1, HMUS00891800.1, HMUS00891900.1, HMUS00892000.1, HMUS00892100.1, HMUS00892200.1, HMUS00892300.1.1, HMUS00892500.1, HMUS00892600.1, HMUS01133400.1, HMUS01133500.1, HMUS01133600.1, HMUS01133700.1, HMUS01133800.1, HMUS01182700.1, HMUS01183000.1, HMUS01183100.1, HMUS01311000.…
Tb927.11.8720	surface protease GP63 (inferred from BLASTP similarity) 9479315:9481816 forward MW:91697	HMUS00064700.1, HMUS00064800.1, HMUS00065100.1, HMUS00284700.1, HMUS00284800.1, HMUS00448400.1, HMUS00448500.1, HMUS00891700.1, HMUS00891800.1, HMUS00891900.1, HMUS00892000.1, HMUS00892100.1, HMUS00892200.1, HMUS00892300.1.1, HMUS00892500.1, HMUS00892600.1, HMUS01133400.1, HMUS01133500.1, HMUS01133600.1, HMUS01133700.1, HMUS01133800.1, HMUS01182700.1, HMUS01183000.1, HMUS01183100.1, HMUS01311000.…
Tb927.11.8720	surface protease GP63 (inferred from BLASTP similarity) 9483335:9484903 forward MW:56463	HMUS00064700.1, HMUS00064800.1, HMUS00065100.1, HMUS00284700.1, HMUS00284800.1, HMUS00448400.1, HMUS00448500.1, HMUS00891700.1, HMUS00891800.1, HMUS00891900.1, HMUS00892000.1, HMUS00892100.1, HMUS00892200.1, HMUS00892300.1.1, HMUS00892500.1, HMUS00892600.1, HMUS01133400.1, HMUS01133500.1, HMUS01133600.1, HMUS01133700.1, HMUS01133800.1, HMUS01182700.1, HMUS01183000.1, HMUS01183100.1, HMUS01311000.…
Tb927.11.8720	surface protease GP63 (inferred from BLASTP similarity) 9485981:9488458 forward MW:90215	HMUS00064700.1, HMUS00064800.1, HMUS00065100.1, HMUS00284700.1, HMUS00284800.1, HMUS00448400.1, HMUS00448500.1, HMUS00891700.1, HMUS00891800.1, HMUS00891900.1, HMUS00892000.1, HMUS00892100.1, HMUS00892200.1, HMUS00892300.1.1, HMUS00892500.1, HMUS00892600.1, HMUS01133400.1, HMUS01133500.1, HMUS01133600.1, HMUS01133700.1, HMUS01133800.1, HMUS01182700.1, HMUS01183000.1, HMUS01183100.1, HMUS01311000.…
Tb927.11.8720	surface protease GP63 (inferred from BLASTP similarity) 9489479:9491869 forward MW:87207	HMUS00064700.1, HMUS00064800.1, HMUS00065100.1, HMUS00284700.1, HMUS00284800.1, HMUS00448400.1, HMUS00448500.1, HMUS00891700.1, HMUS00891800.1, HMUS00891900.1, HMUS00892000.1, HMUS00892100.1, HMUS00892200.1, HMUS00892300.1.1, HMUS00892500.1, HMUS00892600.1, HMUS01133400.1, HMUS01133500.1, HMUS01133600.1, HMUS01133700.1, HMUS01133800.1, HMUS01182700.1, HMUS01183000.1, HMUS01183100.1, HMUS01311000.…
Tb927.11.8720	surface protease GP63, putative (inferred from BLASTP similarity) 27517815:27518141 reverse MW:12684	HMUS00064700.1, HMUS00064800.1, HMUS00065100.1, HMUS00284700.1, HMUS00284800.1, HMUS00448400.1, HMUS00448500.1, HMUS00891700.1, HMUS00891800.1, HMUS00891900.1, HMUS00892000.1, HMUS00892100.1, HMUS00892200.1, HMUS00892300.1.1, HMUS00892500.1, HMUS00892600.1, HMUS01133400.1, HMUS01133500.1, HMUS01133600.1, HMUS01133700.1, HMUS01133800.1, HMUS01182700.1, HMUS01183000.1, HMUS01183100.1, HMUS01311000.…
Tb927.11.8720	surface protease GP63, partial (inferred from BLASTP similarity) 27775497:27775985 reverse MW:18442	HMUS00064700.1, HMUS00064800.1, HMUS00065100.1, HMUS00284700.1, HMUS00284800.1, HMUS00448400.1, HMUS00448500.1, HMUS00891700.1, HMUS00891800.1, HMUS00891900.1, HMUS00892000.1, HMUS00892100.1, HMUS00892200.1, HMUS00892300.1.1, HMUS00892500.1, HMUS00892600.1, HMUS01133400.1, HMUS01133500.1, HMUS01133600.1, HMUS01133700.1, HMUS01133800.1, HMUS01182700.1, HMUS01183000.1, HMUS01183100.1, HMUS01311000.…
Tb927.11.8720	surface protease GP63 (inferred from BLASTP similarity) 27781023:27781517 reverse MW:18449	HMUS00064700.1, HMUS00064800.1, HMUS00065100.1, HMUS00284700.1, HMUS00284800.1, HMUS00448400.1, HMUS00448500.1, HMUS00891700.1, HMUS00891800.1, HMUS00891900.1, HMUS00892000.1, HMUS00892100.1, HMUS00892200.1, HMUS00892300.1.1, HMUS00892500.1, HMUS00892600.1, HMUS01133400.1, HMUS01133500.1, HMUS01133600.1, HMUS01133700.1, HMUS01133800.1, HMUS01182700.1, HMUS01183000.1, HMUS01183100.1, HMUS01311000.…
Tb927.11.8720	surface protease GP63 (inferred from BLASTP similarity) 28330102:28331433 forward MW:48697	HMUS00064700.1, HMUS00064800.1, HMUS00065100.1, HMUS00284700.1, HMUS00284800.1, HMUS00448400.1, HMUS00448500.1, HMUS00891700.1, HMUS00891800.1, HMUS00891900.1, HMUS00892000.1, HMUS00892100.1, HMUS00892200.1, HMUS00892300.1.1, HMUS00892500.1, HMUS00892600.1, HMUS01133400.1, HMUS01133500.1, HMUS01133600.1, HMUS01133700.1, HMUS01133800.1, HMUS01182700.1, HMUS01183000.1, HMUS01183100.1, HMUS01311000.…
Tb927.11.8720	surface protease GP63 (inferred from BLASTP similarity) 28336248:28337261 forward MW:36430	HMUS00064700.1, HMUS00064800.1, HMUS00065100.1, HMUS00284700.1, HMUS00284800.1, HMUS00448400.1, HMUS00448500.1, HMUS00891700.1, HMUS00891800.1, HMUS00891900.1, HMUS00892000.1, HMUS00892100.1, HMUS00892200.1, HMUS00892300.1.1, HMUS00892500.1, HMUS00892600.1, HMUS01133400.1, HMUS01133500.1, HMUS01133600.1, HMUS01133700.1, HMUS01133800.1, HMUS01182700.1, HMUS01183000.1, HMUS01183100.1, HMUS01311000.…
Tb927.11.8720	surface protease GP63 (inferred from BLASTP similarity) 28338331:28340649 forward MW:84767	HMUS00064700.1, HMUS00064800.1, HMUS00065100.1, HMUS00284700.1, HMUS00284800.1, HMUS00448400.1, HMUS00448500.1, HMUS00891700.1, HMUS00891800.1, HMUS00891900.1, HMUS00892000.1, HMUS00892100.1, HMUS00892200.1, HMUS00892300.1.1, HMUS00892500.1, HMUS00892600.1, HMUS01133400.1, HMUS01133500.1, HMUS01133600.1, HMUS01133700.1, HMUS01133800.1, HMUS01182700.1, HMUS01183000.1, HMUS01183100.1, HMUS01311000.…
Tb927.11.8720	surface protease GP63, putative,metallopeptidase, putative (inferred from BLASTP similarity) 11578630:11580315 forward MW:62806	HMUS00064700.1, HMUS00064800.1, HMUS00065100.1, HMUS00284700.1, HMUS00284800.1, HMUS00448400.1, HMUS00448500.1, HMUS00891700.1, HMUS00891800.1, HMUS00891900.1, HMUS00892000.1, HMUS00892100.1, HMUS00892200.1, HMUS00892300.1.1, HMUS00892500.1, HMUS00892600.1, HMUS01133400.1, HMUS01133500.1, HMUS01133600.1, HMUS01133700.1, HMUS01133800.1, HMUS01182700.1, HMUS01183000.1, HMUS01183100.1, HMUS01311000.…
Tb927.11.8720	surface protease GP63 (inferred from BLASTP similarity) 28498603:28499193 forward MW:21825	HMUS00064700.1, HMUS00064800.1, HMUS00065100.1, HMUS00284700.1, HMUS00284800.1, HMUS00448400.1, HMUS00448500.1, HMUS00891700.1, HMUS00891800.1, HMUS00891900.1, HMUS00892000.1, HMUS00892100.1, HMUS00892200.1, HMUS00892300.1.1, HMUS00892500.1, HMUS00892600.1, HMUS01133400.1, HMUS01133500.1, HMUS01133600.1, HMUS01133700.1, HMUS01133800.1, HMUS01182700.1, HMUS01183000.1, HMUS01183100.1, HMUS01311000.…
Tb927.11.8720	surface protease GP63, putative (inferred from BLASTP similarity) 28507758:28510166 forward MW:89123	HMUS00064700.1, HMUS00064800.1, HMUS00065100.1, HMUS00284700.1, HMUS00284800.1, HMUS00448400.1, HMUS00448500.1, HMUS00891700.1, HMUS00891800.1, HMUS00891900.1, HMUS00892000.1, HMUS00892100.1, HMUS00892200.1, HMUS00892300.1.1, HMUS00892500.1, HMUS00892600.1, HMUS01133400.1, HMUS01133500.1, HMUS01133600.1, HMUS01133700.1, HMUS01133800.1, HMUS01182700.1, HMUS01183000.1, HMUS01183100.1, HMUS01311000.…
Tb927.11.8720	surface protease GP63, putative,metallopeptidase, putative, partial (inferred from BLASTP similarity) 28625151:28626092 forward MW:34591	HMUS00064700.1, HMUS00064800.1, HMUS00065100.1, HMUS00284700.1, HMUS00284800.1, HMUS00448400.1, HMUS00448500.1, HMUS00891700.1, HMUS00891800.1, HMUS00891900.1, HMUS00892000.1, HMUS00892100.1, HMUS00892200.1, HMUS00892300.1.1, HMUS00892500.1, HMUS00892600.1, HMUS01133400.1, HMUS01133500.1, HMUS01133600.1, HMUS01133700.1, HMUS01133800.1, HMUS01182700.1, HMUS01183000.1, HMUS01183100.1, HMUS01311000.…
Tb927.11.8720	surface protease GP63, putative (inferred from BLASTP similarity) 28694765:28695691 forward MW:34732	HMUS00064700.1, HMUS00064800.1, HMUS00065100.1, HMUS00284700.1, HMUS00284800.1, HMUS00448400.1, HMUS00448500.1, HMUS00891700.1, HMUS00891800.1, HMUS00891900.1, HMUS00892000.1, HMUS00892100.1, HMUS00892200.1, HMUS00892300.1.1, HMUS00892500.1, HMUS00892600.1, HMUS01133400.1, HMUS01133500.1, HMUS01133600.1, HMUS01133700.1, HMUS01133800.1, HMUS01182700.1, HMUS01183000.1, HMUS01183100.1, HMUS01311000.…
Tb927.11.8720	major surface protease gp63, putative (inferred from BLASTP similarity) 28720766:28722202 forward MW:54378	HMUS00064700.1, HMUS00064800.1, HMUS00065100.1, HMUS00284700.1, HMUS00284800.1, HMUS00448400.1, HMUS00448500.1, HMUS00891700.1, HMUS00891800.1, HMUS00891900.1, HMUS00892000.1, HMUS00892100.1, HMUS00892200.1, HMUS00892300.1.1, HMUS00892500.1, HMUS00892600.1, HMUS01133400.1, HMUS01133500.1, HMUS01133600.1, HMUS01133700.1, HMUS01133800.1, HMUS01182700.1, HMUS01183000.1, HMUS01183100.1, HMUS01311000.…
Tb927.11.8720	surface protease GP63 (inferred from BLASTP similarity) 12664818:12666128 forward MW:49742	HMUS00064700.1, HMUS00064800.1, HMUS00065100.1, HMUS00284700.1, HMUS00284800.1, HMUS00448400.1, HMUS00448500.1, HMUS00891700.1, HMUS00891800.1, HMUS00891900.1, HMUS00892000.1, HMUS00892100.1, HMUS00892200.1, HMUS00892300.1.1, HMUS00892500.1, HMUS00892600.1, HMUS01133400.1, HMUS01133500.1, HMUS01133600.1, HMUS01133700.1, HMUS01133800.1, HMUS01182700.1, HMUS01183000.1, HMUS01183100.1, HMUS01311000.…
Tb927.11.8720	surface protease GP63 (inferred from BLASTP similarity) 14055552:14056052 forward MW:18912	HMUS00064700.1, HMUS00064800.1, HMUS00065100.1, HMUS00284700.1, HMUS00284800.1, HMUS00448400.1, HMUS00448500.1, HMUS00891700.1, HMUS00891800.1, HMUS00891900.1, HMUS00892000.1, HMUS00892100.1, HMUS00892200.1, HMUS00892300.1.1, HMUS00892500.1, HMUS00892600.1, HMUS01133400.1, HMUS01133500.1, HMUS01133600.1, HMUS01133700.1, HMUS01133800.1, HMUS01182700.1, HMUS01183000.1, HMUS01183100.1, HMUS01311000.…
Tb927.11.8720	surface protease GP63 (inferred from BLASTP similarity) 29279368:29281269 reverse MW:70054	HMUS00064700.1, HMUS00064800.1, HMUS00065100.1, HMUS00284700.1, HMUS00284800.1, HMUS00448400.1, HMUS00448500.1, HMUS00891700.1, HMUS00891800.1, HMUS00891900.1, HMUS00892000.1, HMUS00892100.1, HMUS00892200.1, HMUS00892300.1.1, HMUS00892500.1, HMUS00892600.1, HMUS01133400.1, HMUS01133500.1, HMUS01133600.1, HMUS01133700.1, HMUS01133800.1, HMUS01182700.1, HMUS01183000.1, HMUS01183100.1, HMUS01311000.…
Tb927.11.8720	surface protease GP63, putative (inferred from BLASTP similarity) 15280419:15281012 reverse MW:22030	HMUS00064700.1, HMUS00064800.1, HMUS00065100.1, HMUS00284700.1, HMUS00284800.1, HMUS00448400.1, HMUS00448500.1, HMUS00891700.1, HMUS00891800.1, HMUS00891900.1, HMUS00892000.1, HMUS00892100.1, HMUS00892200.1, HMUS00892300.1.1, HMUS00892500.1, HMUS00892600.1, HMUS01133400.1, HMUS01133500.1, HMUS01133600.1, HMUS01133700.1, HMUS01133800.1, HMUS01182700.1, HMUS01183000.1, HMUS01183100.1, HMUS01311000.…
Tb927.11.8720	major surface protease gp63, putative (inferred from BLASTP similarity) 15285757:15286359 reverse MW:22288	HMUS00064700.1, HMUS00064800.1, HMUS00065100.1, HMUS00284700.1, HMUS00284800.1, HMUS00448400.1, HMUS00448500.1, HMUS00891700.1, HMUS00891800.1, HMUS00891900.1, HMUS00892000.1, HMUS00892100.1, HMUS00892200.1, HMUS00892300.1.1, HMUS00892500.1, HMUS00892600.1, HMUS01133400.1, HMUS01133500.1, HMUS01133600.1, HMUS01133700.1, HMUS01133800.1, HMUS01182700.1, HMUS01183000.1, HMUS01183100.1, HMUS01311000.…
Tb927.11.8720	surface protease GP63, putative (inferred from BLASTP similarity) 15289952:15291046 reverse MW:41062	HMUS00064700.1, HMUS00064800.1, HMUS00065100.1, HMUS00284700.1, HMUS00284800.1, HMUS00448400.1, HMUS00448500.1, HMUS00891700.1, HMUS00891800.1, HMUS00891900.1, HMUS00892000.1, HMUS00892100.1, HMUS00892200.1, HMUS00892300.1.1, HMUS00892500.1, HMUS00892600.1, HMUS01133400.1, HMUS01133500.1, HMUS01133600.1, HMUS01133700.1, HMUS01133800.1, HMUS01182700.1, HMUS01183000.1, HMUS01183100.1, HMUS01311000.…
Tb927.11.8720	surface protease GP63 (inferred from BLASTP similarity) 16168921:16170246 reverse MW:50486	HMUS00064700.1, HMUS00064800.1, HMUS00065100.1, HMUS00284700.1, HMUS00284800.1, HMUS00448400.1, HMUS00448500.1, HMUS00891700.1, HMUS00891800.1, HMUS00891900.1, HMUS00892000.1, HMUS00892100.1, HMUS00892200.1, HMUS00892300.1.1, HMUS00892500.1, HMUS00892600.1, HMUS01133400.1, HMUS01133500.1, HMUS01133600.1, HMUS01133700.1, HMUS01133800.1, HMUS01182700.1, HMUS01183000.1, HMUS01183100.1, HMUS01311000.…
Tb927.11.8720	surface protease GP63, putative,metallopeptidase, putative (inferred from BLASTP similarity) 16171085:16173610 reverse MW:93462	HMUS00064700.1, HMUS00064800.1, HMUS00065100.1, HMUS00284700.1, HMUS00284800.1, HMUS00448400.1, HMUS00448500.1, HMUS00891700.1, HMUS00891800.1, HMUS00891900.1, HMUS00892000.1, HMUS00892100.1, HMUS00892200.1, HMUS00892300.1.1, HMUS00892500.1, HMUS00892600.1, HMUS01133400.1, HMUS01133500.1, HMUS01133600.1, HMUS01133700.1, HMUS01133800.1, HMUS01182700.1, HMUS01183000.1, HMUS01183100.1, HMUS01311000.…
Tb927.11.8720	surface protease GP63 (inferred from BLASTP similarity) 16174010:16175587 reverse MW:58383	HMUS00064700.1, HMUS00064800.1, HMUS00065100.1, HMUS00284700.1, HMUS00284800.1, HMUS00448400.1, HMUS00448500.1, HMUS00891700.1, HMUS00891800.1, HMUS00891900.1, HMUS00892000.1, HMUS00892100.1, HMUS00892200.1, HMUS00892300.1.1, HMUS00892500.1, HMUS00892600.1, HMUS01133400.1, HMUS01133500.1, HMUS01133600.1, HMUS01133700.1, HMUS01133800.1, HMUS01182700.1, HMUS01183000.1, HMUS01183100.1, HMUS01311000.…
Tb927.11.8720	surface protease GP63, putative (inferred from BLASTP similarity) 16185150:16186433 reverse MW:47581	HMUS00064700.1, HMUS00064800.1, HMUS00065100.1, HMUS00284700.1, HMUS00284800.1, HMUS00448400.1, HMUS00448500.1, HMUS00891700.1, HMUS00891800.1, HMUS00891900.1, HMUS00892000.1, HMUS00892100.1, HMUS00892200.1, HMUS00892300.1.1, HMUS00892500.1, HMUS00892600.1, HMUS01133400.1, HMUS01133500.1, HMUS01133600.1, HMUS01133700.1, HMUS01133800.1, HMUS01182700.1, HMUS01183000.1, HMUS01183100.1, HMUS01311000.…
Tb927.11.8720	surface protease GP63 (inferred from BLASTP similarity) 16187590:16189839 reverse MW:84683	HMUS00064700.1, HMUS00064800.1, HMUS00065100.1, HMUS00284700.1, HMUS00284800.1, HMUS00448400.1, HMUS00448500.1, HMUS00891700.1, HMUS00891800.1, HMUS00891900.1, HMUS00892000.1, HMUS00892100.1, HMUS00892200.1, HMUS00892300.1.1, HMUS00892500.1, HMUS00892600.1, HMUS01133400.1, HMUS01133500.1, HMUS01133600.1, HMUS01133700.1, HMUS01133800.1, HMUS01182700.1, HMUS01183000.1, HMUS01183100.1, HMUS01311000.…
Tb927.11.8720	surface protease GP63 (inferred from BLASTP similarity) 16196390:16197628 reverse MW:46272	HMUS00064700.1, HMUS00064800.1, HMUS00065100.1, HMUS00284700.1, HMUS00284800.1, HMUS00448400.1, HMUS00448500.1, HMUS00891700.1, HMUS00891800.1, HMUS00891900.1, HMUS00892000.1, HMUS00892100.1, HMUS00892200.1, HMUS00892300.1.1, HMUS00892500.1, HMUS00892600.1, HMUS01133400.1, HMUS01133500.1, HMUS01133600.1, HMUS01133700.1, HMUS01133800.1, HMUS01182700.1, HMUS01183000.1, HMUS01183100.1, HMUS01311000.…
Tb927.11.8720	surface protease GP63, putative (inferred from BLASTP similarity) 16329778:16330758 forward MW:37331	HMUS00064700.1, HMUS00064800.1, HMUS00065100.1, HMUS00284700.1, HMUS00284800.1, HMUS00448400.1, HMUS00448500.1, HMUS00891700.1, HMUS00891800.1, HMUS00891900.1, HMUS00892000.1, HMUS00892100.1, HMUS00892200.1, HMUS00892300.1.1, HMUS00892500.1, HMUS00892600.1, HMUS01133400.1, HMUS01133500.1, HMUS01133600.1, HMUS01133700.1, HMUS01133800.1, HMUS01182700.1, HMUS01183000.1, HMUS01183100.1, HMUS01311000.…
Tb927.11.8720	surface protease GP63, putative (inferred from BLASTP similarity) 29599754:29600788 reverse MW:39300	HMUS00064700.1, HMUS00064800.1, HMUS00065100.1, HMUS00284700.1, HMUS00284800.1, HMUS00448400.1, HMUS00448500.1, HMUS00891700.1, HMUS00891800.1, HMUS00891900.1, HMUS00892000.1, HMUS00892100.1, HMUS00892200.1, HMUS00892300.1.1, HMUS00892500.1, HMUS00892600.1, HMUS01133400.1, HMUS01133500.1, HMUS01133600.1, HMUS01133700.1, HMUS01133800.1, HMUS01182700.1, HMUS01183000.1, HMUS01183100.1, HMUS01311000.…
Tb927.11.8720	surface protease GP63 (inferred from BLASTP similarity) 16874205:16875077 forward MW:31829	HMUS00064700.1, HMUS00064800.1, HMUS00065100.1, HMUS00284700.1, HMUS00284800.1, HMUS00448400.1, HMUS00448500.1, HMUS00891700.1, HMUS00891800.1, HMUS00891900.1, HMUS00892000.1, HMUS00892100.1, HMUS00892200.1, HMUS00892300.1.1, HMUS00892500.1, HMUS00892600.1, HMUS01133400.1, HMUS01133500.1, HMUS01133600.1, HMUS01133700.1, HMUS01133800.1, HMUS01182700.1, HMUS01183000.1, HMUS01183100.1, HMUS01311000.…
Tb927.11.8720	surface protease GP63 (inferred from BLASTP similarity) 16899254:16901752 forward MW:82075	HMUS00064700.1, HMUS00064800.1, HMUS00065100.1, HMUS00284700.1, HMUS00284800.1, HMUS00448400.1, HMUS00448500.1, HMUS00891700.1, HMUS00891800.1, HMUS00891900.1, HMUS00892000.1, HMUS00892100.1, HMUS00892200.1, HMUS00892300.1.1, HMUS00892500.1, HMUS00892600.1, HMUS01133400.1, HMUS01133500.1, HMUS01133600.1, HMUS01133700.1, HMUS01133800.1, HMUS01182700.1, HMUS01183000.1, HMUS01183100.1, HMUS01311000.…
Tb927.11.8720	surface protease GP63 (inferred from BLASTP similarity) 17037243:17038250 reverse MW:37480	HMUS00064700.1, HMUS00064800.1, HMUS00065100.1, HMUS00284700.1, HMUS00284800.1, HMUS00448400.1, HMUS00448500.1, HMUS00891700.1, HMUS00891800.1, HMUS00891900.1, HMUS00892000.1, HMUS00892100.1, HMUS00892200.1, HMUS00892300.1.1, HMUS00892500.1, HMUS00892600.1, HMUS01133400.1, HMUS01133500.1, HMUS01133600.1, HMUS01133700.1, HMUS01133800.1, HMUS01182700.1, HMUS01183000.1, HMUS01183100.1, HMUS01311000.…
Tb927.11.8720	surface protease GP63 (inferred from BLASTP similarity) 18383029:18383685 reverse MW:18628	HMUS00064700.1, HMUS00064800.1, HMUS00065100.1, HMUS00284700.1, HMUS00284800.1, HMUS00448400.1, HMUS00448500.1, HMUS00891700.1, HMUS00891800.1, HMUS00891900.1, HMUS00892000.1, HMUS00892100.1, HMUS00892200.1, HMUS00892300.1.1, HMUS00892500.1, HMUS00892600.1, HMUS01133400.1, HMUS01133500.1, HMUS01133600.1, HMUS01133700.1, HMUS01133800.1, HMUS01182700.1, HMUS01183000.1, HMUS01183100.1, HMUS01311000.…
Tb927.11.8720	surface protease GP63, putative (inferred from BLASTP similarity) 19005638:19007878 forward MW:82061	HMUS00064700.1, HMUS00064800.1, HMUS00065100.1, HMUS00284700.1, HMUS00284800.1, HMUS00448400.1, HMUS00448500.1, HMUS00891700.1, HMUS00891800.1, HMUS00891900.1, HMUS00892000.1, HMUS00892100.1, HMUS00892200.1, HMUS00892300.1.1, HMUS00892500.1, HMUS00892600.1, HMUS01133400.1, HMUS01133500.1, HMUS01133600.1, HMUS01133700.1, HMUS01133800.1, HMUS01182700.1, HMUS01183000.1, HMUS01183100.1, HMUS01311000.…
Tb927.11.8720	surface protease GP63, putative (inferred from BLASTP similarity) 20417388:20420159 forward MW:101655	HMUS00064700.1, HMUS00064800.1, HMUS00065100.1, HMUS00284700.1, HMUS00284800.1, HMUS00448400.1, HMUS00448500.1, HMUS00891700.1, HMUS00891800.1, HMUS00891900.1, HMUS00892000.1, HMUS00892100.1, HMUS00892200.1, HMUS00892300.1.1, HMUS00892500.1, HMUS00892600.1, HMUS01133400.1, HMUS01133500.1, HMUS01133600.1, HMUS01133700.1, HMUS01133800.1, HMUS01182700.1, HMUS01183000.1, HMUS01183100.1, HMUS01311000.…
Tb927.11.8720	surface protease GP63, putative (inferred from BLASTP similarity) 21211236:21213191 reverse MW:71895	HMUS00064700.1, HMUS00064800.1, HMUS00065100.1, HMUS00284700.1, HMUS00284800.1, HMUS00448400.1, HMUS00448500.1, HMUS00891700.1, HMUS00891800.1, HMUS00891900.1, HMUS00892000.1, HMUS00892100.1, HMUS00892200.1, HMUS00892300.1.1, HMUS00892500.1, HMUS00892600.1, HMUS01133400.1, HMUS01133500.1, HMUS01133600.1, HMUS01133700.1, HMUS01133800.1, HMUS01182700.1, HMUS01183000.1, HMUS01183100.1, HMUS01311000.…
Tb927.11.8720	surface protease GP63 (inferred from BLASTP similarity) 21512513:21515047 forward MW:68920	HMUS00064700.1, HMUS00064800.1, HMUS00065100.1, HMUS00284700.1, HMUS00284800.1, HMUS00448400.1, HMUS00448500.1, HMUS00891700.1, HMUS00891800.1, HMUS00891900.1, HMUS00892000.1, HMUS00892100.1, HMUS00892200.1, HMUS00892300.1.1, HMUS00892500.1, HMUS00892600.1, HMUS01133400.1, HMUS01133500.1, HMUS01133600.1, HMUS01133700.1, HMUS01133800.1, HMUS01182700.1, HMUS01183000.1, HMUS01183100.1, HMUS01311000.…
Tb927.11.8720	surface protease GP63 (inferred from BLASTP similarity) 21615818:21618196 forward MW:88683	HMUS00064700.1, HMUS00064800.1, HMUS00065100.1, HMUS00284700.1, HMUS00284800.1, HMUS00448400.1, HMUS00448500.1, HMUS00891700.1, HMUS00891800.1, HMUS00891900.1, HMUS00892000.1, HMUS00892100.1, HMUS00892200.1, HMUS00892300.1.1, HMUS00892500.1, HMUS00892600.1, HMUS01133400.1, HMUS01133500.1, HMUS01133600.1, HMUS01133700.1, HMUS01133800.1, HMUS01182700.1, HMUS01183000.1, HMUS01183100.1, HMUS01311000.…
Tb927.11.8720	surface protease GP63 (inferred from BLASTP similarity) 22759206:22761791 forward MW:95702	HMUS00064700.1, HMUS00064800.1, HMUS00065100.1, HMUS00284700.1, HMUS00284800.1, HMUS00448400.1, HMUS00448500.1, HMUS00891700.1, HMUS00891800.1, HMUS00891900.1, HMUS00892000.1, HMUS00892100.1, HMUS00892200.1, HMUS00892300.1.1, HMUS00892500.1, HMUS00892600.1, HMUS01133400.1, HMUS01133500.1, HMUS01133600.1, HMUS01133700.1, HMUS01133800.1, HMUS01182700.1, HMUS01183000.1, HMUS01183100.1, HMUS01311000.…
Tb927.8.1630	surface protease GP63 (inferred from BLASTP similarity) 23718047:23720185 forward MW:79369	HMUS00064700.1, HMUS00064800.1, HMUS00065100.1, HMUS00284700.1, HMUS00284800.1, HMUS00448400.1, HMUS00448500.1, HMUS00891700.1, HMUS00891800.1, HMUS00891900.1, HMUS00892000.1, HMUS00892100.1, HMUS00892200.1, HMUS00892300.1.1, HMUS00892500.1, HMUS00892600.1, HMUS01133400.1, HMUS01133500.1, HMUS01133600.1, HMUS01133700.1, HMUS01133800.1, HMUS01182700.1, HMUS01183000.1, HMUS01183100.1, HMUS01311000.…
Tb927.8.1630	surface protease GP63, putative (inferred from BLASTP similarity) 23721058:23723094 forward MW:75205	HMUS00064700.1, HMUS00064800.1, HMUS00065100.1, HMUS00284700.1, HMUS00284800.1, HMUS00448400.1, HMUS00448500.1, HMUS00891700.1, HMUS00891800.1, HMUS00891900.1, HMUS00892000.1, HMUS00892100.1, HMUS00892200.1, HMUS00892300.1.1, HMUS00892500.1, HMUS00892600.1, HMUS01133400.1, HMUS01133500.1, HMUS01133600.1, HMUS01133700.1, HMUS01133800.1, HMUS01182700.1, HMUS01183000.1, HMUS01183100.1, HMUS01311000.…
Tb927.8.1630	surface protease GP63 (inferred from BLASTP similarity) 23808005:23809513 forward MW:57135	HMUS00064700.1, HMUS00064800.1, HMUS00065100.1, HMUS00284700.1, HMUS00284800.1, HMUS00448400.1, HMUS00448500.1, HMUS00891700.1, HMUS00891800.1, HMUS00891900.1, HMUS00892000.1, HMUS00892100.1, HMUS00892200.1, HMUS00892300.1.1, HMUS00892500.1, HMUS00892600.1, HMUS01133400.1, HMUS01133500.1, HMUS01133600.1, HMUS01133700.1, HMUS01133800.1, HMUS01182700.1, HMUS01183000.1, HMUS01183100.1, HMUS01311000.…
Tb927.8.1630	surface protease GP63, putative,metallopeptidase, putative (inferred from BLASTP similarity) 23925195:23927456 reverse MW:82532	HMUS00064700.1, HMUS00064800.1, HMUS00065100.1, HMUS00284700.1, HMUS00284800.1, HMUS00448400.1, HMUS00448500.1, HMUS00891700.1, HMUS00891800.1, HMUS00891900.1, HMUS00892000.1, HMUS00892100.1, HMUS00892200.1, HMUS00892300.1.1, HMUS00892500.1, HMUS00892600.1, HMUS01133400.1, HMUS01133500.1, HMUS01133600.1, HMUS01133700.1, HMUS01133800.1, HMUS01182700.1, HMUS01183000.1, HMUS01183100.1, HMUS01311000.…
Tb927.8.1630	surface protease GP63 (inferred from BLASTP similarity) 7288973:7290619 forward MW:60855	HMUS00064700.1, HMUS00064800.1, HMUS00065100.1, HMUS00284700.1, HMUS00284800.1, HMUS00448400.1, HMUS00448500.1, HMUS00891700.1, HMUS00891800.1, HMUS00891900.1, HMUS00892000.1, HMUS00892100.1, HMUS00892200.1, HMUS00892300.1.1, HMUS00892500.1, HMUS00892600.1, HMUS01133400.1, HMUS01133500.1, HMUS01133600.1, HMUS01133700.1, HMUS01133800.1, HMUS01182700.1, HMUS01183000.1, HMUS01183100.1, HMUS01311000.…
Tb927.8.1630	surface protease GP63, partial (inferred from BLASTP similarity) 7292391:7294307 forward MW:71217	HMUS00064700.1, HMUS00064800.1, HMUS00065100.1, HMUS00284700.1, HMUS00284800.1, HMUS00448400.1, HMUS00448500.1, HMUS00891700.1, HMUS00891800.1, HMUS00891900.1, HMUS00892000.1, HMUS00892100.1, HMUS00892200.1, HMUS00892300.1.1, HMUS00892500.1, HMUS00892600.1, HMUS01133400.1, HMUS01133500.1, HMUS01133600.1, HMUS01133700.1, HMUS01133800.1, HMUS01182700.1, HMUS01183000.1, HMUS01183100.1, HMUS01311000.…
Tb927.8.1630	surface protease GP63 (inferred from BLASTP similarity) 7305727:7306785 forward MW:40193	HMUS00064700.1, HMUS00064800.1, HMUS00065100.1, HMUS00284700.1, HMUS00284800.1, HMUS00448400.1, HMUS00448500.1, HMUS00891700.1, HMUS00891800.1, HMUS00891900.1, HMUS00892000.1, HMUS00892100.1, HMUS00892200.1, HMUS00892300.1.1, HMUS00892500.1, HMUS00892600.1, HMUS01133400.1, HMUS01133500.1, HMUS01133600.1, HMUS01133700.1, HMUS01133800.1, HMUS01182700.1, HMUS01183000.1, HMUS01183100.1, HMUS01311000.…
Tb927.8.1630	GP63, putative (inferred from BLASTP similarity) 25847783:25848130 forward MW:12370	HMUS00064700.1, HMUS00064800.1, HMUS00065100.1, HMUS00284700.1, HMUS00284800.1, HMUS00448400.1, HMUS00448500.1, HMUS00891700.1, HMUS00891800.1, HMUS00891900.1, HMUS00892000.1, HMUS00892100.1, HMUS00892200.1, HMUS00892300.1.1, HMUS00892500.1, HMUS00892600.1, HMUS01133400.1, HMUS01133500.1, HMUS01133600.1, HMUS01133700.1, HMUS01133800.1, HMUS01182700.1, HMUS01183000.1, HMUS01183100.1, HMUS01311000.…
Tb927.8.1630	surface protease GP63, putative (inferred from BLASTP similarity) 26010697:26011092 reverse MW:15065	HMUS00064700.1, HMUS00064800.1, HMUS00065100.1, HMUS00284700.1, HMUS00284800.1, HMUS00448400.1, HMUS00448500.1, HMUS00891700.1, HMUS00891800.1, HMUS00891900.1, HMUS00892000.1, HMUS00892100.1, HMUS00892200.1, HMUS00892300.1.1, HMUS00892500.1, HMUS00892600.1, HMUS01133400.1, HMUS01133500.1, HMUS01133600.1, HMUS01133700.1, HMUS01133800.1, HMUS01182700.1, HMUS01183000.1, HMUS01183100.1, HMUS01311000.…
Tb927.8.1630	surface protease GP63, partial (inferred from BLASTP similarity) 26356671:26358146 forward MW:54005	HMUS00064700.1, HMUS00064800.1, HMUS00065100.1, HMUS00284700.1, HMUS00284800.1, HMUS00448400.1, HMUS00448500.1, HMUS00891700.1, HMUS00891800.1, HMUS00891900.1, HMUS00892000.1, HMUS00892100.1, HMUS00892200.1, HMUS00892300.1.1, HMUS00892500.1, HMUS00892600.1, HMUS01133400.1, HMUS01133500.1, HMUS01133600.1, HMUS01133700.1, HMUS01133800.1, HMUS01182700.1, HMUS01183000.1, HMUS01183100.1, HMUS01311000.…
Tb927.8.1630	surface protease GP63 (inferred from BLASTP similarity) 26382205:26384082 forward MW:68431	HMUS00064700.1, HMUS00064800.1, HMUS00065100.1, HMUS00284700.1, HMUS00284800.1, HMUS00448400.1, HMUS00448500.1, HMUS00891700.1, HMUS00891800.1, HMUS00891900.1, HMUS00892000.1, HMUS00892100.1, HMUS00892200.1, HMUS00892300.1.1, HMUS00892500.1, HMUS00892600.1, HMUS01133400.1, HMUS01133500.1, HMUS01133600.1, HMUS01133700.1, HMUS01133800.1, HMUS01182700.1, HMUS01183000.1, HMUS01183100.1, HMUS01311000.…
Tb927.8.1630	surface protease GP63 (inferred from BLASTP similarity) 27311464:27313023 reverse MW:57220	HMUS00064700.1, HMUS00064800.1, HMUS00065100.1, HMUS00284700.1, HMUS00284800.1, HMUS00448400.1, HMUS00448500.1, HMUS00891700.1, HMUS00891800.1, HMUS00891900.1, HMUS00892000.1, HMUS00892100.1, HMUS00892200.1, HMUS00892300.1.1, HMUS00892500.1, HMUS00892600.1, HMUS01133400.1, HMUS01133500.1, HMUS01133600.1, HMUS01133700.1, HMUS01133800.1, HMUS01182700.1, HMUS01183000.1, HMUS01183100.1, HMUS01311000.…
Tb927.8.1630	surface protease GP63, putative, partial (inferred from BLASTP similarity) 27314370:27315044 reverse MW:24642	HMUS00064700.1, HMUS00064800.1, HMUS00065100.1, HMUS00284700.1, HMUS00284800.1, HMUS00448400.1, HMUS00448500.1, HMUS00891700.1, HMUS00891800.1, HMUS00891900.1, HMUS00892000.1, HMUS00892100.1, HMUS00892200.1, HMUS00892300.1.1, HMUS00892500.1, HMUS00892600.1, HMUS01133400.1, HMUS01133500.1, HMUS01133600.1, HMUS01133700.1, HMUS01133800.1, HMUS01182700.1, HMUS01183000.1, HMUS01183100.1, HMUS01311000.…
Tb927.8.1630	surface protease GP63 (inferred from BLASTP similarity) 27319089:27319787 reverse MW:25754	HMUS00064700.1, HMUS00064800.1, HMUS00065100.1, HMUS00284700.1, HMUS00284800.1, HMUS00448400.1, HMUS00448500.1, HMUS00891700.1, HMUS00891800.1, HMUS00891900.1, HMUS00892000.1, HMUS00892100.1, HMUS00892200.1, HMUS00892300.1.1, HMUS00892500.1, HMUS00892600.1, HMUS01133400.1, HMUS01133500.1, HMUS01133600.1, HMUS01133700.1, HMUS01133800.1, HMUS01182700.1, HMUS01183000.1, HMUS01183100.1, HMUS01311000.…
Tb927.8.1630	surface protease GP63, partial (inferred from BLASTP similarity) 27416707:27418983 reverse MW:67577	HMUS00064700.1, HMUS00064800.1, HMUS00065100.1, HMUS00284700.1, HMUS00284800.1, HMUS00448400.1, HMUS00448500.1, HMUS00891700.1, HMUS00891800.1, HMUS00891900.1, HMUS00892000.1, HMUS00892100.1, HMUS00892200.1, HMUS00892300.1.1, HMUS00892500.1, HMUS00892600.1, HMUS01133400.1, HMUS01133500.1, HMUS01133600.1, HMUS01133700.1, HMUS01133800.1, HMUS01182700.1, HMUS01183000.1, HMUS01183100.1, HMUS01311000.…
Tb927.8.1630	surface protease GP63 (inferred from BLASTP similarity) 9475788:9478244 forward MW:88448	HMUS00064700.1, HMUS00064800.1, HMUS00065100.1, HMUS00284700.1, HMUS00284800.1, HMUS00448400.1, HMUS00448500.1, HMUS00891700.1, HMUS00891800.1, HMUS00891900.1, HMUS00892000.1, HMUS00892100.1, HMUS00892200.1, HMUS00892300.1.1, HMUS00892500.1, HMUS00892600.1, HMUS01133400.1, HMUS01133500.1, HMUS01133600.1, HMUS01133700.1, HMUS01133800.1, HMUS01182700.1, HMUS01183000.1, HMUS01183100.1, HMUS01311000.…
Tb927.8.1630	surface protease GP63 (inferred from BLASTP similarity) 27739973:27742129 reverse MW:80017	HMUS00064700.1, HMUS00064800.1, HMUS00065100.1, HMUS00284700.1, HMUS00284800.1, HMUS00448400.1, HMUS00448500.1, HMUS00891700.1, HMUS00891800.1, HMUS00891900.1, HMUS00892000.1, HMUS00892100.1, HMUS00892200.1, HMUS00892300.1.1, HMUS00892500.1, HMUS00892600.1, HMUS01133400.1, HMUS01133500.1, HMUS01133600.1, HMUS01133700.1, HMUS01133800.1, HMUS01182700.1, HMUS01183000.1, HMUS01183100.1, HMUS01311000.…
Tb927.8.1630	surface protease GP63 (inferred from BLASTP similarity) 10125717:10127600 forward MW:70282	HMUS00064700.1, HMUS00064800.1, HMUS00065100.1, HMUS00284700.1, HMUS00284800.1, HMUS00448400.1, HMUS00448500.1, HMUS00891700.1, HMUS00891800.1, HMUS00891900.1, HMUS00892000.1, HMUS00892100.1, HMUS00892200.1, HMUS00892300.1.1, HMUS00892500.1, HMUS00892600.1, HMUS01133400.1, HMUS01133500.1, HMUS01133600.1, HMUS01133700.1, HMUS01133800.1, HMUS01182700.1, HMUS01183000.1, HMUS01183100.1, HMUS01311000.…
Tb927.8.1630	surface protease GP63, partial (inferred from BLASTP similarity) 27978754:27980091 reverse MW:49771	HMUS00064700.1, HMUS00064800.1, HMUS00065100.1, HMUS00284700.1, HMUS00284800.1, HMUS00448400.1, HMUS00448500.1, HMUS00891700.1, HMUS00891800.1, HMUS00891900.1, HMUS00892000.1, HMUS00892100.1, HMUS00892200.1, HMUS00892300.1.1, HMUS00892500.1, HMUS00892600.1, HMUS01133400.1, HMUS01133500.1, HMUS01133600.1, HMUS01133700.1, HMUS01133800.1, HMUS01182700.1, HMUS01183000.1, HMUS01183100.1, HMUS01311000.…
Tb927.8.1630	surface protease GP63, putative (inferred from BLASTP similarity) 27982846:27983850 reverse MW:38095	HMUS00064700.1, HMUS00064800.1, HMUS00065100.1, HMUS00284700.1, HMUS00284800.1, HMUS00448400.1, HMUS00448500.1, HMUS00891700.1, HMUS00891800.1, HMUS00891900.1, HMUS00892000.1, HMUS00892100.1, HMUS00892200.1, HMUS00892300.1.1, HMUS00892500.1, HMUS00892600.1, HMUS01133400.1, HMUS01133500.1, HMUS01133600.1, HMUS01133700.1, HMUS01133800.1, HMUS01182700.1, HMUS01183000.1, HMUS01183100.1, HMUS01311000.…
Tb927.8.1630	surface protease GP63, putative,metallopeptidase, putative, partial (inferred from BLASTP similarity) 10704994:10706079 reverse MW:40863	HMUS00064700.1, HMUS00064800.1, HMUS00065100.1, HMUS00284700.1, HMUS00284800.1, HMUS00448400.1, HMUS00448500.1, HMUS00891700.1, HMUS00891800.1, HMUS00891900.1, HMUS00892000.1, HMUS00892100.1, HMUS00892200.1, HMUS00892300.1.1, HMUS00892500.1, HMUS00892600.1, HMUS01133400.1, HMUS01133500.1, HMUS01133600.1, HMUS01133700.1, HMUS01133800.1, HMUS01182700.1, HMUS01183000.1, HMUS01183100.1, HMUS01311000.…
Tb927.8.1630	surface protease GP63 (inferred from BLASTP similarity) 28232690:28234600 forward MW:70528	HMUS00064700.1, HMUS00064800.1, HMUS00065100.1, HMUS00284700.1, HMUS00284800.1, HMUS00448400.1, HMUS00448500.1, HMUS00891700.1, HMUS00891800.1, HMUS00891900.1, HMUS00892000.1, HMUS00892100.1, HMUS00892200.1, HMUS00892300.1.1, HMUS00892500.1, HMUS00892600.1, HMUS01133400.1, HMUS01133500.1, HMUS01133600.1, HMUS01133700.1, HMUS01133800.1, HMUS01182700.1, HMUS01183000.1, HMUS01183100.1, HMUS01311000.…
Tb927.8.1630	surface protease GP63 (inferred from BLASTP similarity) 28332381:28333658 forward MW:47295	HMUS00064700.1, HMUS00064800.1, HMUS00065100.1, HMUS00284700.1, HMUS00284800.1, HMUS00448400.1, HMUS00448500.1, HMUS00891700.1, HMUS00891800.1, HMUS00891900.1, HMUS00892000.1, HMUS00892100.1, HMUS00892200.1, HMUS00892300.1.1, HMUS00892500.1, HMUS00892600.1, HMUS01133400.1, HMUS01133500.1, HMUS01133600.1, HMUS01133700.1, HMUS01133800.1, HMUS01182700.1, HMUS01183000.1, HMUS01183100.1, HMUS01311000.…
Tb927.8.1630	surface protease GP63 (inferred from BLASTP similarity) 11527520:11529298 forward MW:65666	HMUS00064700.1, HMUS00064800.1, HMUS00065100.1, HMUS00284700.1, HMUS00284800.1, HMUS00448400.1, HMUS00448500.1, HMUS00891700.1, HMUS00891800.1, HMUS00891900.1, HMUS00892000.1, HMUS00892100.1, HMUS00892200.1, HMUS00892300.1.1, HMUS00892500.1, HMUS00892600.1, HMUS01133400.1, HMUS01133500.1, HMUS01133600.1, HMUS01133700.1, HMUS01133800.1, HMUS01182700.1, HMUS01183000.1, HMUS01183100.1, HMUS01311000.…
Tb927.8.1630	surface protease GP63 (inferred from BLASTP similarity) 11592377:11593864 forward MW:53680	HMUS00064700.1, HMUS00064800.1, HMUS00065100.1, HMUS00284700.1, HMUS00284800.1, HMUS00448400.1, HMUS00448500.1, HMUS00891700.1, HMUS00891800.1, HMUS00891900.1, HMUS00892000.1, HMUS00892100.1, HMUS00892200.1, HMUS00892300.1.1, HMUS00892500.1, HMUS00892600.1, HMUS01133400.1, HMUS01133500.1, HMUS01133600.1, HMUS01133700.1, HMUS01133800.1, HMUS01182700.1, HMUS01183000.1, HMUS01183100.1, HMUS01311000.…
Tb927.8.1630	surface protease GP63, putative, partial (inferred from BLASTP similarity) 11616835:11617353 forward MW:19425	HMUS00064700.1, HMUS00064800.1, HMUS00065100.1, HMUS00284700.1, HMUS00284800.1, HMUS00448400.1, HMUS00448500.1, HMUS00891700.1, HMUS00891800.1, HMUS00891900.1, HMUS00892000.1, HMUS00892100.1, HMUS00892200.1, HMUS00892300.1.1, HMUS00892500.1, HMUS00892600.1, HMUS01133400.1, HMUS01133500.1, HMUS01133600.1, HMUS01133700.1, HMUS01133800.1, HMUS01182700.1, HMUS01183000.1, HMUS01183100.1, HMUS01311000.…
Tb927.8.1630	surface protease GP63 (inferred from BLASTP similarity) 28511763:28513709 forward MW:71760	HMUS00064700.1, HMUS00064800.1, HMUS00065100.1, HMUS00284700.1, HMUS00284800.1, HMUS00448400.1, HMUS00448500.1, HMUS00891700.1, HMUS00891800.1, HMUS00891900.1, HMUS00892000.1, HMUS00892100.1, HMUS00892200.1, HMUS00892300.1.1, HMUS00892500.1, HMUS00892600.1, HMUS01133400.1, HMUS01133500.1, HMUS01133600.1, HMUS01133700.1, HMUS01133800.1, HMUS01182700.1, HMUS01183000.1, HMUS01183100.1, HMUS01311000.…
Tb927.8.1630	surface protease GP63 (inferred from BLASTP similarity) 11735328:11736875 forward MW:56616	HMUS00064700.1, HMUS00064800.1, HMUS00065100.1, HMUS00284700.1, HMUS00284800.1, HMUS00448400.1, HMUS00448500.1, HMUS00891700.1, HMUS00891800.1, HMUS00891900.1, HMUS00892000.1, HMUS00892100.1, HMUS00892200.1, HMUS00892300.1.1, HMUS00892500.1, HMUS00892600.1, HMUS01133400.1, HMUS01133500.1, HMUS01133600.1, HMUS01133700.1, HMUS01133800.1, HMUS01182700.1, HMUS01183000.1, HMUS01183100.1, HMUS01311000.…
Tb927.8.1630	surface protease GP63, putative (inferred from BLASTP similarity) 28619119:28620423 forward MW:49692	HMUS00064700.1, HMUS00064800.1, HMUS00065100.1, HMUS00284700.1, HMUS00284800.1, HMUS00448400.1, HMUS00448500.1, HMUS00891700.1, HMUS00891800.1, HMUS00891900.1, HMUS00892000.1, HMUS00892100.1, HMUS00892200.1, HMUS00892300.1.1, HMUS00892500.1, HMUS00892600.1, HMUS01133400.1, HMUS01133500.1, HMUS01133600.1, HMUS01133700.1, HMUS01133800.1, HMUS01182700.1, HMUS01183000.1, HMUS01183100.1, HMUS01311000.…
Tb927.8.1630	surface protease GP63, partial (inferred from BLASTP similarity) 28700348:28700905 forward MW:19774	HMUS00064700.1, HMUS00064800.1, HMUS00065100.1, HMUS00284700.1, HMUS00284800.1, HMUS00448400.1, HMUS00448500.1, HMUS00891700.1, HMUS00891800.1, HMUS00891900.1, HMUS00892000.1, HMUS00892100.1, HMUS00892200.1, HMUS00892300.1.1, HMUS00892500.1, HMUS00892600.1, HMUS01133400.1, HMUS01133500.1, HMUS01133600.1, HMUS01133700.1, HMUS01133800.1, HMUS01182700.1, HMUS01183000.1, HMUS01183100.1, HMUS01311000.…
Tb927.8.1630	surface protease GP63 (inferred from BLASTP similarity) 12669776:12671704 forward MW:72480	HMUS00064700.1, HMUS00064800.1, HMUS00065100.1, HMUS00284700.1, HMUS00284800.1, HMUS00448400.1, HMUS00448500.1, HMUS00891700.1, HMUS00891800.1, HMUS00891900.1, HMUS00892000.1, HMUS00892100.1, HMUS00892200.1, HMUS00892300.1.1, HMUS00892500.1, HMUS00892600.1, HMUS01133400.1, HMUS01133500.1, HMUS01133600.1, HMUS01133700.1, HMUS01133800.1, HMUS01182700.1, HMUS01183000.1, HMUS01183100.1, HMUS01311000.…
Tb927.8.1630	surface protease GP63, putative (inferred from BLASTP similarity) 12671742:12673622 forward MW:55580	HMUS00064700.1, HMUS00064800.1, HMUS00065100.1, HMUS00284700.1, HMUS00284800.1, HMUS00448400.1, HMUS00448500.1, HMUS00891700.1, HMUS00891800.1, HMUS00891900.1, HMUS00892000.1, HMUS00892100.1, HMUS00892200.1, HMUS00892300.1.1, HMUS00892500.1, HMUS00892600.1, HMUS01133400.1, HMUS01133500.1, HMUS01133600.1, HMUS01133700.1, HMUS01133800.1, HMUS01182700.1, HMUS01183000.1, HMUS01183100.1, HMUS01311000.…
Tb927.8.1630	surface protease GP63 (inferred from BLASTP similarity) 12676203:12678389 forward MW:81453	HMUS00064700.1, HMUS00064800.1, HMUS00065100.1, HMUS00284700.1, HMUS00284800.1, HMUS00448400.1, HMUS00448500.1, HMUS00891700.1, HMUS00891800.1, HMUS00891900.1, HMUS00892000.1, HMUS00892100.1, HMUS00892200.1, HMUS00892300.1.1, HMUS00892500.1, HMUS00892600.1, HMUS01133400.1, HMUS01133500.1, HMUS01133600.1, HMUS01133700.1, HMUS01133800.1, HMUS01182700.1, HMUS01183000.1, HMUS01183100.1, HMUS01311000.…
Tb927.8.1630	surface protease GP63 (inferred from BLASTP similarity) 14052253:14053938 forward MW:62941	HMUS00064700.1, HMUS00064800.1, HMUS00065100.1, HMUS00284700.1, HMUS00284800.1, HMUS00448400.1, HMUS00448500.1, HMUS00891700.1, HMUS00891800.1, HMUS00891900.1, HMUS00892000.1, HMUS00892100.1, HMUS00892200.1, HMUS00892300.1.1, HMUS00892500.1, HMUS00892600.1, HMUS01133400.1, HMUS01133500.1, HMUS01133600.1, HMUS01133700.1, HMUS01133800.1, HMUS01182700.1, HMUS01183000.1, HMUS01183100.1, HMUS01311000.…
Tb927.8.1630	surface protease GP63 (inferred from BLASTP similarity) 29274186:29276156 reverse MW:71476	HMUS00064700.1, HMUS00064800.1, HMUS00065100.1, HMUS00284700.1, HMUS00284800.1, HMUS00448400.1, HMUS00448500.1, HMUS00891700.1, HMUS00891800.1, HMUS00891900.1, HMUS00892000.1, HMUS00892100.1, HMUS00892200.1, HMUS00892300.1.1, HMUS00892500.1, HMUS00892600.1, HMUS01133400.1, HMUS01133500.1, HMUS01133600.1, HMUS01133700.1, HMUS01133800.1, HMUS01182700.1, HMUS01183000.1, HMUS01183100.1, HMUS01311000.…
Tb927.8.1630	surface protease GP63, putative (inferred from BLASTP similarity) 15281110:15282138 reverse MW:38375	HMUS00064700.1, HMUS00064800.1, HMUS00065100.1, HMUS00284700.1, HMUS00284800.1, HMUS00448400.1, HMUS00448500.1, HMUS00891700.1, HMUS00891800.1, HMUS00891900.1, HMUS00892000.1, HMUS00892100.1, HMUS00892200.1, HMUS00892300.1.1, HMUS00892500.1, HMUS00892600.1, HMUS01133400.1, HMUS01133500.1, HMUS01133600.1, HMUS01133700.1, HMUS01133800.1, HMUS01182700.1, HMUS01183000.1, HMUS01183100.1, HMUS01311000.…
Tb927.8.1630	surface protease GP63 (inferred from BLASTP similarity) 15963148:15965013 forward MW:70562	HMUS00064700.1, HMUS00064800.1, HMUS00065100.1, HMUS00284700.1, HMUS00284800.1, HMUS00448400.1, HMUS00448500.1, HMUS00891700.1, HMUS00891800.1, HMUS00891900.1, HMUS00892000.1, HMUS00892100.1, HMUS00892200.1, HMUS00892300.1.1, HMUS00892500.1, HMUS00892600.1, HMUS01133400.1, HMUS01133500.1, HMUS01133600.1, HMUS01133700.1, HMUS01133800.1, HMUS01182700.1, HMUS01183000.1, HMUS01183100.1, HMUS01311000.…
Tb927.8.1630	surface protease GP63 (inferred from BLASTP similarity) 2426200:2427420 reverse MW:45704	HMUS00064700.1, HMUS00064800.1, HMUS00065100.1, HMUS00284700.1, HMUS00284800.1, HMUS00448400.1, HMUS00448500.1, HMUS00891700.1, HMUS00891800.1, HMUS00891900.1, HMUS00892000.1, HMUS00892100.1, HMUS00892200.1, HMUS00892300.1.1, HMUS00892500.1, HMUS00892600.1, HMUS01133400.1, HMUS01133500.1, HMUS01133600.1, HMUS01133700.1, HMUS01133800.1, HMUS01182700.1, HMUS01183000.1, HMUS01183100.1, HMUS01311000.…
Tb927.8.1630	surface protease GP63, partial (inferred from BLASTP similarity) 29649584:29651272 forward MW:61436	HMUS00064700.1, HMUS00064800.1, HMUS00065100.1, HMUS00284700.1, HMUS00284800.1, HMUS00448400.1, HMUS00448500.1, HMUS00891700.1, HMUS00891800.1, HMUS00891900.1, HMUS00892000.1, HMUS00892100.1, HMUS00892200.1, HMUS00892300.1.1, HMUS00892500.1, HMUS00892600.1, HMUS01133400.1, HMUS01133500.1, HMUS01133600.1, HMUS01133700.1, HMUS01133800.1, HMUS01182700.1, HMUS01183000.1, HMUS01183100.1, HMUS01311000.…
Tb927.8.1630	surface protease GP63 (inferred from BLASTP similarity) 29654263:29654817 reverse MW:20750	HMUS00064700.1, HMUS00064800.1, HMUS00065100.1, HMUS00284700.1, HMUS00284800.1, HMUS00448400.1, HMUS00448500.1, HMUS00891700.1, HMUS00891800.1, HMUS00891900.1, HMUS00892000.1, HMUS00892100.1, HMUS00892200.1, HMUS00892300.1.1, HMUS00892500.1, HMUS00892600.1, HMUS01133400.1, HMUS01133500.1, HMUS01133600.1, HMUS01133700.1, HMUS01133800.1, HMUS01182700.1, HMUS01183000.1, HMUS01183100.1, HMUS01311000.…
Tb927.8.1630	surface protease GP63, partial (inferred from BLASTP similarity) 16727272:16728279 reverse MW:37410	HMUS00064700.1, HMUS00064800.1, HMUS00065100.1, HMUS00284700.1, HMUS00284800.1, HMUS00448400.1, HMUS00448500.1, HMUS00891700.1, HMUS00891800.1, HMUS00891900.1, HMUS00892000.1, HMUS00892100.1, HMUS00892200.1, HMUS00892300.1.1, HMUS00892500.1, HMUS00892600.1, HMUS01133400.1, HMUS01133500.1, HMUS01133600.1, HMUS01133700.1, HMUS01133800.1, HMUS01182700.1, HMUS01183000.1, HMUS01183100.1, HMUS01311000.…
Tb927.8.1630	surface protease GP63 (inferred from BLASTP similarity) 29667556:29669427 reverse MW:67837	HMUS00064700.1, HMUS00064800.1, HMUS00065100.1, HMUS00284700.1, HMUS00284800.1, HMUS00448400.1, HMUS00448500.1, HMUS00891700.1, HMUS00891800.1, HMUS00891900.1, HMUS00892000.1, HMUS00892100.1, HMUS00892200.1, HMUS00892300.1.1, HMUS00892500.1, HMUS00892600.1, HMUS01133400.1, HMUS01133500.1, HMUS01133600.1, HMUS01133700.1, HMUS01133800.1, HMUS01182700.1, HMUS01183000.1, HMUS01183100.1, HMUS01311000.…
Tb927.8.1630	surface protease GP63 (inferred from BLASTP similarity) 29687018:29688562 reverse MW:58011	HMUS00064700.1, HMUS00064800.1, HMUS00065100.1, HMUS00284700.1, HMUS00284800.1, HMUS00448400.1, HMUS00448500.1, HMUS00891700.1, HMUS00891800.1, HMUS00891900.1, HMUS00892000.1, HMUS00892100.1, HMUS00892200.1, HMUS00892300.1.1, HMUS00892500.1, HMUS00892600.1, HMUS01133400.1, HMUS01133500.1, HMUS01133600.1, HMUS01133700.1, HMUS01133800.1, HMUS01182700.1, HMUS01183000.1, HMUS01183100.1, HMUS01311000.…
Tb927.8.1630	surface protease GP63 (inferred from BLASTP similarity) 29691616:29693094 reverse MW:55942	HMUS00064700.1, HMUS00064800.1, HMUS00065100.1, HMUS00284700.1, HMUS00284800.1, HMUS00448400.1, HMUS00448500.1, HMUS00891700.1, HMUS00891800.1, HMUS00891900.1, HMUS00892000.1, HMUS00892100.1, HMUS00892200.1, HMUS00892300.1.1, HMUS00892500.1, HMUS00892600.1, HMUS01133400.1, HMUS01133500.1, HMUS01133600.1, HMUS01133700.1, HMUS01133800.1, HMUS01182700.1, HMUS01183000.1, HMUS01183100.1, HMUS01311000.…
Tb927.8.1630	surface protease GP63, partial (inferred from BLASTP similarity) 29693099:29694532 forward MW:54203	HMUS00064700.1, HMUS00064800.1, HMUS00065100.1, HMUS00284700.1, HMUS00284800.1, HMUS00448400.1, HMUS00448500.1, HMUS00891700.1, HMUS00891800.1, HMUS00891900.1, HMUS00892000.1, HMUS00892100.1, HMUS00892200.1, HMUS00892300.1.1, HMUS00892500.1, HMUS00892600.1, HMUS01133400.1, HMUS01133500.1, HMUS01133600.1, HMUS01133700.1, HMUS01133800.1, HMUS01182700.1, HMUS01183000.1, HMUS01183100.1, HMUS01311000.…
Tb927.8.1630	surface protease GP63, putative, partial (inferred from BLASTP similarity) 29697350:29698570 reverse MW:45524	HMUS00064700.1, HMUS00064800.1, HMUS00065100.1, HMUS00284700.1, HMUS00284800.1, HMUS00448400.1, HMUS00448500.1, HMUS00891700.1, HMUS00891800.1, HMUS00891900.1, HMUS00892000.1, HMUS00892100.1, HMUS00892200.1, HMUS00892300.1.1, HMUS00892500.1, HMUS00892600.1, HMUS01133400.1, HMUS01133500.1, HMUS01133600.1, HMUS01133700.1, HMUS01133800.1, HMUS01182700.1, HMUS01183000.1, HMUS01183100.1, HMUS01311000.…
Tb927.8.1630	surface protease GP63, putative (inferred from BLASTP similarity) 17332799:17333893 forward MW:39098	HMUS00064700.1, HMUS00064800.1, HMUS00065100.1, HMUS00284700.1, HMUS00284800.1, HMUS00448400.1, HMUS00448500.1, HMUS00891700.1, HMUS00891800.1, HMUS00891900.1, HMUS00892000.1, HMUS00892100.1, HMUS00892200.1, HMUS00892300.1.1, HMUS00892500.1, HMUS00892600.1, HMUS01133400.1, HMUS01133500.1, HMUS01133600.1, HMUS01133700.1, HMUS01133800.1, HMUS01182700.1, HMUS01183000.1, HMUS01183100.1, HMUS01311000.…
Tb927.8.1630	surface protease GP63, putative (inferred from BLASTP similarity) 17337530:17338588 forward MW:38353	HMUS00064700.1, HMUS00064800.1, HMUS00065100.1, HMUS00284700.1, HMUS00284800.1, HMUS00448400.1, HMUS00448500.1, HMUS00891700.1, HMUS00891800.1, HMUS00891900.1, HMUS00892000.1, HMUS00892100.1, HMUS00892200.1, HMUS00892300.1.1, HMUS00892500.1, HMUS00892600.1, HMUS01133400.1, HMUS01133500.1, HMUS01133600.1, HMUS01133700.1, HMUS01133800.1, HMUS01182700.1, HMUS01183000.1, HMUS01183100.1, HMUS01311000.…
Tb927.8.1630	surface protease GP63 (inferred from BLASTP similarity) 17339236:17340213 forward MW:35110	HMUS00064700.1, HMUS00064800.1, HMUS00065100.1, HMUS00284700.1, HMUS00284800.1, HMUS00448400.1, HMUS00448500.1, HMUS00891700.1, HMUS00891800.1, HMUS00891900.1, HMUS00892000.1, HMUS00892100.1, HMUS00892200.1, HMUS00892300.1.1, HMUS00892500.1, HMUS00892600.1, HMUS01133400.1, HMUS01133500.1, HMUS01133600.1, HMUS01133700.1, HMUS01133800.1, HMUS01182700.1, HMUS01183000.1, HMUS01183100.1, HMUS01311000.…
Tb927.8.1630	surface protease GP63 (inferred from BLASTP similarity) 17741660:17743528 forward MW:68729	HMUS00064700.1, HMUS00064800.1, HMUS00065100.1, HMUS00284700.1, HMUS00284800.1, HMUS00448400.1, HMUS00448500.1, HMUS00891700.1, HMUS00891800.1, HMUS00891900.1, HMUS00892000.1, HMUS00892100.1, HMUS00892200.1, HMUS00892300.1.1, HMUS00892500.1, HMUS00892600.1, HMUS01133400.1, HMUS01133500.1, HMUS01133600.1, HMUS01133700.1, HMUS01133800.1, HMUS01182700.1, HMUS01183000.1, HMUS01183100.1, HMUS01311000.…
Tb927.8.1630	surface protease GP63, partial (inferred from BLASTP similarity) 17747418:17749397 forward MW:72514	HMUS00064700.1, HMUS00064800.1, HMUS00065100.1, HMUS00284700.1, HMUS00284800.1, HMUS00448400.1, HMUS00448500.1, HMUS00891700.1, HMUS00891800.1, HMUS00891900.1, HMUS00892000.1, HMUS00892100.1, HMUS00892200.1, HMUS00892300.1.1, HMUS00892500.1, HMUS00892600.1, HMUS01133400.1, HMUS01133500.1, HMUS01133600.1, HMUS01133700.1, HMUS01133800.1, HMUS01182700.1, HMUS01183000.1, HMUS01183100.1, HMUS01311000.…
Tb927.8.1630	surface protease GP63, partial (inferred from BLASTP similarity) 3124394:3126046 forward MW:61065	HMUS00064700.1, HMUS00064800.1, HMUS00065100.1, HMUS00284700.1, HMUS00284800.1, HMUS00448400.1, HMUS00448500.1, HMUS00891700.1, HMUS00891800.1, HMUS00891900.1, HMUS00892000.1, HMUS00892100.1, HMUS00892200.1, HMUS00892300.1.1, HMUS00892500.1, HMUS00892600.1, HMUS01133400.1, HMUS01133500.1, HMUS01133600.1, HMUS01133700.1, HMUS01133800.1, HMUS01182700.1, HMUS01183000.1, HMUS01183100.1, HMUS01311000.…
Tb927.8.1630	surface protease GP63, partial (inferred from BLASTP similarity) 3127549:3129084 forward MW:56271	HMUS00064700.1, HMUS00064800.1, HMUS00065100.1, HMUS00284700.1, HMUS00284800.1, HMUS00448400.1, HMUS00448500.1, HMUS00891700.1, HMUS00891800.1, HMUS00891900.1, HMUS00892000.1, HMUS00892100.1, HMUS00892200.1, HMUS00892300.1.1, HMUS00892500.1, HMUS00892600.1, HMUS01133400.1, HMUS01133500.1, HMUS01133600.1, HMUS01133700.1, HMUS01133800.1, HMUS01182700.1, HMUS01183000.1, HMUS01183100.1, HMUS01311000.…
Tb927.8.1630	surface protease GP63, partial (inferred from BLASTP similarity) 18292741:18294030 reverse MW:48699	HMUS00064700.1, HMUS00064800.1, HMUS00065100.1, HMUS00284700.1, HMUS00284800.1, HMUS00448400.1, HMUS00448500.1, HMUS00891700.1, HMUS00891800.1, HMUS00891900.1, HMUS00892000.1, HMUS00892100.1, HMUS00892200.1, HMUS00892300.1.1, HMUS00892500.1, HMUS00892600.1, HMUS01133400.1, HMUS01133500.1, HMUS01133600.1, HMUS01133700.1, HMUS01133800.1, HMUS01182700.1, HMUS01183000.1, HMUS01183100.1, HMUS01311000.…
Tb927.8.1630	surface protease GP63 (inferred from BLASTP similarity) 18295189:18296577 reverse MW:51158	HMUS00064700.1, HMUS00064800.1, HMUS00065100.1, HMUS00284700.1, HMUS00284800.1, HMUS00448400.1, HMUS00448500.1, HMUS00891700.1, HMUS00891800.1, HMUS00891900.1, HMUS00892000.1, HMUS00892100.1, HMUS00892200.1, HMUS00892300.1.1, HMUS00892500.1, HMUS00892600.1, HMUS01133400.1, HMUS01133500.1, HMUS01133600.1, HMUS01133700.1, HMUS01133800.1, HMUS01182700.1, HMUS01183000.1, HMUS01183100.1, HMUS01311000.…
Tb927.8.1630	surface protease GP63, partial (inferred from BLASTP similarity) 3626522:3628450 forward MW:70992	HMUS00064700.1, HMUS00064800.1, HMUS00065100.1, HMUS00284700.1, HMUS00284800.1, HMUS00448400.1, HMUS00448500.1, HMUS00891700.1, HMUS00891800.1, HMUS00891900.1, HMUS00892000.1, HMUS00892100.1, HMUS00892200.1, HMUS00892300.1.1, HMUS00892500.1, HMUS00892600.1, HMUS01133400.1, HMUS01133500.1, HMUS01133600.1, HMUS01133700.1, HMUS01133800.1, HMUS01182700.1, HMUS01183000.1, HMUS01183100.1, HMUS01311000.…
Tb927.8.1630	surface protease GP63, partial (inferred from BLASTP similarity) 3632443:3634371 forward MW:70863	HMUS00064700.1, HMUS00064800.1, HMUS00065100.1, HMUS00284700.1, HMUS00284800.1, HMUS00448400.1, HMUS00448500.1, HMUS00891700.1, HMUS00891800.1, HMUS00891900.1, HMUS00892000.1, HMUS00892100.1, HMUS00892200.1, HMUS00892300.1.1, HMUS00892500.1, HMUS00892600.1, HMUS01133400.1, HMUS01133500.1, HMUS01133600.1, HMUS01133700.1, HMUS01133800.1, HMUS01182700.1, HMUS01183000.1, HMUS01183100.1, HMUS01311000.…
Tb927.8.1630	surface protease GP63 (inferred from BLASTP similarity) 20421640:20423625 forward MW:73054	HMUS00064700.1, HMUS00064800.1, HMUS00065100.1, HMUS00284700.1, HMUS00284800.1, HMUS00448400.1, HMUS00448500.1, HMUS00891700.1, HMUS00891800.1, HMUS00891900.1, HMUS00892000.1, HMUS00892100.1, HMUS00892200.1, HMUS00892300.1.1, HMUS00892500.1, HMUS00892600.1, HMUS01133400.1, HMUS01133500.1, HMUS01133600.1, HMUS01133700.1, HMUS01133800.1, HMUS01182700.1, HMUS01183000.1, HMUS01183100.1, HMUS01311000.…
Tb927.8.1630	surface protease GP63 (inferred from BLASTP similarity) 20726339:20728210 reverse MW:68151	HMUS00064700.1, HMUS00064800.1, HMUS00065100.1, HMUS00284700.1, HMUS00284800.1, HMUS00448400.1, HMUS00448500.1, HMUS00891700.1, HMUS00891800.1, HMUS00891900.1, HMUS00892000.1, HMUS00892100.1, HMUS00892200.1, HMUS00892300.1.1, HMUS00892500.1, HMUS00892600.1, HMUS01133400.1, HMUS01133500.1, HMUS01133600.1, HMUS01133700.1, HMUS01133800.1, HMUS01182700.1, HMUS01183000.1, HMUS01183100.1, HMUS01311000.…
Tb927.8.1630	surface protease GP63, partial (inferred from BLASTP similarity) 21396176:21397930 reverse MW:63913	HMUS00064700.1, HMUS00064800.1, HMUS00065100.1, HMUS00284700.1, HMUS00284800.1, HMUS00448400.1, HMUS00448500.1, HMUS00891700.1, HMUS00891800.1, HMUS00891900.1, HMUS00892000.1, HMUS00892100.1, HMUS00892200.1, HMUS00892300.1.1, HMUS00892500.1, HMUS00892600.1, HMUS01133400.1, HMUS01133500.1, HMUS01133600.1, HMUS01133700.1, HMUS01133800.1, HMUS01182700.1, HMUS01183000.1, HMUS01183100.1, HMUS01311000.…
Tb927.8.1630	surface protease GP63, partial (inferred from BLASTP similarity) 21398825:21400543 reverse MW:63346	HMUS00064700.1, HMUS00064800.1, HMUS00065100.1, HMUS00284700.1, HMUS00284800.1, HMUS00448400.1, HMUS00448500.1, HMUS00891700.1, HMUS00891800.1, HMUS00891900.1, HMUS00892000.1, HMUS00892100.1, HMUS00892200.1, HMUS00892300.1.1, HMUS00892500.1, HMUS00892600.1, HMUS01133400.1, HMUS01133500.1, HMUS01133600.1, HMUS01133700.1, HMUS01133800.1, HMUS01182700.1, HMUS01183000.1, HMUS01183100.1, HMUS01311000.…
Tb927.8.1630	surface protease GP63, putative,metallopeptidase, putative (inferred from BLASTP similarity) 22509452:22509877 forward MW:15545	HMUS00064700.1, HMUS00064800.1, HMUS00065100.1, HMUS00284700.1, HMUS00284800.1, HMUS00448400.1, HMUS00448500.1, HMUS00891700.1, HMUS00891800.1, HMUS00891900.1, HMUS00892000.1, HMUS00892100.1, HMUS00892200.1, HMUS00892300.1.1, HMUS00892500.1, HMUS00892600.1, HMUS01133400.1, HMUS01133500.1, HMUS01133600.1, HMUS01133700.1, HMUS01133800.1, HMUS01182700.1, HMUS01183000.1, HMUS01183100.1, HMUS01311000.…
Tb927.8.1630	surface protease GP63, putative (inferred from BLASTP similarity) 22511780:22512199 forward MW:15494	HMUS00064700.1, HMUS00064800.1, HMUS00065100.1, HMUS00284700.1, HMUS00284800.1, HMUS00448400.1, HMUS00448500.1, HMUS00891700.1, HMUS00891800.1, HMUS00891900.1, HMUS00892000.1, HMUS00892100.1, HMUS00892200.1, HMUS00892300.1.1, HMUS00892500.1, HMUS00892600.1, HMUS01133400.1, HMUS01133500.1, HMUS01133600.1, HMUS01133700.1, HMUS01133800.1, HMUS01182700.1, HMUS01183000.1, HMUS01183100.1, HMUS01311000.…
Tb927.8.1630	surface protease GP63 (inferred from BLASTP similarity) 22513738:22515537 forward MW:66916	HMUS00064700.1, HMUS00064800.1, HMUS00065100.1, HMUS00284700.1, HMUS00284800.1, HMUS00448400.1, HMUS00448500.1, HMUS00891700.1, HMUS00891800.1, HMUS00891900.1, HMUS00892000.1, HMUS00892100.1, HMUS00892200.1, HMUS00892300.1.1, HMUS00892500.1, HMUS00892600.1, HMUS01133400.1, HMUS01133500.1, HMUS01133600.1, HMUS01133700.1, HMUS01133800.1, HMUS01182700.1, HMUS01183000.1, HMUS01183100.1, HMUS01311000.…
Tb927.8.1630	surface protease GP63, partial (inferred from BLASTP similarity) 22763526:22765490 forward MW:72660	HMUS00064700.1, HMUS00064800.1, HMUS00065100.1, HMUS00284700.1, HMUS00284800.1, HMUS00448400.1, HMUS00448500.1, HMUS00891700.1, HMUS00891800.1, HMUS00891900.1, HMUS00892000.1, HMUS00892100.1, HMUS00892200.1, HMUS00892300.1.1, HMUS00892500.1, HMUS00892600.1, HMUS01133400.1, HMUS01133500.1, HMUS01133600.1, HMUS01133700.1, HMUS01133800.1, HMUS01182700.1, HMUS01183000.1, HMUS01183100.1, HMUS01311000.…
Tb927.8.1640	surface protease GP63, partial (inferred from BLASTP similarity) 23806795:23807280 forward MW:17035	HMUS00064700.1, HMUS00064800.1, HMUS00065100.1, HMUS00284700.1, HMUS00284800.1, HMUS00448400.1, HMUS00448500.1, HMUS00891700.1, HMUS00891800.1, HMUS00891900.1, HMUS00892000.1, HMUS00892100.1, HMUS00892200.1, HMUS00892300.1.1, HMUS00892500.1, HMUS00892600.1, HMUS01133400.1, HMUS01133500.1, HMUS01133600.1, HMUS01133700.1, HMUS01133800.1, HMUS01182700.1, HMUS01183000.1, HMUS01183100.1, HMUS01311000.…
Tb927.8.1640	surface protease GP63, putative,metallopeptidase, putative (inferred from BLASTP similarity) 24491563:24492822 forward MW:47042	HMUS00064700.1, HMUS00064800.1, HMUS00065100.1, HMUS00284700.1, HMUS00284800.1, HMUS00448400.1, HMUS00448500.1, HMUS00891700.1, HMUS00891800.1, HMUS00891900.1, HMUS00892000.1, HMUS00892100.1, HMUS00892200.1, HMUS00892300.1.1, HMUS00892500.1, HMUS00892600.1, HMUS01133400.1, HMUS01133500.1, HMUS01133600.1, HMUS01133700.1, HMUS01133800.1, HMUS01182700.1, HMUS01183000.1, HMUS01183100.1, HMUS01311000.…
Tb927.8.1640	surface protease GP63 (inferred from BLASTP similarity) 26892230:26892571 reverse MW:12224	HMUS00064700.1, HMUS00064800.1, HMUS00065100.1, HMUS00284700.1, HMUS00284800.1, HMUS00448400.1, HMUS00448500.1, HMUS00891700.1, HMUS00891800.1, HMUS00891900.1, HMUS00892000.1, HMUS00892100.1, HMUS00892200.1, HMUS00892300.1.1, HMUS00892500.1, HMUS00892600.1, HMUS01133400.1, HMUS01133500.1, HMUS01133600.1, HMUS01133700.1, HMUS01133800.1, HMUS01182700.1, HMUS01183000.1, HMUS01183100.1, HMUS01311000.…
Tb927.8.1640	surface protease GP63, putative,metallopeptidase, putative, partial (inferred from BLASTP similarity) 26925412:26925762 forward MW:12671	HMUS00064700.1, HMUS00064800.1, HMUS00065100.1, HMUS00284700.1, HMUS00284800.1, HMUS00448400.1, HMUS00448500.1, HMUS00891700.1, HMUS00891800.1, HMUS00891900.1, HMUS00892000.1, HMUS00892100.1, HMUS00892200.1, HMUS00892300.1.1, HMUS00892500.1, HMUS00892600.1, HMUS01133400.1, HMUS01133500.1, HMUS01133600.1, HMUS01133700.1, HMUS01133800.1, HMUS01182700.1, HMUS01183000.1, HMUS01183100.1, HMUS01311000.…
Tb927.8.1640	surface protease GP63, putative,metallopeptidase, putative (inferred from BLASTP similarity) 26944680:26945024 forward MW:12351	HMUS00064700.1, HMUS00064800.1, HMUS00065100.1, HMUS00284700.1, HMUS00284800.1, HMUS00448400.1, HMUS00448500.1, HMUS00891700.1, HMUS00891800.1, HMUS00891900.1, HMUS00892000.1, HMUS00892100.1, HMUS00892200.1, HMUS00892300.1.1, HMUS00892500.1, HMUS00892600.1, HMUS01133400.1, HMUS01133500.1, HMUS01133600.1, HMUS01133700.1, HMUS01133800.1, HMUS01182700.1, HMUS01183000.1, HMUS01183100.1, HMUS01311000.…
Tb927.8.1640	surface protease GP63 (inferred from BLASTP similarity) 27063306:27065846 forward MW:92544	HMUS00064700.1, HMUS00064800.1, HMUS00065100.1, HMUS00284700.1, HMUS00284800.1, HMUS00448400.1, HMUS00448500.1, HMUS00891700.1, HMUS00891800.1, HMUS00891900.1, HMUS00892000.1, HMUS00892100.1, HMUS00892200.1, HMUS00892300.1.1, HMUS00892500.1, HMUS00892600.1, HMUS01133400.1, HMUS01133500.1, HMUS01133600.1, HMUS01133700.1, HMUS01133800.1, HMUS01182700.1, HMUS01183000.1, HMUS01183100.1, HMUS01311000.…
Tb927.8.1640	surface protease GP63, partial (inferred from BLASTP similarity) 27202602:27204536 reverse MW:70484	HMUS00064700.1, HMUS00064800.1, HMUS00065100.1, HMUS00284700.1, HMUS00284800.1, HMUS00448400.1, HMUS00448500.1, HMUS00891700.1, HMUS00891800.1, HMUS00891900.1, HMUS00892000.1, HMUS00892100.1, HMUS00892200.1, HMUS00892300.1.1, HMUS00892500.1, HMUS00892600.1, HMUS01133400.1, HMUS01133500.1, HMUS01133600.1, HMUS01133700.1, HMUS01133800.1, HMUS01182700.1, HMUS01183000.1, HMUS01183100.1, HMUS01311000.…
Tb927.8.1640	surface protease GP63 (inferred from BLASTP similarity) 27516601:27517095 reverse MW:17920	HMUS00064700.1, HMUS00064800.1, HMUS00065100.1, HMUS00284700.1, HMUS00284800.1, HMUS00448400.1, HMUS00448500.1, HMUS00891700.1, HMUS00891800.1, HMUS00891900.1, HMUS00892000.1, HMUS00892100.1, HMUS00892200.1, HMUS00892300.1.1, HMUS00892500.1, HMUS00892600.1, HMUS01133400.1, HMUS01133500.1, HMUS01133600.1, HMUS01133700.1, HMUS01133800.1, HMUS01182700.1, HMUS01183000.1, HMUS01183100.1, HMUS01311000.…
Tb927.8.1640	surface protease GP63, putative (inferred from BLASTP similarity) 10113256:10115409 forward MW:79174	HMUS00064700.1, HMUS00064800.1, HMUS00065100.1, HMUS00284700.1, HMUS00284800.1, HMUS00448400.1, HMUS00448500.1, HMUS00891700.1, HMUS00891800.1, HMUS00891900.1, HMUS00892000.1, HMUS00892100.1, HMUS00892200.1, HMUS00892300.1.1, HMUS00892500.1, HMUS00892600.1, HMUS01133400.1, HMUS01133500.1, HMUS01133600.1, HMUS01133700.1, HMUS01133800.1, HMUS01182700.1, HMUS01183000.1, HMUS01183100.1, HMUS01311000.…
Tb927.8.1640	surface protease GP63, putative (inferred from BLASTP similarity) 27984626:27985255 reverse MW:23616	HMUS00064700.1, HMUS00064800.1, HMUS00065100.1, HMUS00284700.1, HMUS00284800.1, HMUS00448400.1, HMUS00448500.1, HMUS00891700.1, HMUS00891800.1, HMUS00891900.1, HMUS00892000.1, HMUS00892100.1, HMUS00892200.1, HMUS00892300.1.1, HMUS00892500.1, HMUS00892600.1, HMUS01133400.1, HMUS01133500.1, HMUS01133600.1, HMUS01133700.1, HMUS01133800.1, HMUS01182700.1, HMUS01183000.1, HMUS01183100.1, HMUS01311000.…
Tb927.8.1640	surface protease GP63, partial (inferred from BLASTP similarity) 28313982:28315547 forward MW:57177	HMUS00064700.1, HMUS00064800.1, HMUS00065100.1, HMUS00284700.1, HMUS00284800.1, HMUS00448400.1, HMUS00448500.1, HMUS00891700.1, HMUS00891800.1, HMUS00891900.1, HMUS00892000.1, HMUS00892100.1, HMUS00892200.1, HMUS00892300.1.1, HMUS00892500.1, HMUS00892600.1, HMUS01133400.1, HMUS01133500.1, HMUS01133600.1, HMUS01133700.1, HMUS01133800.1, HMUS01182700.1, HMUS01183000.1, HMUS01183100.1, HMUS01311000.…
Tb927.8.1640	surface protease GP63, putative,metallopeptidase, putative (inferred from BLASTP similarity) 28373125:28373448 reverse MW:12504	HMUS00064700.1, HMUS00064800.1, HMUS00065100.1, HMUS00284700.1, HMUS00284800.1, HMUS00448400.1, HMUS00448500.1, HMUS00891700.1, HMUS00891800.1, HMUS00891900.1, HMUS00892000.1, HMUS00892100.1, HMUS00892200.1, HMUS00892300.1.1, HMUS00892500.1, HMUS00892600.1, HMUS01133400.1, HMUS01133500.1, HMUS01133600.1, HMUS01133700.1, HMUS01133800.1, HMUS01182700.1, HMUS01183000.1, HMUS01183100.1, HMUS01311000.…
Tb927.8.1640	surface protease GP63 (inferred from BLASTP similarity) 11529414:11530298 forward MW:31446	HMUS00064700.1, HMUS00064800.1, HMUS00065100.1, HMUS00284700.1, HMUS00284800.1, HMUS00448400.1, HMUS00448500.1, HMUS00891700.1, HMUS00891800.1, HMUS00891900.1, HMUS00892000.1, HMUS00892100.1, HMUS00892200.1, HMUS00892300.1.1, HMUS00892500.1, HMUS00892600.1, HMUS01133400.1, HMUS01133500.1, HMUS01133600.1, HMUS01133700.1, HMUS01133800.1, HMUS01182700.1, HMUS01183000.1, HMUS01183100.1, HMUS01311000.…
Tb927.8.1640	surface protease GP63, putative, partial (inferred from BLASTP similarity) 11588282:11588983 forward MW:25325	HMUS00064700.1, HMUS00064800.1, HMUS00065100.1, HMUS00284700.1, HMUS00284800.1, HMUS00448400.1, HMUS00448500.1, HMUS00891700.1, HMUS00891800.1, HMUS00891900.1, HMUS00892000.1, HMUS00892100.1, HMUS00892200.1, HMUS00892300.1.1, HMUS00892500.1, HMUS00892600.1, HMUS01133400.1, HMUS01133500.1, HMUS01133600.1, HMUS01133700.1, HMUS01133800.1, HMUS01182700.1, HMUS01183000.1, HMUS01183100.1, HMUS01311000.…
Tb927.8.1640	surface protease GP63, putative,metallopeptidase, putative, partial (inferred from BLASTP similarity) 28702439:28702906 forward MW:16924	HMUS00064700.1, HMUS00064800.1, HMUS00065100.1, HMUS00284700.1, HMUS00284800.1, HMUS00448400.1, HMUS00448500.1, HMUS00891700.1, HMUS00891800.1, HMUS00891900.1, HMUS00892000.1, HMUS00892100.1, HMUS00892200.1, HMUS00892300.1.1, HMUS00892500.1, HMUS00892600.1, HMUS01133400.1, HMUS01133500.1, HMUS01133600.1, HMUS01133700.1, HMUS01133800.1, HMUS01182700.1, HMUS01183000.1, HMUS01183100.1, HMUS01311000.…
Tb927.8.1640	surface protease GP63 (inferred from BLASTP similarity) 29445319:29446050 forward MW:27480	HMUS00064700.1, HMUS00064800.1, HMUS00065100.1, HMUS00284700.1, HMUS00284800.1, HMUS00448400.1, HMUS00448500.1, HMUS00891700.1, HMUS00891800.1, HMUS00891900.1, HMUS00892000.1, HMUS00892100.1, HMUS00892200.1, HMUS00892300.1.1, HMUS00892500.1, HMUS00892600.1, HMUS01133400.1, HMUS01133500.1, HMUS01133600.1, HMUS01133700.1, HMUS01133800.1, HMUS01182700.1, HMUS01183000.1, HMUS01183100.1, HMUS01311000.…
Tb927.8.1640	surface protease GP63, putative,metallopeptidase, putative (inferred from BLASTP similarity) 16191055:16192605 reverse MW:57750	HMUS00064700.1, HMUS00064800.1, HMUS00065100.1, HMUS00284700.1, HMUS00284800.1, HMUS00448400.1, HMUS00448500.1, HMUS00891700.1, HMUS00891800.1, HMUS00891900.1, HMUS00892000.1, HMUS00892100.1, HMUS00892200.1, HMUS00892300.1.1, HMUS00892500.1, HMUS00892600.1, HMUS01133400.1, HMUS01133500.1, HMUS01133600.1, HMUS01133700.1, HMUS01133800.1, HMUS01182700.1, HMUS01183000.1, HMUS01183100.1, HMUS01311000.…
Tb927.8.1640	surface protease GP63 (inferred from BLASTP similarity) 17776455:17778548 forward MW:56381	HMUS00064700.1, HMUS00064800.1, HMUS00065100.1, HMUS00284700.1, HMUS00284800.1, HMUS00448400.1, HMUS00448500.1, HMUS00891700.1, HMUS00891800.1, HMUS00891900.1, HMUS00892000.1, HMUS00892100.1, HMUS00892200.1, HMUS00892300.1.1, HMUS00892500.1, HMUS00892600.1, HMUS01133400.1, HMUS01133500.1, HMUS01133600.1, HMUS01133700.1, HMUS01133800.1, HMUS01182700.1, HMUS01183000.1, HMUS01183100.1, HMUS01311000.…
Tb927.8.1640	surface protease GP63, putative (inferred from BLASTP similarity) 18100109:18101839 reverse MW:64705	HMUS00064700.1, HMUS00064800.1, HMUS00065100.1, HMUS00284700.1, HMUS00284800.1, HMUS00448400.1, HMUS00448500.1, HMUS00891700.1, HMUS00891800.1, HMUS00891900.1, HMUS00892000.1, HMUS00892100.1, HMUS00892200.1, HMUS00892300.1.1, HMUS00892500.1, HMUS00892600.1, HMUS01133400.1, HMUS01133500.1, HMUS01133600.1, HMUS01133700.1, HMUS01133800.1, HMUS01182700.1, HMUS01183000.1, HMUS01183100.1, HMUS01311000.…
Tb927.8.1640	surface protease GP63 (inferred from BLASTP similarity) 18381645:18382622 reverse MW:29178	HMUS00064700.1, HMUS00064800.1, HMUS00065100.1, HMUS00284700.1, HMUS00284800.1, HMUS00448400.1, HMUS00448500.1, HMUS00891700.1, HMUS00891800.1, HMUS00891900.1, HMUS00892000.1, HMUS00892100.1, HMUS00892200.1, HMUS00892300.1.1, HMUS00892500.1, HMUS00892600.1, HMUS01133400.1, HMUS01133500.1, HMUS01133600.1, HMUS01133700.1, HMUS01133800.1, HMUS01182700.1, HMUS01183000.1, HMUS01183100.1, HMUS01311000.…
Tb927.8.1640	surface protease GP63, partial (inferred from BLASTP similarity) 22758165:22758752 forward MW:22073	HMUS00064700.1, HMUS00064800.1, HMUS00065100.1, HMUS00284700.1, HMUS00284800.1, HMUS00448400.1, HMUS00448500.1, HMUS00891700.1, HMUS00891800.1, HMUS00891900.1, HMUS00892000.1, HMUS00892100.1, HMUS00892200.1, HMUS00892300.1.1, HMUS00892500.1, HMUS00892600.1, HMUS01133400.1, HMUS01133500.1, HMUS01133600.1, HMUS01133700.1, HMUS01133800.1, HMUS01182700.1, HMUS01183000.1, HMUS01183100.1, HMUS01311000.…
LmjF.36.1710		HMUS00929900.1.1
LmjF.33.1670		HMUS00566800.1
LmjF.09.0040	GPI12	HMUS00983300.1.1
LmjF.30.2030	GPI14	HMUS00455800.1
LmjF05.1230,LmjF19.650, LmjF32.3900	LPG1G1	n/a
	LPG1G3
	LPG1G2
LMJF.33.0300	LPG1R	HMUS00211400.1, HMUS00521900.1, HMUS00522000.1, HMUS00539100.1, HMUS00598400.1, HMUS00598500.1, HMUS00598700.1, HMUS00598800.1, HMUS00598900.1, HMUS00599000.1, HMUS00599100.1, HMUS00811900.1
LMJF.26.0550	LPG1L	n/a
LMJF.25.0010	LPG1	n/a
LmjF.14.1400	SCGL	n/a
LmjF.02.0160	SCGR6	n/a
LmjF.02.0170	SCGR5	n/a
LmjF.02.0190	SCGR4	n/a
LmjF.02.0200	SCGR3	n/a
LmjF.02.0210	SCGR2	n/a
LmjF.02.0230	SCGR1	n/a
LmjF.35.0010	SCG7	n/a
LmjF.25.2460	SCG6	n/a
LmjF.31.3190	SCG5	n/a
LmjF.36.0010	SCG4	n/a
LmjF.02.0010	SCG3	n/a
LmjF.21.0010	SCG2	n/a
LmjF.07.1170	SCG1	n/a
LmjF.34.0510	SCAL	n/a
LmjF.02.0180	SCA2	n/a
LmjF.02.0220	SCA1	n/a
LmjF.34.3120	LPG2	HMUS00662100.1
LmjF.29.0760	LPG3	HMUS01161600.1
LmjF.24.0360	LPG5A	HMUS00975800.1
LmjF.18.0400	LPG5B	HMUS00969300.1
