# Supplementary material for: Transcriptional and genomic parallels between the monoxenous parasite Herpetomonas muscarum and Leishmania
Source: PLoS Genet. 2019 Nov 11;15(11):e1008452. doi: 10.1371/journal.pgen.1008452 (PMC6872171; doi:10.1371/journal.pgen.1008452)
Supplement: S10 Table — (XLSX) [file pgen.1008452.s012.xlsx]

## Sheet: Table S10- Mucins
##---Mucin##---
T. brucei gene ID	Gene Name	H. muscarum gene ID
Tb927.10.13800	mucin-associated surface protein (MASP) (inferred from BLASTP similarity) 722031:723548 reverse MW:54401	HMUS00968200.1
Tb927.3.1970	mucin-like glycoprotein, putative (inferred from BLASTP similarity) 10571807:10572784 forward MW:37021	HMUS00859000.1
Tb927.10.7370	mucin TcMUCII, putative, partial (inferred from BLASTP similarity) 29137740:29138108 reverse MW:14277	HMUS00948800.1
Tb927.7.140	Mucin 96D (inferred from BLASTP similarity) 14580692:14589379 forward MW:312285	HMUS00521800.1
Tb927.10.6180	mucin-associated surface protein (MASP), putative (inferred from BLASTP similarity) 15645454:15647007 forward MW:58197	HMUS00930400.1
Tb11.v5.0404	PREDICTED: mucin-5AC-like (inferred from BLASTP similarity) 15970107:15970568 forward MW:15465	HMUS00723200.1
Tb927.8.7190	mucin-2 precursor (inferred from BLASTP similarity) 29614803:29615399 forward MW:20350
Tb927.11.18610	mucin TcMUCII, putative, partial (inferred from BLASTP similarity) 2992273:2993004 reverse MW:28263
Tb927.11.3400	mucin-associated surface protein (MASP), putative (inferred from BLASTP similarity) 18165726:18166622 reverse MW:33017
Tb927.4.4110	mucin-associated surface protein (MASP), putative (inferred from BLASTP similarity) 18799911:18801446 reverse MW:56388	HMUS00901200.1
Tb927.11.720	mucin-associated surface protein (MASP), putative (inferred from BLASTP similarity) 3693479:3694261 forward MW:30446	HMUS00385200.1.1
