# Supplementary material for: Transcriptional and genomic parallels between the monoxenous parasite Herpetomonas muscarum and Leishmania
Source: PLoS Genet. 2019 Nov 11;15(11):e1008452. doi: 10.1371/journal.pgen.1008452 (PMC6872171; doi:10.1371/journal.pgen.1008452)
Supplement: S11 Table — (XLSX) [file pgen.1008452.s013.xlsx]

## Sheet: Table S11- H. muscarum unique p
Orthogroup	H. muscarum genes
OG0000037	HMUS00121000.1, HMUS00121300.1, HMUS00121600.1, HMUS00121700.1, HMUS00121900.1, HMUS00122000.1, HMUS00127600.1, HMUS00130700.1, HMUS00137400.1.1, HMUS00137500.1, HMUS00137900.1, HMUS00138400.1, HMUS00138500.1, HMUS00181400.1, HMUS00213900.1, HMUS00214000.1, HMUS00214400.1, HMUS00214500.1, HMUS00214900.1, HMUS00215000.1, HMUS00249300.1, HMUS00251400.1, HMUS00254900.1, HMUS00255000.1, HMUS00276500.…
OG0000062	HMUS00296800.1, HMUS00296900.1, HMUS00297000.1, HMUS00297100.1, HMUS00297200.1, HMUS00298100.1.1, HMUS00298400.1, HMUS00298500.1, HMUS00298600.1.1, HMUS00298700.1, HMUS00298800.1, HMUS00298900.1, HMUS00299000.1, HMUS00299100.1, HMUS00299200.1, HMUS00299300.1, HMUS00299400.1, HMUS00299500.1, HMUS00299600.1, HMUS00299700.1, HMUS00299800.1, HMUS00299900.1, HMUS00300000.1, HMUS00300100.1, HMUS0030020…
OG0000215	HMUS00082000.1, HMUS00082200.1, HMUS00082400.1, HMUS00082500.1, HMUS00082600.1, HMUS00082800.1, HMUS00082900.1, HMUS00404400.1, HMUS00404600.1, HMUS00404800.1, HMUS00405000.1, HMUS00405100.1, HMUS01118700.1, HMUS01118800.1, HMUS01118900.1, HMUS01119000.1, HMUS01119200.1, HMUS01119400.1, HMUS01230200.1, HMUS01230400.1, HMUS01230600.1, HMUS01230700.1, HMUS01230900.1, HMUS01231100.1, HMUS01231200.1,…
OG0000539	HMUS00243400.1, HMUS00243500.1, HMUS00255300.1, HMUS00255400.1, HMUS00317400.1, HMUS00317500.1, HMUS00349000.1, HMUS00538400.1, HMUS00538500.1, HMUS00538600.1, HMUS00951900.1, HMUS00952000.1, HMUS01004800.1, HMUS01025200.1, HMUS01045700.1, HMUS01045800.1, HMUS01045900.1, HMUS01294400.1
OG0001353	HMUS00709300.1, HMUS00709400.1, HMUS00709500.1, HMUS00709700.1, HMUS00709800.1, HMUS00709900.1, HMUS01293000.1, HMUS01293100.1, HMUS01293200.1, HMUS01293300.1, HMUS01293400.1, HMUS01293500.1, HMUS01293600.1, HMUS01293700.1.1, HMUS01293800.1
OG0007116	HMUS00070100.1, HMUS00070200.1, HMUS00380000.1, HMUS00380100.1, HMUS01113200.1, HMUS01113300.1, HMUS01113400.1
OG0007192	HMUS00719900.1, HMUS00720100.1, HMUS00720200.1, HMUS00720300.1, HMUS00720400.1, HMUS00720500.1.1, HMUS00720600.1
OG0007599	HMUS00076900.1, HMUS00090700.1, HMUS00169700.1, HMUS00169800.1, HMUS00170000.1, HMUS01127900.1
OG0007763	HMUS01119700.1, HMUS01119800.1, HMUS01119900.1, HMUS01187700.1, HMUS01229800.1, HMUS01229900.1
OG0008050	HMUS00093300.1, HMUS00268300.1, HMUS00629100.1, HMUS00947600.1, HMUS01203300.1.1
OG0008056	HMUS00248200.1, HMUS00695300.1, HMUS00695400.1, HMUS00695700.1, HMUS00695800.1
OG0008643	HMUS00077000.1, HMUS00090800.1, HMUS00170100.1, HMUS01128000.1
OG0008654	HMUS00223600.1, HMUS00254200.1, HMUS00636000.1, HMUS00636100.1
OG0009044	HMUS00059900.1, HMUS01024100.1, HMUS01297200.1
OG0009045	HMUS00063200.1, HMUS00561000.1, HMUS01171200.1
OG0009046	HMUS00063400.1, HMUS00561200.1, HMUS01171000.1
OG0009047	HMUS00063700.1, HMUS00217800.1, HMUS01170700.1
OG0009048	HMUS00066000.1, HMUS00136200.1, HMUS01181800.1.1
OG0009049	HMUS00072500.1, HMUS00089000.1, HMUS00345100.1
OG0009050	HMUS00077200.1.1, HMUS00089800.1, HMUS01128300.1
OG0009051	HMUS00081800.1, HMUS00404200.1, HMUS01231600.1
OG0009064	HMUS00287700.1, HMUS00507400.1, HMUS00937100.1
OG0009067	HMUS00343900.1, HMUS00344000.1, HMUS01174500.1
OG0009093	HMUS00821700.1, HMUS00821800.1, HMUS00821900.1
OG0009453	HMUS00031100.1, HMUS01337100.1
OG0009454	HMUS00039600.1, HMUS00286200.1
OG0009455	HMUS00039900.1, HMUS00286500.1
OG0009458	HMUS00070300.1.1, HMUS01113500.1
OG0009459	HMUS00077400.1, HMUS00089600.1.1
OG0009460	HMUS00078700.1, HMUS01298000.1
OG0009461	HMUS00083800.1, HMUS00690800.1.1
OG0009462	HMUS00090900.1, HMUS01128100.1
OG0009463	HMUS00092600.1, HMUS00628600.1
OG0009466	HMUS00151400.1, HMUS00151700.1
OG0009467	HMUS00153600.1, HMUS01329500.1
OG0009469	HMUS00171100.1, HMUS00803900.1
OG0009470	HMUS00172100.1.1, HMUS00771200.1
OG0009471	HMUS00176300.1, HMUS00807200.1
OG0009472	HMUS00245800.1, HMUS01164800.1
OG0009473	HMUS00246100.1, HMUS01165200.1
OG0009475	HMUS00315900.1, HMUS00605500.1
OG0009476	HMUS00318900.1, HMUS00703200.1
OG0009478	HMUS00378500.1, HMUS01314700.1
OG0009488	HMUS00621800.1.1, HMUS01286400.1
OG0009490	HMUS00710000.1, HMUS01293900.1
OG0009497	HMUS00891500.1, HMUS01133200.1
OG0009499	HMUS00939600.1, HMUS01257000.1
OG0009509	HMUS01108000.1, HMUS01152700.1
