# Supplementary material for: Transcriptional and genomic parallels between the monoxenous parasite Herpetomonas muscarum and Leishmania
Source: PLoS Genet. 2019 Nov 11;15(11):e1008452. doi: 10.1371/journal.pgen.1008452 (PMC6872171; doi:10.1371/journal.pgen.1008452)
Supplement: S12 Table — (XLSX) [file pgen.1008452.s014.xlsx]

## Sheet: Tables S12 - Kinetochore
kinetochore proteins			H muscarum orthologues
GeneID	description	reference
Tb927.1.4680	KKIP6	D'Archivio 2016	HMUS00823900.1
Tb927.10.14630	nucleolar	D'Archivio 2016	HMUS00275400.1
Tb927.10.6330	KKT1	Akiyoshi 2014	HMUS00932000.1
Tb927.10.6700	KKIP3	D'Archivio 2016	n/a
Tb927.10.7240	KKT14	Akiyoshi 2014	HMUS00947300.1
Tb927.11.1000	KKT16	Akiyoshi 2014	HMUS00324300.1.1
Tb927.11.1030	KKT7	Akiyoshi 2014	HMUS00324600.1
Tb927.11.10520	KKT2	Akiyoshi 2014	HMUS01075600.1
Tb927.11.12380	nuclear	D'Archivio 2016	HMUS00987000.1
Tb927.11.12410	KKT10	Akiyoshi 2014	HMUS00987300.1, HMUS00987400.1
Tb927.11.12420	KKT19	Akiyoshi 2014	HMUS00987300.1, HMUS00987400.1
Tb927.11.12480	KKIP7	D'Archivio 2016	HMUS00988000.1.1
Tb927.11.5230	nuclear	D'Archivio 2016	HMUS01304100.1
Tb927.3.2330	KKT17	Akiyoshi 2014	HMUS00864100.1
Tb927.3.3740	nuclear	D'Archivio 2016	HMUS01164000.1
Tb927.4.5110	KKT8	Akiyoshi 2014	HMUS01018700.1
Tb927.5.1320	KKIP2	D'Archivio 2016	HMUS00101100.1
Tb927.5.4520	KKIP1	D'Archivio 2016	n/a
Tb927.6.1210	KKT6	Akiyoshi 2014	HMUS00812900.1
Tb927.6.3760	KKT15	Akiyoshi 2014	HMUS00461600.1
Tb927.7.2110	KKT11	Akiyoshi 2014	HMUS00241900.1
Tb927.7.3080	KKIP4	D'Archivio 2016	HMUS00227300.1
Tb927.7.4850	KKT5	Akiyoshi 2014	HMUS00777500.1
Tb927.7.4860	KKT13	Akiyoshi 2014	HMUS00777000.1
Tb927.7.6630	KKIP5	D'Archivio 2016	HMUS00293200.1
Tb927.8.1150	KKT9	Akiyoshi 2014	HMUS00980600.1
Tb927.8.1680	KKT12	Akiyoshi 2014	HMUS00282700.1, HMUS01318400.1
Tb927.8.3680	KKT4	Akiyoshi 2014	HMUS00712100.1
Tb927.8.4760	KKT 20	Nerusheva and Akiyoshi 2016	HMUS00700500.1
Tb927.9.10400	nucleolar	D'Archivio 2016	HMUS00011900.1
Tb927.9.10920	KKT3	Akiyoshi 2014	HMUS00016100.1
Tb927.9.13970	nuclear	D'Archivio 2016	n/a
Tb927.9.1410	nuclear	D'Archivio 2016	HMUS00057700.1
Tb927.9.3800	KKT18	Akiyoshi 2014	HMUS00957800.1
Nerusheva OO & Akiyoshi B (2016) Divergent polo box domains underpin the unique kinetoplastid kinetochore. Open Biol 6: 150206
Akiyoshi B & Gull K (2014) Discovery of unconventional kinetochores in kinetoplastids. Cell 156: 1247–1258
D’Archivio S & Wickstead B (2016) Trypanosome outer kinetochore proteins suggest conservation of chromosome segregation machinery across eukaryotes. J Cell Biol 36: jcb.201608043
