# Supplementary material for: Transcriptional and genomic parallels between the monoxenous parasite Herpetomonas muscarum and Leishmania
Source: PLoS Genet. 2019 Nov 11;15(11):e1008452. doi: 10.1371/journal.pgen.1008452 (PMC6872171; doi:10.1371/journal.pgen.1008452)
Supplement: S13 Table — (XLSX) [file pgen.1008452.s015.xlsx]

## Sheet: Table S13 - Spliceosome
spliceosomal proteins			H muscarum orthologue
GeneID	description	reference
Tb927.9.10250	SmF	Günzl 2010 (and references within)	HMUS00010700.1
Tb927.11.14310	SmG	Günzl 2010 (and references within)	HMUS00748100.1.1
Tb927.7.7380	LSm3	Günzl 2010 (and references within)	HMUS00785600.1
Tb927.9.3530	LSm6	Günzl 2010 (and references within)	HMUS00953900.1
Tb927.6.2700	SmE	Günzl 2010 (and references within)	HMUS00445600.1
Tb927.5.4030	LSm7	Günzl 2010 (and references within)	HMUS01114900.1
Tb927.9.10850	SF3b(SAP)10	Günzl 2010 (and references within)	HMUS00015500.1
Tb927.7.3120	SmD1	Günzl 2010 (and references within)	HMUS00226800.1
Tb927.2.4540	SmB	Günzl 2010 (and references within)	HMUS01273900.1
Tb927.4.890	SmD3	Günzl 2010 (and references within)	HMUS00671300.1
Tb927.2.5850	SmD2	Günzl 2010 (and references within)	HMUS01283600.1
Tb927.10.7390	SF3b(SAP)14b	Günzl 2010 (and references within)	n/a
Tb927.6.4340	SSm2-1/Sm15K	Günzl 2010 (and references within)	HMUS00467700.1
Tb927.8.5180	LSm2	Günzl 2010 (and references within)	HMUS00205100.1
Tb927.10.7470	SF3b14 (p14)	Günzl 2010 (and references within)	HMUS00950700.1
Tb927.9.5150	Snu13	Günzl 2010 (and references within)	HMUS01193600.1
Tb927.3.3480	U2B''	Günzl 2010 (and references within)	HMUS01160000.1
Tb927.3.1780	LSm8	Günzl 2010 (and references within)	HMUS00856900.1
Tb927.11.13960	LSm4	Günzl 2010 (and references within)	HMUS00753300.1
Tb927.10.4950	SSm2-2/Sm16.5K	Günzl 2010 (and references within)	HMUS00914100.1
Tb927.10.8280/8300	U1A	Günzl 2010 (and references within)	HMUS01096100.1
Tb927.11.15000	SMN	Günzl 2010 (and references within)	HMUS00738900.1.1
Tb927.9.6870	SR protein	Günzl 2010 (and references within)	n/a
Tb927.8.2560	U5-15K	Günzl 2010 (and references within)	HMUS00109700.1
Tb927.9.3480	U5-Cwc21	Günzl 2010 (and references within)	HMUS00954200.1
Tb927.10.2120	U1C	Günzl 2010 (and references within)	HMUS00163600.1
Tb927.7.6380	SSm4	Günzl 2010 (and references within)	HMUS00291500.1
Tb927.3.1090	U1-24K	Günzl 2010 (and references within)	n/a
Tb927.10.3200	U2AF35	Günzl 2010 (and references within)	HMUS00852000.1
Tb927.8.1930	ISY1	Günzl 2010 (and references within)	HMUS00493700.1
Tb927.3.5280	SF3b(SAP)49	Günzl 2010 (and references within)	HMUS01166200.1.1
Tb927.10.9400	SF1	Günzl 2010 (and references within)	HMUS01076500.1
Tb927.8.4830	U1-70K	Günzl 2010 (and references within)	HMUS00200800.1
Tb927.11.11150	U5-40K	Günzl 2010 (and references within)	HMUS00878200.1, HMUS01177300.1
Tb927.10.14360	U2A' (U2-40K)	Günzl 2010 (and references within)	HMUS00759500.1
Tb927.9.8740	PTB1	Günzl 2010 (and references within)	HMUS00809400.1
Tb927.8.900	TSR1	Günzl 2010 (and references within)	HMUS00481100.1
Tb927.10.10700	PRP31	Günzl 2010 (and references within)	HMUS01116400.1
Tb927.2.4710	RRM1	Günzl 2010 (and references within)	HMUS01272200.1
Tb927.6.2000	SF3b(SAP)145	Günzl 2010 (and references within)	HMUS01032600.1
Tb927.3.1930	PRP17	Günzl 2010 (and references within)	HMUS00858300.1
Tb927.2.5240	PRP19	Günzl 2010 (and references within)	HMUS01268200.1
Tb927.11.14100	PTB2	Günzl 2010 (and references within)	HMUS00750800.1.1
Tb927.10.5640	Gemin2	Günzl 2010 (and references within)	HMUS00923900.1
Tb927.6.3160	SF3a60	Günzl 2010 (and references within)	HMUS00453400.1
Tb927.9.4300	PRP3	Günzl 2010 (and references within)	HMUS00960700.1
Tb927.10.960	PRP4	Günzl 2010 (and references within)	HMUS01062000.1
Tb927.11.10750	KIAA1604/Cwc22	Günzl 2010 (and references within)	HMUS01073200.1
Tb927.5.2060	CDC5	Günzl 2010 (and references within)	HMUS00301800.1
Tb927.5.1150	PRP43	Günzl 2010 (and references within)	HMUS00692600.1
Tb927.10.9660	CRN/SYF3	Günzl 2010 (and references within)	HMUS01062300.1
Tb927.5.1340	SYF1	Günzl 2010 (and references within)	HMUS00101300.1
Tb927.10.3500	U2AF65	Günzl 2010 (and references within)	HMUS00846400.1
Tb927.11.15430	U5-116K	Günzl 2010 (and references within)	HMUS00733600.1
Tb927.11.15690	U5-102K	Günzl 2010 (and references within)	HMUS00729700.1
Tb927.11.11850	SF3b(SAP)155	Günzl 2010 (and references within)	HMUS00883000.1
Tb927.7.6980	SF3b(SAP)130	Günzl 2010 (and references within)	HMUS00789400.1
Tb927.5.2290	U5-200K	Günzl 2010 (and references within)	HMUS00303900.1
Tb927.9.11110	PRP8	Günzl 2010 (and references within)	HMUS00017300.1
Gunzl A (2010) The pre-mRNA splicing machinery of trypanosomes: complex or simplified? Eukaryotic Cell 9: 1159–1170
