# Supplementary material for: Transcriptional and genomic parallels between the monoxenous parasite Herpetomonas muscarum and Leishmania
Source: PLoS Genet. 2019 Nov 11;15(11):e1008452. doi: 10.1371/journal.pgen.1008452 (PMC6872171; doi:10.1371/journal.pgen.1008452)
Supplement: S14 Table — (XLSX) [file pgen.1008452.s016.xlsx]

## Sheet: Table S14 - Exosome
exosome proteins
GeneID	description	reference	H. muscarum orthologue
Tb927.1.2580	EAP1	Clayton and Estevez 2010 (and references within)	HMUS00368600.1
Tb927.10.7450	RRP41A	Clayton and Estevez 2010 (and references within)	HMUS00950500.1
Tb927.11.11030	EAP4	Clayton and Estevez 2010 (and references within)	HMUS01069700.1
Tb927.11.16600	EAP2	Clayton and Estevez 2010 (and references within)	HMUS00717300.1, HMUS01045000.1
Tb927.2.2180	RRP41B	Clayton and Estevez 2010 (and references within)	HMUS00977300.1
Tb927.4.1630	RRP6	Clayton and Estevez 2010 (and references within)	HMUS00662200.1
Tb927.5.1200	CSL4	Clayton and Estevez 2010 (and references within)	HMUS00099500.1
Tb927.6.670	RRP45	Clayton and Estevez 2010 (and references within)	HMUS00221000.1
Tb927.7.4670	RRP4	Clayton and Estevez 2010 (and references within)	HMUS00839300.1
Tb927.7.5460	EAP3	Clayton and Estevez 2010 (and references within)	HMUS00769200.1
Tb927.9.7070	RRP40	Clayton and Estevez 2010 (and references within)	HMUS00796800.1
Clayton CE & Estevez AM (2010) The exosomes of trypanosomes and other protists. Adv. Exp. Med. Biol. 702: 39–49
