# Supplementary material for: Transcriptional and genomic parallels between the monoxenous parasite Herpetomonas muscarum and Leishmania
Source: PLoS Genet. 2019 Nov 11;15(11):e1008452. doi: 10.1371/journal.pgen.1008452 (PMC6872171; doi:10.1371/journal.pgen.1008452)
Supplement: S15 Table — (XLSX) [file pgen.1008452.s017.xlsx]

## Sheet: Table S15 - Nuclear pores
Nuclear pore proteins
GeneID	description	reference	H. muscarum orhologues
Tb927.10.14180	TbSec13	DeGrasse 2009	HMUS00761700.1
Tb927.10.2320	TbNup41	Obado 2016	HMUS00161000.1
Tb927.10.3810	TbNup65	Obado 2016	HMUS00686300.1
Tb927.10.7060	TbNup96	DeGrasse 2009	HMUS00941600.1
Tb927.10.8170	TbNup144	DeGrasse 2009	HMUS01094800.1
Tb927.10.8910	TbNup181	DeGrasse 2009	HMUS01081500.1
Tb927.10.9650	TbNup152	DeGrasse 2009	HMUS01062200.1
Tb927.11.11080	TbNup149	DeGrasse 2009	HMUS00877400.1, HMUS00877500.1, HMUS01176600.1
Tb927.11.11080	TbNup140	DeGrasse 2009	HMUS00877600.1.1, HMUS01176700.1.1
Tb927.11.15560	TbNup53a	DeGrasse 2009	HMUS00216400.1.1, HMUS00550700.1, HMUS00731600.1, HMUS01332000.1
Tb927.11.15990	TbNup109	DeGrasse 2009	HMUS00726400.1
Tb927.11.2670	TbNup59	DeGrasse 2009	HMUS01173600.1.1
Tb927.11.2950	TbNup89	DeGrasse 2009	HMUS01008900.1
Tb927.11.330	TbMlp-1	DeGrasse 2009	HMUS00415500.1
Tb927.11.4540	TbNup48	DeGrasse 2009	HMUS01098100.1
Tb927.11.9780	TbNup119	Obado 2016	HMUS01055000.1
Tb927.11.980	TbNup158	DeGrasse 2009	HMUS01054500.1
Tb927.3.3180	TbNup98	DeGrasse 2009	HMUS01138400.1
Tb927.3.3540	TbNup53b	DeGrasse 2009	HMUS01161200.1
Tb927.4.2880	TbNup225	DeGrasse 2009	HMUS00645800.1
Tb927.4.4310	TbNup64	DeGrasse 2009	HMUS01084400.1
Tb927.4.5200	TbNup62	DeGrasse 2009	HMUS01016900.1
Tb927.7.2300	TbNup132	DeGrasse 2009	HMUS00239200.1
Tb927.8.6250	TbNup76	Obado 2016	HMUS01324000.1
Tb927.8.8050	TbNup75	DeGrasse 2009	HMUS01084400.1
Tb927.9.1340	TbMlp-2	DeGrasse 2009	HMUS00058400.1
Tb927.9.14240	TbNup82	DeGrasse 2009	HMUS01124800.1.1
DeGrasse JA, DuBois KN, Devos D, Siegel TN, Sali A, Field MC, Rout MP & Chait BT (2009) Evidence for a Shared Nuclear Pore Complex Architecture That Is Conserved from the Last Common Eukaryotic Ancestor. Molecular & Cellular Proteomics 8: 2119–2130
Obado SO, Brillantes M, Uryu K, Zhang W, Ketaren NE, Chait BT, Field MC & Rout MP (2016) Interactome Mapping Reveals the Evolutionary History of the Nuclear Pore Complex. PLoS Biol 14: e1002365
