# Supplementary material for: Transcriptional and genomic parallels between the monoxenous parasite Herpetomonas muscarum and Leishmania
Source: PLoS Genet. 2019 Nov 11;15(11):e1008452. doi: 10.1371/journal.pgen.1008452 (PMC6872171; doi:10.1371/journal.pgen.1008452)
Supplement: S16 Table — (XLSX) [file pgen.1008452.s018.xlsx]

## Sheet: Table S16
	baseMean	log2FoldChange	lfcSE	stat	pvalue	padj
HMUS00797500.1	33855.6	3.4711	0.0952792	36.4308	1.38517e-290	1.52521e-286
HMUS00907900.1	18373.8	3.2682	0.0922372	35.4326	5.38202e-275	2.96307e-271
HMUS00120000.1	8870.52	-1.79326	0.0601566	-29.8098	2.91381e-195	1.06947e-191
HMUS01105800.1	3439.75	2.45286	0.0926542	26.4733	1.96894e-154	5.41999e-151
HMUS01082400.1	3146.53	1.70006	0.0717671	23.6886	4.72477e-124	1.04049e-120
HMUS01160800.1	9001.05	-1.75355	0.0777184	-22.5629	1.00266e-112	1.84004e-109
HMUS00927800.1.1	5759.35	1.42621	0.0641907	22.2184	2.28293e-109	3.59105e-106
HMUS00784000.1	11533.3	-2.0562	0.0969746	-21.2034	8.87475e-100	1.2215e-96
HMUS00692900.1	2290.68	-1.8611	0.0928936	-20.0348	2.74e-89	3.35224e-86
HMUS00194700.1	13559.2	-1.20694	0.0612871	-19.6931	2.46884e-86	2.71844e-83
HMUS01160700.1	5530.91	-2.10487	0.107867	-19.5136	8.41577e-85	8.42419e-82
HMUS00874100.1	34733.6	0.814024	0.0430888	18.8918	1.33245e-79	1.22264e-76
HMUS00851700.1	2213.41	1.58567	0.0850337	18.6476	1.32045e-77	1.11842e-74
HMUS00142900.1	1893.24	1.51077	0.081861	18.4553	4.72713e-76	3.71789e-73
HMUS00392200.1	2557.06	2.3398	0.127541	18.3455	3.58746e-75	2.63344e-72
HMUS00609100.1	4193.55	1.23377	0.0674945	18.2796	1.204e-74	8.28579e-72
HMUS00601100.1	6215.88	1.60912	0.0910965	17.6639	7.95869e-70	5.15489e-67
HMUS00952600.1	6264.13	1.31455	0.0745602	17.6307	1.43244e-69	8.76253e-67
HMUS01321400.1	78434.6	2.22971	0.126722	17.5953	2.67633e-69	1.55101e-66
HMUS00443000.1	3274.74	-1.94075	0.111081	-17.4715	2.36315e-68	1.30103e-65
HMUS01305200.1	4031.69	1.35039	0.0782876	17.2491	1.13739e-66	5.96372e-64
HMUS00327300.1	1136.39	2.0019	0.116992	17.1114	1.22058e-65	6.10901e-63
HMUS00610500.1	11091.6	1.27565	0.0746549	17.0874	1.84337e-65	8.82495e-63
HMUS00614300.1	792.561	-2.36911	0.14151	-16.7416	6.51857e-63	2.99067e-60
HMUS00891100.1.1	1290.32	3.15521	0.189018	16.6926	1.48301e-62	6.53178e-60
HMUS00782500.1	2286.99	1.25204	0.0750886	16.6742	2.01783e-62	8.5455e-60
HMUS00291800.1	2601.83	1.02809	0.0619261	16.6018	6.7628e-62	2.75797e-59
HMUS00762100.1	1125.63	1.63161	0.098453	16.5725	1.10205e-61	4.3338e-59
HMUS00554900.1	5537.08	-1.33104	0.0806771	-16.4983	3.77103e-61	1.43182e-58
HMUS00508500.1	347.01	-3.66845	0.222805	-16.4649	6.5604e-61	2.40789e-58
HMUS00791900.1	2241.7	-1.63534	0.100331	-16.2994	9.96269e-60	3.53868e-57
HMUS00037400.1.1	1950.07	-1.74965	0.107621	-16.2575	1.9776e-59	6.8048e-57
HMUS00330700.1	1323.51	1.49324	0.0931911	16.0235	8.76392e-58	2.92423e-55
HMUS01093300.1	1887.08	1.19997	0.075908	15.8082	2.73094e-56	8.84424e-54
HMUS00370000.1	12949.9	1.36581	0.0864299	15.8025	2.98946e-56	9.40484e-54
HMUS01310700.1	4197.39	1.65336	0.104921	15.7582	6.02819e-56	1.83797e-53
HMUS01258200.1	4104.68	-1.08813	0.069058	-15.7567	6.17609e-56	1.83797e-53
HMUS00458500.1.1	948.505	1.89148	0.120374	15.7134	1.22451e-55	3.54818e-53
HMUS00831400.1	707.212	1.98909	0.126618	15.7093	1.30543e-55	3.68568e-53
HMUS00401000.1	3702.02	1.5038	0.0958798	15.6842	1.93843e-55	5.33601e-53
HMUS01060300.1	1051.87	1.57802	0.101027	15.6199	5.33188e-55	1.43193e-52
HMUS01280500.1	1388.42	1.56187	0.100257	15.5786	1.018e-54	2.66886e-52
HMUS01062000.1	862.787	1.82963	0.117467	15.5756	1.06586e-54	2.72934e-52
HMUS00546100.1	440.104	2.3126	0.149034	15.5173	2.65073e-54	6.63346e-52
HMUS00298500.1	2517.07	2.82243	0.182257	15.486	4.31076e-54	1.0548e-51
HMUS00094300.1	1663.78	1.5687	0.101385	15.4727	5.3001e-54	1.26868e-51
HMUS00441500.1	1935.26	-1.54565	0.100601	-15.3642	2.84673e-53	6.66923e-51
HMUS01160500.1	9401.17	-1.93945	0.126522	-15.3289	4.90104e-53	1.12428e-50
HMUS00011400.1	41049.2	1.72159	0.112682	15.2783	1.06715e-52	2.39805e-50
HMUS00026100.1	3642.05	1.11905	0.0745506	15.0107	6.25211e-51	1.37684e-48
HMUS00003300.1	609.236	1.60519	0.107175	14.9773	1.03374e-50	2.23187e-48
HMUS00983900.1	2751.38	1.29118	0.0862952	14.9624	1.29327e-50	2.7385e-48
HMUS00222400.1	644.284	2.14618	0.143465	14.9596	1.34914e-50	2.80291e-48
HMUS01140000.1.1	1497.09	1.29649	0.0872529	14.8589	6.08798e-50	1.24138e-47
HMUS01220200.1	6402.22	1.73011	0.117486	14.7261	4.38433e-49	8.77743e-47
HMUS00795900.1	1686.88	1.33609	0.0908124	14.7127	5.34499e-49	1.05096e-46
HMUS00099600.1	7017.17	-1.19068	0.0810251	-14.6952	6.92188e-49	1.33714e-46
HMUS00553100.1	1168.51	-2.10356	0.143205	-14.6891	7.57201e-49	1.43751e-46
HMUS01305700.1	7779.47	-1.79459	0.122482	-14.6519	1.3108e-48	2.4463e-46
HMUS00094200.1	2231	1.24662	0.0850912	14.6504	1.33951e-48	2.45822e-46
HMUS00308200.1	2882.31	2.81796	0.193521	14.5615	4.93467e-48	8.90748e-46
HMUS00013400.1	1717.93	1.694	0.11638	14.5557	5.37196e-48	9.54042e-46
HMUS01219400.1	2197.15	-1.32822	0.091409	-14.5305	7.76132e-48	1.35651e-45
HMUS00757100.1	507.212	2.11779	0.146454	14.4605	2.15316e-47	3.70444e-45
HMUS00240800.1	51469.3	1.95058	0.135258	14.4211	3.81031e-47	6.45467e-45
HMUS00323300.1	10603.4	1.41351	0.0981086	14.4076	4.63581e-47	7.73408e-45
HMUS01109200.1	1920.86	1.51824	0.105492	14.3921	5.80349e-47	9.53765e-45
HMUS00453600.1	1202.47	1.37055	0.0954237	14.3628	8.85871e-47	1.43446e-44
HMUS00102500.1	25525.5	-1.9454	0.135937	-14.311	1.86863e-46	2.98195e-44
HMUS00114500.1	1128.47	1.75367	0.122768	14.2844	2.73721e-46	4.30564e-44
HMUS00311500.1	19175.6	1.55227	0.108824	14.2641	3.66472e-46	5.68341e-44
HMUS00553200.1	2433.08	-2.51463	0.176693	-14.2316	5.8311e-46	8.91753e-44
HMUS00548700.1	847.819	1.45734	0.102725	14.1868	1.10529e-45	1.66717e-43
HMUS00739700.1	7074.04	1.16967	0.0824578	14.185	1.13415e-45	1.68758e-43
HMUS01184700.1	8215.61	3.25045	0.230209	14.1196	2.87762e-45	4.22473e-43
HMUS00391700.1	8524.39	-1.60517	0.113791	-14.1063	3.4709e-45	5.0287e-43
HMUS01150900.1	5555.89	2.78265	0.197578	14.0838	4.77662e-45	6.83057e-43
HMUS01153800.1	4484.72	1.74729	0.12425	14.0627	6.44244e-45	9.09457e-43
HMUS00057100.1	3877.93	-1.20728	0.0860356	-14.0324	9.87934e-45	1.37698e-42
HMUS01131800.1	1259.36	2.6364	0.190187	13.8621	1.0747e-43	1.47919e-41
HMUS00787500.1	2813.61	1.06717	0.0770812	13.8447	1.36888e-43	1.86083e-41
HMUS00836800.1	2555.95	-1.13456	0.0819744	-13.8404	1.45309e-43	1.95122e-41
HMUS01044500.1	2738.82	2.44739	0.17759	13.7811	3.3108e-43	4.39219e-41
HMUS00873700.1.1	1128.78	1.73238	0.125963	13.7531	4.88249e-43	6.40013e-41
HMUS00489900.1	2121.57	0.962287	0.0700143	13.7441	5.5227e-43	7.15417e-41
HMUS01159300.1	3885.43	-0.95884	0.0698218	-13.7327	6.47086e-43	8.28496e-41
HMUS00269100.1	3794.61	1.15708	0.0843793	13.7128	8.5061e-43	1.07656e-40
HMUS01316200.1	1374.5	1.93843	0.141703	13.6795	1.34594e-42	1.68411e-40
HMUS01007800.1	8379.34	1.40215	0.102552	13.6725	1.48153e-42	1.83294e-40
HMUS01040300.1	9132.71	0.855801	0.0626976	13.6497	2.02842e-42	2.48166e-40
HMUS01065900.1	1691.88	1.4813	0.108658	13.6326	2.56133e-42	3.09921e-40
HMUS00037900.1	3977.76	1.10371	0.0809861	13.6284	2.7162e-42	3.25087e-40
HMUS01150800.1	703.758	1.52417	0.112248	13.5785	5.36889e-42	6.35665e-40
HMUS00848600.1	3978.7	-1.00634	0.0742832	-13.5473	8.21605e-42	9.62414e-40
HMUS00829700.1	895.989	-1.34163	0.099613	-13.4684	2.39878e-41	2.78031e-39
HMUS00756400.1	2110.4	-1.29533	0.0962799	-13.4538	2.92347e-41	3.35316e-39
HMUS01213100.1	3708.93	1.38613	0.103318	13.4161	4.86686e-41	5.48663e-39
HMUS00106500.1	1214.19	1.67216	0.124641	13.4158	4.8832e-41	5.48663e-39
HMUS00242200.1	1763.81	1.63671	0.122114	13.4031	5.79985e-41	6.45072e-39
HMUS00014200.1	1273.36	1.39431	0.104534	13.3382	1.38702e-40	1.52725e-38
HMUS01155300.1	1072.96	-1.54943	0.116678	-13.2796	3.04149e-40	3.31583e-38
HMUS00746100.1	1154.4	1.54444	0.116519	13.2548	4.22995e-40	4.56628e-38
HMUS00108800.1	2065.44	1.12831	0.0853554	13.219	6.81701e-40	7.28758e-38
HMUS00101000.1	2921.59	1.08256	0.0819534	13.2094	7.73954e-40	8.19424e-38
HMUS00515600.1	3848.39	0.896248	0.0679852	13.183	1.09945e-39	1.15295e-37
HMUS00077600.1	750.516	1.49792	0.113889	13.1525	1.64594e-39	1.70009e-37
HMUS00367500.1	2871.19	1.28375	0.0976068	13.1522	1.65208e-39	1.70009e-37
HMUS00966800.1	6887.7	1.4183	0.107859	13.1495	1.7122e-39	1.74565e-37
HMUS00916800.1	972.454	1.432	0.109146	13.12	2.53034e-39	2.55611e-37
HMUS01206100.1	3029.88	1.30603	0.0996066	13.1119	2.81433e-39	2.81714e-37
HMUS00711500.1.1	6225.16	2.09942	0.160572	13.0746	4.59757e-39	4.56071e-37
HMUS00270300.1	3594.74	1.42985	0.109545	13.0526	6.1441e-39	6.04042e-37
HMUS00441300.1	28400.3	1.01305	0.0778853	13.0069	1.11767e-38	1.08908e-36
HMUS00063100.1	1352.6	2.71726	0.208922	13.0061	1.12949e-38	1.09094e-36
HMUS00454300.1	1309.53	1.48624	0.114623	12.9663	1.89955e-38	1.81878e-36
HMUS00977000.1	1943.17	1.66361	0.128779	12.9184	3.54635e-38	3.36628e-36
HMUS01021800.1	2664.28	0.899207	0.0696253	12.9149	3.70686e-38	3.48856e-36
HMUS01065700.1.1	1562.02	1.25266	0.0971664	12.8919	4.99865e-38	4.66442e-36
HMUS00081100.1	3151.97	2.16282	0.168115	12.8651	7.07655e-38	6.54789e-36
HMUS00400500.1	6372.42	1.04791	0.0818564	12.8018	1.6024e-37	1.47034e-35
HMUS00930100.1	22549	1.5508	0.121743	12.7383	3.62215e-37	3.29616e-35
HMUS00555800.1	2697.69	1.57939	0.124066	12.7302	4.01667e-37	3.62521e-35
HMUS00056100.1	4970.45	-1.72602	0.135732	-12.7164	4.79474e-37	4.29227e-35
HMUS00007600.1	3661.35	-1.42737	0.112666	-12.6691	8.77282e-37	7.79013e-35
HMUS00737800.1	2223.86	1.17348	0.0926601	12.6643	9.32305e-37	8.21249e-35
HMUS00005100.1	1109.39	1.3075	0.103264	12.6617	9.64057e-37	8.42478e-35
HMUS00552200.1	4530.43	-1.22462	0.0970577	-12.6175	1.69134e-36	1.46641e-34
HMUS00079300.1	580.804	2.05054	0.162591	12.6117	1.82128e-36	1.56673e-34
HMUS00325600.1	16353.2	1.32218	0.105594	12.5213	5.70835e-36	4.87245e-34
HMUS00292800.1	2741.66	1.21604	0.0971734	12.5142	6.24622e-36	5.29054e-34
HMUS00659000.1	2149.81	1.01736	0.0813162	12.5112	6.48306e-36	5.44924e-34
HMUS00270100.1	5822.43	0.856349	0.0687025	12.4646	1.16453e-35	9.71413e-34
HMUS00897000.1	1847.73	1.21863	0.0979528	12.441	1.56531e-35	1.29591e-33
HMUS01004400.1	229.03	-2.48121	0.199539	-12.4347	1.6928e-35	1.391e-33
HMUS00448300.1	17808.7	1.58035	0.127228	12.4215	1.99843e-35	1.62998e-33
HMUS00060100.1	1036.21	1.52822	0.123135	12.4109	2.28112e-35	1.84687e-33
HMUS00962100.1.1	4108.38	1.09042	0.0883884	12.3367	5.74773e-35	4.61958e-33
HMUS00646900.1	2191.02	1.27837	0.103642	12.3345	5.90902e-35	4.7148e-33
HMUS00037200.1	10132.2	-1.35235	0.109689	-12.329	6.32052e-35	5.00685e-33
HMUS00844100.1	1924.86	1.38433	0.112378	12.3186	7.19754e-35	5.66087e-33
HMUS00197600.1	1802.95	1.55708	0.126439	12.3149	7.52914e-35	5.87967e-33
HMUS00295400.1	1317.49	-1.86306	0.151366	-12.3083	8.17207e-35	6.33681e-33
HMUS00545600.1	1068.12	1.13714	0.0932851	12.19	3.51495e-34	2.70651e-32
HMUS00618100.1	2090.58	1.05646	0.0874096	12.0864	1.24678e-33	9.53353e-32
HMUS00840900.1	674.783	1.6405	0.13635	12.0315	2.42664e-33	1.84274e-31
HMUS00772800.1	12523.4	0.781054	0.0649324	12.0287	2.50986e-33	1.89288e-31
HMUS00720600.1	1899.48	1.06356	0.0885578	12.0098	3.15701e-33	2.36475e-31
HMUS01224300.1	1607.6	-1.59972	0.133683	-11.9665	5.31974e-33	3.95781e-31
HMUS01029300.1	11353.1	1.6258	0.136075	11.9479	6.6604e-33	4.92199e-31
HMUS00954000.1	3699.11	0.825964	0.0691352	11.9471	6.72424e-33	4.93604e-31
HMUS00840700.1	1232.55	1.3802	0.115782	11.9207	9.22789e-33	6.72902e-31
HMUS00114900.1	5863.48	0.715688	0.0600572	11.9168	9.67797e-33	7.0108e-31
HMUS00434500.1	2704.4	1.19813	0.100575	11.9129	1.01405e-32	7.29787e-31
HMUS01160600.1	6930.18	-1.64873	0.13841	-11.9119	1.02572e-32	7.3339e-31
HMUS01152400.1	1525.42	1.59033	0.133533	11.9097	1.05393e-32	7.48701e-31
HMUS00420700.1	2424.08	1.04975	0.0881655	11.9066	1.09411e-32	7.72257e-31
HMUS00114600.1	5899.73	1.44367	0.121495	11.8825	1.45868e-32	1.02303e-30
HMUS00241400.1	5475.66	1.66902	0.140507	11.8785	1.53013e-32	1.06634e-30
HMUS00524500.1	1959.06	-1.09901	0.0927477	-11.8495	2.16571e-32	1.49979e-30
HMUS00219400.1	703.313	1.49115	0.125875	11.8464	2.24744e-32	1.54666e-30
HMUS00488200.1	980.117	1.49099	0.125882	11.8444	2.30136e-32	1.57393e-30
HMUS01236400.1	3675.26	1.54118	0.130288	11.8291	2.76237e-32	1.87756e-30
HMUS00387200.1	3560.97	1.10527	0.0935672	11.8126	3.36091e-32	2.27037e-30
HMUS01213200.1	572.992	1.72519	0.146329	11.7898	4.40659e-32	2.95859e-30
HMUS00458100.1	1167.94	1.10474	0.0937691	11.7815	4.86233e-32	3.2321e-30
HMUS00850700.1	2547.98	1.05378	0.0894451	11.7813	4.87266e-32	3.2321e-30
HMUS00006900.1	2362.23	-1.09459	0.0934604	-11.7118	1.10842e-31	7.30825e-30
HMUS00288400.1	691.454	-2.02156	0.173073	-11.6804	1.6052e-31	1.05207e-29
HMUS00272400.1	4172.39	0.760468	0.0652415	11.6562	2.13347e-31	1.39004e-29
HMUS00147100.1	3146.73	0.80497	0.0693931	11.6001	4.11454e-31	2.66501e-29
HMUS00603300.1	1855.63	1.64626	0.142829	11.5261	9.75074e-31	6.27868e-29
HMUS00958000.1	1249.32	-1.06517	0.0924824	-11.5176	1.0761e-30	6.8889e-29
HMUS00412900.1	680.784	2.22285	0.19383	11.468	1.90999e-30	1.21566e-28
HMUS01205800.1	773.539	1.17382	0.1024	11.4631	2.02219e-30	1.27968e-28
HMUS01281900.1	2963.4	1.68286	0.147021	11.4464	2.45026e-30	1.5417e-28
HMUS00222800.1	1867.94	-0.955024	0.0835171	-11.4351	2.79324e-30	1.74752e-28
HMUS00416400.1.1	1723.73	1.10112	0.0965414	11.4057	3.9156e-30	2.43586e-28
HMUS01265500.1	754.588	1.18564	0.103992	11.4013	4.12135e-30	2.54945e-28
HMUS00934700.1	2413.14	0.892837	0.0783506	11.3954	4.4081e-30	2.7116e-28
HMUS00241800.1	880.195	1.16872	0.102916	11.356	6.92348e-30	4.23525e-28
HMUS00239700.1	4443.38	1.57949	0.139384	11.3319	9.11602e-30	5.51649e-28
HMUS00453000.1	1665.65	0.947921	0.0836505	11.3319	9.11817e-30	5.51649e-28
HMUS00183200.1	1159.2	1.65657	0.146319	11.3216	1.02623e-29	6.17475e-28
HMUS00023100.1	1738.93	-0.994792	0.0880172	-11.3023	1.2789e-29	7.65327e-28
HMUS00230300.1	1155.32	1.78135	0.157891	11.2821	1.60802e-29	9.57079e-28
HMUS00758900.1	4864.69	-0.759787	0.0673739	-11.2772	1.70138e-29	1.00342e-27
HMUS00719800.1	3100.49	1.02585	0.090968	11.277	1.70411e-29	1.00342e-27
HMUS00323000.1	2007.34	1.14165	0.101242	11.2765	1.71435e-29	1.00408e-27
HMUS00299000.1	1769.31	2.08153	0.184631	11.274	1.76351e-29	1.02741e-27
HMUS00599100.1	1987.44	1.14696	0.10177	11.2701	1.84317e-29	1.06817e-27
HMUS00932500.1	1867.05	1.48942	0.132244	11.2627	2.00564e-29	1.15623e-27
HMUS00997700.1	1102.45	1.24462	0.110781	11.235	2.74427e-29	1.57381e-27
HMUS00658300.1.1	2007.78	0.95062	0.0846225	11.2337	2.78668e-29	1.58985e-27
HMUS01281800.1	2551.2	1.31292	0.116989	11.2226	3.15692e-29	1.7918e-27
HMUS00424700.1	19157.1	-1.55085	0.138449	-11.2016	4.00523e-29	2.26162e-27
HMUS00099200.1	3911.24	1.08622	0.0970111	11.1969	4.22248e-29	2.37213e-27
HMUS00265700.1	823.595	1.44411	0.129161	11.1807	5.0697e-29	2.83363e-27
HMUS00158300.1	4554.84	-2.27483	0.203499	-11.1786	5.19198e-29	2.88732e-27
HMUS01020300.1	1734.13	0.895879	0.0802245	11.1672	5.90423e-29	3.26691e-27
HMUS00096400.1	921.297	1.40902	0.126473	11.1408	7.93827e-29	4.37042e-27
HMUS01152500.1	382.826	1.80028	0.161756	11.1296	9.00115e-29	4.93093e-27
HMUS01105300.1	1893.31	1.03226	0.0928105	11.1222	9.78285e-29	5.33262e-27
HMUS00031900.1.1	5174.79	1.16591	0.104941	11.1102	1.11884e-28	6.06874e-27
HMUS01032900.1	952.973	1.23105	0.111106	11.0799	1.56975e-28	8.47283e-27
HMUS01281500.1	3110.95	1.96839	0.177697	11.0772	1.61835e-28	8.69251e-27
HMUS00784300.1	3374.82	0.892919	0.0806279	11.0746	1.66677e-28	8.90911e-27
HMUS00070100.1	549.314	1.32478	0.119673	11.07	1.75378e-28	9.3289e-27
HMUS00854500.1	1050.13	-1.03988	0.0940061	-11.0618	1.92107e-28	1.01697e-26
HMUS01321200.1	33210.3	2.29234	0.207277	11.0593	1.97576e-28	1.04092e-26
HMUS00567800.1	2036.52	-1.31063	0.118602	-11.0507	2.17443e-28	1.14013e-26
HMUS00299400.1	149.834	3.9479	0.358503	11.0122	3.33748e-28	1.74166e-26
HMUS00646000.1	3256.98	1.03985	0.0944319	11.0117	3.35706e-28	1.74361e-26
HMUS00363900.1	12549.9	1.04306	0.094849	10.997	3.94936e-28	2.04161e-26
HMUS00837000.1	931.179	-1.02024	0.0928818	-10.9843	4.54549e-28	2.33881e-26
HMUS00365200.1	927.445	1.37403	0.125107	10.9829	4.62019e-28	2.36618e-26
HMUS00640100.1	1380.72	3.08266	0.280781	10.9789	4.83028e-28	2.45666e-26
HMUS01042300.1	2014.3	-1.52325	0.138747	-10.9786	4.84147e-28	2.45666e-26
HMUS00922900.1	9450.78	1.02593	0.0935792	10.9633	5.73995e-28	2.89616e-26
HMUS00492500.1	2019.28	1.19089	0.108629	10.9629	5.76024e-28	2.89616e-26
HMUS00606600.1	3697.04	1.02395	0.0936704	10.9314	8.15744e-28	4.0828e-26
HMUS00724000.1	1350.91	-1.0996	0.100646	-10.9254	8.71824e-28	4.34374e-26
HMUS00619600.1	14867.1	0.64666	0.0592436	10.9153	9.74285e-28	4.83236e-26
HMUS00645000.1	1756.52	0.963024	0.0882633	10.9108	1.02353e-27	5.05386e-26
HMUS00547700.1	1182.19	-1.10677	0.101585	-10.8951	1.21678e-27	5.98121e-26
HMUS00104000.1	1538.21	1.37889	0.126904	10.8656	1.68107e-27	8.22681e-26
HMUS01055100.1	1148.35	2.19406	0.202048	10.8591	1.80544e-27	8.79633e-26
HMUS00200000.1	464.221	1.59167	0.146669	10.8521	1.94904e-27	9.45412e-26
HMUS00971600.1	1101.1	1.1021	0.101583	10.8493	2.01029e-27	9.70847e-26
HMUS00015100.1	1823.62	0.890749	0.0821975	10.8367	2.3065e-27	1.10903e-25
HMUS00261400.1	526.504	1.60719	0.148474	10.8247	2.62912e-27	1.25866e-25
HMUS01077000.1.1	2065.92	1.69816	0.157219	10.8013	3.39436e-27	1.61798e-25
HMUS00401200.1	16461.6	1.55068	0.143593	10.7992	3.4734e-27	1.64852e-25
HMUS00831100.1	409.598	1.95389	0.181156	10.7857	4.02365e-27	1.90148e-25
HMUS00793300.1	4678.16	0.883834	0.0821317	10.7612	5.24928e-27	2.47008e-25
HMUS00831900.1	424.745	1.32615	0.12327	10.7581	5.42879e-27	2.54367e-25
HMUS00596800.1	3282.73	0.872933	0.0813376	10.7322	7.18479e-27	3.35219e-25
HMUS01164600.1.1	1706.78	0.818854	0.0763128	10.7302	7.34115e-27	3.41069e-25
HMUS00423800.1	982.379	0.94699	0.0883232	10.7219	8.03522e-27	3.71747e-25
HMUS00715200.1	2125.74	2.11095	0.197291	10.6996	1.02178e-26	4.70747e-25
HMUS00192300.1	8916.85	-1.39411	0.130387	-10.692	1.10906e-26	5.08827e-25
HMUS00271400.1	59002.8	1.33921	0.125309	10.6872	1.16789e-26	5.33596e-25
HMUS00055700.1.1	1987.3	-0.998484	0.0934629	-10.6832	1.21984e-26	5.55026e-25
HMUS00472500.1	1612.5	1.14419	0.107106	10.6828	1.22533e-26	5.55229e-25
HMUS01061400.1	2628.27	1.0019	0.0938569	10.6747	1.33621e-26	6.02992e-25
HMUS00485300.1	1096.97	-1.09962	0.103102	-10.6654	1.47704e-26	6.63823e-25
HMUS00188700.1	1789.55	1.55042	0.145459	10.6588	1.58653e-26	7.07841e-25
HMUS00274400.1.1	3465.81	-0.705458	0.066186	-10.6587	1.58784e-26	7.07841e-25
HMUS00986200.1	4367.1	0.700893	0.0657781	10.6554	1.64484e-26	7.30296e-25
HMUS01280900.1	5319.73	1.64742	0.154823	10.6406	1.92809e-26	8.50692e-25
HMUS00068900.1	406.064	1.70213	0.159967	10.6405	1.93146e-26	8.50692e-25
HMUS01029400.1	17082.2	1.46636	0.137951	10.6296	2.17098e-26	9.52377e-25
HMUS00815400.1	1511.43	0.921014	0.0867466	10.6173	2.47668e-26	1.08217e-24
HMUS01148400.1	1261.91	1.00349	0.0945739	10.6106	2.65928e-26	1.15737e-24
HMUS00687400.1	2203.9	-0.738009	0.0695755	-10.6073	2.75577e-26	1.19464e-24
HMUS00220800.1	1610.66	0.962983	0.0908598	10.5986	3.02606e-26	1.30666e-24
HMUS00272300.1	2672.26	0.835734	0.0789209	10.5895	3.33315e-26	1.43364e-24
HMUS00637800.1	936.661	1.09354	0.103321	10.5839	3.53906e-26	1.51629e-24
HMUS00400400.1	6645.9	1.13159	0.107026	10.5731	3.97319e-26	1.69569e-24
HMUS00186600.1	1785.39	1.63847	0.155065	10.5664	4.26755e-26	1.81428e-24
HMUS00521200.1	2015.38	-2.07761	0.196887	-10.5523	4.95759e-26	2.09954e-24
HMUS00849200.1	939.988	1.5616	0.148151	10.5406	5.61179e-26	2.36749e-24
HMUS00659400.1	5144.87	0.75654	0.0718052	10.536	5.89515e-26	2.47754e-24
HMUS00520000.1	1161.52	1.30396	0.1238	10.5328	6.09605e-26	2.55223e-24
HMUS01159800.1	1391.2	1.14052	0.108306	10.5305	6.24867e-26	2.60622e-24
HMUS00778700.1	6469.06	1.10043	0.104622	10.5181	7.12673e-26	2.96122e-24
HMUS00371200.1	2958.72	-0.915945	0.0871885	-10.5053	8.16312e-26	3.3791e-24
HMUS00584000.1	1672.8	3.14362	0.299296	10.5034	8.3342e-26	3.437e-24
HMUS00918900.1	789.995	-1.32604	0.126281	-10.5007	8.57265e-26	3.52215e-24
HMUS00240900.1	36027.7	0.619164	0.0590988	10.4768	1.10458e-25	4.52138e-24
HMUS00522300.1	18757.9	1.58641	0.151585	10.4654	1.24501e-25	5.07734e-24
HMUS00453700.1	2487.37	1.0708	0.102512	10.4456	1.53442e-25	6.23451e-24
HMUS00927600.1	1102.91	1.23455	0.118248	10.4404	1.6217e-25	6.56491e-24
HMUS00917800.1.1	1370.86	1.04971	0.100596	10.4349	1.71869e-25	6.93206e-24
HMUS00769800.1	5988.4	0.771071	0.0740621	10.4112	2.20533e-25	8.86236e-24
HMUS00077700.1	1117.1	0.987428	0.0948616	10.4091	2.25238e-25	9.01852e-24
HMUS00963900.1	4372.11	0.87535	0.0841845	10.398	2.53216e-25	1.0102e-23
HMUS00993300.1	3955.97	0.944652	0.090876	10.395	2.61404e-25	1.03911e-23
HMUS00425600.1	8629.48	1.0359	0.0997056	10.3896	2.76512e-25	1.09521e-23
HMUS00010800.1	1131.68	1.30698	0.125869	10.3836	2.94353e-25	1.16169e-23
HMUS00921600.1	1984.64	-1.04872	0.101602	-10.3219	5.61242e-25	2.20708e-23
HMUS01288000.1	42767.9	0.961888	0.0932037	10.3203	5.70573e-25	2.23579e-23
HMUS00331100.1	9372.64	1.54151	0.149401	10.3179	5.84629e-25	2.28275e-23
HMUS00851400.1	2893.99	0.761898	0.0738659	10.3146	6.05203e-25	2.35473e-23
HMUS00914500.1	2099.39	-1.03706	0.100655	-10.3031	6.82039e-25	2.64434e-23
HMUS00774800.1	4846.77	1.23908	0.120298	10.3	7.04281e-25	2.721e-23
HMUS00649500.1	1922.8	0.968764	0.0940668	10.2987	7.14355e-25	2.75027e-23
HMUS01000000.1	1991.17	1.19513	0.116178	10.2871	8.05614e-25	3.09081e-23
HMUS00788900.1	3425.47	1.0715	0.104169	10.2861	8.13864e-25	3.11162e-23
HMUS00753500.1.1	969.267	1.46456	0.142478	10.2792	8.74524e-25	3.33197e-23
HMUS00005000.1	2256.47	0.995724	0.097017	10.2634	1.03019e-24	3.91153e-23
HMUS00078900.1	4842.47	0.741177	0.0722635	10.2566	1.10532e-24	4.18236e-23
HMUS00420600.1	1559.97	0.80968	0.0790195	10.2466	1.22593e-24	4.62284e-23
HMUS01297400.1	794.963	1.45646	0.142357	10.2311	1.43943e-24	5.40942e-23
HMUS00587900.1	190.067	-1.96532	0.192193	-10.2258	1.51987e-24	5.69228e-23
HMUS00851300.1	531.226	1.51799	0.148875	10.1964	2.0576e-24	7.68006e-23
HMUS01276000.1	2531.9	0.916763	0.089966	10.1901	2.19524e-24	8.16614e-23
HMUS00266100.1	2054.59	0.931218	0.0915351	10.1733	2.60797e-24	9.65228e-23
HMUS00814400.1	517.545	1.19995	0.117953	10.1732	2.61228e-24	9.65228e-23
HMUS00231100.1	757.566	0.961804	0.0946033	10.1667	2.79182e-24	1.02812e-22
HMUS00026800.1	1332.53	1.46979	0.144653	10.1608	2.96711e-24	1.08903e-22
HMUS00153900.1	1190.48	1.21799	0.120253	10.1286	4.12609e-24	1.50938e-22
HMUS00361700.1	11855.8	0.557674	0.0551079	10.1197	4.51941e-24	1.64779e-22
HMUS00308400.1	1099.44	0.94044	0.0929586	10.1168	4.65545e-24	1.69179e-22
HMUS00751100.1	695.79	1.09213	0.10803	10.1096	5.01098e-24	1.815e-22
HMUS00051000.1	1391.34	0.872281	0.0865094	10.0831	6.56362e-24	2.36958e-22
HMUS00664400.1	99895.8	1.28207	0.127226	10.0771	6.97389e-24	2.50946e-22
HMUS00779000.1	7210.98	0.675488	0.06708	10.0699	7.50567e-24	2.69202e-22
HMUS00744200.1	1070.08	1.02618	0.101959	10.0647	7.91403e-24	2.82927e-22
HMUS00624400.1	2328.1	1.14291	0.113619	10.0592	8.37175e-24	2.98321e-22
HMUS00484100.1	4240.77	0.942509	0.0938826	10.0392	1.02466e-23	3.63951e-22
HMUS00719400.1	1021.43	1.12997	0.11256	10.0388	1.02943e-23	3.64472e-22
HMUS00460800.1	1381.56	0.926887	0.0924654	10.0241	1.19382e-23	4.2132e-22
HMUS01315700.1	3015.28	0.790052	0.0788871	10.015	1.31007e-23	4.60867e-22
HMUS01325900.1	935.209	1.59688	0.159463	10.0141	1.32205e-23	4.63601e-22
HMUS00984300.1	4357.01	0.74656	0.074594	10.0083	1.40119e-23	4.89793e-22
HMUS00261300.1.1	1270.78	1.53823	0.153906	9.99457	1.60988e-23	5.60963e-22
HMUS01281000.1	3638.5	1.52447	0.152836	9.97452	1.97053e-23	6.84464e-22
HMUS00640300.1	7358.04	0.705879	0.0708236	9.96673	2.13138e-23	7.38007e-22
HMUS01133000.1	338.661	1.56409	0.156981	9.96352	2.20134e-23	7.59843e-22
HMUS00516800.1	8932.13	0.617648	0.062107	9.9449	2.65439e-23	9.13361e-22
HMUS01166400.1	956.409	1.15856	0.116621	9.93438	2.95017e-23	1.01197e-21
HMUS00602100.1	958.069	-1.25915	0.126964	-9.91744	3.49597e-23	1.19547e-21
HMUS00644200.1	2125.28	0.855837	0.0863142	9.91536	3.56959e-23	1.21686e-21
HMUS00744700.1	4387.7	0.601284	0.0607024	9.90544	3.94226e-23	1.33976e-21
HMUS00110900.1	1146.88	0.949812	0.0959095	9.90321	4.03111e-23	1.36574e-21
HMUS00600700.1	3757.85	1.49943	0.15157	9.89268	4.47886e-23	1.51278e-21
HMUS00806600.1	3573.6	0.862561	0.0873548	9.87423	5.38429e-23	1.81304e-21
HMUS00708200.1	5510.57	1.25026	0.126752	9.86385	5.97154e-23	2.00465e-21
HMUS00709900.1	479.911	2.11344	0.214456	9.85488	6.52977e-23	2.18539e-21
HMUS00873000.1	1152.04	0.959989	0.0974836	9.84769	7.01378e-23	2.34027e-21
HMUS00006700.1	959.5	1.02943	0.104573	9.8442	7.26134e-23	2.41555e-21
HMUS00819200.1	4740.9	0.642186	0.065285	9.83665	7.82736e-23	2.596e-21
HMUS00109600.1	1654.28	0.72415	0.073649	9.83244	8.16153e-23	2.6987e-21
HMUS01308800.1	3808.18	0.636863	0.0649128	9.81104	1.00921e-22	3.32706e-21
HMUS00221300.1.1	10467.3	-0.647597	0.0661334	-9.79229	1.21511e-22	3.99389e-21
HMUS00845900.1	1762.58	1.09462	0.112006	9.77284	1.47265e-22	4.82599e-21
HMUS01139500.1	1179.66	-0.994613	0.101803	-9.77001	1.5143e-22	4.94777e-21
HMUS01315500.1	2689.62	0.829125	0.084959	9.75912	1.68617e-22	5.49302e-21
HMUS00325800.1	4669.06	0.67464	0.069192	9.75027	1.83985e-22	5.97599e-21
HMUS01271500.1	2749.45	1.0627	0.109052	9.74492	1.93937e-22	6.28072e-21
HMUS00270500.1	2746.29	-0.604088	0.0620612	-9.73375	2.16457e-22	6.98946e-21
HMUS00855500.1	993.373	1.0381	0.106803	9.71976	2.48374e-22	7.99664e-21
HMUS00016900.1	4907.25	1.07672	0.110832	9.71493	2.60427e-22	8.36024e-21
HMUS01113100.1	896.606	1.49819	0.154225	9.71432	2.61993e-22	8.38606e-21
HMUS00694400.1	1785.79	0.919318	0.0946735	9.7104	2.72278e-22	8.69e-21
HMUS00521000.1	3669.96	-1.42494	0.146818	-9.70548	2.85738e-22	9.09324e-21
HMUS01058000.1.1	2121.7	0.797251	0.0822192	9.69666	3.11536e-22	9.88565e-21
HMUS00583500.1	377.697	-1.36308	0.140725	-9.68609	3.4551e-22	1.09322e-20
HMUS00570000.1	402.89	1.31649	0.136045	9.67687	3.78108e-22	1.19294e-20
HMUS01021500.1	2732.69	0.973378	0.100602	9.67554	3.83054e-22	1.20509e-20
HMUS00601500.1	1978.36	-0.843349	0.0873148	-9.65872	4.51454e-22	1.41623e-20
HMUS00548600.1	1321.57	1.30267	0.134878	9.65817	4.53893e-22	1.41983e-20
HMUS00916900.1	2565.62	0.953841	0.0988529	9.64909	4.95947e-22	1.54699e-20
HMUS00846700.1	4617.76	0.798296	0.0829241	9.62682	6.16043e-22	1.91617e-20
HMUS00580100.1	2122.45	0.679283	0.070572	9.62539	6.24703e-22	1.93764e-20
HMUS00511100.1	904.869	1.02002	0.105978	9.62481	6.28236e-22	1.94312e-20
HMUS00230400.1	1347.62	2.00611	0.208701	9.61236	7.09072e-22	2.187e-20
HMUS01132600.1	1488.64	1.03314	0.107681	9.59442	8.43921e-22	2.59565e-20
HMUS00475100.1	1552.62	0.781899	0.0815595	9.58684	9.08209e-22	2.7856e-20
HMUS00158400.1	1195.71	-2.19244	0.22891	-9.57773	9.92008e-22	3.03417e-20
HMUS00068800.1	390.492	1.47538	0.154265	9.56394	1.13361e-21	3.45744e-20
HMUS00219500.1.1	563.04	1.47786	0.154529	9.56366	1.13668e-21	3.45744e-20
HMUS01326000.1	1130.52	1.19404	0.124868	9.56245	1.15005e-21	3.48848e-20
HMUS00929800.1	3572.86	0.822733	0.086049	9.56122	1.16378e-21	3.52043e-20
HMUS00828100.1	1420.6	-1.02579	0.107513	-9.541	1.41468e-21	4.26754e-20
HMUS00610000.1	4924.18	0.62166	0.0651587	9.54072	1.41851e-21	4.26754e-20
HMUS00827900.1	1346.89	1.25676	0.131763	9.538	1.45615e-21	4.36886e-20
HMUS01311100.1	17746.8	0.998281	0.104748	9.53032	1.56797e-21	4.69156e-20
HMUS01323600.1	2952.08	1.05425	0.110665	9.52647	1.6273e-21	4.85589e-20
HMUS00270600.1	2426.85	0.777079	0.081669	9.51498	1.81743e-21	5.40858e-20
HMUS00600800.1	2375.15	1.42894	0.150182	9.5147	1.82246e-21	5.40892e-20
HMUS00299500.1	148.823	2.94671	0.309754	9.51306	1.85132e-21	5.4798e-20
HMUS00165700.1	4378.86	0.595463	0.0626544	9.50393	2.02117e-21	5.96652e-20
HMUS01302200.1	4596.57	1.64727	0.173422	9.49862	2.12688e-21	6.26179e-20
HMUS01099600.1	370.66	1.72408	0.18162	9.49277	2.2497e-21	6.60571e-20
HMUS00480900.1	2175.29	0.82088	0.0865004	9.4899	2.3126e-21	6.77236e-20
HMUS00162500.1.1	1758.42	-0.83567	0.0880756	-9.4881	2.35278e-21	6.87175e-20
HMUS00442400.1	2517	-0.897177	0.0946685	-9.47704	2.61605e-21	7.62046e-20
HMUS00643000.1	1073.97	0.947795	0.100145	9.46421	2.95786e-21	8.59341e-20
HMUS00065300.1	384.446	2.08084	0.220007	9.4581	3.136e-21	9.08699e-20
HMUS01035000.1	321.803	-1.72449	0.182419	-9.45346	3.278e-21	9.4735e-20
HMUS00469600.1	2078.36	0.816722	0.0864163	9.45102	3.35539e-21	9.67179e-20
HMUS01260200.1	901.29	-1.04864	0.110972	-9.44961	3.40103e-21	9.77773e-20
HMUS00013800.1	982.545	1.31946	0.139642	9.44885	3.42561e-21	9.82275e-20
HMUS00820500.1.1	1074.18	1.01719	0.10785	9.4315	4.04275e-21	1.15623e-19
HMUS00290800.1.1	942.592	0.941243	0.0998809	9.42365	4.35686e-21	1.24283e-19
HMUS01160100.1	1767.24	1.01488	0.107949	9.40147	5.38073e-21	1.53094e-19
HMUS00147500.1	1945.7	1.11647	0.118768	9.40045	5.43294e-21	1.54181e-19
HMUS00655900.1	1766.66	0.713356	0.0759189	9.3963	5.65163e-21	1.59974e-19
HMUS01337900.1	1709.76	1.29363	0.13773	9.39249	5.85965e-21	1.65438e-19
HMUS00101700.1	3073.8	-1.01476	0.108143	-9.3835	6.38199e-21	1.79724e-19
HMUS00720800.1	1337.42	1.20973	0.128968	9.38009	6.5918e-21	1.85159e-19
HMUS00052900.1	6557.15	1.67974	0.179112	9.37817	6.71274e-21	1.88076e-19
HMUS00108400.1	14818.1	1.13449	0.121021	9.37434	6.96092e-21	1.94535e-19
HMUS01281700.1	3271.67	1.76741	0.188671	9.3677	7.41317e-21	2.06649e-19
HMUS00767300.1	9179.37	0.57552	0.0614499	9.36569	7.55547e-21	2.10084e-19
HMUS00745800.1	2314.86	0.830534	0.0887541	9.35769	8.14971e-21	2.26036e-19
HMUS00593300.1	4711.46	0.984759	0.105244	9.35688	8.21248e-21	2.27205e-19
HMUS01270900.1	1559.44	0.900434	0.0962527	9.3549	8.36825e-21	2.30934e-19
HMUS01074100.1	4607.26	0.686362	0.0734128	9.34935	8.81886e-21	2.42761e-19
HMUS00393500.1	2917.75	0.742391	0.0794239	9.3472	8.99969e-21	2.47121e-19
HMUS00509100.1	7719.79	-0.734247	0.0786307	-9.33793	9.82397e-21	2.69084e-19
HMUS00871800.1	4078.22	0.575715	0.0616965	9.3314	1.04481e-20	2.85468e-19
HMUS01155200.1	3636.47	-1.08254	0.116333	-9.30552	1.33335e-20	3.63404e-19
HMUS00553000.1	649.825	-1.3121	0.14102	-9.30433	1.34837e-20	3.66591e-19
HMUS00102000.1	1438.02	-1.24329	0.133828	-9.29024	1.5394e-20	4.17497e-19
HMUS00603000.1.1	2670.88	0.791202	0.0851859	9.28794	1.57306e-20	4.25577e-19
HMUS00778400.1	8192.41	-0.914399	0.0984628	-9.28674	1.59085e-20	4.29333e-19
HMUS01023200.1	558.323	1.4783	0.159447	9.27145	1.8364e-20	4.94391e-19
HMUS01160200.1	4888.82	-0.991236	0.106916	-9.27116	1.8413e-20	4.945e-19
HMUS00624600.1	2097.68	-1.83703	0.198579	-9.25087	2.22671e-20	5.96552e-19
HMUS00185800.1.1	1014.89	1.10094	0.119229	9.23384	2.61111e-20	6.97839e-19
HMUS01317500.1	6019.1	0.785096	0.0850409	9.23199	2.65653e-20	7.08257e-19
HMUS00835500.1	1449.7	0.811307	0.0878996	9.22993	2.70815e-20	7.20275e-19
HMUS00232000.1	1977.15	0.840258	0.0910466	9.22887	2.73491e-20	7.25641e-19
HMUS00813600.1	1024.99	0.972302	0.10538	9.22658	2.79401e-20	7.3954e-19
HMUS01281400.1	3659.49	1.62874	0.176852	9.20962	3.27284e-20	8.64201e-19
HMUS00328100.1	2092.9	-0.808146	0.0877733	-9.2072	3.34738e-20	8.80547e-19
HMUS01216000.1	2337.07	0.817947	0.0888388	9.20709	3.35073e-20	8.80547e-19
HMUS00462300.1	554.953	1.17893	0.128111	9.20243	3.4996e-20	9.17478e-19
HMUS00768700.1	3161.09	0.679727	0.0741085	9.17205	4.64089e-20	1.2138e-18
HMUS00024300.1	11687.1	-1.11742	0.121836	-9.17151	4.66424e-20	1.21701e-18
HMUS00761100.1	4126.15	-0.688181	0.0750846	-9.16541	4.93582e-20	1.28483e-18
HMUS00771700.1	525.995	1.17231	0.127934	9.16339	5.02901e-20	1.306e-18
HMUS00358900.1.1	1969.85	-0.948338	0.103556	-9.15776	5.29868e-20	1.3728e-18
HMUS00545800.1	327.404	1.65813	0.181128	9.15446	5.46327e-20	1.41211e-18
HMUS00358100.1	5030.77	-0.691564	0.0755816	-9.14991	5.69833e-20	1.46942e-18
HMUS00380000.1	296.409	1.32674	0.145066	9.14577	5.92076e-20	1.52321e-18
HMUS00850300.1	1715.56	0.839665	0.0918502	9.14168	6.14879e-20	1.57819e-18
HMUS00637900.1	2597.52	0.996935	0.109285	9.12236	7.35046e-20	1.88223e-18
HMUS01078200.1	1828.66	1.69692	0.186173	9.11471	7.88776e-20	2.01513e-18
HMUS01259000.1	12029.1	-0.445492	0.0488923	-9.1117	8.11002e-20	2.06712e-18
HMUS00682600.1	7607.6	1.17089	0.128509	9.11141	8.13157e-20	2.06782e-18
HMUS00602700.1	1011.46	1.73588	0.190591	9.10792	8.39798e-20	2.13065e-18
HMUS00554100.1	1060.44	-0.928937	0.102021	-9.10539	8.59548e-20	2.17574e-18
HMUS00676000.1	2360.3	-0.822051	0.090297	-9.10386	8.71787e-20	2.20166e-18
HMUS01151000.1	1702.93	2.11522	0.232358	9.10329	8.76379e-20	2.20819e-18
HMUS00510000.1.1	1917.58	1.32767	0.146058	9.09006	9.89825e-20	2.48835e-18
HMUS00620100.1	14134.5	1.32775	0.146098	9.08808	1.008e-19	2.52826e-18
HMUS01114400.1	960.183	0.929909	0.102328	9.08754	1.01304e-19	2.53513e-18
HMUS00656500.1	2009.57	1.0034	0.110434	9.08596	1.0279e-19	2.56649e-18
HMUS00957500.1	2941.8	-1.06446	0.117257	-9.07801	1.10573e-19	2.75458e-18
HMUS00014100.1	831.106	1.32506	0.14598	9.07696	1.11651e-19	2.77515e-18
HMUS00149900.1	4199.77	-1.02372	0.112856	-9.07102	1.17905e-19	2.92399e-18
HMUS00895300.1.1	314.666	1.65864	0.183079	9.05966	1.30855e-19	3.23786e-18
HMUS01010000.1	1733.15	0.796711	0.087949	9.05879	1.31906e-19	3.25655e-18
HMUS01042400.1	849.882	-1.35106	0.149196	-9.05558	1.35839e-19	3.34615e-18
HMUS00413700.1	3731.77	-0.76701	0.0847337	-9.05201	1.40359e-19	3.44976e-18
HMUS00952200.1	2696.6	1.91875	0.212029	9.04948	1.43649e-19	3.52277e-18
HMUS01279400.1	2085.49	0.758079	0.0838199	9.04415	1.50839e-19	3.69087e-18
HMUS00661700.1	1301.25	-0.815569	0.0901817	-9.04362	1.51572e-19	3.70058e-18
HMUS01281600.1	3212.64	2.22836	0.246514	9.03952	1.57364e-19	3.83349e-18
HMUS01159700.1	857.953	1.03508	0.114578	9.03385	1.65733e-19	4.02845e-18
HMUS00067200.1	556.353	1.45635	0.161296	9.02902	1.73224e-19	4.20124e-18
HMUS00709600.1	478.915	1.76718	0.195762	9.02715	1.76205e-19	4.26417e-18
HMUS00800300.1	11523.7	0.786787	0.0872367	9.01899	1.89829e-19	4.58379e-18
HMUS00769100.1	13266.7	0.434085	0.0481444	9.0163	1.94551e-19	4.68754e-18
HMUS00020600.1	10272.9	0.667173	0.0740271	9.01256	2.01308e-19	4.83974e-18
HMUS00363800.1	3816.05	0.90816	0.100785	9.01084	2.04489e-19	4.90551e-18
HMUS00301100.1	1582.55	2.28987	0.254171	9.0092	2.07564e-19	4.96845e-18
HMUS00260500.1	1674.69	-1.08166	0.120115	-9.00518	2.15305e-19	5.14256e-18
HMUS00850600.1	4107.95	1.10876	0.123214	8.99862	2.28572e-19	5.44764e-18
HMUS01060100.1	328.401	1.38177	0.153593	8.9963	2.33444e-19	5.55174e-18
HMUS01113300.1	326.62	1.55978	0.17341	8.99473	2.3681e-19	5.61964e-18
HMUS00959900.1	7930.01	1.12131	0.124895	8.97804	2.75645e-19	6.52714e-18
HMUS01280600.1	6316.13	0.977661	0.108914	8.97646	2.79627e-19	6.60723e-18
HMUS00922300.1	2444.29	0.601766	0.0671066	8.96731	3.03837e-19	7.16391e-18
HMUS01099000.1	837.312	0.959629	0.107083	8.96155	3.20152e-19	7.53247e-18
HMUS00961400.1	1092.08	1.16036	0.129577	8.95502	3.39683e-19	7.97494e-18
HMUS01043200.1	1319.38	0.893558	0.0998869	8.9457	3.69615e-19	8.6592e-18
HMUS00400600.1	1713.33	1.10723	0.123799	8.94372	3.76302e-19	8.79716e-18
HMUS00460500.1	1133.29	-0.822849	0.0920281	-8.94128	3.8469e-19	8.97421e-18
HMUS00575500.1	1562.57	-0.983177	0.110007	-8.93744	3.98283e-19	9.27166e-18
HMUS00197900.1	2083.72	-0.986026	0.11034	-8.93626	4.02556e-19	9.35135e-18
HMUS00965800.1	4070.82	0.774845	0.0867164	8.93539	4.05755e-19	9.40584e-18
HMUS01043300.1	2214.98	1.38891	0.15552	8.93076	4.23075e-19	9.78671e-18
HMUS01235900.1	4752.22	2.38411	0.267007	8.929	4.29892e-19	9.92356e-18
HMUS01069300.1.1	1149.96	0.950459	0.106507	8.92395	4.4996e-19	1.03651e-17
HMUS01260100.1	2440.47	0.829558	0.0929857	8.92135	4.60622e-19	1.05885e-17
HMUS00364900.1	616.415	1.13534	0.127358	8.91453	4.89883e-19	1.12377e-17
HMUS00400800.1	2591.27	1.1065	0.12413	8.91411	4.91759e-19	1.12573e-17
HMUS00941000.1.1	1552.22	0.991438	0.111296	8.90815	5.18926e-19	1.18546e-17
HMUS00108700.1	477.706	2.03605	0.228595	8.9068	5.25274e-19	1.19747e-17
HMUS00996000.1	2078.06	0.991236	0.11133	8.90359	5.40685e-19	1.23006e-17
HMUS00861700.1	1846.96	-0.676633	0.0760142	-8.90141	5.51413e-19	1.25188e-17
HMUS00647600.1	3787.85	0.751166	0.0844049	8.89956	5.60706e-19	1.27036e-17
HMUS00672200.1	8842.1	1.06454	0.119669	8.89563	5.80882e-19	1.31337e-17
HMUS00395300.1	2750.42	0.636367	0.0716834	8.87747	6.83997e-19	1.54334e-17
HMUS00919200.1	9359.93	0.619518	0.0697878	8.87717	6.85856e-19	1.54437e-17
HMUS00365100.1	1760.4	1.47417	0.166215	8.86906	7.37633e-19	1.65757e-17
HMUS01215000.1	3127.32	0.741617	0.0836268	8.86818	7.4352e-19	1.66739e-17
HMUS01025600.1	1801.37	0.920585	0.103816	8.86743	7.48525e-19	1.67521e-17
HMUS00829200.1.1	1782.44	0.647703	0.0730621	8.86509	7.64403e-19	1.70727e-17
HMUS00326600.1	351.538	1.4902	0.168219	8.85867	8.09719e-19	1.80482e-17
HMUS00064500.1	829.938	1.41648	0.159968	8.8548	8.38348e-19	1.86486e-17
HMUS01280000.1	1934.38	0.827813	0.0935027	8.85337	8.49187e-19	1.88516e-17
HMUS00651100.1	1074.69	-0.923908	0.104384	-8.85102	8.67256e-19	1.9214e-17
HMUS00768400.1	4422.48	0.674759	0.0764519	8.82593	1.08555e-18	2.40019e-17
HMUS00543000.1.1	4824.13	-1.12442	0.127437	-8.82335	1.11082e-18	2.45114e-17
HMUS00327500.1	1627.53	0.658608	0.0746461	8.82307	1.11364e-18	2.45246e-17
HMUS00772500.1	5882.36	-1.91153	0.216681	-8.82188	1.12551e-18	2.47366e-17
HMUS00693400.1	1516.6	-0.695932	0.0789128	-8.819	1.15482e-18	2.53301e-17
HMUS00204400.1	3744.2	-0.849783	0.0963701	-8.81791	1.16614e-18	2.55275e-17
HMUS01060200.1	1140.52	1.40531	0.159456	8.8132	1.21626e-18	2.65718e-17
HMUS00273300.1	2564.73	0.714722	0.0811931	8.80274	1.33517e-18	2.91121e-17
HMUS00058800.1	3875.39	-0.62745	0.0713232	-8.79728	1.40175e-18	3.05032e-17
HMUS00331000.1	4438.41	1.2808	0.145686	8.79152	1.47549e-18	3.20446e-17
HMUS00645500.1	2943.09	0.759266	0.0863733	8.79051	1.48883e-18	3.22706e-17
HMUS00229200.1	1455.87	1.27181	0.144726	8.78771	1.52638e-18	3.30197e-17
HMUS00931200.1	2077.66	0.928173	0.105663	8.78425	1.57414e-18	3.39859e-17
HMUS01153900.1	2327.76	0.844996	0.0963596	8.76919	1.79957e-18	3.87771e-17
HMUS00096700.1	13217.2	0.701877	0.0800609	8.76679	1.8383e-18	3.95343e-17
HMUS00838600.1	2251.94	1.08713	0.124024	8.7655	1.85948e-18	3.99117e-17
HMUS00806300.1	5185.81	0.627463	0.0715912	8.76453	1.87561e-18	4.01797e-17
HMUS00082700.1	275.234	-1.74795	0.19958	-8.75812	1.98541e-18	4.24492e-17
HMUS01222800.1	272.679	1.50543	0.171985	8.75327	2.07249e-18	4.42252e-17
HMUS00557800.1	4579.72	-0.64406	0.0736315	-8.74706	2.18974e-18	4.66368e-17
HMUS00986400.1	4501.76	0.850759	0.0972883	8.74472	2.23573e-18	4.75243e-17
HMUS00786800.1	2301.96	1.00952	0.115467	8.74286	2.27285e-18	4.82204e-17
HMUS00269300.1	2379.93	0.668964	0.0765269	8.74154	2.29947e-18	4.86914e-17
HMUS00958800.1	1127.44	-0.759549	0.0869245	-8.73803	2.37213e-18	5.01335e-17
HMUS01041100.1	3296.19	1.16659	0.133521	8.73717	2.39014e-18	5.04172e-17
HMUS01032000.1	2241.47	0.954911	0.109346	8.73295	2.48105e-18	5.22348e-17
HMUS00387500.1	567.652	1.69775	0.194428	8.73203	2.5014e-18	5.25627e-17
HMUS00818300.1.1	245.961	1.65781	0.189923	8.72887	2.57236e-18	5.3951e-17
HMUS00056200.1	2293.68	0.899846	0.10316	8.72279	2.71421e-18	5.68177e-17
HMUS00209100.1	4136.61	-0.889696	0.102078	-8.71582	2.88667e-18	6.03133e-17
HMUS00456900.1	2972.79	-1.26516	0.145259	-8.70964	3.04828e-18	6.35693e-17
HMUS00552800.1	1292.06	-1.16334	0.133592	-8.70814	3.08914e-18	6.42998e-17
HMUS01010900.1.1	2462.14	0.888167	0.102146	8.69505	3.4669e-18	7.20265e-17
HMUS01322700.1	2265.44	0.727061	0.0837359	8.68279	3.86188e-18	8.00814e-17
HMUS00999100.1	6534.41	0.602936	0.0694543	8.68104	3.92174e-18	8.11697e-17
HMUS00898600.1	3475.06	0.740661	0.0853479	8.67813	4.02322e-18	8.31137e-17
HMUS01021700.1	2226.18	0.835764	0.0963699	8.67247	4.22861e-18	8.71933e-17
HMUS00568300.1	850.105	-0.929631	0.107226	-8.66982	4.32817e-18	8.90794e-17
HMUS01007500.1.1	1073.05	-1.19367	0.137733	-8.66653	4.4548e-18	9.15146e-17
HMUS00874400.1	3046.23	0.568678	0.0656456	8.66285	4.60094e-18	9.43407e-17
HMUS00340000.1.1	3310.58	0.620472	0.0717715	8.6451	5.37595e-18	1.10027e-16
HMUS00604700.1.1	1103.21	1.89606	0.219377	8.64296	5.47754e-18	1.11898e-16
HMUS00886000.1	811.976	0.855978	0.0990607	8.64094	5.57506e-18	1.1368e-16
HMUS01225100.1	1016.02	1.40979	0.163354	8.63027	6.12087e-18	1.24578e-16
HMUS00688200.1	2939.9	1.03652	0.120118	8.62919	6.1787e-18	1.25523e-16
HMUS01067500.1	6304.1	0.738886	0.0856782	8.62397	6.46713e-18	1.31141e-16
HMUS00897800.1	2374.63	1.39735	0.162179	8.61607	6.92919e-18	1.40252e-16
HMUS00602000.1	2427.62	0.946591	0.109876	8.6151	6.98826e-18	1.41189e-16
HMUS00239300.1	984.301	1.56264	0.181432	8.61285	7.12673e-18	1.43722e-16
HMUS00483600.1	4642.25	0.74376	0.0864966	8.59871	8.06137e-18	1.62274e-16
HMUS00135200.1	1477.14	-2.52501	0.293662	-8.59837	8.08543e-18	1.62461e-16
HMUS00510700.1	884.465	0.978103	0.113833	8.59245	8.51326e-18	1.70746e-16
HMUS00369300.1	1236.19	0.894969	0.104224	8.58695	8.93093e-18	1.78797e-16
HMUS01094200.1	1338.26	-0.840849	0.0979247	-8.58669	8.95106e-18	1.78875e-16
HMUS00844800.1	1094.78	0.809108	0.0943025	8.57993	9.4934e-18	1.89226e-16
HMUS00510600.1.1	1303.83	0.809725	0.0943757	8.5798	9.50342e-18	1.89226e-16
HMUS00758700.1	7866.3	0.68867	0.0802891	8.57738	9.70602e-18	1.92912e-16
HMUS00772000.1	2895.81	1.13949	0.132991	8.56814	1.05168e-17	2.08649e-16
HMUS00511000.1	2151.5	1.37968	0.161396	8.5484	1.24811e-17	2.47175e-16
HMUS01165500.1	1823.9	1.26166	0.147858	8.53293	1.42692e-17	2.82079e-16
HMUS01179800.1	3751.87	-0.538835	0.0631613	-8.5311	1.44966e-17	2.86008e-16
HMUS01315300.1	15967.9	2.90159	0.340127	8.53091	1.45199e-17	2.86008e-16
HMUS01002800.1	5433.44	0.668836	0.0784106	8.52992	1.46455e-17	2.87966e-16
HMUS00734700.1	2275.31	1.03557	0.121417	8.52902	1.47596e-17	2.89693e-16
HMUS00260300.1	222.738	-1.73759	0.203852	-8.52379	1.54419e-17	3.02546e-16
HMUS00445500.1	2181.24	0.80433	0.0943701	8.52315	1.55277e-17	3.03686e-16
HMUS00269000.1.1	933.038	1.22057	0.143221	8.52227	1.56453e-17	3.05445e-16
HMUS01123100.1	270.423	2.40821	0.282601	8.5216	1.57369e-17	3.06689e-16
HMUS00887000.1	503.362	1.31283	0.154571	8.49338	2.00705e-17	3.90453e-16
HMUS01012700.1	5437.66	-2.71432	0.319727	-8.48949	2.07555e-17	4.03066e-16
HMUS01019400.1	2230.08	-0.806219	0.0950303	-8.48381	2.17935e-17	4.22479e-16
HMUS00645400.1	2366.92	0.692688	0.0816514	8.48348	2.1856e-17	4.22947e-16
HMUS01078500.1	2774.84	0.646912	0.0762803	8.48073	2.23793e-17	4.32312e-16
HMUS01325600.1	3635.02	0.680289	0.0803584	8.46569	2.54639e-17	4.91039e-16
HMUS00236100.1	2698.66	-0.999206	0.11804	-8.46501	2.56129e-17	4.93048e-16
HMUS00831000.1.1	382.271	1.29144	0.152681	8.45843	2.71002e-17	5.20768e-16
HMUS00552600.1	2134.01	-1.4456	0.170987	-8.45446	2.80389e-17	5.37869e-16
HMUS00812600.1	4390.02	-1.30359	0.154235	-8.45198	2.86406e-17	5.48455e-16
HMUS00118200.1	7635.11	-1.54449	0.182791	-8.44952	2.92515e-17	5.59182e-16
HMUS01321000.1.1	5546.69	0.865815	0.102474	8.4491	2.93555e-17	5.59789e-16
HMUS01149200.1	3004.28	0.590353	0.0698727	8.44898	2.9385e-17	5.59789e-16
HMUS00958900.1	7092.05	0.510809	0.0604607	8.44862	2.94763e-17	5.60559e-16
HMUS01057900.1	1625.52	-0.722255	0.0855293	-8.44454	3.05249e-17	5.79499e-16
HMUS00231900.1	1280.28	0.779497	0.0923152	8.44387	3.07008e-17	5.81835e-16
HMUS00304300.1	1541.06	1.19426	0.141488	8.4407	3.15436e-17	5.96558e-16
HMUS00333600.1	1249.27	0.732138	0.0867407	8.44055	3.1586e-17	5.96558e-16
HMUS00233700.1	2422.45	0.869029	0.102965	8.44005	3.17215e-17	5.98092e-16
HMUS00421700.1.1	1472.35	-1.37761	0.16325	-8.43869	3.20912e-17	6.04027e-16
HMUS00143100.1	3744.94	0.558504	0.0661863	8.43836	3.21822e-17	6.04708e-16
HMUS00019500.1.1	3287.03	0.753429	0.0893689	8.43055	3.44032e-17	6.44774e-16
HMUS00241200.1	5412.16	-0.818987	0.0971462	-8.43046	3.44317e-17	6.44774e-16
HMUS01185500.1	8841.8	-1.75303	0.208157	-8.42169	3.71082e-17	6.93715e-16
HMUS00830900.1	446.29	1.55326	0.184595	8.41443	3.94826e-17	7.36853e-16
HMUS01215500.1	1550.98	-0.630909	0.0751347	-8.39703	4.57922e-17	8.53161e-16
HMUS00369500.1	1826.36	1.55663	0.185517	8.39076	4.83017e-17	8.98396e-16
HMUS01059600.1	1800.57	0.656355	0.0782448	8.38848	4.92462e-17	9.14418e-16
HMUS00235600.1	2646.75	1.95298	0.232842	8.38755	4.96376e-17	9.20134e-16
HMUS01140800.1	1734.3	-0.899988	0.107355	-8.38331	5.14585e-17	9.52285e-16
HMUS01080800.1.1	2129.98	-1.57137	0.187693	-8.372	5.66484e-17	1.04657e-15
HMUS00279900.1	1196.37	1.35474	0.161875	8.36904	5.80882e-17	1.07137e-15
HMUS00945200.1	1653.04	0.958546	0.114538	8.3688	5.8209e-17	1.0718e-15
HMUS01311600.1	3635.46	0.665495	0.0795434	8.36644	5.9383e-17	1.0916e-15
HMUS00181200.1	239.151	-2.44007	0.291755	-8.36343	6.09205e-17	1.11799e-15
HMUS00823100.1	1243.89	0.675106	0.0807652	8.35887	6.33213e-17	1.16012e-15
HMUS00855300.1	2305.33	0.853332	0.102111	8.35691	6.4381e-17	1.17757e-15
HMUS00032700.1	1898.59	0.760321	0.0910693	8.34882	6.89491e-17	1.25904e-15
HMUS01194000.1	9392.47	-0.680339	0.0815156	-8.34611	7.05455e-17	1.28605e-15
HMUS00335100.1.1	3949.99	-1.22274	0.146536	-8.34431	7.16317e-17	1.3037e-15
HMUS00048200.1	2464.44	0.538609	0.0645579	8.34303	7.24093e-17	1.31567e-15
HMUS01221800.1	1385.36	0.886371	0.106335	8.33562	7.7093e-17	1.39847e-15
HMUS00650600.1	1410.86	0.865951	0.103913	8.33344	7.85295e-17	1.42218e-15
HMUS01018700.1	1001.55	-0.774368	0.0929349	-8.33237	7.92389e-17	1.43268e-15
HMUS00576200.1	3941.25	0.90536	0.108664	8.33171	7.96837e-17	1.4368e-15
HMUS01000100.1	1494.85	1.01476	0.121796	8.33164	7.97278e-17	1.4368e-15
HMUS00577800.1	2434.79	0.754588	0.0905979	8.32898	8.15392e-17	1.46704e-15
HMUS00361500.1	1058.86	1.06528	0.128139	8.31341	9.29875e-17	1.67029e-15
HMUS00873300.1	2812.53	0.634922	0.0764231	8.30798	9.73426e-17	1.74567e-15
HMUS01193900.1	4970.87	-1.16708	0.140583	-8.30172	1.02617e-16	1.83726e-15
HMUS00823800.1	3230.14	0.911523	0.109849	8.29795	1.05919e-16	1.89215e-15
HMUS00529700.1	1298.43	-0.97736	0.117785	-8.29783	1.06026e-16	1.89215e-15
HMUS01093000.1	4653.56	-0.765883	0.092338	-8.29435	1.09179e-16	1.94526e-15
HMUS00195900.1	563.285	1.27	0.153202	8.28974	1.13493e-16	2.01885e-15
HMUS01155600.1	1109.23	0.795	0.0959902	8.28209	1.2103e-16	2.14945e-15
HMUS00755400.1	3577.37	-0.806016	0.0973725	-8.27766	1.25622e-16	2.22742e-15
HMUS00005600.1.1	7732.51	0.74632	0.0902771	8.26699	1.3738e-16	2.43198e-15
HMUS01077300.1	2405.21	0.731576	0.0886477	8.25263	1.54951e-16	2.73863e-15
HMUS00114800.1	4190.05	0.843363	0.102347	8.24025	1.71845e-16	3.03234e-15
HMUS01180400.1	2002.04	1.07151	0.130038	8.23998	1.72244e-16	3.03452e-15
HMUS01281100.1	690.72	1.94587	0.236255	8.23632	1.77585e-16	3.12363e-15
HMUS00456600.1	1064.99	-0.84922	0.103176	-8.23076	1.86023e-16	3.26682e-15
HMUS00798400.1	923.539	1.38074	0.168048	8.21634	2.0981e-16	3.6787e-15
HMUS00829000.1	1084.47	1.05808	0.129249	8.18637	2.6923e-16	4.71302e-15
HMUS00618600.1	4211.68	0.751227	0.0918356	8.18012	2.83557e-16	4.95595e-15
HMUS00269800.1	2791.8	-0.765997	0.093773	-8.16863	3.11913e-16	5.44291e-15
HMUS00915200.1.1	71.0882	-2.97833	0.36495	-8.16093	3.32459e-16	5.79225e-15
HMUS00830100.1	2287.5	0.827101	0.101543	8.14533	3.78241e-16	6.57948e-15
HMUS00978100.1	1131.39	0.850331	0.104501	8.13702	4.05116e-16	7.03005e-15
HMUS00595500.1	1679.66	-0.848561	0.104285	-8.13693	4.0542e-16	7.03005e-15
HMUS00187400.1	2868.22	0.615261	0.0756238	8.13582	4.09151e-16	7.08359e-15
HMUS00732700.1	523.254	1.48563	0.182702	8.13141	4.24309e-16	7.33449e-15
HMUS00204200.1	3874.56	1.08421	0.133391	8.12807	4.36191e-16	7.52805e-15
HMUS00367200.1	921.553	0.966309	0.118901	8.12703	4.3995e-16	7.58105e-15
HMUS00986100.1	5669.83	0.656376	0.0808732	8.11611	4.81366e-16	8.28176e-15
HMUS00861800.1	1123.26	0.785315	0.0968626	8.10751	5.16668e-16	8.87525e-15
HMUS01144400.1	2396.05	0.712866	0.087962	8.10425	5.3072e-16	9.10243e-15
HMUS00912000.1	1758.09	0.582438	0.0718964	8.10108	5.44733e-16	9.32824e-15
HMUS00448800.1	346.909	-1.45433	0.179592	-8.09797	5.58824e-16	9.55468e-15
HMUS00204900.1	12892	0.725298	0.0896262	8.09248	5.8462e-16	9.98023e-15
HMUS00624800.1	5917.15	1.13063	0.139815	8.08661	6.13482e-16	1.04567e-14
HMUS00800900.1	1156.19	0.998165	0.123451	8.08552	6.18988e-16	1.05343e-14
HMUS00918500.1	2582.99	0.730761	0.0905443	8.07075	6.98652e-16	1.18717e-14
HMUS00148600.1	2314.82	0.762203	0.0944964	8.06594	7.26727e-16	1.23297e-14
HMUS00738700.1	1302.88	0.657132	0.0814852	8.06443	7.35801e-16	1.24645e-14
HMUS00656300.1	1695.72	1.01219	0.125555	8.06174	7.52175e-16	1.27223e-14
HMUS00862900.1	1500.45	-0.701744	0.0870797	-8.05864	7.71506e-16	1.30292e-14
HMUS00479400.1	923.596	-0.984444	0.122194	-8.05643	7.85534e-16	1.32458e-14
HMUS00297200.1	171.016	2.40929	0.299064	8.05609	7.87746e-16	1.32628e-14
HMUS00335800.1	3516.75	0.635962	0.0790218	8.04793	8.4207e-16	1.41558e-14
HMUS01236800.1	103.014	3.44145	0.428061	8.03962	9.01146e-16	1.51258e-14
HMUS00890000.1	244.042	2.24157	0.278991	8.03458	9.38999e-16	1.57372e-14
HMUS00650000.1	3137.26	0.735947	0.0916671	8.02847	9.8695e-16	1.65157e-14
HMUS01025400.1.1	1630.61	1.00646	0.125526	8.01791	1.07558e-15	1.79715e-14
HMUS00022100.1	274.052	1.22982	0.153399	8.01713	1.08242e-15	1.80585e-14
HMUS00335400.1	1409.54	1.00707	0.125638	8.01563	1.09572e-15	1.82526e-14
HMUS00204100.1	1118.84	1.20902	0.15093	8.01049	1.1425e-15	1.90032e-14
HMUS01117600.1	404.519	1.0066	0.125672	8.00969	1.15002e-15	1.90994e-14
HMUS00899300.1	2426.65	-2.51748	0.314363	-8.00818	1.16417e-15	1.93053e-14
HMUS00009800.1	4295.89	-0.940391	0.117716	-7.98866	1.36408e-15	2.25863e-14
HMUS00144400.1	3059.51	0.874274	0.1095	7.98425	1.41376e-15	2.33738e-14
HMUS00711300.1.1	2297.23	1.39193	0.174548	7.97449	1.53015e-15	2.52424e-14
HMUS00457800.1	2474.06	1.12546	0.141135	7.97439	1.53137e-15	2.52424e-14
HMUS00970600.1	1619.42	-0.759238	0.0952858	-7.96801	1.61255e-15	2.65407e-14
HMUS00449000.1	208.978	1.47837	0.18555	7.96748	1.61937e-15	2.66132e-14
HMUS00361400.1	5652.36	0.803125	0.100823	7.96566	1.64347e-15	2.69654e-14
HMUS00640200.1	1141.92	1.13008	0.141872	7.96549	1.64569e-15	2.69654e-14
HMUS00661400.1	3111.45	0.661446	0.0830556	7.96389	1.66715e-15	2.72763e-14
HMUS00766400.1	1832.54	-1.48869	0.187056	-7.95849	1.74158e-15	2.84518e-14
HMUS00461200.1	3173.25	0.58156	0.0730867	7.95713	1.7608e-15	2.87233e-14
HMUS00805300.1	5360.35	0.71022	0.0893322	7.95032	1.86028e-15	3.03011e-14
HMUS00947000.1	2096.24	0.800385	0.100688	7.94919	1.87733e-15	3.05337e-14
HMUS00916000.1	1632.86	0.985869	0.124025	7.94898	1.88053e-15	3.05406e-14
HMUS00875000.1	579.796	1.23736	0.155728	7.94564	1.93193e-15	3.13291e-14
HMUS00058400.1	5424.93	-0.940821	0.118454	-7.9425	1.98151e-15	3.20859e-14
HMUS01071100.1	2007.21	0.855382	0.107705	7.94193	1.99061e-15	3.2186e-14
HMUS00649000.1	1580.49	1.29695	0.163388	7.93783	2.05746e-15	3.3218e-14
HMUS01109400.1	2033.01	0.694205	0.0874669	7.93678	2.07506e-15	3.34531e-14
HMUS00445300.1	492.978	1.2004	0.151313	7.93319	2.13589e-15	3.43834e-14
HMUS00888100.1	22805	0.574325	0.0724876	7.92308	2.31707e-15	3.72456e-14
HMUS00441600.1	1417.14	0.900386	0.113775	7.91373	2.49789e-15	4.00936e-14
HMUS00266000.1	1654.56	0.988719	0.124962	7.91216	2.52964e-15	4.05441e-14
HMUS00458200.1	2702.57	1.06587	0.134779	7.90832	2.60879e-15	4.17521e-14
HMUS00260100.1	16603.8	0.716443	0.0905977	7.90796	2.61648e-15	4.18143e-14
HMUS00769300.1	6258.96	0.599953	0.0758858	7.906	2.65796e-15	4.24157e-14
HMUS01290800.1	111.601	-2.63707	0.333838	-7.89923	2.80631e-15	4.47181e-14
HMUS00842300.1	618.813	1.03558	0.131411	7.88049	3.26106e-15	5.18895e-14
HMUS01307200.1	6829.2	0.593884	0.0754304	7.87328	3.45469e-15	5.48912e-14
HMUS01267400.1	513.132	-1.08816	0.138304	-7.86789	3.60666e-15	5.72232e-14
HMUS00918000.1	1472.21	0.673531	0.0856338	7.86525	3.68352e-15	5.83586e-14
HMUS01008600.1	1085.35	0.995554	0.126593	7.86421	3.7144e-15	5.87633e-14
HMUS00476500.1	2226.1	0.799589	0.101706	7.86179	3.7867e-15	5.98212e-14
HMUS00194100.1	1343.15	1.1766	0.149805	7.85419	4.02355e-15	6.34718e-14
HMUS00624500.1	4632.53	0.620055	0.0789985	7.84894	4.19575e-15	6.60936e-14
HMUS00666000.1	3529.05	-0.737483	0.0939735	-7.84777	4.23487e-15	6.66146e-14
HMUS00263700.1	597.07	0.920719	0.117349	7.84598	4.29573e-15	6.74755e-14
HMUS00652600.1	6800.76	0.800048	0.101988	7.84449	4.34724e-15	6.81873e-14
HMUS01000700.1	4912.2	0.893444	0.113922	7.84259	4.41335e-15	6.91258e-14
HMUS00452200.1.1	1951.74	-1.25538	0.160188	-7.83695	4.61629e-15	7.22017e-14
HMUS00387400.1	210.663	1.82676	0.233377	7.82751	4.97608e-15	7.77186e-14
HMUS00810000.1	2590.09	0.914777	0.116924	7.8237	5.12942e-15	8.00001e-14
HMUS00594900.1	9349.85	0.549553	0.0702444	7.82345	5.13968e-15	8.00468e-14
HMUS00960000.1	16933.2	2.01357	0.257578	7.81732	5.39603e-15	8.38666e-14
HMUS00387100.1	1071.41	0.744562	0.0952464	7.81722	5.40018e-15	8.38666e-14
HMUS00447000.1	3585.38	0.748574	0.0960241	7.79569	6.40572e-15	9.93427e-14
HMUS00770000.1	3837.17	1.02328	0.131324	7.792	6.59555e-15	1.02143e-13
HMUS00997500.1	1379.16	0.961653	0.123584	7.78134	7.17597e-15	1.10976e-13
HMUS00896800.1.1	1820.28	0.807208	0.103863	7.77184	7.73562e-15	1.19463e-13
HMUS00075800.1	5433.15	0.508191	0.0653994	7.77057	7.81308e-15	1.2049e-13
HMUS01056400.1	2786.75	0.763799	0.0982966	7.77035	7.82683e-15	1.20533e-13
HMUS00798300.1	3492.68	2.23963	0.288346	7.76716	8.02624e-15	1.23431e-13
HMUS00700000.1	4696.63	0.789355	0.101648	7.76556	8.12831e-15	1.24827e-13
HMUS00760800.1	741.076	0.749754	0.0965591	7.76471	8.18328e-15	1.25496e-13
HMUS00728000.1	1957.43	1.0646	0.137565	7.73888	1.00299e-14	1.53601e-13
HMUS00881100.1	1488.53	1.93386	0.24999	7.73575	1.02793e-14	1.57201e-13
HMUS00658600.1.1	1114.03	0.893212	0.115733	7.71784	1.18318e-14	1.80694e-13
HMUS01243100.1.1	1194.79	1.04864	0.135883	7.71725	1.18871e-14	1.81286e-13
HMUS00031200.1	1206.63	0.820016	0.106262	7.7169	1.19192e-14	1.81524e-13
HMUS00809000.1	2166.46	0.939205	0.121856	7.70751	1.28301e-14	1.95127e-13
HMUS01328400.1	1110.97	-0.928714	0.120585	-7.70174	1.34231e-14	2.03864e-13
HMUS00758500.1	4794.5	0.634693	0.0824302	7.69976	1.36324e-14	2.06758e-13
HMUS00391000.1	9742.93	0.756425	0.0982597	7.69823	1.37966e-14	2.08961e-13
HMUS00168700.1	4845.82	-2.48671	0.323034	-7.69797	1.38249e-14	2.09101e-13
HMUS00060500.1	272.559	1.56856	0.203792	7.69687	1.39442e-14	2.10617e-13
HMUS00340200.1	1680.04	-1.09852	0.142902	-7.68724	1.50344e-14	2.26772e-13
HMUS00473600.1	1279.41	1.22912	0.160134	7.67558	1.64668e-14	2.48039e-13
HMUS00998700.1	580.78	-1.06722	0.139086	-7.67306	1.67945e-14	2.52629e-13
HMUS00599300.1	1220.21	1.10839	0.144538	7.6685	1.74018e-14	2.61407e-13
HMUS00040800.1	3252.77	0.731921	0.095477	7.66594	1.77525e-14	2.66312e-13
HMUS00536200.1	335.703	2.12379	0.277347	7.65751	1.89566e-14	2.83988e-13
HMUS00730000.1	802.404	1.43111	0.18691	7.65667	1.90813e-14	2.85468e-13
HMUS00651900.1	4237.62	0.700836	0.0915727	7.65333	1.95844e-14	2.92596e-13
HMUS01085600.1	955.842	0.668693	0.0873883	7.65198	1.97908e-14	2.9528e-13
HMUS00440600.1.1	671.7	-1.17969	0.154274	-7.64674	2.06132e-14	3.07133e-13
HMUS00308600.1	69721.3	1.27016	0.166115	7.64624	2.06944e-14	3.07926e-13
HMUS00932000.1	2944.79	-0.711743	0.0930965	-7.64522	2.08582e-14	3.09946e-13
HMUS00520100.1	3689.1	0.790279	0.103424	7.64117	2.15258e-14	3.19434e-13
HMUS01144100.1	894.947	0.809928	0.106066	7.63611	2.23887e-14	3.31793e-13
HMUS00983800.1	626.073	1.33111	0.174499	7.62818	2.38085e-14	3.52359e-13
HMUS00587800.1	193.899	-1.71577	0.225062	-7.62354	2.46819e-14	3.64336e-13
HMUS00601000.1	5282.16	0.737627	0.0967567	7.62353	2.46839e-14	3.64336e-13
HMUS00603900.1	1938.99	2.05949	0.270158	7.62329	2.47293e-14	3.64517e-13
HMUS00011200.1	21121.3	1.95148	0.256054	7.62136	2.51014e-14	3.69507e-13
HMUS00229300.1	3012.13	0.606526	0.0796795	7.61207	2.69741e-14	3.96544e-13
HMUS01073500.1	2133.26	-0.591768	0.0777736	-7.60885	2.76538e-14	4.05995e-13
HMUS00732800.1	372.593	1.37836	0.181242	7.60511	2.84657e-14	4.17358e-13
HMUS00036900.1	1274.96	0.845204	0.111175	7.60246	2.90552e-14	4.25435e-13
HMUS00603600.1	2529.43	0.706148	0.0929299	7.59872	2.99077e-14	4.37336e-13
HMUS00818100.1.1	301.886	1.51234	0.199466	7.58192	3.40482e-14	4.97222e-13
HMUS00816200.1.1	995.802	0.757514	0.0999501	7.57892	3.48433e-14	5.08159e-13
HMUS00960900.1	4401.85	0.715262	0.0944022	7.57676	3.54299e-14	5.1603e-13
HMUS00190000.1	4452.12	-0.970596	0.128202	-7.57086	3.70761e-14	5.39196e-13
HMUS00073000.1	844.435	0.711662	0.0940019	7.57071	3.71184e-14	5.39196e-13
HMUS00770500.1	1663.76	1.07741	0.142403	7.56594	3.85077e-14	5.58641e-13
HMUS00833000.1	1665.85	1.0602	0.140135	7.56552	3.86317e-14	5.59703e-13
HMUS00620500.1	435.802	1.36906	0.18107	7.56097	4.00061e-14	5.78853e-13
HMUS00311100.1	2734.12	1.99822	0.264389	7.55788	4.09689e-14	5.92005e-13
HMUS01147800.1.1	32663.2	1.09501	0.144928	7.55558	4.17e-14	6.0178e-13
HMUS00646500.1	2978.85	-1.08487	0.14364	-7.55274	4.26211e-14	6.14268e-13
HMUS00551000.1	664.186	-0.934512	0.12386	-7.54489	4.52661e-14	6.51536e-13
HMUS00017200.1	2005.67	0.595514	0.0789547	7.54248	4.61125e-14	6.62852e-13
HMUS00630400.1	3169.38	0.466384	0.0618508	7.54047	4.68266e-14	6.7224e-13
HMUS00983700.1	3878.5	0.645057	0.0855549	7.53969	4.7109e-14	6.75413e-13
HMUS00851800.1	1458.71	-0.646005	0.0856859	-7.53922	4.72775e-14	6.76947e-13
HMUS01105600.1	494.668	-1.278	0.169679	-7.53185	5.00248e-14	7.15355e-13
HMUS00964000.1	1969.67	0.727435	0.0965865	7.53143	5.01881e-14	7.16759e-13
HMUS00195100.1	14464.9	-0.898663	0.119333	-7.53074	5.04538e-14	7.1962e-13
HMUS00997000.1	3835.87	-1.01484	0.134817	-7.52757	5.16927e-14	7.36337e-13
HMUS01077200.1	633.934	1.10899	0.147536	7.51673	5.61627e-14	7.98976e-13
HMUS00593400.1	2045.96	0.638877	0.0850069	7.51559	5.66556e-14	8.04948e-13
HMUS00759900.1	2227.36	-0.584374	0.0778081	-7.51045	5.89234e-14	8.36089e-13
HMUS00155300.1	2451.51	-0.745774	0.0993105	-7.50952	5.93456e-14	8.40996e-13
HMUS00917700.1	5689.26	0.519754	0.069231	7.50753	6.0253e-14	8.52469e-13
HMUS00962200.1	2767.49	0.673114	0.08966	7.50741	6.031e-14	8.52469e-13
HMUS00769000.1.1	7682.69	-1.66368	0.221618	-7.50699	6.05036e-14	8.5411e-13
HMUS00448900.1	1036.73	1.0166	0.135531	7.50089	6.33869e-14	8.93666e-13
HMUS00996400.1	4744.81	0.537705	0.0717411	7.49508	6.62602e-14	9.32982e-13
HMUS00684700.1	1407.09	1.98328	0.26486	7.48806	6.99007e-14	9.82984e-13
HMUS00865800.1	968.244	-0.807708	0.107948	-7.48238	7.29869e-14	1.02508e-12
HMUS01259800.1	1137.53	1.367	0.182824	7.47714	7.59576e-14	1.06544e-12
HMUS00469500.1	7971.13	-1.05004	0.140548	-7.47104	7.95664e-14	1.11464e-12
HMUS00484200.1	2513.22	1.17887	0.157828	7.46935	8.05938e-14	1.1276e-12
HMUS00716100.1	715.635	-0.778966	0.104334	-7.46607	8.26258e-14	1.15456e-12
HMUS00816700.1	1494.12	1.00103	0.134143	7.46243	8.49434e-14	1.18544e-12
HMUS00106800.1	2333.26	0.882123	0.118215	7.46199	8.5226e-14	1.18788e-12
HMUS01203100.1	2002.72	0.723772	0.0972373	7.44335	9.81617e-14	1.36645e-12
HMUS01052800.1	775.607	0.983203	0.13225	7.43444	1.05012e-13	1.45996e-12
HMUS00555000.1	2005.82	0.579548	0.0780341	7.42686	1.11207e-13	1.54414e-12
HMUS00549700.1	1027.65	0.828464	0.111621	7.4221	1.15277e-13	1.59864e-12
HMUS01121800.1	18009	-1.14689	0.154529	-7.42188	1.15467e-13	1.59926e-12
HMUS00679300.1	2151.75	0.524234	0.0706519	7.41996	1.17156e-13	1.62061e-12
HMUS00869500.1	1337.18	0.647504	0.0872819	7.41853	1.18423e-13	1.63608e-12
HMUS00480300.1.1	4305.06	0.460508	0.0620825	7.41768	1.19193e-13	1.64466e-12
HMUS00203700.1	1161.26	-1.21203	0.163426	-7.41638	1.20366e-13	1.65876e-12
HMUS00289600.1	1301.57	0.784591	0.105834	7.41342	1.23085e-13	1.69412e-12
HMUS01210000.1	1181.46	0.614953	0.0829589	7.41274	1.2372e-13	1.70073e-12
HMUS00783400.1	2927.43	0.700413	0.0944989	7.41187	1.24534e-13	1.70978e-12
HMUS00159500.1	11971.2	-0.695292	0.0938712	-7.40687	1.29313e-13	1.77319e-12
HMUS00081300.1	2878.44	1.08678	0.14685	7.40062	1.35552e-13	1.85493e-12
HMUS00258800.1	276.182	1.19839	0.161932	7.40056	1.35611e-13	1.85493e-12
HMUS00693300.1	1498.7	-0.795499	0.107523	-7.3984	1.37837e-13	1.88303e-12
HMUS00167200.1	4634.85	-0.91095	0.12325	-7.39107	1.45649e-13	1.98729e-12
HMUS00303100.1.1	697.249	1.40491	0.19016	7.38802	1.49034e-13	2.03096e-12
HMUS01169100.1	22805.7	0.609222	0.0825012	7.3844	1.53138e-13	2.08431e-12
HMUS00391600.1	1359.2	1.0063	0.136436	7.3756	1.63609e-13	2.22407e-12
HMUS00660300.1	3630.26	1.16332	0.157827	7.37086	1.69537e-13	2.30181e-12
HMUS00135100.1	6999.39	-1.39194	0.188849	-7.37065	1.698e-13	2.30255e-12
HMUS00263800.1	5479.79	0.480018	0.0651558	7.36723	1.74207e-13	2.3594e-12
HMUS00041600.1	2222.31	0.491761	0.0667517	7.36701	1.74502e-13	2.36049e-12
HMUS00980600.1	634.863	-0.970263	0.131773	-7.36312	1.79663e-13	2.42732e-12
HMUS00567200.1	4739.05	-0.98008	0.133119	-7.36242	1.80609e-13	2.43711e-12
HMUS00748900.1.1	3806.79	-1.23944	0.168489	-7.35622	1.89196e-13	2.54986e-12
HMUS00766100.1	660.102	1.39675	0.189889	7.35564	1.9002e-13	2.55783e-12
HMUS00791400.1	1948.26	-1.22648	0.16675	-7.35522	1.90617e-13	2.56273e-12
HMUS00684000.1	903.919	0.752704	0.102352	7.3541	1.92219e-13	2.58113e-12
HMUS00971500.1	884.51	-0.947283	0.128945	-7.34641	2.03594e-13	2.73055e-12
HMUS00484000.1	5623.8	1.00502	0.136991	7.33639	2.19432e-13	2.93938e-12
HMUS00885300.1	1676.38	0.636392	0.0868127	7.33063	2.2907e-13	3.06475e-12
HMUS01097200.1	11803.2	-1.17932	0.160889	-7.33	2.30145e-13	3.0754e-12
HMUS00622800.1	263.308	1.06952	0.145957	7.32766	2.34201e-13	3.1258e-12
HMUS00837700.1	14540.2	-0.924589	0.126275	-7.32202	2.44261e-13	3.25336e-12
HMUS00344700.1	483.774	-1.6703	0.228122	-7.32197	2.44349e-13	3.25336e-12
HMUS00195700.1	1337.84	0.87449	0.119455	7.32067	2.46735e-13	3.28116e-12
HMUS01022500.1	1106.3	0.690675	0.0943547	7.31999	2.47993e-13	3.29391e-12
HMUS00928700.1	2215.4	-1.45335	0.198651	-7.31614	2.55213e-13	3.3838e-12
HMUS01213900.1	589.519	1.37653	0.188152	7.31605	2.55376e-13	3.3838e-12
HMUS00268400.1	841.012	1.03536	0.141549	7.3145	2.58343e-13	3.41901e-12
HMUS01317300.1.1	2552.72	0.665825	0.0911265	7.3066	2.73987e-13	3.62169e-12
HMUS00324500.1	6291	-0.602368	0.0824468	-7.30615	2.74907e-13	3.62949e-12
HMUS00658900.1.1	1660.67	0.567884	0.0777376	7.30514	2.76978e-13	3.65246e-12
HMUS00928500.1.1	948.115	-0.707543	0.0968916	-7.30242	2.82636e-13	3.72261e-12
HMUS00073100.1	4171.47	-1.01996	0.139796	-7.29609	2.96243e-13	3.89717e-12
HMUS00054400.1	13825.3	0.502803	0.0689268	7.29474	2.99231e-13	3.93178e-12
HMUS00957900.1	508.284	-0.991871	0.136004	-7.29296	3.03211e-13	3.97933e-12
HMUS00068400.1	268.269	-1.74484	0.239314	-7.29102	3.07626e-13	4.03246e-12
HMUS00878600.1	2745.1	0.635685	0.0873148	7.28038	3.3289e-13	4.35844e-12
HMUS01018600.1	905.843	-0.851922	0.117149	-7.2721	3.53932e-13	4.62512e-12
HMUS01297100.1.1	899.161	1.28858	0.177196	7.27204	3.54099e-13	4.62512e-12
HMUS01109300.1	897.23	0.640836	0.0881532	7.26957	3.60637e-13	4.70495e-12
HMUS01147100.1	33915.1	-0.780068	0.107383	-7.26436	3.74795e-13	4.88387e-12
HMUS00493600.1	5125.56	-0.970694	0.133667	-7.26203	3.81317e-13	4.96298e-12
HMUS00365000.1	465.292	1.03455	0.142467	7.26169	3.82295e-13	4.96984e-12
HMUS00400900.1	1463.82	0.919191	0.126603	7.26042	3.85881e-13	5.01053e-12
HMUS00051600.1	5734.73	0.585357	0.0806391	7.25898	3.90025e-13	5.05839e-12
HMUS00162100.1	1942.72	0.802999	0.110677	7.25534	4.00658e-13	5.19017e-12
HMUS01209000.1	1422.53	0.729675	0.100618	7.25193	4.10884e-13	5.31638e-12
HMUS00094700.1	2481.05	-1.00291	0.138335	-7.24986	4.17201e-13	5.39178e-12
HMUS00183000.1	15129.5	0.700409	0.0967212	7.24152	4.4367e-13	5.72713e-12
HMUS00846500.1	2998.39	0.564131	0.0779465	7.23742	4.57312e-13	5.89633e-12
HMUS00823000.1	1733.23	0.62587	0.0865821	7.22864	4.87866e-13	6.28291e-12
HMUS00369600.1	2706.91	-0.596125	0.0824781	-7.22768	4.91331e-13	6.32015e-12
HMUS01218600.1	3413.34	0.537296	0.0743992	7.22181	5.13018e-13	6.59142e-12
HMUS00025500.1	20116.3	-1.32642	0.183767	-7.21795	5.27781e-13	6.77319e-12
HMUS00510100.1.1	416.006	1.41136	0.195556	7.2172	5.30673e-13	6.80238e-12
HMUS01033500.1	1823.29	-0.592445	0.0820932	-7.21674	5.32499e-13	6.81785e-12
HMUS00546200.1	1159.96	0.835481	0.115778	7.21622	5.34513e-13	6.83569e-12
HMUS00725500.1	2640.31	0.756064	0.104811	7.21361	5.44869e-13	6.96004e-12
HMUS00070000.1	609.734	1.38307	0.191752	7.21278	5.48213e-13	6.99464e-12
HMUS00037700.1	1212.13	0.947317	0.131342	7.21259	5.48967e-13	6.99615e-12
HMUS00030000.1	3283.3	0.779454	0.108136	7.20808	5.6746e-13	7.22347e-12
HMUS00309700.1	1491.74	0.576711	0.0800392	7.20535	5.78937e-13	7.36105e-12
HMUS00374700.1	789.866	-1.46883	0.203918	-7.20302	5.88919e-13	7.47933e-12
HMUS00788100.1	7339.54	0.609865	0.0847833	7.19322	6.32809e-13	8.02749e-12
HMUS00646800.1	2607.29	0.497593	0.0692026	7.19038	6.46093e-13	8.18657e-12
HMUS00522500.1	12558.4	2.00639	0.279049	7.19008	6.47556e-13	8.19568e-12
HMUS00300800.1	204.4	3.06743	0.426642	7.1897	6.49346e-13	8.2089e-12
HMUS00390700.1.1	1189.65	0.843434	0.117338	7.18808	6.57094e-13	8.29732e-12
HMUS00759100.1	2647.19	-0.62258	0.0866675	-7.18354	6.79274e-13	8.56757e-12
HMUS00620200.1	50895.9	-0.653271	0.090953	-7.18252	6.84397e-13	8.6223e-12
HMUS00357700.1	1272.41	1.05945	0.147541	7.18072	6.93473e-13	8.72666e-12
HMUS00765800.1	4777.22	0.594868	0.0828634	7.1789	7.02753e-13	8.83335e-12
HMUS01284300.1	1327.64	-1.86167	0.259475	-7.17475	7.24386e-13	9.09489e-12
HMUS00813800.1	1902.5	0.724211	0.100954	7.17365	7.30233e-13	9.15785e-12
HMUS00826900.1	3901.03	0.666058	0.0929124	7.16867	7.57296e-13	9.48645e-12
HMUS01225200.1	451.394	-1.41805	0.197893	-7.16573	7.73756e-13	9.68163e-12
HMUS01297200.1	899.402	0.910313	0.127092	7.16262	7.91485e-13	9.89222e-12
HMUS01205600.1	849.323	0.854289	0.119404	7.15463	8.38982e-13	1.0474e-11
HMUS01105700.1	845.683	0.818444	0.114588	7.14248	9.16618e-13	1.14302e-11
HMUS00711600.1	23683.5	-1.16109	0.162578	-7.14173	9.21611e-13	1.14795e-11
HMUS00073900.1	221.251	2.16914	0.303807	7.13987	9.34215e-13	1.16233e-11
HMUS00108500.1	1469.24	0.665818	0.0932956	7.13665	9.56329e-13	1.1885e-11
HMUS00296800.1	170.896	3.08369	0.432119	7.13621	9.59424e-13	1.191e-11
HMUS00151500.1	1148.48	0.778435	0.109191	7.12913	1.01004e-12	1.25243e-11
HMUS00335600.1	909.2	0.80982	0.113641	7.12614	1.03224e-12	1.27852e-11
HMUS00686500.1	8057.35	0.471452	0.0662078	7.1208	1.07306e-12	1.32758e-11
HMUS00072300.1	3376.15	-1.35912	0.190999	-7.11587	1.11208e-12	1.37431e-11
HMUS00576400.1	1304.27	0.855279	0.120241	7.11306	1.13495e-12	1.401e-11
HMUS00724200.1	1140.17	-1.25836	0.176948	-7.11144	1.14835e-12	1.41595e-11
HMUS00162700.1	910.949	0.821678	0.115676	7.1033	1.21809e-12	1.49927e-11
HMUS00155700.1	1036.73	-0.742742	0.104564	-7.10324	1.21864e-12	1.49927e-11
HMUS01145300.1	999.749	0.683918	0.0962947	7.10235	1.22655e-12	1.50731e-11
HMUS00832000.1	483.032	1.03206	0.145318	7.1021	1.22872e-12	1.5083e-11
HMUS01066100.1	1330.69	0.570279	0.0803345	7.09881	1.25839e-12	1.543e-11
HMUS00806400.1	5733.76	0.44415	0.0626015	7.09489	1.29457e-12	1.58559e-11
HMUS00197200.1	433.005	0.986284	0.139125	7.08919	1.34901e-12	1.65044e-11
HMUS00672500.1	8752.1	1.56408	0.22073	7.08591	1.38129e-12	1.68806e-11
HMUS01224000.1	2852.15	-0.656541	0.0926839	-7.08366	1.40399e-12	1.7139e-11
HMUS00252100.1	1070.09	1.15243	0.162701	7.0831	1.4097e-12	1.71896e-11
HMUS00835800.1	1197.15	0.660111	0.0933347	7.07251	1.52153e-12	1.85327e-11
HMUS01275200.1	5602.8	-0.442222	0.0625706	-7.06758	1.5766e-12	1.91823e-11
HMUS01121400.1.1	50.5243	3.42678	0.485037	7.06499	1.60631e-12	1.95222e-11
HMUS00385500.1	7486.48	-0.777816	0.110117	-7.06353	1.62321e-12	1.97058e-11
HMUS01070200.1	840.023	-0.885351	0.125353	-7.06286	1.63111e-12	1.97798e-11
HMUS00553700.1.1	1014.54	-0.908002	0.128563	-7.0627	1.63304e-12	1.97815e-11
HMUS00025800.1	3883.41	0.576816	0.0817149	7.05889	1.67835e-12	2.0308e-11
HMUS00826600.1	2365.42	0.545021	0.0773135	7.0495	1.79565e-12	2.17035e-11
HMUS01203600.1	207.445	1.39114	0.197544	7.04217	1.89269e-12	2.28513e-11
HMUS00753800.1	6215.52	0.724738	0.103	7.03627	1.97459e-12	2.3814e-11
HMUS00818400.1	2381.26	0.67027	0.0952885	7.03411	2.00536e-12	2.41586e-11
HMUS00770700.1	7199.65	0.972632	0.138297	7.03292	2.02255e-12	2.43392e-11
HMUS01203700.1	526.549	1.01745	0.144752	7.0289	2.08169e-12	2.50234e-11
HMUS00891300.1	201.209	1.4818	0.210867	7.02718	2.10755e-12	2.53067e-11
HMUS00053400.1	1860.95	-1.0057	0.143176	-7.02427	2.15192e-12	2.58114e-11
HMUS00669900.1.1	6507.8	-1.2345	0.175773	-7.02326	2.16751e-12	2.597e-11
HMUS00265500.1	757.252	1.03401	0.14723	7.02307	2.17045e-12	2.5977e-11
HMUS00870900.1	6827.68	-0.93308	0.13295	-7.01825	2.24656e-12	2.68588e-11
HMUS00516500.1	2081.94	-0.727185	0.103805	-7.00532	2.4642e-12	2.94287e-11
HMUS00046100.1	52.8139	-4.35157	0.622186	-6.994	2.67163e-12	3.18715e-11
HMUS01253400.1	2474.89	-0.513097	0.0733725	-6.99304	2.68988e-12	3.20544e-11
HMUS01151900.1.1	637.647	1.24194	0.177691	6.98934	2.76192e-12	3.28772e-11
HMUS00962300.1	2789.53	0.584214	0.0836187	6.98665	2.81532e-12	3.34768e-11
HMUS01020200.1.1	357.341	1.11343	0.159385	6.98578	2.83278e-12	3.3648e-11
HMUS00293000.1	2492.63	0.682052	0.097699	6.98115	2.92776e-12	3.47388e-11
HMUS00985400.1	4268.57	0.604902	0.0866942	6.97742	3.00644e-12	3.56339e-11
HMUS00846600.1	579.698	0.79899	0.114516	6.97711	3.01309e-12	3.56743e-11
HMUS00835700.1	851.615	0.958111	0.137382	6.97406	3.0793e-12	3.64191e-11
HMUS00666200.1	1683.39	0.811038	0.116307	6.97327	3.09657e-12	3.65841e-11
HMUS00846900.1	899.605	0.647182	0.0928319	6.97155	3.13467e-12	3.69945e-11
HMUS00765000.1	888.507	1.53197	0.219844	6.96844	3.20483e-12	3.77819e-11
HMUS00596500.1	2403.54	0.476428	0.068371	6.96828	3.20841e-12	3.77838e-11
HMUS01203900.1	621.196	0.739627	0.106212	6.96371	3.31433e-12	3.89894e-11
HMUS00896500.1	1662.98	-1.558	0.223804	-6.96144	3.36803e-12	3.95788e-11
HMUS00842700.1	3034.72	0.642233	0.0922721	6.9602	3.39785e-12	3.98867e-11
HMUS00765900.1	3510.03	-0.596507	0.0857133	-6.95933	3.41896e-12	4.00918e-11
HMUS00741000.1	324.542	-1.37802	0.198015	-6.95917	3.42279e-12	4.0094e-11
HMUS00963200.1	6318.16	0.409353	0.0588959	6.95045	3.6413e-12	4.26083e-11
HMUS00304000.1	2850.17	0.950742	0.136816	6.94904	3.67779e-12	4.29895e-11
HMUS00386800.1	414.162	-1.59272	0.22923	-6.94814	3.70136e-12	4.32103e-11
HMUS00557300.1	1133.87	-0.807764	0.116258	-6.94802	3.70453e-12	4.32103e-11
HMUS01234800.1	259.546	3.09515	0.445511	6.94742	3.72017e-12	4.33469e-11
HMUS00546400.1	3543.79	0.690683	0.0994424	6.94556	3.76967e-12	4.38773e-11
HMUS00687700.1	864.217	0.801651	0.115476	6.94214	3.86191e-12	4.49033e-11
HMUS01202400.1	1735.88	0.5566	0.0802477	6.93603	4.03284e-12	4.68414e-11
HMUS00444300.1	401.224	1.18116	0.170307	6.93545	4.04929e-12	4.69829e-11
HMUS00640000.1	1078.54	1.43207	0.206583	6.93216	4.14456e-12	4.80376e-11
HMUS01158100.1	1348.02	0.649466	0.0937204	6.92982	4.21369e-12	4.87876e-11
HMUS01157900.1	4663.1	0.606936	0.0876296	6.92615	4.32439e-12	5.00167e-11
HMUS01050700.1.1	1198.14	-0.730618	0.105498	-6.92539	4.34791e-12	5.02359e-11
HMUS00671500.1	22476.7	0.474795	0.0686317	6.91801	4.58028e-12	5.28652e-11
HMUS00294000.1	648.439	0.950778	0.137454	6.91705	4.61154e-12	5.31703e-11
HMUS01219100.1	4322.5	0.397876	0.0575478	6.91384	4.71708e-12	5.43303e-11
HMUS00106200.1	2335.06	-0.912938	0.132063	-6.91291	4.7482e-12	5.46315e-11
HMUS01027800.1	746.756	-1.09281	0.158113	-6.91158	4.79287e-12	5.50879e-11
HMUS01208200.1	6180.52	1.17358	0.169911	6.90702	4.94925e-12	5.68261e-11
HMUS00833800.1	1002.87	1.54831	0.224174	6.90673	4.95957e-12	5.68853e-11
HMUS00487600.1	772.774	-0.999271	0.144784	-6.90181	5.13436e-12	5.88288e-11
HMUS00789200.1	8030.34	0.550745	0.0798135	6.9004	5.18554e-12	5.93534e-11
HMUS01185300.1	3434.29	-1.16142	0.168388	-6.89726	5.30151e-12	6.06178e-11
HMUS01089100.1	517.179	0.734692	0.106596	6.89228	5.49058e-12	6.27145e-11
HMUS01224500.1	1976.61	0.802031	0.116382	6.89137	5.52578e-12	6.30511e-11
HMUS00033900.1	990.883	-0.685532	0.0995391	-6.88707	5.69551e-12	6.49206e-11
HMUS01212700.1	2563.13	0.539959	0.0784457	6.88322	5.85132e-12	6.66276e-11
HMUS00461400.1	6386.88	-0.840261	0.122078	-6.88298	5.86131e-12	6.66724e-11
HMUS01278100.1	505.932	1.14169	0.165919	6.88101	5.9429e-12	6.75307e-11
HMUS00782900.1	412.931	-0.992861	0.144303	-6.8804	5.96852e-12	6.77519e-11
HMUS00387300.1	253.096	1.45345	0.211254	6.8801	5.981e-12	6.78237e-11
HMUS00665500.1	844.176	-0.853524	0.124069	-6.87941	6.0102e-12	6.80846e-11
HMUS00001900.1.1	2411.75	-0.793877	0.115417	-6.87832	6.05609e-12	6.85341e-11
HMUS00643500.1	392.462	1.24363	0.180815	6.87795	6.072e-12	6.86435e-11
HMUS00869000.1	578.085	0.973199	0.141564	6.87463	6.21515e-12	7.01897e-11
HMUS01150600.1	1537.29	0.668939	0.0973076	6.87448	6.22175e-12	7.01923e-11
HMUS00694700.1	1585.35	0.727095	0.105817	6.87122	6.36562e-12	7.1742e-11
HMUS00463700.1	695.966	0.834716	0.12153	6.86841	6.49229e-12	7.30615e-11
HMUS01236900.1	188.362	2.8845	0.419971	6.86833	6.49598e-12	7.30615e-11
HMUS00858100.1	1208.21	0.682372	0.0993779	6.86644	6.58257e-12	7.39599e-11
HMUS00103800.1	1230.19	0.862028	0.125581	6.86434	6.67987e-12	7.49765e-11
HMUS00021400.1	6695.99	0.67423	0.0982611	6.86161	6.80882e-12	7.63462e-11
HMUS00577500.1.1	2412.27	0.615268	0.0897618	6.85445	7.15868e-12	8.01874e-11
HMUS00685700.1	1559.47	0.711768	0.103928	6.84868	7.45358e-12	8.34059e-11
HMUS00290900.1	2174.13	0.746354	0.109029	6.84548	7.62209e-12	8.52049e-11
HMUS01070100.1	2263.33	0.592858	0.0866219	6.8442	7.69028e-12	8.588e-11
HMUS00330300.1	1118.68	-1.08971	0.159282	-6.84141	7.84171e-12	8.74824e-11
HMUS00870000.1	1873.03	0.496215	0.0725379	6.84077	7.87684e-12	8.77853e-11
HMUS00651300.1	9878.72	0.58984	0.0862312	6.84021	7.9076e-12	8.8039e-11
HMUS00620700.1	969.622	1.43505	0.209819	6.8395	7.94717e-12	8.83902e-11
HMUS00654900.1	1672.8	0.864784	0.126463	6.83826	8.01585e-12	8.90641e-11
HMUS00221200.1	259.657	1.72644	0.252482	6.83786	8.03839e-12	8.92245e-11
HMUS00302600.1.1	587.2	0.961964	0.140695	6.83725	8.07285e-12	8.95168e-11
HMUS00971800.1	1632.39	0.567871	0.0830736	6.83576	8.15736e-12	9.03629e-11
HMUS00197300.1	1065.62	0.543537	0.0795192	6.8353	8.18346e-12	9.05609e-11
HMUS00857300.1	357.644	1.43611	0.210168	6.83317	8.30584e-12	9.18229e-11
HMUS00448000.1	2342.11	0.549334	0.0804016	6.83238	8.35192e-12	9.22398e-11
HMUS00440100.1	1990.67	0.590335	0.0864078	6.83196	8.37623e-12	9.24155e-11
HMUS00687800.1	2871.11	0.589128	0.0862454	6.83084	8.44197e-12	9.30476e-11
HMUS00538900.1	196.482	1.42885	0.20928	6.82746	8.6431e-12	9.51692e-11
HMUS01206400.1	2571.85	0.741071	0.108564	6.82612	8.72391e-12	9.5963e-11
HMUS00364800.1	524.463	1.27383	0.186713	6.8224	8.95298e-12	9.83845e-11
HMUS00719100.1	2853.18	-0.63038	0.0924149	-6.8212	9.02823e-12	9.91125e-11
HMUS00397500.1	1323.24	0.84123	0.123333	6.82078	9.05496e-12	9.9307e-11
HMUS00252000.1	265.74	-1.16259	0.170505	-6.81848	9.2009e-12	1.00807e-10
HMUS00438100.1	1239.14	-0.737609	0.108324	-6.80929	9.80842e-12	1.07356e-10
HMUS00392900.1	868.234	0.774847	0.113801	6.80877	9.84336e-12	1.07632e-10
HMUS00659300.1	5205.9	0.988382	0.145171	6.80841	9.86849e-12	1.078e-10
HMUS00927400.1	2630.6	0.680823	0.10005	6.80485	1.01155e-11	1.10389e-10
HMUS00917100.1	1796.9	0.653754	0.0960849	6.80392	1.01808e-11	1.10991e-10
HMUS00792000.1	3919.79	1.0191	0.14983	6.8017	1.03392e-11	1.12607e-10
HMUS01156300.1	2409.44	0.543026	0.0798582	6.79987	1.0471e-11	1.13929e-10
HMUS00879900.1	2270.77	-1.33006	0.195695	-6.79663	1.07097e-11	1.16411e-10
HMUS01210400.1	1361.83	0.6072	0.0893502	6.79573	1.07765e-11	1.17021e-10
HMUS00366900.1	3249.91	1.59096	0.23417	6.79407	1.09013e-11	1.18261e-10
HMUS00097100.1	3084.8	0.683951	0.100713	6.79107	1.11308e-11	1.20631e-10
HMUS00103700.1	2112.52	1.4658	0.215862	6.79046	1.11774e-11	1.21017e-10
HMUS01121700.1	1536.99	-1.29207	0.19029	-6.79002	1.12119e-11	1.21271e-10
HMUS01310200.1	101.607	2.2112	0.325744	6.78814	1.13587e-11	1.22738e-10
HMUS00661800.1	1374.04	0.616357	0.0908107	6.78728	1.14269e-11	1.23355e-10
HMUS01158300.1	5243.11	0.714584	0.105311	6.78549	1.15696e-11	1.24773e-10
HMUS00765700.1	2088.65	-0.520945	0.0767903	-6.784	1.16896e-11	1.25943e-10
HMUS00555500.1	849.147	-0.955658	0.140905	-6.78226	1.18307e-11	1.2734e-10
HMUS00665900.1	632.51	0.822733	0.121404	6.77683	1.22839e-11	1.32087e-10
HMUS00603500.1	2870.23	0.541036	0.0798589	6.77489	1.24498e-11	1.33741e-10
HMUS01010200.1	1184.86	0.678899	0.100232	6.77325	1.2592e-11	1.35137e-10
HMUS00259200.1	304.563	-1.40271	0.207199	-6.76984	1.28928e-11	1.38231e-10
HMUS01127000.1	826.842	0.794448	0.117366	6.76899	1.29683e-11	1.38904e-10
HMUS00799500.1	4741.87	0.911249	0.13469	6.76553	1.32825e-11	1.42131e-10
HMUS00038200.1	1488.91	0.790393	0.11683	6.76531	1.33021e-11	1.42203e-10
HMUS01040900.1	859.802	0.699926	0.103494	6.76295	1.35207e-11	1.444e-10
HMUS00959400.1	8157.07	1.0288	0.152307	6.7548	1.43033e-11	1.5261e-10
HMUS00986800.1	714.384	-0.944405	0.13989	-6.75107	1.46758e-11	1.56388e-10
HMUS01229000.1	2388.25	0.892494	0.132202	6.75097	1.46858e-11	1.56388e-10
HMUS00051100.1	2595.73	0.928328	0.137528	6.75009	1.47753e-11	1.57189e-10
HMUS00776700.1	6468.44	0.448553	0.0664602	6.74921	1.48657e-11	1.57999e-10
HMUS00643600.1	414.176	1.0978	0.162662	6.74896	1.48905e-11	1.58109e-10
HMUS00629500.1	2879.27	-0.652084	0.0967233	-6.74175	1.56489e-11	1.66002e-10
HMUS01225300.1	1664.34	0.567317	0.0841669	6.74039	1.57964e-11	1.67405e-10
HMUS00546000.1	292.468	0.978279	0.14514	6.74025	1.58117e-11	1.67406e-10
HMUS00419700.1.1	3311.57	0.594297	0.0881773	6.7398	1.58609e-11	1.67766e-10
HMUS00645800.1	7880	0.474992	0.0705194	6.73561	1.63239e-11	1.72498e-10
HMUS00769600.1	6753.24	0.581689	0.0864569	6.72808	1.71913e-11	1.8149e-10
HMUS00066800.1	870.414	-1.27401	0.189426	-6.72563	1.74833e-11	1.84396e-10
HMUS00356100.1	2534.63	-0.603519	0.0897458	-6.72476	1.75881e-11	1.85184e-10
HMUS00036200.1	3494.73	0.692771	0.103018	6.72473	1.75917e-11	1.85184e-10
HMUS00062400.1	253.461	1.61071	0.239644	6.72129	1.80126e-11	1.89433e-10
HMUS00879100.1	12931.9	0.478199	0.0711788	6.71827	1.83895e-11	1.93213e-10
HMUS00831600.1	6081.18	-1.54928	0.230634	-6.71749	1.84885e-11	1.94068e-10
HMUS00147200.1	8782.6	-0.394899	0.058812	-6.7146	1.8858e-11	1.97757e-10
HMUS00011700.1	2448.36	0.567907	0.0846396	6.70971	1.95012e-11	2.04308e-10
HMUS00902000.1	2116.38	-0.71438	0.106484	-6.7088	1.96234e-11	2.05225e-10
HMUS01272900.1.1	664.578	-1.32513	0.197522	-6.70878	1.9626e-11	2.05225e-10
HMUS01337400.1	678.024	1.29432	0.192943	6.70834	1.9685e-11	2.05647e-10
HMUS00421000.1	2872.39	0.691401	0.103089	6.70681	1.98923e-11	2.07616e-10
HMUS01305000.1	1670.54	-0.595275	0.0888235	-6.70178	2.05899e-11	2.14692e-10
HMUS00712200.1	12038.5	-0.686801	0.10254	-6.69788	2.11462e-11	2.20284e-10
HMUS00675100.1	2155.33	-0.759852	0.11347	-6.69651	2.13454e-11	2.22149e-10
HMUS00767600.1	2130.74	0.702153	0.104928	6.69178	2.20468e-11	2.29233e-10
HMUS01219000.1	1195.01	0.704914	0.10539	6.68862	2.25291e-11	2.34026e-10
HMUS00324600.1	1008.1	-0.80945	0.12109	-6.68471	2.31385e-11	2.4013e-10
HMUS00460100.1	13278.9	-0.590717	0.0883808	-6.68377	2.32871e-11	2.41444e-10
HMUS01322500.1	939.245	-0.845714	0.126538	-6.68348	2.33326e-11	2.41689e-10
HMUS00818000.1	260.329	1.11021	0.166196	6.68013	2.38728e-11	2.46859e-10
HMUS00191300.1	1172.3	-1.34849	0.201866	-6.68011	2.38765e-11	2.46859e-10
HMUS01014600.1	1844.07	0.944708	0.141537	6.67465	2.47815e-11	2.55975e-10
HMUS00193700.1	2415.57	0.496676	0.0744418	6.672	2.52342e-11	2.60407e-10
HMUS00369200.1	4112.26	-0.525805	0.0788101	-6.67181	2.52674e-11	2.60505e-10
HMUS01300300.1	3568.05	-1.6908	0.253478	-6.6704	2.55111e-11	2.62772e-10
HMUS01022400.1	962.546	-0.868804	0.130387	-6.66327	2.67806e-11	2.7559e-10
HMUS00652000.1	2253.52	0.564708	0.0847742	6.66132	2.71373e-11	2.79e-10
HMUS01071700.1	3315.03	1.02142	0.153388	6.65905	2.75594e-11	2.83075e-10
HMUS01067400.1	793.025	1.15562	0.17355	6.65869	2.76273e-11	2.83508e-10
HMUS00773000.1	4629.15	0.379919	0.0570823	6.65564	2.82064e-11	2.89181e-10
HMUS00593100.1	1452.61	-0.556037	0.0835631	-6.6541	2.85039e-11	2.91959e-10
HMUS00799000.1	6887.91	-0.504324	0.0757985	-6.65348	2.86241e-11	2.92918e-10
HMUS01178200.1	2700.4	-0.884992	0.133084	-6.64988	2.93322e-11	2.99886e-10
HMUS01062900.1	1748.52	0.651161	0.0979705	6.6465	3.00141e-11	3.06573e-10
HMUS00798700.1	365.48	1.22713	0.184656	6.64551	3.02161e-11	3.0835e-10
HMUS00831800.1	4345.58	-1.4601	0.219784	-6.64335	3.0663e-11	3.12413e-10
HMUS00464300.1	5383.16	-0.680572	0.102445	-6.64331	3.0671e-11	3.12413e-10
HMUS00293300.1	3152.94	0.587261	0.0884203	6.6417	3.10089e-11	3.15562e-10
HMUS00984700.1.1	10678.4	0.492167	0.0741586	6.63669	3.20815e-11	3.26176e-10
HMUS00549500.1	1068.71	0.948563	0.143004	6.63313	3.28637e-11	3.33822e-10
HMUS00802600.1	5794.32	-1.00845	0.152086	-6.63075	3.33978e-11	3.38934e-10
HMUS00460300.1	2609.13	-0.643548	0.0970821	-6.62891	3.38186e-11	3.42888e-10
HMUS00298100.1.1	584.514	3.00314	0.453235	6.626	3.44901e-11	3.49375e-10
HMUS00712900.1	43519.8	0.536253	0.0810365	6.61742	3.65516e-11	3.69917e-10
HMUS00194800.1	59371.3	1.01194	0.152988	6.61452	3.72771e-11	3.76913e-10
HMUS00051200.1	7295.22	0.359278	0.0543183	6.6143	3.73311e-11	3.77112e-10
HMUS00522600.1	8553.8	1.26257	0.190952	6.61197	3.79239e-11	3.8275e-10
HMUS00516100.1	2687.7	0.457289	0.0692142	6.60686	3.92559e-11	3.95831e-10
HMUS00649600.1	4563.73	0.615662	0.093256	6.60186	4.06044e-11	4.09053e-10
HMUS00777500.1	1386.11	-0.656736	0.0995	-6.60036	4.10165e-11	4.12827e-10
HMUS00781600.1	1025.28	-0.802422	0.12158	-6.59993	4.11342e-11	4.13633e-10
HMUS01235100.1	180.77	2.99016	0.453205	6.59781	4.17289e-11	4.19231e-10
HMUS00593500.1	4967.57	0.418593	0.0634525	6.59694	4.19725e-11	4.21293e-10
HMUS00988200.1.1	2316.74	-0.721029	0.109321	-6.5955	4.23824e-11	4.25021e-10
HMUS00194600.1	568.326	1.15166	0.174635	6.59468	4.26177e-11	4.26991e-10
HMUS00070400.1	1048.77	1.10039	0.1669	6.59311	4.30711e-11	4.31142e-10
HMUS01162300.1	1866.2	-0.695791	0.105635	-6.58673	4.49632e-11	4.49564e-10
HMUS00767100.1	1384.84	-0.68043	0.103305	-6.58663	4.49932e-11	4.49564e-10
HMUS01155000.1	5337.7	0.476225	0.0723378	6.58335	4.59954e-11	4.59162e-10
HMUS01145100.1	9907.21	1.12308	0.170769	6.57659	4.81365e-11	4.801e-10
HMUS00204500.1	6606.67	0.752864	0.114596	6.56972	5.04111e-11	5.02332e-10
HMUS00300600.1	142.394	2.00756	0.305645	6.56829	5.08963e-11	5.06708e-10
HMUS00728800.1	1052.32	-0.776179	0.118179	-6.56781	5.10598e-11	5.07876e-10
HMUS00578900.1	960.119	-0.764088	0.116355	-6.56687	5.13837e-11	5.10637e-10
HMUS00976300.1	5993.01	0.531778	0.0810256	6.56309	5.27044e-11	5.23289e-10
HMUS01216100.1	4128.81	-0.847102	0.129123	-6.56045	5.36473e-11	5.32172e-10
HMUS00200100.1	1028.73	0.849548	0.129536	6.55837	5.44001e-11	5.39154e-10
HMUS00452700.1	4292.15	0.607877	0.0927014	6.55736	5.47684e-11	5.42315e-10
HMUS00403800.1	893.434	0.912862	0.139256	6.55526	5.55441e-11	5.49503e-10
HMUS01226100.1	2397.99	0.660108	0.100722	6.55374	5.61125e-11	5.54627e-10
HMUS00821300.1	1112.56	0.773044	0.11798	6.55233	5.66481e-11	5.59419e-10
HMUS01313600.1	212.444	1.34414	0.205165	6.5515	5.69634e-11	5.62029e-10
HMUS00670000.1	848.827	0.773641	0.118092	6.55117	5.70898e-11	5.62771e-10
HMUS00853200.1	3040.3	-0.591477	0.0903091	-6.54947	5.77407e-11	5.68679e-10
HMUS00444500.1	2080.92	0.524247	0.0800807	6.54648	5.89072e-11	5.79649e-10
HMUS00609200.1	882.966	0.913361	0.139574	6.54392	5.99288e-11	5.89175e-10
HMUS00365300.1	503.55	0.888447	0.135787	6.54294	6.03198e-11	5.9249e-10
HMUS01114500.1	686.238	0.778428	0.118995	6.54167	6.08346e-11	5.97014e-10
HMUS00622200.1.1	229.207	1.66762	0.255037	6.53873	6.20414e-11	6.08315e-10
HMUS00063000.1	441.612	1.09297	0.16727	6.53416	6.39668e-11	6.26635e-10
HMUS00838700.1	861.404	-0.767118	0.11751	-6.52812	6.66008e-11	6.51859e-10
HMUS00191200.1	990.869	0.708999	0.108673	6.52416	6.83852e-11	6.6873e-10
HMUS01023300.1	704.781	0.869129	0.133238	6.52314	6.88516e-11	6.72693e-10
HMUS00226900.1	1755.58	0.670656	0.10284	6.52136	6.96708e-11	6.80093e-10
HMUS00784200.1	6821.78	1.0136	0.155524	6.51729	7.15883e-11	6.98192e-10
HMUS00146700.1	258.336	1.53381	0.235422	6.51517	7.2609e-11	7.0752e-10
HMUS00648400.1	3258.55	0.532322	0.0817082	6.51491	7.27311e-11	7.08084e-10
HMUS00676100.1	2266.55	-0.697225	0.107212	-6.50327	7.85923e-11	7.6447e-10
HMUS00896900.1	2394.17	-0.474382	0.0729467	-6.50312	7.86704e-11	7.64554e-10
HMUS00292000.1	2443.64	-0.473565	0.0728286	-6.50245	7.90197e-11	7.67272e-10
HMUS01020400.1	267.005	1.02358	0.15744	6.50137	7.95893e-11	7.72121e-10
HMUS01089000.1	545.9	-1.16774	0.179707	-6.49803	8.13808e-11	7.88806e-10
HMUS00666600.1	5754.94	0.950401	0.14637	6.49314	8.40657e-11	8.14114e-10
HMUS01091100.1	1476.98	0.61981	0.0954962	6.49041	8.56015e-11	8.27726e-10
HMUS00664600.1	1687.86	0.611777	0.0942591	6.49038	8.56216e-11	8.27726e-10
HMUS00413400.1	1699.64	0.748423	0.115364	6.48752	8.72611e-11	8.42835e-10
HMUS00617000.1	260.459	-1.20748	0.186197	-6.48496	8.87555e-11	8.56518e-10
HMUS01215100.1	1011.95	0.610777	0.0942224	6.48229	9.03416e-11	8.7106e-10
HMUS00800700.1	1082.25	0.562246	0.0868592	6.47308	9.60282e-11	9.2508e-10
HMUS01235500.1	394.722	2.64369	0.408463	6.47231	9.6519e-11	9.28995e-10
HMUS00598200.1	5052.51	0.847871	0.131049	6.46988	9.80802e-11	9.43197e-10
HMUS00714200.1	916.792	0.828541	0.128218	6.46199	1.03334e-10	9.92852e-10
HMUS00462400.1	4154.25	-0.424083	0.0656407	-6.46068	1.04236e-10	1.00065e-09
HMUS01219900.1	2556.04	0.692743	0.107229	6.46044	1.04399e-10	1.00134e-09
HMUS00232700.1	125.493	1.76662	0.273515	6.45896	1.05423e-10	1.01028e-09
HMUS00653800.1	1530.45	0.635286	0.0984242	6.45458	1.08522e-10	1.03847e-09
HMUS01156800.1	2362.75	0.733277	0.113606	6.45453	1.08553e-10	1.03847e-09
HMUS00417200.1	1451.81	-0.527478	0.0817415	-6.453	1.09655e-10	1.0481e-09
HMUS01199700.1	876.237	-1.12407	0.174229	-6.45167	1.10622e-10	1.05643e-09
HMUS00293700.1	1107.43	0.722489	0.11203	6.44904	1.12558e-10	1.07399e-09
HMUS00902900.1	2290.23	-0.922534	0.143061	-6.44855	1.12926e-10	1.07657e-09
HMUS00584200.1	667.91	-1.10755	0.171784	-6.44732	1.13846e-10	1.08439e-09
HMUS01148500.1	2867.63	0.887071	0.137615	6.44601	1.1483e-10	1.09282e-09
HMUS01229100.1	1958.86	0.996776	0.154648	6.44546	1.15247e-10	1.09584e-09
HMUS00934300.1	3976.62	-1.40774	0.218413	-6.44533	1.15351e-10	1.09588e-09
HMUS01089400.1	5158.69	0.561227	0.0870918	6.44408	1.16303e-10	1.10398e-09
HMUS00108100.1	3618.59	-1.00201	0.15555	-6.44176	1.18096e-10	1.12003e-09
HMUS00357400.1	241.938	1.09443	0.16991	6.44121	1.18527e-10	1.12315e-09
HMUS00654500.1.1	2509.07	0.560761	0.0871168	6.43688	1.21952e-10	1.15461e-09
HMUS01268800.1	5407.09	-1.38615	0.215411	-6.43494	1.23523e-10	1.16848e-09
HMUS01112400.1	286.542	-1.32249	0.205545	-6.43405	1.24252e-10	1.17436e-09
HMUS00774200.1	3204.04	0.590402	0.0917969	6.43162	1.26255e-10	1.19227e-09
HMUS01218700.1	16283.8	0.501176	0.07797	6.4278	1.29462e-10	1.22151e-09
HMUS00202400.1	4856.75	-0.606526	0.0944522	-6.42151	1.34931e-10	1.27202e-09
HMUS00686000.1	5419.6	0.477528	0.0743806	6.42007	1.36214e-10	1.28302e-09
HMUS00645700.1	1467.36	0.564704	0.088017	6.41585	1.40036e-10	1.31732e-09
HMUS00873400.1	1543.52	0.562299	0.0876429	6.41579	1.40094e-10	1.31732e-09
HMUS00952900.1	1079.18	-0.727774	0.113697	-6.40098	1.54387e-10	1.45048e-09
HMUS01004200.1	287.481	-1.53723	0.240228	-6.39903	1.56365e-10	1.4678e-09
HMUS00265600.1	4591.62	1.42681	0.222992	6.39849	1.56923e-10	1.47179e-09
HMUS01008000.1	7582.63	-0.581561	0.0909027	-6.39762	1.57818e-10	1.47892e-09
HMUS01253200.1	1102.71	0.629065	0.0983333	6.39727	1.58178e-10	1.48042e-09
HMUS00830500.1	1348.81	0.709749	0.110947	6.39721	1.58247e-10	1.48042e-09
HMUS01159900.1	4254.91	1.00028	0.156455	6.39339	1.62242e-10	1.51651e-09
HMUS00648800.1	2013.6	0.496211	0.0776356	6.39154	1.64224e-10	1.53373e-09
HMUS00042400.1	2503.8	1.0579	0.165677	6.38533	1.7103e-10	1.59594e-09
HMUS00475000.1	2494.29	1.00327	0.157211	6.38168	1.75151e-10	1.63302e-09
HMUS00153200.1	11968.3	1.18079	0.185072	6.38015	1.76915e-10	1.64806e-09
HMUS01081100.1	1807.97	-1.45989	0.228835	-6.37964	1.77499e-10	1.65211e-09
HMUS01136800.1	1633.75	0.62659	0.0982501	6.3775	1.79997e-10	1.67394e-09
HMUS00097700.1	1403.94	0.573029	0.0898558	6.37721	1.80347e-10	1.67578e-09
HMUS01286100.1	466.615	1.86895	0.293201	6.37428	1.83826e-10	1.70667e-09
HMUS01132900.1	495.211	1.06154	0.166636	6.3704	1.8854e-10	1.74895e-09
HMUS01066200.1	1550.57	0.713647	0.11203	6.37012	1.88884e-10	1.75067e-09
HMUS00921100.1	1058.21	0.6293	0.0988072	6.36897	1.90297e-10	1.76228e-09
HMUS00194200.1	1448.85	1.08096	0.169836	6.36473	1.95636e-10	1.81021e-09
HMUS00103000.1	3206.45	-0.67018	0.105334	-6.36243	1.98593e-10	1.83602e-09
HMUS00243400.1	879.121	0.951915	0.149624	6.36203	1.99099e-10	1.83916e-09
HMUS00304400.1	1762.99	0.672885	0.105937	6.35174	2.12896e-10	1.96496e-09
HMUS01268000.1	561.363	-0.906726	0.14285	-6.3474	2.18979e-10	2.01941e-09
HMUS00785400.1	2184.42	0.810928	0.127778	6.3464	2.20411e-10	2.03092e-09
HMUS00444000.1	753.206	0.996398	0.15704	6.34488	2.22598e-10	2.04935e-09
HMUS00881200.1	639.597	2.1817	0.343868	6.34459	2.23012e-10	2.05145e-09
HMUS00385700.1	843.005	-0.781192	0.123163	-6.34275	2.25703e-10	2.07447e-09
HMUS00518800.1	1430.14	0.595448	0.0939119	6.3405	2.29024e-10	2.10265e-09
HMUS00873800.1	1891.06	1.13547	0.179085	6.34041	2.29151e-10	2.10265e-09
HMUS00594700.1	1723.09	-0.976914	0.154199	-6.33539	2.3674e-10	2.17048e-09
HMUS00291100.1	2245.63	0.636119	0.100443	6.3331	2.40283e-10	2.20113e-09
HMUS00446400.1	2874.89	0.456021	0.0720171	6.33212	2.41813e-10	2.2133e-09
HMUS00817100.1	1856.79	-0.616892	0.0974357	-6.33127	2.43146e-10	2.22365e-09
HMUS00360600.1	3953.73	0.513607	0.081128	6.33082	2.43863e-10	2.22836e-09
HMUS01271000.1	1256.63	-0.565274	0.0893062	-6.32961	2.45782e-10	2.24403e-09
HMUS00162800.1	1780.24	0.532071	0.084078	6.32831	2.47867e-10	2.2612e-09
HMUS01113600.1	485.489	1.39728	0.221067	6.32061	2.60538e-10	2.37482e-09
HMUS00742400.1	6067.23	-0.499903	0.0791182	-6.31843	2.64226e-10	2.40644e-09
HMUS00610700.1	2552.45	-0.46175	0.0730868	-6.31784	2.65243e-10	2.41371e-09
HMUS00569500.1	816.946	0.782153	0.123825	6.31661	2.67358e-10	2.43095e-09
HMUS01309100.1	482.548	1.03743	0.16452	6.30582	2.86681e-10	2.60449e-09
HMUS00015300.1	1236.37	-0.542103	0.0859819	-6.30485	2.88465e-10	2.61854e-09
HMUS00482600.1	9311.96	0.440565	0.0699099	6.30189	2.94037e-10	2.66692e-09
HMUS00795500.1	852.179	-1.46732	0.23292	-6.29967	2.98284e-10	2.70322e-09
HMUS00128200.1.1	258.861	-1.36991	0.217475	-6.29917	2.99247e-10	2.70971e-09
HMUS00647500.1	2796.53	1.00586	0.159823	6.29358	3.10229e-10	2.80685e-09
HMUS00396200.1	818.151	0.596808	0.0948484	6.29223	3.12941e-10	2.82906e-09
HMUS01135800.1.1	609.022	0.848275	0.134818	6.29199	3.13418e-10	2.83105e-09
HMUS00742000.1	822.847	-1.27256	0.202418	-6.28682	3.24043e-10	2.92462e-09
HMUS00617100.1	8371.35	0.416796	0.0663038	6.28615	3.25428e-10	2.93472e-09
HMUS00607400.1	1701.66	-1.13234	0.180145	-6.28569	3.26405e-10	2.94111e-09
HMUS00808400.1	3402.75	-0.84503	0.134443	-6.28541	3.26982e-10	2.94391e-09
HMUS01010700.1	648.137	0.699326	0.111293	6.28366	3.30687e-10	2.97483e-09
HMUS00676400.1	1391.63	-0.631038	0.100445	-6.28242	3.33343e-10	2.99628e-09
HMUS00325900.1	3659.4	0.453079	0.0721421	6.28036	3.37783e-10	3.03371e-09
HMUS00328200.1	3123.92	-0.801923	0.127709	-6.2793	3.40111e-10	3.05092e-09
HMUS00236400.1	3283.51	0.458985	0.0730958	6.27923	3.40253e-10	3.05092e-09
HMUS00767700.1	11095.1	0.688146	0.109598	6.27883	3.41136e-10	3.05634e-09
HMUS00849300.1	510.668	0.801174	0.127604	6.27859	3.41662e-10	3.05857e-09
HMUS01051100.1	1230.66	0.716494	0.114123	6.27825	3.42414e-10	3.06281e-09
HMUS00341800.1	445.335	0.988684	0.15783	6.26425	3.7462e-10	3.34817e-09
HMUS00643700.1	376.396	0.955299	0.152506	6.26399	3.75253e-10	3.3511e-09
HMUS00576800.1	1398.23	0.844623	0.134869	6.26254	3.78754e-10	3.37963e-09
HMUS00854600.1	1641.9	0.514809	0.082225	6.26097	3.82583e-10	3.41103e-09
HMUS00580000.1	5793.91	0.512774	0.081948	6.25731	3.91682e-10	3.48932e-09
HMUS00049900.1	938.633	-1.13001	0.180674	-6.25442	3.98987e-10	3.55153e-09
HMUS01125900.1	1027.41	-0.658475	0.105289	-6.25396	4.00176e-10	3.55924e-09
HMUS00860600.1	517.658	0.967263	0.15473	6.2513	4.07042e-10	3.61739e-09
HMUS01212400.1	921.082	0.706889	0.11309	6.25067	4.08708e-10	3.62849e-09
HMUS01049100.1	1004.38	-0.69593	0.111339	-6.25057	4.0895e-10	3.62849e-09
HMUS00058500.1	2273.59	1.20771	0.193346	6.24634	4.20185e-10	3.72517e-09
HMUS00588000.1	183.501	-1.48549	0.237965	-6.24246	4.3073e-10	3.81558e-09
HMUS01026500.1	2043.51	-1.14423	0.183306	-6.24218	4.31525e-10	3.81955e-09
HMUS00618500.1	4138.23	1.37527	0.220426	6.23915	4.39943e-10	3.89094e-09
HMUS00919300.1	1169.51	0.716359	0.114828	6.23856	4.41619e-10	3.90262e-09
HMUS00465900.1	367.29	0.852511	0.136705	6.23613	4.48538e-10	3.96059e-09
HMUS00156700.1.1	3838.64	0.5712	0.0916203	6.23442	4.53451e-10	3.99841e-09
HMUS01324600.1	5586.69	-0.824108	0.132187	-6.23439	4.53548e-10	3.99841e-09
HMUS01225500.1	5896.3	-0.546956	0.0877538	-6.23284	4.58058e-10	4.03494e-09
HMUS01124900.1	733.402	-0.617512	0.0991386	-6.22878	4.70078e-10	4.13751e-09
HMUS00078100.1	1365.98	0.94124	0.151235	6.22367	4.85654e-10	4.2712e-09
HMUS00367100.1	1031.59	1.00557	0.161595	6.22273	4.88566e-10	4.29338e-09
HMUS00268300.1	6353.85	0.400172	0.0643536	6.21833	5.02482e-10	4.41215e-09
HMUS00704000.1	2183.82	-1.09743	0.176602	-6.21419	5.15914e-10	4.52491e-09
HMUS01015300.1	3032.91	0.448283	0.0721395	6.21412	5.16146e-10	4.52491e-09
HMUS01048400.1	675.758	-0.780788	0.125673	-6.21285	5.20323e-10	4.5579e-09
HMUS00299700.1	811.545	1.78217	0.287069	6.20817	5.36045e-10	4.69188e-09
HMUS00063600.1	688.376	1.27459	0.205371	6.20628	5.42521e-10	4.7448e-09
HMUS00441400.1	1515.67	-0.845642	0.136267	-6.20576	5.44332e-10	4.75686e-09
HMUS01153500.1	991.045	0.650385	0.104838	6.20374	5.51363e-10	4.81448e-09
HMUS00549000.1	255.322	1.27798	0.206073	6.20158	5.59009e-10	4.87737e-09
HMUS00441000.1	1158.99	-0.59557	0.0960686	-6.19943	5.66691e-10	4.94049e-09
HMUS00375900.1	47.2241	3.45466	0.558208	6.18884	6.0607e-10	5.27962e-09
HMUS00479100.1	731.046	0.693716	0.112118	6.18736	6.11783e-10	5.32517e-09
HMUS00918700.1	11331.5	0.495082	0.0800331	6.18597	6.17216e-10	5.36822e-09
HMUS00224400.1	216.137	1.43848	0.232587	6.18469	6.22255e-10	5.40777e-09
HMUS00883400.1	1631.96	0.709891	0.114808	6.18332	6.2768e-10	5.45062e-09
HMUS00471300.1	660.73	-0.738531	0.119506	-6.17985	6.41622e-10	5.5673e-09
HMUS00603100.1	4605.97	0.510172	0.0825797	6.17794	6.49421e-10	5.63053e-09
HMUS00737000.1	368.723	0.851325	0.137834	6.17645	6.55592e-10	5.67956e-09
HMUS01311500.1	861.967	0.865401	0.140189	6.17309	6.69688e-10	5.79712e-09
HMUS00828200.1.1	2176.44	0.651059	0.105515	6.17028	6.81696e-10	5.89643e-09
HMUS00393000.1	3195.45	0.594294	0.096325	6.16968	6.84302e-10	5.91433e-09
HMUS01312900.1	3515.49	-0.601169	0.097459	-6.16844	6.89689e-10	5.95621e-09
HMUS01202100.1	1178.76	0.63183	0.102467	6.16615	6.99713e-10	6.03804e-09
HMUS01067000.1	436.212	0.746195	0.121043	6.16469	7.06204e-10	6.08928e-09
HMUS01287000.1	98.6623	1.87372	0.304048	6.16258	7.15704e-10	6.16637e-09
HMUS00674400.1	8744.89	-0.600225	0.0974127	-6.16167	7.1982e-10	6.19698e-09
HMUS00617600.1	3490.61	0.550769	0.0894128	6.15984	7.28177e-10	6.26403e-09
HMUS00421200.1	1024.06	-0.668025	0.108634	-6.14931	7.78201e-10	6.68913e-09
HMUS00987500.1	6411.05	0.527751	0.0858271	6.149	7.79745e-10	6.69717e-09
HMUS00270700.1	14326.3	0.450889	0.0733509	6.14701	7.89555e-10	6.77614e-09
HMUS01261800.1	363.93	2.18336	0.35523	6.14632	7.92989e-10	6.80031e-09
HMUS00356900.1	2007.16	0.58256	0.0948266	6.14342	8.07634e-10	6.92051e-09
HMUS00422500.1	127.102	2.06905	0.336816	6.14296	8.09976e-10	6.93518e-09
HMUS00511500.1	656.934	0.765756	0.124692	6.14117	8.19167e-10	7.00843e-09
HMUS01331000.1	690.032	0.936077	0.152432	6.14093	8.20387e-10	7.01342e-09
HMUS00995000.1	2847.38	-0.58384	0.0951341	-6.13702	8.40823e-10	7.18255e-09
HMUS00646300.1	1014.9	-0.691334	0.112745	-6.13183	8.68762e-10	7.41546e-09
HMUS00814800.1	1122.56	-0.882853	0.143983	-6.13163	8.69822e-10	7.41875e-09
HMUS01081800.1	1325.65	-1.06229	0.173422	-6.12547	9.04163e-10	7.70008e-09
HMUS00942200.1	1384.25	0.553288	0.0903259	6.12546	9.04205e-10	7.70008e-09
HMUS00778500.1	2785.13	-0.460546	0.0751927	-6.12489	9.07487e-10	7.72206e-09
HMUS00736000.1	1698.12	-0.74779	0.122098	-6.1245	9.09664e-10	7.7346e-09
HMUS00757000.1	2164.55	0.556159	0.0908792	6.11976	9.37165e-10	7.96229e-09
HMUS00961500.1	3306.73	-0.547631	0.0895672	-6.11419	9.70488e-10	8.23904e-09
HMUS00742700.1	401.769	0.759556	0.124244	6.11344	9.75076e-10	8.27162e-09
HMUS00622400.1.1	181.969	1.52906	0.250221	6.11085	9.91e-10	8.40023e-09
HMUS00256600.1	2059.11	0.618567	0.101237	6.11008	9.95821e-10	8.4346e-09
HMUS00548500.1	960.401	-0.729875	0.119466	-6.10946	9.99676e-10	8.46075e-09
HMUS00328600.1	429.524	-1.01243	0.166018	-6.09831	1.07199e-09	9.06581e-09
HMUS00458400.1	4929.61	1.00478	0.164793	6.09721	1.07937e-09	9.12024e-09
HMUS01222600.1	256.555	1.61634	0.2651	6.0971	1.08008e-09	9.12024e-09
HMUS01063200.1	4826.35	0.505073	0.0828842	6.09372	1.10315e-09	9.30791e-09
HMUS00341100.1	4204.23	0.379958	0.0623586	6.09311	1.10735e-09	9.33612e-09
HMUS00073400.1	1215.41	-0.506068	0.0830858	-6.09092	1.12267e-09	9.45808e-09
HMUS00828600.1	39572.3	0.922952	0.151584	6.08873	1.13813e-09	9.58097e-09
HMUS00900600.1	1449.86	1.32513	0.217753	6.08546	1.16155e-09	9.77065e-09
HMUS00707400.1	867.483	-0.773666	0.127169	-6.08375	1.17406e-09	9.86839e-09
HMUS00798200.1	1546.8	1.43611	0.23617	6.08083	1.19563e-09	1.0042e-08
HMUS00793800.1	1119.22	0.623361	0.102539	6.07927	1.20733e-09	1.01325e-08
HMUS00899200.1	17603.7	-1.17802	0.193926	-6.07459	1.24301e-09	1.04241e-08
HMUS00689000.1	1714.83	-0.525607	0.0866347	-6.06693	1.30381e-09	1.09256e-08
HMUS01213000.1	1665.37	-0.529294	0.0872609	-6.06565	1.3142e-09	1.10043e-08
HMUS00805400.1	4222.69	0.606867	0.100098	6.06275	1.33812e-09	1.11961e-08
HMUS00443200.1	780.715	0.723816	0.119465	6.05881	1.37133e-09	1.14652e-08
HMUS00970700.1.1	3706.21	0.506881	0.0836675	6.05828	1.37581e-09	1.14939e-08
HMUS00733800.1	2306.41	-0.837331	0.138289	-6.05494	1.40471e-09	1.17265e-08
HMUS00939300.1	1587.69	-0.695629	0.114894	-6.05451	1.4085e-09	1.17492e-08
HMUS00367900.1	1080.56	0.595096	0.0984445	6.04499	1.49423e-09	1.24549e-08
HMUS00704200.1	499.436	1.07376	0.177634	6.04481	1.49585e-09	1.2459e-08
HMUS00290400.1	1262.19	-0.607735	0.100541	-6.04465	1.49733e-09	1.24619e-08
HMUS00710200.1.1	853.965	-1.21724	0.201485	-6.04134	1.52835e-09	1.27062e-08
HMUS00913700.1	1700.47	0.615079	0.101813	6.04128	1.52899e-09	1.27062e-08
HMUS00678900.1	5840.18	-0.543935	0.0900721	-6.03889	1.55179e-09	1.2886e-08
HMUS00327900.1	1855.01	0.840183	0.139138	6.03849	1.5556e-09	1.29047e-08
HMUS01207200.1	643.755	0.760634	0.125966	6.03841	1.55639e-09	1.29047e-08
HMUS01256700.1	1733.73	-0.70519	0.116917	-6.03155	1.62391e-09	1.34544e-08
HMUS01274300.1	1001.8	0.577535	0.0958102	6.0279	1.66101e-09	1.37514e-08
HMUS00908500.1	2247.98	-0.844932	0.140187	-6.02717	1.66856e-09	1.38035e-08
HMUS00844300.1	1271.83	0.794578	0.131854	6.02617	1.67889e-09	1.38785e-08
HMUS00803100.1	725.951	0.950483	0.157795	6.02353	1.70659e-09	1.40969e-08
HMUS01105100.1	4064.04	-0.9579	0.159112	-6.02027	1.74124e-09	1.43724e-08
HMUS00680300.1	639.95	-0.753516	0.125217	-6.0177	1.76909e-09	1.45914e-08
HMUS00624200.1	10312.4	-0.985925	0.164212	-6.00396	1.9256e-09	1.58703e-08
HMUS00805100.1.1	2896.42	-0.905816	0.150884	-6.0034	1.93222e-09	1.5913e-08
HMUS00570400.1	4819.32	0.485983	0.0809541	6.00319	1.93481e-09	1.59225e-08
HMUS00367000.1	3639.93	0.619256	0.103178	6.00183	1.95109e-09	1.60444e-08
HMUS01030900.1	907.829	-0.75824	0.126392	-5.9991	1.98416e-09	1.63042e-08
HMUS00480800.1	842.328	0.987688	0.164683	5.9975	2.00383e-09	1.64536e-08
HMUS01326600.1	28497.1	-0.618116	0.103145	-5.99267	2.06426e-09	1.69248e-08
HMUS00626500.1	2679.71	0.575535	0.0960398	5.99266	2.0643e-09	1.69248e-08
HMUS00513100.1	2031	0.48716	0.0813435	5.98892	2.11239e-09	1.73062e-08
HMUS00461100.1.1	2111.99	0.54432	0.0909327	5.98597	2.151e-09	1.76095e-08
HMUS00737200.1	5362.32	0.485555	0.0811235	5.98538	2.15886e-09	1.76606e-08
HMUS00798500.1	557.532	0.826064	0.138053	5.98368	2.18154e-09	1.78287e-08
HMUS00778100.1	957.715	-1.0161	0.169814	-5.9836	2.18264e-09	1.78287e-08
HMUS00726600.1	3498.39	0.712685	0.119156	5.9811	2.21637e-09	1.80908e-08
HMUS00242100.1	2901.87	-0.607467	0.101567	-5.98093	2.21868e-09	1.80962e-08
HMUS00369800.1	2494.91	0.554264	0.0926831	5.98021	2.22853e-09	1.81631e-08
HMUS00822600.1	658.035	0.676552	0.113239	5.97454	2.30743e-09	1.87923e-08
HMUS00806500.1	1021.04	0.518803	0.0868832	5.97127	2.35411e-09	1.91583e-08
HMUS00654600.1	1025.32	0.693241	0.116135	5.96928	2.38303e-09	1.93793e-08
HMUS01106700.1	715.999	1.01347	0.169863	5.96641	2.42534e-09	1.97088e-08
HMUS00267000.1.1	2126.64	-0.547163	0.0917571	-5.96316	2.47399e-09	2.00893e-08
HMUS00031300.1	673.202	0.806051	0.135178	5.96291	2.47788e-09	2.0106e-08
HMUS00233100.1	481.46	1.82436	0.306208	5.9579	2.55494e-09	2.07161e-08
HMUS00402000.1	645.488	0.587753	0.0986543	5.9577	2.55813e-09	2.07267e-08
HMUS00549100.1.1	183.239	1.07394	0.180316	5.95586	2.58704e-09	2.09455e-08
HMUS00988300.1	1759.79	0.577961	0.0970441	5.95565	2.59033e-09	2.09567e-08
HMUS00847000.1	1671.54	0.638659	0.107291	5.95259	2.6393e-09	2.13372e-08
HMUS00158500.1	1957.86	-1.30095	0.21869	-5.94886	2.7001e-09	2.18128e-08
HMUS01025700.1	589.179	0.973904	0.163729	5.94825	2.71021e-09	2.18784e-08
HMUS01323700.1	1465.79	-0.518155	0.0871222	-5.94745	2.72359e-09	2.19562e-08
HMUS00986700.1	1390.31	0.798798	0.13431	5.94743	2.72384e-09	2.19562e-08
HMUS00902400.1	3290.14	-0.556595	0.093754	-5.93676	2.90709e-09	2.34162e-08
HMUS00817800.1	166.283	1.44847	0.243999	5.93637	2.91409e-09	2.34554e-08
HMUS00994600.1.1	5365.17	0.668739	0.112753	5.93103	3.01037e-09	2.42127e-08
HMUS00549300.1	172.45	1.32525	0.223692	5.92446	3.1333e-09	2.51831e-08
HMUS01072300.1	1432.46	0.594575	0.100377	5.92339	3.15367e-09	2.53283e-08
HMUS00750200.1	2181.31	-0.621614	0.105005	-5.91982	3.22286e-09	2.58651e-08
HMUS00664100.1	2657.99	-0.423045	0.071485	-5.91796	3.25954e-09	2.61405e-08
HMUS00104200.1	3308.73	0.53779	0.0909001	5.91628	3.29314e-09	2.63907e-08
HMUS00482100.1	847.799	0.583851	0.0986881	5.91613	3.2961e-09	2.6395e-08
HMUS00475700.1	3987.28	0.627425	0.106055	5.91601	3.29847e-09	2.6395e-08
HMUS00702100.1	626.838	0.9132	0.154369	5.91569	3.30491e-09	2.64273e-08
HMUS00815700.1	841.025	0.71424	0.120791	5.91301	3.35915e-09	2.68415e-08
HMUS00760600.1	3812.27	0.486251	0.0823375	5.90558	3.51404e-09	2.80588e-08
HMUS00451900.1	1416.02	0.60839	0.103047	5.90399	3.54803e-09	2.83097e-08
HMUS00187000.1	10292	0.521453	0.0883375	5.90297	3.57023e-09	2.84662e-08
HMUS00156900.1.1	365.199	0.766897	0.129931	5.90236	3.58335e-09	2.85501e-08
HMUS00929300.1	3416.5	-0.40034	0.0678569	-5.89977	3.64001e-09	2.89806e-08
HMUS01099500.1.1	905.959	0.843656	0.143028	5.89852	3.66771e-09	2.918e-08
HMUS00255600.1	216.06	1.00989	0.171297	5.89552	3.73497e-09	2.96937e-08
HMUS00458900.1	2110.41	1.0701	0.181542	5.8945	3.75814e-09	2.98563e-08
HMUS00915900.1	274.455	1.65654	0.281304	5.88878	3.8905e-09	3.08856e-08
HMUS00182500.1	1521.13	0.731749	0.124291	5.88736	3.92404e-09	3.11294e-08
HMUS01009200.1	1039.39	0.654134	0.111202	5.88241	4.04335e-09	3.20528e-08
HMUS00963100.1	1698.45	-0.616854	0.104884	-5.88129	4.07088e-09	3.22478e-08
HMUS00258700.1.1	1615.05	-0.805857	0.137093	-5.87819	4.14766e-09	3.28324e-08
HMUS00113900.1	2713.38	-0.551866	0.0938999	-5.87718	4.17323e-09	3.30111e-08
HMUS00389700.1	3391.23	0.597277	0.101661	5.87516	4.22439e-09	3.33918e-08
HMUS01343500.1	642.776	-1.51445	0.257803	-5.87444	4.24284e-09	3.35136e-08
HMUS00789600.1	4101.02	0.486949	0.0829397	5.87112	4.3287e-09	3.41673e-08
HMUS01281300.1.1	2211.58	0.956764	0.162972	5.87073	4.33886e-09	3.42229e-08
HMUS00354300.1	7069.52	0.648022	0.110477	5.8657	4.47241e-09	3.52511e-08
HMUS00050400.1	2504.59	-0.778367	0.132716	-5.86491	4.49364e-09	3.5393e-08
HMUS00684300.1	3659.09	0.353874	0.0603562	5.8631	4.54315e-09	3.57574e-08
HMUS00880100.1	1270.65	-0.684738	0.116804	-5.86229	4.56515e-09	3.59049e-08
HMUS00979300.1	686.168	0.845182	0.144317	5.85641	4.72975e-09	3.71729e-08
HMUS00241900.1	767.943	-0.773545	0.132121	-5.85481	4.77567e-09	3.7507e-08
HMUS01299500.1	2053.44	-0.478847	0.0817899	-5.8546	4.78167e-09	3.75274e-08
HMUS01098000.1	776.738	-0.648229	0.110762	-5.85248	4.84307e-09	3.79822e-08
HMUS01011300.1	2563.72	0.495561	0.0847184	5.84951	4.93034e-09	3.86391e-08
HMUS00957600.1	1432.89	0.578179	0.0989232	5.84472	5.0741e-09	3.97375e-08
HMUS00515000.1	893.446	-1.00071	0.171265	-5.84303	5.12585e-09	4.01142e-08
HMUS00725300.1	617.932	0.650924	0.111422	5.84197	5.15861e-09	4.03419e-08
HMUS00017000.1	540.896	0.699663	0.119872	5.83674	5.32328e-09	4.16002e-08
HMUS01139600.1	7582.68	0.760124	0.130312	5.83309	5.44087e-09	4.24889e-08
HMUS01287400.1.1	382.027	1.07334	0.184025	5.83256	5.45841e-09	4.25957e-08
HMUS01030500.1	412.59	1.11349	0.190931	5.83189	5.48028e-09	4.27361e-08
HMUS00522100.1	1111.46	-0.725646	0.124431	-5.83172	5.48585e-09	4.27492e-08
HMUS00233300.1	1381.04	-0.684059	0.11732	-5.83072	5.51871e-09	4.29749e-08
HMUS00637700.1	1433.28	0.709456	0.121696	5.82972	5.55196e-09	4.32033e-08
HMUS00682700.1	736.265	-1.02746	0.176264	-5.8291	5.5726e-09	4.33332e-08
HMUS00439400.1	2741.64	-1.32299	0.227045	-5.82699	5.64372e-09	4.38553e-08
HMUS01018300.1	398.248	-0.752361	0.129145	-5.82571	5.68706e-09	4.41609e-08
HMUS01119100.1	72.6746	-2.34777	0.403231	-5.8224	5.80077e-09	4.49934e-08
HMUS00185600.1	592.524	0.772344	0.132651	5.82235	5.80244e-09	4.49934e-08
HMUS00817200.1	7309.93	1.54225	0.265005	5.8197	5.8952e-09	4.56805e-08
HMUS01337600.1	692.405	0.80537	0.138416	5.81849	5.93805e-09	4.59802e-08
HMUS00396800.1	1655.21	0.791454	0.136041	5.81776	5.96409e-09	4.61494e-08
HMUS00950000.1	1126.45	-0.526651	0.090538	-5.8169	5.99475e-09	4.63264e-08
HMUS00042600.1	1175.98	0.633964	0.108987	5.81689	5.99538e-09	4.63264e-08
HMUS01032700.1.1	4651.09	0.574551	0.0987932	5.8157	6.03815e-09	4.66242e-08
HMUS01200700.1	425.533	-1.11765	0.192195	-5.8152	6.05597e-09	4.6729e-08
HMUS00342800.1	222.304	-1.6162	0.277979	-5.81411	6.09559e-09	4.70017e-08
HMUS00189900.1	4852.24	0.546808	0.0940654	5.81307	6.13383e-09	4.72635e-08
HMUS01296200.1	560.892	1.20002	0.206466	5.81218	6.16661e-09	4.74829e-08
HMUS00261200.1.1	1816.04	0.556268	0.0957214	5.81133	6.19794e-09	4.76908e-08
HMUS01183600.1	261.6	1.5888	0.273543	5.80821	6.31445e-09	4.85533e-08
HMUS00026500.1	1619.52	1.19923	0.206488	5.80773	6.33249e-09	4.86581e-08
HMUS00835200.1	3598.86	0.665197	0.114648	5.80206	6.55048e-09	5.0298e-08
HMUS00870200.1	2313.84	0.416231	0.0718179	5.79564	6.80603e-09	5.22238e-08
HMUS00850200.1	1816.73	0.545673	0.0941578	5.7953	6.81979e-09	5.22838e-08
HMUS00576300.1.1	8745.93	0.64825	0.111859	5.79522	6.82334e-09	5.22838e-08
HMUS00645200.1	1075.86	0.700422	0.120881	5.79431	6.86014e-09	5.25292e-08
HMUS01072900.1	2909.75	-0.544178	0.0939211	-5.79399	6.87316e-09	5.25923e-08
HMUS00166400.1	284.451	-0.964793	0.16662	-5.79037	7.02327e-09	5.37036e-08
HMUS00835600.1	745.096	0.765621	0.132247	5.78933	7.06677e-09	5.39988e-08
HMUS00388100.1	2375.78	0.488703	0.0844526	5.78671	7.17788e-09	5.48097e-08
HMUS00442800.1.1	356.127	-0.936792	0.161926	-5.78532	7.23724e-09	5.52247e-08
HMUS00658400.1	2028.35	0.543506	0.0939694	5.78386	7.30054e-09	5.56692e-08
HMUS00705100.1	1277.43	-1.24989	0.216272	-5.77927	7.50275e-09	5.71715e-08
HMUS00046800.1	3447.64	0.575801	0.0996455	5.7785	7.53694e-09	5.73922e-08
HMUS00704500.1	1761.11	-0.574143	0.0993901	-5.77666	7.61976e-09	5.79828e-08
HMUS00173000.1	247.811	2.35573	0.407823	5.77636	7.63354e-09	5.80476e-08
HMUS00922000.1	2615.47	0.451481	0.078172	5.77548	7.67339e-09	5.83103e-08
HMUS01086600.1	1477.65	-0.666129	0.115431	-5.77081	7.88933e-09	5.99099e-08
HMUS00196900.1	2380.16	0.921603	0.159712	5.77039	7.90883e-09	6.00167e-08
HMUS01013600.1	7060.06	0.628074	0.108846	5.77027	7.91431e-09	6.00168e-08
HMUS00806700.1	2260.21	0.895847	0.155357	5.76638	8.09925e-09	6.1377e-08
HMUS01149000.1	8807.21	-0.509347	0.088376	-5.7634	8.24344e-09	6.24268e-08
HMUS00511200.1	533.022	0.710231	0.123364	5.7572	8.55226e-09	6.47209e-08
HMUS01272000.1	3213.78	0.522483	0.0907614	5.75667	8.57918e-09	6.48801e-08
HMUS00252800.1	563.612	0.8105	0.140885	5.75292	8.77145e-09	6.62886e-08
HMUS01324100.1	10098.3	0.546518	0.0950184	5.7517	8.83502e-09	6.67232e-08
HMUS00010100.1	1374.63	0.909767	0.158264	5.74843	9.00774e-09	6.7981e-08
HMUS00690100.1	737.128	1.26329	0.219835	5.74654	9.10875e-09	6.86962e-08
HMUS00295300.1	658.286	0.772203	0.134381	5.74637	9.11775e-09	6.8717e-08
HMUS01225000.1	2986.44	0.554413	0.0965094	5.74465	9.2109e-09	6.93715e-08
HMUS01048300.1.1	680.282	-0.69843	0.12159	-5.74414	9.23897e-09	6.95354e-08
HMUS00025900.1.1	3530.1	0.432611	0.0753442	5.7418	9.36771e-09	7.04562e-08
HMUS00689100.1	2896.93	0.510537	0.0889421	5.74011	9.46168e-09	7.11144e-08
HMUS01274400.1	2268.74	0.65851	0.114753	5.73848	9.55277e-09	7.175e-08
HMUS00062700.1	760.493	1.15216	0.200816	5.73738	9.61508e-09	7.21688e-08
HMUS00892300.1.1	525.03	1.41641	0.247194	5.72995	1.00458e-08	7.53501e-08
HMUS00441700.1	746.183	0.897124	0.15658	5.72949	1.00734e-08	7.55059e-08
HMUS00049800.1	1341.21	0.753946	0.131636	5.72749	1.01927e-08	7.63479e-08
HMUS01253800.1	1620.75	0.468067	0.0817722	5.72404	1.04022e-08	7.78642e-08
HMUS00818800.1	9159.4	-0.700927	0.122475	-5.72305	1.04631e-08	7.82669e-08
HMUS00113100.1	518.159	0.828683	0.14481	5.72257	1.04926e-08	7.84344e-08
HMUS00069000.1	548.826	-1.15657	0.202122	-5.72217	1.05169e-08	7.85629e-08
HMUS00724900.1	6325.71	0.558356	0.0976011	5.72079	1.06028e-08	7.91507e-08
HMUS00821100.1	2851.95	0.822331	0.143751	5.72052	1.06196e-08	7.92228e-08
HMUS01028500.1	859.841	-0.56316	0.098659	-5.70814	1.14215e-08	8.5147e-08
HMUS00656700.1	2748.59	0.469288	0.0822198	5.70772	1.14498e-08	8.53002e-08
HMUS00987900.1	10970.3	0.324625	0.0568942	5.70576	1.15822e-08	8.62282e-08
HMUS00279500.1	277.395	0.91759	0.160848	5.70469	1.16558e-08	8.67173e-08
HMUS01168100.1	1257.9	-0.701003	0.122941	-5.70194	1.18454e-08	8.80687e-08
HMUS00105000.1	1471.47	0.689118	0.120868	5.70141	1.18821e-08	8.82821e-08
HMUS00885800.1	1652.51	1.16537	0.20453	5.69781	1.21356e-08	9.01045e-08
HMUS00723800.1	1133.94	-0.687567	0.120676	-5.69762	1.21494e-08	9.0146e-08
HMUS01019500.1	2888.08	0.490235	0.0860693	5.69581	1.22787e-08	9.10441e-08
HMUS01017700.1	948.88	-0.605546	0.106342	-5.6943	1.23881e-08	9.17933e-08
HMUS01052000.1	1685.98	1.06043	0.186309	5.6918	1.2571e-08	9.30863e-08
HMUS00088800.1	1376.36	-1.47726	0.259639	-5.68967	1.27289e-08	9.41918e-08
HMUS00041800.1	3116.96	0.540396	0.0950897	5.68302	1.32338e-08	9.78627e-08
HMUS00650300.1	2995.63	-0.814081	0.143289	-5.6814	1.336e-08	9.87295e-08
HMUS01273300.1	710.233	-0.832601	0.146597	-5.67951	1.35083e-08	9.97582e-08
HMUS00335000.1	8860.93	-0.455001	0.0801158	-5.67929	1.35257e-08	9.98197e-08
HMUS01183800.1	457.904	0.796497	0.14028	5.67792	1.36339e-08	1.00551e-07
HMUS00953000.1	2784.24	-0.342222	0.0602907	-5.6762	1.37723e-08	1.01407e-07
HMUS01000200.1	18969.4	0.697042	0.122802	5.67615	1.37757e-08	1.01407e-07
HMUS00462800.1	1899.84	0.695488	0.122529	5.67613	1.37776e-08	1.01407e-07
HMUS00303800.1	1214.16	-0.739811	0.130465	-5.67058	1.42315e-08	1.04678e-07
HMUS00708700.1	1342.76	0.61128	0.107834	5.6687	1.43885e-08	1.05762e-07
HMUS01103200.1	2056.36	-0.599617	0.105818	-5.66649	1.45753e-08	1.07064e-07
HMUS00657400.1	7281.78	0.603145	0.106496	5.66354	1.48282e-08	1.08849e-07
HMUS00995400.1	1912.8	0.508207	0.0897909	5.65989	1.51469e-08	1.11115e-07
HMUS00182800.1	1362.15	0.623274	0.11013	5.65944	1.51871e-08	1.11335e-07
HMUS00472800.1	476.621	0.863804	0.152695	5.65705	1.54e-08	1.12821e-07
HMUS01237800.1	1847.1	-0.800845	0.141696	-5.65186	1.58724e-08	1.16204e-07
HMUS00205400.1	10470	0.595706	0.10541	5.65134	1.59198e-08	1.16474e-07
HMUS00034300.1	1330.49	0.621033	0.109903	5.65075	1.59751e-08	1.168e-07
HMUS00898400.1	1576.05	1.24539	0.220483	5.64844	1.61912e-08	1.18302e-07
HMUS00682500.1	22465.9	0.688451	0.121952	5.64524	1.64951e-08	1.20443e-07
HMUS00925100.1	906.821	0.687388	0.121879	5.63993	1.70122e-08	1.24136e-07
HMUS00389200.1	3853.02	0.472764	0.0838291	5.63962	1.70423e-08	1.24274e-07
HMUS00784800.1.1	7284.86	-0.841649	0.149253	-5.63906	1.70978e-08	1.24595e-07
HMUS00550400.1	232.782	-1.08344	0.192154	-5.63839	1.71644e-08	1.24998e-07
HMUS00419800.1	5090.55	0.364198	0.0646284	5.63526	1.74789e-08	1.27205e-07
HMUS00106300.1	592.816	-0.751408	0.133359	-5.63447	1.75597e-08	1.2764e-07
HMUS00212300.1	139.912	1.69237	0.300361	5.63445	1.75619e-08	1.2764e-07
HMUS00904300.1	1185.1	-2.54186	0.451346	-5.63174	1.78404e-08	1.29578e-07
HMUS00967000.1	1555.34	-0.742728	0.131899	-5.63102	1.79147e-08	1.30033e-07
HMUS01087800.1	1657.16	-0.444977	0.079031	-5.6304	1.79788e-08	1.30411e-07
HMUS00332400.1	1108.56	-0.805012	0.142989	-5.62987	1.80346e-08	1.3073e-07
HMUS00874700.1	637.874	0.860594	0.153052	5.62288	1.87797e-08	1.36042e-07
HMUS00988000.1.1	2416.18	0.399099	0.0710421	5.61778	1.93432e-08	1.40032e-07
HMUS00287000.1	338.824	-1.53702	0.273812	-5.61343	1.98357e-08	1.43502e-07
HMUS00387600.1	2622.11	0.783691	0.139623	5.61291	1.98953e-08	1.43839e-07
HMUS00004800.1	1704.63	0.58434	0.104112	5.6126	1.99308e-08	1.44001e-07
HMUS00673500.1	74347.1	1.0609	0.189119	5.60971	2.02669e-08	1.46244e-07
HMUS00799400.1	10141.4	0.435643	0.0776588	5.6097	2.02677e-08	1.46244e-07
HMUS01281200.1	2508.12	0.780606	0.139172	5.60893	2.03579e-08	1.46703e-07
HMUS00576600.1	2783.67	0.477143	0.0850685	5.60893	2.0358e-08	1.46703e-07
HMUS01171300.1	868.591	2.29339	0.408894	5.60876	2.0378e-08	1.46751e-07
HMUS00306200.1	9403.41	0.701317	0.125195	5.60182	2.12115e-08	1.52653e-07
HMUS00289000.1	573.683	0.633922	0.113224	5.59882	2.1581e-08	1.55181e-07
HMUS00830800.1	886.559	0.579303	0.10347	5.59875	2.15909e-08	1.55181e-07
HMUS00119900.1	1500.51	-0.685622	0.122549	-5.59467	2.21047e-08	1.58747e-07
HMUS01133800.1	386.395	1.39939	0.250134	5.59458	2.21159e-08	1.58747e-07
HMUS00365900.1	4188.11	0.580989	0.103865	5.59368	2.22308e-08	1.59468e-07
HMUS01172800.1	1800.08	0.441562	0.0790006	5.58935	2.27921e-08	1.63388e-07
HMUS00823700.1	4202.72	0.626145	0.11205	5.58808	2.29594e-08	1.6446e-07
HMUS00038600.1	4536.87	0.587647	0.105163	5.58799	2.29715e-08	1.6446e-07
HMUS00556900.1	7102.24	0.380291	0.0680674	5.58697	2.31061e-08	1.65316e-07
HMUS00358200.1	1058.43	1.5975	0.285957	5.5865	2.31691e-08	1.65659e-07
HMUS00796100.1.1	20442.3	-0.52573	0.0941597	-5.58338	2.35884e-08	1.68548e-07
HMUS00750900.1	7291.08	-0.950645	0.170339	-5.5809	2.39277e-08	1.70861e-07
HMUS01263000.1	1332.67	0.730841	0.130974	5.58002	2.40485e-08	1.71613e-07
HMUS00578700.1	4426.7	0.480682	0.0862344	5.57413	2.48771e-08	1.7741e-07
HMUS00367600.1	2179.71	0.579835	0.10404	5.57318	2.50125e-08	1.7826e-07
HMUS00338500.1	2196.15	0.543105	0.0975278	5.56872	2.56612e-08	1.82766e-07
HMUS00220400.1	4692.92	-0.50375	0.0904657	-5.56841	2.57067e-08	1.82971e-07
HMUS00939600.1	240.237	1.30244	0.233985	5.56636	2.6011e-08	1.85018e-07
HMUS00227200.1	1239.58	0.728839	0.130964	5.56519	2.61863e-08	1.86144e-07
HMUS00445800.1	1923.41	0.487441	0.0876226	5.56296	2.65242e-08	1.88425e-07
HMUS00091700.1	676.693	-1.25311	0.225379	-5.56002	2.69749e-08	1.91503e-07
HMUS00961900.1.1	1247.05	0.637691	0.114773	5.5561	2.75863e-08	1.95717e-07
HMUS00860400.1	1953.96	1.14504	0.206223	5.55242	2.8174e-08	1.99758e-07
HMUS00653000.1	1690.6	0.417346	0.0751953	5.55016	2.85402e-08	2.02224e-07
HMUS00156500.1	1297.17	0.528666	0.0952891	5.54803	2.8891e-08	2.04578e-07
HMUS00423700.1	2440.59	0.517167	0.0932271	5.54739	2.89973e-08	2.05199e-07
HMUS00769700.1	2681.78	0.437372	0.078858	5.54633	2.91733e-08	2.06311e-07
HMUS00942100.1	520.883	0.789658	0.142402	5.54528	2.93492e-08	2.07423e-07
HMUS00423500.1	1069.15	1.20969	0.218183	5.54437	2.95012e-08	2.08363e-07
HMUS00733700.1	2358.13	0.719378	0.129801	5.54216	2.98767e-08	2.1088e-07
HMUS00979400.1	2536.28	0.374313	0.0675919	5.53784	3.06226e-08	2.16006e-07
HMUS01086200.1	1355.22	-0.594378	0.107377	-5.53544	3.10441e-08	2.18839e-07
HMUS01076800.1	1729.7	1.72572	0.311928	5.53242	3.15836e-08	2.225e-07
HMUS00631000.1	1068.28	-0.653149	0.118063	-5.53219	3.16263e-08	2.22658e-07
HMUS00967100.1	857.43	-0.568097	0.10271	-5.53107	3.18279e-08	2.23934e-07
HMUS00141800.1	4372.12	-0.502637	0.0909154	-5.52862	3.22751e-08	2.26936e-07
HMUS00895000.1	744.387	-1.04452	0.189096	-5.52377	3.31803e-08	2.33151e-07
HMUS00447100.1	715.827	1.14223	0.206825	5.52268	3.33876e-08	2.34458e-07
HMUS00139800.1	4586.12	-0.739841	0.133973	-5.5223	3.34587e-08	2.34808e-07
HMUS00022500.1	2811.14	-0.424864	0.0769836	-5.5189	3.41134e-08	2.3925e-07
HMUS00295700.1.1	1228.45	0.456605	0.0827443	5.51827	3.42356e-08	2.39954e-07
HMUS00954100.1	2298.83	0.583021	0.105731	5.51421	3.50345e-08	2.45398e-07
HMUS01299200.1.1	17503.2	-0.548386	0.0994603	-5.51362	3.51537e-08	2.46076e-07
HMUS00921400.1	1892.15	-0.770843	0.139891	-5.51032	3.58181e-08	2.50567e-07
HMUS01179100.1	2385.72	-0.747012	0.135569	-5.51019	3.58454e-08	2.50599e-07
HMUS00199900.1	186.614	1.18223	0.21459	5.50923	3.60405e-08	2.51705e-07
HMUS01221600.1	1271.79	-0.904409	0.164164	-5.50919	3.60492e-08	2.51705e-07
HMUS00778600.1	8173.55	0.549984	0.0998517	5.50801	3.62917e-08	2.53237e-07
HMUS00063500.1	327.287	1.44102	0.261759	5.50515	3.68857e-08	2.57219e-07
HMUS00422100.1	341.613	1.04226	0.189345	5.50452	3.70176e-08	2.57975e-07
HMUS00271100.1	2323.45	0.575685	0.104634	5.5019	3.75711e-08	2.61667e-07
HMUS00976100.1.1	1227.75	0.512121	0.0931029	5.50059	3.78516e-08	2.63454e-07
HMUS00663100.1	1256.44	-0.692782	0.126127	-5.49275	3.95725e-08	2.75258e-07
HMUS00273800.1	8219.85	0.886577	0.161483	5.49023	4.01407e-08	2.79034e-07
HMUS00100400.1	1763.48	-0.519881	0.0947224	-5.48847	4.05436e-08	2.81657e-07
HMUS00035300.1	1731.15	1.12757	0.205649	5.48302	4.18137e-08	2.90152e-07
HMUS00211100.1	366.542	0.890947	0.162493	5.48299	4.18193e-08	2.90152e-07
HMUS00762200.1	716.426	0.933915	0.17036	5.48202	4.20489e-08	2.91562e-07
HMUS00567500.1	4635.63	0.947375	0.172969	5.47713	4.32271e-08	2.99543e-07
HMUS00465500.1	15232.4	0.519449	0.094876	5.47503	4.37442e-08	3.02935e-07
HMUS00658500.1.1	3244.03	-0.534012	0.0975942	-5.47176	4.45579e-08	3.08377e-07
HMUS00656400.1	6600.86	0.439614	0.0803702	5.46987	4.50376e-08	3.11501e-07
HMUS00358300.1	4046.12	0.467767	0.0855869	5.4654	4.61852e-08	3.19238e-07
HMUS00328400.1	493.286	0.813824	0.14891	5.46523	4.6232e-08	3.1936e-07
HMUS01280700.1	3688.37	0.601006	0.109984	5.4645	4.64205e-08	3.20461e-07
HMUS00257100.1	1019.74	-0.643139	0.117769	-5.46104	4.73366e-08	3.26581e-07
HMUS01269400.1	1867.56	-0.392119	0.0718165	-5.46002	4.76086e-08	3.28252e-07
HMUS00133400.1	1227.02	0.53978	0.0988831	5.45877	4.79451e-08	3.30365e-07
HMUS00728400.1	648.431	1.40795	0.258134	5.45431	4.91623e-08	3.3854e-07
HMUS01107400.1	899.41	-0.610506	0.112001	-5.45088	5.01215e-08	3.4493e-07
HMUS01158000.1	1770.45	0.524342	0.0962125	5.44984	5.04164e-08	3.46743e-07
HMUS00010600.1	4162.96	-1.08554	0.199286	-5.44711	5.11953e-08	3.5188e-07
HMUS00101800.1	3415.76	0.515222	0.0946571	5.44304	5.23784e-08	3.59787e-07
HMUS00456000.1	807.821	1.17615	0.216322	5.43705	5.41713e-08	3.71686e-07
HMUS00814600.1	1445.9	-0.545226	0.10028	-5.43702	5.41781e-08	3.71686e-07
HMUS01310100.1	1350.08	1.11279	0.204681	5.43669	5.42793e-08	3.72148e-07
HMUS00256500.1	673.232	0.619839	0.114181	5.42858	5.6803e-08	3.89171e-07
HMUS00485100.1	1354.98	0.57704	0.106298	5.42849	5.68328e-08	3.89171e-07
HMUS00927900.1.1	1337.6	0.537976	0.0991349	5.42671	5.74036e-08	3.92835e-07
HMUS00929100.1	11605.8	-0.699687	0.12897	-5.42518	5.78951e-08	3.95952e-07
HMUS01106300.1	1533.6	-1.03503	0.190793	-5.42491	5.79844e-08	3.96317e-07
HMUS00165800.1	1787.73	-0.772847	0.14256	-5.42121	5.9198e-08	4.04361e-07
HMUS00900100.1	1269.65	-0.613295	0.113184	-5.41857	6.00791e-08	4.10125e-07
HMUS00355100.1	4733.29	0.374933	0.0692101	5.41731	6.05027e-08	4.1276e-07
HMUS00043400.1	651.053	-0.694222	0.128164	-5.41667	6.07204e-08	4.13989e-07
HMUS00008700.1	1547.14	0.484639	0.0894909	5.41551	6.11156e-08	4.16426e-07
HMUS00143900.1	629.14	0.911318	0.168289	5.4152	6.12195e-08	4.16876e-07
HMUS00331700.1	828.255	0.503985	0.0930772	5.4147	6.13927e-08	4.17797e-07
HMUS00233000.1	356.776	0.794501	0.146735	5.41452	6.14536e-08	4.17953e-07
HMUS00051700.1	4745.66	0.367197	0.0678203	5.41426	6.15412e-08	4.1829e-07
HMUS00881300.1	330.552	2.36864	0.437563	5.41326	6.18868e-08	4.2038e-07
HMUS00916700.1	750.314	0.962269	0.177784	5.41258	6.21244e-08	4.21733e-07
HMUS00196000.1	1166.39	0.958892	0.177308	5.40806	6.37123e-08	4.32247e-07
HMUS00018500.1	7381.73	-1.00987	0.186744	-5.40775	6.38205e-08	4.32714e-07
HMUS01186800.1	127.074	2.02704	0.375019	5.40515	6.47525e-08	4.38763e-07
HMUS01049700.1	714.732	1.16191	0.215048	5.40304	6.55196e-08	4.43688e-07
HMUS00449100.1	422.295	1.47834	0.273671	5.4019	6.59382e-08	4.46248e-07
HMUS00421300.1	3501.47	-0.396081	0.0733251	-5.40172	6.60049e-08	4.46425e-07
HMUS01067300.1	977.302	-0.529722	0.0981295	-5.39819	6.73169e-08	4.55019e-07
HMUS00143700.1	1147.37	0.536473	0.0993954	5.39736	6.76273e-08	4.56837e-07
HMUS00986600.1	1254.72	0.624471	0.115837	5.39096	7.00838e-08	4.73141e-07
HMUS00731900.1	1982.33	-0.681475	0.12648	-5.38802	7.12401e-08	4.80652e-07
HMUS00649700.1	474.334	0.81101	0.150543	5.38722	7.15563e-08	4.8249e-07
HMUS00776600.1	1594.31	-0.42749	0.0793571	-5.38692	7.16745e-08	4.82991e-07
HMUS00119600.1	9261.47	-0.368161	0.0683856	-5.38361	7.30072e-08	4.91671e-07
HMUS00285000.1	918.541	0.874984	0.162535	5.38335	7.31107e-08	4.92067e-07
HMUS00268900.1	5773.39	0.445151	0.0827623	5.37866	7.50408e-08	5.04749e-07
HMUS00140300.1	15302.5	-0.71063	0.132129	-5.37832	7.51843e-08	5.05405e-07
HMUS01185400.1	1914.27	-1.02124	0.189904	-5.37765	7.54626e-08	5.06967e-07
HMUS00663600.1	3087.86	0.50468	0.0938781	5.37591	7.61987e-08	5.116e-07
HMUS00948500.1	309.813	-3.15085	0.586404	-5.37317	7.73626e-08	5.19098e-07
HMUS01205900.1	1535.99	-0.530786	0.0988283	-5.37078	7.83948e-08	5.25703e-07
HMUS00984500.1	536.412	-0.693047	0.129051	-5.37032	7.8598e-08	5.26745e-07
HMUS00025700.1	2934.58	0.404481	0.0753248	5.36983	7.88127e-08	5.27656e-07
HMUS01166600.1	4903.35	0.575786	0.107227	5.36979	7.88297e-08	5.27656e-07
HMUS00142700.1	2399.1	0.510821	0.0951714	5.36738	7.98895e-08	5.34425e-07
HMUS00756700.1	14248.7	-0.551106	0.102682	-5.3671	8.00148e-08	5.34938e-07
HMUS00058100.1	2923.28	-0.744283	0.138695	-5.36634	8.03518e-08	5.36865e-07
HMUS01295900.1	1393.94	0.540941	0.100839	5.36439	8.12215e-08	5.42347e-07
HMUS00629000.1	645.227	-0.713248	0.13298	-5.36357	8.15947e-08	5.44509e-07
HMUS00541300.1.1	453.828	-0.877212	0.163578	-5.36266	8.20044e-08	5.46911e-07
HMUS01057600.1	5777.2	0.420105	0.0783569	5.36143	8.25666e-08	5.50328e-07
HMUS00359000.1	1127.81	0.822872	0.15356	5.35862	8.38618e-08	5.58622e-07
HMUS00607600.1	2567.35	0.470214	0.0877694	5.35739	8.44346e-08	5.62098e-07
HMUS00729100.1	598.568	1.35556	0.25306	5.35667	8.47714e-08	5.63999e-07
HMUS00787200.1	1192.85	-0.955529	0.178489	-5.35343	8.63003e-08	5.73824e-07
HMUS00798600.1	932.299	1.08918	0.203625	5.34894	8.84693e-08	5.87891e-07
HMUS00072800.1	333.898	-0.81525	0.152451	-5.34762	8.912e-08	5.91858e-07
HMUS00856600.1	5503.02	0.439241	0.0821532	5.34661	8.96178e-08	5.94805e-07
HMUS01329900.1	4901.31	1.36727	0.256032	5.34024	9.28244e-08	6.15717e-07
HMUS00083100.1	778.7	1.13282	0.212152	5.33968	9.31133e-08	6.17261e-07
HMUS00226700.1	1001.1	0.563001	0.10548	5.3375	9.42381e-08	6.24341e-07
HMUS01165600.1	1683	0.58793	0.110183	5.33595	9.50449e-08	6.29308e-07
HMUS00181000.1	125.506	-2.90822	0.545088	-5.33532	9.53776e-08	6.31132e-07
HMUS00056300.1	1582.87	-0.975604	0.182953	-5.33255	9.68419e-08	6.40436e-07
HMUS00935000.1	995.284	0.703403	0.131917	5.33217	9.70469e-08	6.41407e-07
HMUS00095200.1	5434	-0.890796	0.167077	-5.33166	9.7319e-08	6.42819e-07
HMUS00828500.1	582.344	0.866562	0.162542	5.33132	9.75024e-08	6.43644e-07
HMUS00399300.1	1974.16	0.549845	0.103148	5.33064	9.78692e-08	6.45679e-07
HMUS01324900.1	12884.9	-0.528811	0.0992368	-5.32878	9.88771e-08	6.51938e-07
HMUS00670800.1	1034.26	-0.538139	0.101001	-5.32805	9.92748e-08	6.54168e-07
HMUS01002300.1	2294.85	-0.422661	0.0793719	-5.32506	1.00917e-07	6.64594e-07
HMUS00438500.1	357.394	0.730491	0.137208	5.32397	1.01525e-07	6.68196e-07
HMUS00936200.1	1179.17	0.648853	0.121887	5.32339	1.01851e-07	6.69941e-07
HMUS00134100.1	494.953	-1.21732	0.228714	-5.32245	1.02381e-07	6.73023e-07
HMUS01227000.1	1064.93	0.918439	0.172597	5.32131	1.03025e-07	6.7656e-07
HMUS00856300.1	607.765	-0.599638	0.112687	-5.32128	1.03042e-07	6.7656e-07
HMUS00243500.1	1491.06	0.642684	0.120991	5.31181	1.0854e-07	7.1224e-07
HMUS00364400.1	1860.04	-0.602248	0.113391	-5.31127	1.08865e-07	7.13944e-07
HMUS01265700.1	1027.21	0.803721	0.151513	5.30464	1.12893e-07	7.39922e-07
HMUS00012700.1	717.387	0.644993	0.121598	5.30429	1.13112e-07	7.40914e-07
HMUS00061000.1	238.141	-1.70032	0.320682	-5.30219	1.14422e-07	7.49047e-07
HMUS00511800.1	1581.49	-0.673916	0.127154	-5.30001	1.15794e-07	7.57578e-07
HMUS00561400.1	203.535	1.64688	0.310744	5.29978	1.15941e-07	7.58092e-07
HMUS00494500.1	1204.28	-1.42058	0.268089	-5.29892	1.16488e-07	7.61218e-07
HMUS01332200.1	480.634	-0.737548	0.139238	-5.29704	1.17696e-07	7.68655e-07
HMUS00336600.1	2107.73	0.61483	0.116128	5.29441	1.19398e-07	7.7931e-07
HMUS01221100.1.1	1395.18	0.470427	0.0888686	5.29351	1.19993e-07	7.82725e-07
HMUS00007700.1	2243.37	-0.543813	0.102754	-5.29239	1.20727e-07	7.8662e-07
HMUS01158700.1	2563.14	-0.589193	0.111328	-5.29238	1.20733e-07	7.8662e-07
HMUS01023600.1	178.061	1.77949	0.33627	5.29184	1.21093e-07	7.88498e-07
HMUS00806100.1	3491.94	0.519047	0.0981984	5.2857	1.25227e-07	8.1461e-07
HMUS00239200.1	2311.16	-0.531684	0.10059	-5.28566	1.25251e-07	8.1461e-07
HMUS00779200.1.1	2252.16	-0.501401	0.0948687	-5.28521	1.25559e-07	8.15869e-07
HMUS01156600.1	3040.55	0.334382	0.0632681	5.28516	1.25592e-07	8.15869e-07
HMUS00143800.1	762.125	0.891008	0.168599	5.28478	1.25856e-07	8.17102e-07
HMUS01303600.1	2660.81	1.10532	0.209197	5.28363	1.26647e-07	8.21747e-07
HMUS00608900.1.1	1842.02	0.470624	0.0891305	5.28017	1.29062e-07	8.36927e-07
HMUS00442200.1	1601.12	0.501823	0.0950739	5.27824	1.30431e-07	8.45306e-07
HMUS00862500.1	690.359	-0.531952	0.100786	-5.27801	1.30592e-07	8.45852e-07
HMUS01212200.1	4151.14	-0.53176	0.100794	-5.27571	1.32244e-07	8.56051e-07
HMUS00293800.1	2169.05	0.425644	0.0806875	5.27521	1.32606e-07	8.57887e-07
HMUS00157000.1	6053.51	-0.874925	0.165895	-5.27396	1.3351e-07	8.63227e-07
HMUS00685500.1	3783.91	0.355783	0.0674655	5.27355	1.33809e-07	8.64652e-07
HMUS00462000.1	2374.9	0.703065	0.133458	5.26804	1.37887e-07	8.90481e-07
HMUS01077700.1	1338.37	-0.976814	0.185484	-5.26631	1.39196e-07	8.98413e-07
HMUS00609500.1	859.744	-0.84225	0.159938	-5.26611	1.39344e-07	8.9884e-07
HMUS01218000.1	4123.03	0.44783	0.0851547	5.25902	1.44826e-07	9.33651e-07
HMUS00787000.1	10832.1	0.37992	0.0723345	5.25227	1.50238e-07	9.67975e-07
HMUS00177200.1.1	2758.65	0.438218	0.0834557	5.25091	1.5135e-07	9.7457e-07
HMUS01202800.1	696.915	0.615108	0.117213	5.24777	1.53948e-07	9.90717e-07
HMUS00976900.1	764.269	0.520966	0.099276	5.24765	1.5405e-07	9.90798e-07
HMUS00142200.1	21754	0.7497	0.142912	5.2459	1.55523e-07	9.99685e-07
HMUS00109300.1	1885.94	-1.11491	0.212585	-5.24456	1.56656e-07	1.00638e-06
HMUS00764800.1	2576.76	0.556918	0.106236	5.24228	1.58608e-07	1.01833e-06
HMUS01224200.1.1	1786.63	0.80428	0.153474	5.2405	1.60144e-07	1.02723e-06
HMUS00751800.1	310.316	1.7026	0.324895	5.24045	1.60181e-07	1.02723e-06
HMUS00176000.1	301.927	-1.29043	0.246269	-5.23991	1.60658e-07	1.02969e-06
HMUS00265100.1	3671.74	-0.880644	0.168101	-5.23879	1.61633e-07	1.03534e-06
HMUS00832900.1	549.094	0.577836	0.110345	5.23661	1.63553e-07	1.04702e-06
HMUS01235400.1	133.659	2.60877	0.498228	5.23609	1.64017e-07	1.04898e-06
HMUS00625900.1	2290.51	0.546059	0.10429	5.23598	1.64114e-07	1.04898e-06
HMUS01031400.1	8244.52	-0.294531	0.0562518	-5.23594	1.64145e-07	1.04898e-06
HMUS00787600.1	4311.11	0.329414	0.0629425	5.23358	1.66259e-07	1.06188e-06
HMUS00817900.1	96.1676	1.26877	0.242453	5.23304	1.66741e-07	1.06434e-06
HMUS00414500.1.1	5093.49	0.737568	0.140955	5.23266	1.67083e-07	1.06591e-06
HMUS00669400.1	1139.55	-0.460606	0.08803	-5.23238	1.6734e-07	1.06693e-06
HMUS01328100.1	2765.55	0.31666	0.0605395	5.23064	1.68925e-07	1.07641e-06
HMUS01225600.1	9191.37	0.746644	0.142785	5.22915	1.70296e-07	1.08451e-06
HMUS00088100.1	170.404	1.66778	0.319015	5.2279	1.71442e-07	1.09118e-06
HMUS00020400.1	2899.38	0.858938	0.164348	5.22635	1.72889e-07	1.09976e-06
HMUS00546300.1	1928.34	0.901867	0.172634	5.22417	1.74936e-07	1.11213e-06
HMUS01058400.1	5323.21	0.367013	0.0702611	5.22355	1.75524e-07	1.11523e-06
HMUS00690600.1	885.456	-0.661837	0.126726	-5.22257	1.76458e-07	1.12052e-06
HMUS00267100.1	694.086	-0.737946	0.14131	-5.22219	1.76819e-07	1.12216e-06
HMUS01140400.1	9366.86	-0.64739	0.123981	-5.22169	1.77302e-07	1.12458e-06
HMUS00333400.1	647.774	0.680002	0.130234	5.22138	1.7759e-07	1.12576e-06
HMUS00718500.1	1401.68	0.521851	0.0999735	5.21989	1.79028e-07	1.13422e-06
HMUS01277800.1	1802.2	-0.472845	0.0905909	-5.21956	1.7935e-07	1.13561e-06
HMUS00096100.1	560.603	2.95737	0.566874	5.21697	1.81869e-07	1.1509e-06
HMUS00713100.1	2483.99	0.693678	0.133069	5.21291	1.85904e-07	1.17576e-06
HMUS00252400.1	302.907	-0.861764	0.165331	-5.21235	1.86461e-07	1.1786e-06
HMUS00109100.1	1063.7	0.784023	0.150426	5.21201	1.86809e-07	1.18012e-06
HMUS00235500.1	1244.44	0.426866	0.0819407	5.20945	1.89402e-07	1.19582e-06
HMUS00897400.1	772.737	0.690205	0.132498	5.20917	1.89684e-07	1.19691e-06
HMUS01067200.1	1894.68	0.50521	0.0970638	5.20493	1.94067e-07	1.22387e-06
HMUS00079000.1	30340	-0.996703	0.191497	-5.2048	1.94202e-07	1.22402e-06
HMUS00044600.1	1124.67	1.05587	0.202906	5.20375	1.95303e-07	1.22996e-06
HMUS01257000.1	287.606	1.54774	0.297431	5.20369	1.95369e-07	1.22996e-06
HMUS00770900.1	8502.3	0.28207	0.0542149	5.20282	1.9629e-07	1.23506e-06
HMUS01287600.1	5103.36	-0.87059	0.167358	-5.20197	1.97191e-07	1.23944e-06
HMUS00921300.1	3576.99	0.879265	0.169026	5.20195	1.97212e-07	1.23944e-06
HMUS01312500.1	888.497	-0.478653	0.0920353	-5.20075	1.98487e-07	1.24675e-06
HMUS00672300.1	11465.3	0.302076	0.0581021	5.19905	2.00312e-07	1.25749e-06
HMUS00326100.1	1770.15	0.485845	0.0935268	5.19471	2.0504e-07	1.28643e-06
HMUS00541500.1	1715.04	0.781273	0.150408	5.19435	2.05436e-07	1.28819e-06
HMUS00110200.1	1558.14	0.529946	0.102123	5.1893	2.11089e-07	1.32288e-06
HMUS01224900.1	2330.22	-0.828186	0.159609	-5.18882	2.11626e-07	1.32549e-06
HMUS00643300.1.1	1792.82	-1.05191	0.203042	-5.18076	2.20979e-07	1.38284e-06
HMUS00653400.1	1537.98	-0.570422	0.110105	-5.18072	2.21033e-07	1.38284e-06
HMUS00794200.1	516.952	-0.661415	0.127705	-5.17923	2.22804e-07	1.39313e-06
HMUS00677000.1	5300.29	-0.443588	0.0857018	-5.17595	2.26755e-07	1.41703e-06
HMUS00231700.1	3035.38	-0.658922	0.127314	-5.17556	2.27232e-07	1.4192e-06
HMUS00733900.1	506.748	0.840782	0.162465	5.17517	2.27706e-07	1.42136e-06
HMUS00566200.1	2562.71	0.517466	0.10005	5.17208	2.31497e-07	1.4442e-06
HMUS01008700.1	1847.62	0.467961	0.0905039	5.17062	2.33322e-07	1.45372e-06
HMUS00077100.1	302.053	1.13317	0.219156	5.1706	2.33342e-07	1.45372e-06
HMUS00679700.1	9168.01	-0.359101	0.0694514	-5.17054	2.33419e-07	1.45372e-06
HMUS00079700.1	1043.46	-0.951027	0.183997	-5.1687	2.35727e-07	1.46726e-06
HMUS00493300.1	3796.61	0.565826	0.109485	5.16807	2.36529e-07	1.47143e-06
HMUS01086700.1	8686.31	0.42466	0.0821738	5.16782	2.36837e-07	1.47251e-06
HMUS00401100.1	766.698	-0.825019	0.159813	-5.16239	2.43818e-07	1.51506e-06
HMUS01305100.1	3747.96	0.514644	0.0997146	5.16117	2.4541e-07	1.52409e-06
HMUS00833400.1	507.23	-0.767739	0.148758	-5.16098	2.45665e-07	1.52482e-06
HMUS00987200.1.1	5343.15	0.370582	0.0718395	5.15847	2.48972e-07	1.54447e-06
HMUS01162100.1	717.193	0.824833	0.159911	5.15808	2.49489e-07	1.5468e-06
HMUS00891700.1	3239.51	0.494094	0.0958006	5.15753	2.50231e-07	1.55053e-06
HMUS00340300.1	5063.38	-0.910883	0.176618	-5.15736	2.50454e-07	1.55104e-06
HMUS01015700.1	2282.71	0.536603	0.104064	5.15647	2.51643e-07	1.55753e-06
HMUS01143000.1	981.929	0.643634	0.124881	5.15397	2.55029e-07	1.5776e-06
HMUS00831500.1	959.189	-0.687608	0.133419	-5.15374	2.55346e-07	1.57867e-06
HMUS00298800.1	263.812	1.50199	0.291484	5.15291	2.56471e-07	1.58474e-06
HMUS00297000.1	80.2619	1.91439	0.371596	5.1518	2.57994e-07	1.59325e-06
HMUS00555300.1	1289.19	0.54771	0.106352	5.14995	2.60549e-07	1.60813e-06
HMUS00052700.1	2376.24	0.566086	0.109931	5.14948	2.61215e-07	1.61134e-06
HMUS00461700.1	592.756	-0.688686	0.133875	-5.14424	2.68599e-07	1.65596e-06
HMUS01137400.1	3081.3	0.519925	0.101136	5.14086	2.73477e-07	1.68509e-06
HMUS00144100.1	2021.05	0.590096	0.114824	5.13913	2.76019e-07	1.6998e-06
HMUS00829800.1	2392.96	0.467287	0.0909389	5.13847	2.7699e-07	1.70483e-06
HMUS00926300.1.1	13045.4	-0.893017	0.173826	-5.13742	2.78532e-07	1.71336e-06
HMUS01291200.1	64.3375	-1.73064	0.337103	-5.13387	2.83844e-07	1.74506e-06
HMUS00519300.1	5379.1	0.577609	0.112587	5.13032	2.89245e-07	1.77638e-06
HMUS00749700.1	541.693	1.01086	0.197037	5.13031	2.8926e-07	1.77638e-06
HMUS00170500.1	143.38	1.0614	0.20694	5.129	2.91285e-07	1.78781e-06
HMUS00226200.1	1003.24	0.458248	0.0893614	5.12803	2.92784e-07	1.79602e-06
HMUS00422300.1	128.332	1.15305	0.224867	5.1277	2.93305e-07	1.79821e-06
HMUS00656800.1	18916.2	-1.01867	0.198727	-5.12597	2.9601e-07	1.81378e-06
HMUS00398800.1	5014.88	-0.584876	0.114106	-5.12574	2.96365e-07	1.81495e-06
HMUS00936400.1	309.517	-1.43585	0.28019	-5.12457	2.98223e-07	1.82531e-06
HMUS00156600.1	1623.45	0.552642	0.107853	5.12401	2.99098e-07	1.82965e-06
HMUS00353700.1	3721.46	-0.60199	0.117517	-5.12259	3.01369e-07	1.84252e-06
HMUS00040900.1	10124.8	0.394402	0.0770295	5.12014	3.05304e-07	1.86554e-06
HMUS01088600.1.1	764.075	-0.561732	0.109761	-5.11775	3.09199e-07	1.88829e-06
HMUS00367800.1	2857.37	-0.729468	0.142582	-5.11614	3.11846e-07	1.9034e-06
HMUS01084800.1	1586.99	-0.618338	0.120945	-5.11254	3.17856e-07	1.93901e-06
HMUS00862400.1	4266.67	-0.607908	0.118924	-5.11172	3.19237e-07	1.94636e-06
HMUS00366800.1	7645.45	-0.506614	0.099118	-5.11122	3.20087e-07	1.95046e-06
HMUS00540600.1.1	2087.86	0.505426	0.098896	5.11069	3.20993e-07	1.9549e-06
HMUS00646600.1	3155.04	0.43905	0.0859112	5.11051	3.21294e-07	1.95565e-06
HMUS00413100.1	1103.95	-0.62451	0.122231	-5.10925	3.23432e-07	1.96758e-06
HMUS00979600.1	2056.04	0.58047	0.113665	5.10685	3.27582e-07	1.99172e-06
HMUS00674300.1	1841.69	-0.485504	0.0951266	-5.10377	3.32949e-07	2.02324e-06
HMUS01114600.1	389.435	0.718396	0.140826	5.10132	3.37301e-07	2.04855e-06
HMUS00213100.1.1	935.004	-0.870951	0.170761	-5.10042	3.38907e-07	2.05717e-06
HMUS01321500.1	1036.71	0.868416	0.170377	5.09703	3.45019e-07	2.09311e-06
HMUS00722800.1	2222.16	0.400242	0.0785478	5.09553	3.47775e-07	2.10868e-06
HMUS00680500.1.1	1911.59	-0.652898	0.128136	-5.09533	3.48126e-07	2.10875e-06
HMUS00582300.1	1195.98	-1.00051	0.196358	-5.09531	3.48171e-07	2.10875e-06
HMUS00846100.1	1196.95	0.915622	0.179711	5.09497	3.48791e-07	2.11135e-06
HMUS00031400.1	1460.96	1.3062	0.256505	5.09229	3.53763e-07	2.14026e-06
HMUS00891200.1	405.561	0.965525	0.189612	5.0921	3.54121e-07	2.14126e-06
HMUS01162700.1	1744.42	1.06166	0.208636	5.0886	3.60708e-07	2.17989e-06
HMUS01278800.1	7907.42	0.275978	0.0542531	5.08687	3.64028e-07	2.19874e-06
HMUS01269700.1	621.918	-0.668339	0.131468	-5.08368	3.70192e-07	2.23475e-06
HMUS00196100.1	929.989	0.694677	0.136708	5.08148	3.74499e-07	2.25951e-06
HMUS00246100.1	567.168	0.860833	0.169414	5.08123	3.74993e-07	2.26125e-06
HMUS00274100.1	1871.5	-1.63799	0.322443	-5.07994	3.77559e-07	2.27548e-06
HMUS01208700.1	666.085	-0.872745	0.17183	-5.07911	3.79208e-07	2.28417e-06
HMUS01002700.1	2562.46	-0.621141	0.122326	-5.07776	3.81915e-07	2.29922e-06
HMUS00898500.1	1135.92	1.00603	0.198156	5.07696	3.83523e-07	2.30648e-06
HMUS00735400.1	658.014	-0.533218	0.105027	-5.07695	3.83541e-07	2.30648e-06
HMUS01317400.1	2936.58	0.50619	0.0997677	5.07368	3.9019e-07	2.34519e-06
HMUS00599000.1	403.051	0.635812	0.12537	5.07147	3.94754e-07	2.37132e-06
HMUS01129500.1	276.321	1.1667	0.230268	5.06668	4.04805e-07	2.43038e-06
HMUS01155400.1	409.458	0.711313	0.140447	5.06463	4.09205e-07	2.45545e-06
HMUS00967400.1	653.67	-0.572377	0.113088	-5.06132	4.16373e-07	2.49711e-06
HMUS00670600.1	1078.84	-0.608164	0.120187	-5.06014	4.18949e-07	2.51119e-06
HMUS00818700.1	1227.51	-0.514942	0.101784	-5.05918	4.21062e-07	2.52248e-06
HMUS00361600.1	404.619	1.02164	0.202007	5.05746	4.2487e-07	2.54391e-06
HMUS00034000.1	1620.22	-0.729416	0.144266	-5.05603	4.28071e-07	2.56168e-06
HMUS00970200.1	346.79	0.952902	0.188479	5.05575	4.28692e-07	2.564e-06
HMUS01136900.1	1872.61	-0.423469	0.0837994	-5.05337	4.34093e-07	2.59489e-06
HMUS01157800.1	3220.82	-0.637001	0.126093	-5.05185	4.37553e-07	2.61416e-06
HMUS00195000.1	1408.41	-0.548396	0.108571	-5.05104	4.39406e-07	2.62381e-06
HMUS01207700.1	702.783	0.781193	0.154668	5.05079	4.39994e-07	2.62589e-06
HMUS00982300.1	213.28	1.03009	0.203993	5.04965	4.42628e-07	2.64018e-06
HMUS00662900.1	1137.04	-0.603062	0.119439	-5.04913	4.43824e-07	2.64588e-06
HMUS00927500.1	1580.26	0.636474	0.126076	5.04835	4.45631e-07	2.65443e-06
HMUS00091800.1	387.817	0.906853	0.179635	5.04831	4.4574e-07	2.65443e-06
HMUS00915500.1	2444.73	-0.407989	0.0808201	-5.04811	4.46197e-07	2.65571e-06
HMUS00627800.1	671.376	0.760882	0.150755	5.04716	4.48435e-07	2.6676e-06
HMUS01263100.1	947.804	-0.563315	0.111626	-5.04644	4.50122e-07	2.67618e-06
HMUS00063700.1	680.694	1.50799	0.298858	5.04583	4.51557e-07	2.68327e-06
HMUS01069900.1	6086.11	0.499954	0.0990874	5.04559	4.52134e-07	2.68525e-06
HMUS00455000.1	695.138	0.767774	0.152215	5.044	4.55907e-07	2.7062e-06
HMUS00455900.1	1268.38	1.11361	0.221217	5.03401	4.8033e-07	2.84963e-06
HMUS00227400.1	1336.83	-0.561364	0.111549	-5.03243	4.84298e-07	2.87162e-06
HMUS00482400.1	425.046	0.860597	0.171137	5.02872	4.93777e-07	2.92626e-06
HMUS00217300.1.1	1132.88	-1.71038	0.340167	-5.02806	4.95464e-07	2.93467e-06
HMUS00499300.1	393.802	-1.28259	0.255262	-5.0246	5.04485e-07	2.9865e-06
HMUS01123900.1	4936.86	0.472834	0.0941268	5.02338	5.07711e-07	3.00398e-06
HMUS00643400.1.1	2519.23	0.868269	0.172889	5.02213	5.11018e-07	3.02193e-06
HMUS00073500.1	536.958	-0.974484	0.194162	-5.01893	5.19614e-07	3.0711e-06
HMUS00495200.1.1	425.311	-0.879755	0.175352	-5.01707	5.24653e-07	3.09922e-06
HMUS00963400.1	3237.61	-1.03234	0.205902	-5.01377	5.33738e-07	3.1512e-06
HMUS00528000.1	5059.36	-0.461182	0.0920071	-5.01245	5.37402e-07	3.17113e-06
HMUS00229100.1.1	288.906	1.16155	0.231758	5.01191	5.38919e-07	3.17838e-06
HMUS00052500.1	1767.39	0.518817	0.103546	5.01051	5.42867e-07	3.19995e-06
HMUS00446000.1	1289.15	-0.779447	0.155578	-5.00999	5.44325e-07	3.20683e-06
HMUS00485000.1	2767.11	0.483456	0.0965227	5.00873	5.47905e-07	3.2262e-06
HMUS01253000.1	826.357	-0.591308	0.11813	-5.00557	5.56961e-07	3.27777e-06
HMUS01170500.1	346.373	1.01637	0.203094	5.00442	5.60296e-07	3.29563e-06
HMUS00018700.1	3651.06	-0.437234	0.0873825	-5.00368	5.62466e-07	3.30663e-06
HMUS00376800.1.1	492.175	0.893148	0.178513	5.00327	5.63657e-07	3.31186e-06
HMUS00165300.1	10115.2	-0.729219	0.145837	-5.00023	5.72617e-07	3.36271e-06
HMUS00545900.1	153.14	1.20077	0.240215	4.99874	5.77064e-07	3.38667e-06
HMUS00583900.1	458.168	0.747369	0.149514	4.99866	5.77312e-07	3.38667e-06
HMUS00843300.1	395.443	-0.736573	0.14747	-4.99472	5.89209e-07	3.45462e-06
HMUS00439000.1	888.326	-1.06319	0.212914	-4.99349	5.92973e-07	3.47484e-06
HMUS00656900.1	1704.66	-0.402165	0.0805415	-4.99326	5.93691e-07	3.47719e-06
HMUS00984800.1	7440.75	0.476016	0.095339	4.99288	5.94843e-07	3.4821e-06
HMUS01124000.1	409.178	0.671341	0.134481	4.99209	5.97285e-07	3.49453e-06
HMUS00049100.1	1329.45	-0.576416	0.115543	-4.98877	6.07651e-07	3.55329e-06
HMUS00667100.1.1	852.634	-0.534207	0.107107	-4.98758	6.11389e-07	3.57325e-06
HMUS00313900.1	880.022	-1.43427	0.287643	-4.98627	6.15558e-07	3.59568e-06
HMUS00965900.1	3190.22	-0.535957	0.107489	-4.98617	6.1588e-07	3.59568e-06
HMUS01278500.1.1	808.241	-0.634261	0.127271	-4.98357	6.24231e-07	3.64251e-06
HMUS01240000.1	3915.78	0.368759	0.0740001	4.98322	6.25336e-07	3.64702e-06
HMUS00849400.1	511.519	0.618081	0.124043	4.98279	6.2673e-07	3.65321e-06
HMUS01113500.1	241.778	1.15757	0.232375	4.98147	6.31021e-07	3.67628e-06
HMUS00826700.1	6184.25	0.367318	0.0737493	4.98063	6.33792e-07	3.69047e-06
HMUS01236200.1	221.125	1.61037	0.323366	4.98003	6.35757e-07	3.69996e-06
HMUS00076000.1	1156.26	0.758262	0.152291	4.97904	6.38997e-07	3.71685e-06
HMUS01255900.1	292.677	-0.905093	0.1818	-4.97851	6.40741e-07	3.72502e-06
HMUS01212300.1	3845.5	0.555673	0.11173	4.97337	6.57998e-07	3.82333e-06
HMUS00043300.1	872.073	-0.900804	0.181137	-4.97307	6.59021e-07	3.82726e-06
HMUS00753100.1	1864.32	0.635131	0.127758	4.97134	6.64901e-07	3.85937e-06
HMUS01337700.1	996.917	0.697347	0.140282	4.97105	6.65919e-07	3.86324e-06
HMUS00513800.1	670.73	-0.8295	0.166894	-4.97021	6.68804e-07	3.87794e-06
HMUS00031100.1	1485.39	-0.401841	0.0808606	-4.96955	6.71082e-07	3.8891e-06
HMUS00369400.1	1614.98	-0.45157	0.090876	-4.96908	6.72725e-07	3.89657e-06
HMUS00808900.1	2179.96	-0.370297	0.0745288	-4.96851	6.74691e-07	3.9059e-06
HMUS00812900.1	395.243	-0.918593	0.184903	-4.96798	6.76548e-07	3.91459e-06
HMUS00920000.1	986.279	-0.814945	0.164098	-4.96622	6.82695e-07	3.94808e-06
HMUS00802700.1	5222.8	-0.443445	0.0892983	-4.96588	6.83895e-07	3.95295e-06
HMUS01242300.1.1	5684.96	-0.965572	0.194476	-4.96499	6.87032e-07	3.969e-06
HMUS00815800.1	2725.39	0.437237	0.0880943	4.96329	6.93104e-07	4.00198e-06
HMUS01028100.1	747.44	-0.666716	0.134338	-4.96297	6.9422e-07	4.00632e-06
HMUS01273400.1	2495.48	0.430052	0.0866563	4.96273	6.95087e-07	4.00922e-06
HMUS00665200.1	614.843	0.6441	0.129879	4.95923	7.07739e-07	4.08006e-06
HMUS00241100.1	1447.74	0.472229	0.0952921	4.95559	7.21099e-07	4.1549e-06
HMUS00464600.1	394.465	0.873764	0.176341	4.95498	7.23383e-07	4.16588e-06
HMUS00936100.1	1546.59	0.632496	0.127724	4.95206	7.34303e-07	4.22656e-06
HMUS00267300.1	339.024	0.764497	0.154455	4.94964	7.4349e-07	4.27721e-06
HMUS01063300.1	1068.22	0.482795	0.0976921	4.942	7.73242e-07	4.44604e-06
HMUS01282100.1	736.86	0.968346	0.195953	4.94171	7.74389e-07	4.45031e-06
HMUS00020800.1	3132.23	0.62771	0.127141	4.93712	7.92861e-07	4.55409e-06
HMUS00391100.1	2684.7	-1.25824	0.254862	-4.93694	7.93586e-07	4.55588e-06
HMUS00766200.1	1072.52	0.424522	0.0859965	4.9365	7.95388e-07	4.56385e-06
HMUS00884100.1	2284.48	0.548407	0.111118	4.93535	8.00068e-07	4.58831e-06
HMUS01034200.1.1	942.811	0.519541	0.105273	4.93516	8.00855e-07	4.59043e-06
HMUS01047800.1	442.939	0.594376	0.12049	4.93298	8.0986e-07	4.63963e-06
HMUS00337800.1	3461.24	0.455208	0.0922858	4.93259	8.11479e-07	4.64649e-06
HMUS00100000.1	1595.99	0.88418	0.179265	4.93224	8.12935e-07	4.6524e-06
HMUS00561100.1	507.304	1.37937	0.279701	4.93159	8.15649e-07	4.66551e-06
HMUS00877300.1	107.939	-1.64955	0.334535	-4.93088	8.18601e-07	4.67997e-06
HMUS00036500.1	2086.73	0.335272	0.0680075	4.92992	8.2263e-07	4.70056e-06
HMUS00007200.1	4776.79	0.472364	0.0959086	4.92515	8.42957e-07	4.81421e-06
HMUS01322900.1	249.444	1.15392	0.23432	4.92456	8.45488e-07	4.82616e-06
HMUS00075300.1	683.284	0.838318	0.170311	4.92227	8.55442e-07	4.88045e-06
HMUS00366000.1	6361.46	0.429717	0.087387	4.9174	8.77021e-07	5.00097e-06
HMUS00676300.1	2076.48	0.760555	0.154673	4.91718	8.78e-07	5.00396e-06
HMUS00446500.1	1003.84	0.454711	0.0924816	4.91678	8.79805e-07	5.01166e-06
HMUS01286900.1	382.106	1.55156	0.315951	4.91078	9.07168e-07	5.16485e-06
HMUS00063300.1	959.757	1.32886	0.27061	4.91062	9.07893e-07	5.16631e-06
HMUS00037500.1	1192.62	-0.592072	0.120644	-4.90759	9.22012e-07	5.24394e-06
HMUS00782100.1	2447.55	-0.769263	0.156783	-4.90655	9.26933e-07	5.26921e-06
HMUS00231000.1	783.68	-0.56011	0.114189	-4.9051	9.33811e-07	5.30557e-06
HMUS00728100.1	1888.1	0.889763	0.181448	4.90367	9.4061e-07	5.34144e-06
HMUS00028500.1	898.249	1.22535	0.24989	4.90356	9.41157e-07	5.3418e-06
HMUS00310600.1.1	895.418	-0.515161	0.105063	-4.90336	9.42108e-07	5.34444e-06
HMUS00438200.1	6306.41	-0.450233	0.0918414	-4.90229	9.47261e-07	5.3709e-06
HMUS00096000.1	5510.72	-0.467067	0.0952804	-4.90202	9.48543e-07	5.3754e-06
HMUS01049800.1	4165.88	0.536623	0.109478	4.90165	9.50358e-07	5.38292e-06
HMUS00309100.1	2208.46	1.0242	0.208958	4.90144	9.51378e-07	5.38592e-06
HMUS00966700.1	1427.65	0.645016	0.13163	4.9002	9.57369e-07	5.41705e-06
HMUS00388600.1	337.876	1.48827	0.303735	4.8999	9.58872e-07	5.42277e-06
HMUS00850100.1	1079.19	0.464584	0.0948583	4.89766	9.69832e-07	5.48194e-06
HMUS00561300.1	228.723	1.4598	0.298087	4.89723	9.71947e-07	5.49108e-06
HMUS01277600.1	1319.52	0.542725	0.110866	4.89533	9.814e-07	5.54164e-06
HMUS00865900.1	960.949	-0.589179	0.120364	-4.89499	9.83119e-07	5.5485e-06
HMUS00389900.1	1415.3	0.97817	0.199842	4.89471	9.84528e-07	5.5536e-06
HMUS00328800.1	331.77	-0.797327	0.162906	-4.8944	9.86075e-07	5.55948e-06
HMUS01264900.1	1005.66	-0.937662	0.191598	-4.89392	9.88494e-07	5.57027e-06
HMUS01014200.1	3547.52	-0.516393	0.105538	-4.89294	9.93424e-07	5.59519e-06
HMUS01322600.1	1491.66	-0.612872	0.125311	-4.89081	1.00421e-06	5.65304e-06
HMUS00300400.1	221.321	2.78533	0.57031	4.88389	1.04013e-06	5.85228e-06
HMUS00834900.1	2437.57	0.32798	0.0671656	4.88315	1.04404e-06	5.87125e-06
HMUS00798100.1	4430.08	1.69389	0.347058	4.8807	1.05709e-06	5.94164e-06
HMUS01128300.1	748.47	1.76255	0.361162	4.88021	1.05972e-06	5.95336e-06
HMUS01103400.1	755.117	-0.483293	0.0990714	-4.87823	1.07042e-06	6.01042e-06
HMUS01094400.1	636.341	-0.494623	0.101438	-4.87609	1.08207e-06	6.07273e-06
HMUS01025800.1	680.305	-0.50988	0.104645	-4.87247	1.10212e-06	6.18208e-06
HMUS01276200.1	565.399	2.62991	0.539777	4.87221	1.10357e-06	6.18708e-06
HMUS01260300.1.1	1217.65	0.416702	0.0855304	4.87198	1.10487e-06	6.19123e-06
HMUS00519400.1	1738.11	0.566579	0.116328	4.87053	1.11302e-06	6.23369e-06
HMUS01059500.1	278.515	0.861136	0.176914	4.86754	1.12993e-06	6.3252e-06
HMUS00188600.1	711.547	0.567353	0.116591	4.86618	1.13776e-06	6.36581e-06
HMUS00589300.1	42.8742	-2.25236	0.463058	-4.8641	1.14981e-06	6.42993e-06
HMUS00470900.1	9084.53	-0.89661	0.184505	-4.85955	1.17651e-06	6.57591e-06
HMUS01016500.1	572.855	0.583268	0.120052	4.85848	1.18292e-06	6.60839e-06
HMUS00952300.1	2440.94	-0.509157	0.1048	-4.85835	1.18366e-06	6.60916e-06
HMUS01313100.1	1244.8	-1.41845	0.292002	-4.85765	1.18786e-06	6.62924e-06
HMUS00857700.1	628.759	1.12169	0.230932	4.85725	1.19028e-06	6.63942e-06
HMUS00395100.1	1058.28	0.491378	0.101244	4.85341	1.21354e-06	6.76571e-06
HMUS00226500.1.1	1011.81	0.636027	0.131081	4.85216	1.22126e-06	6.80532e-06
HMUS00613600.1	2251.32	-1.46958	0.303109	-4.84835	1.2449e-06	6.93351e-06
HMUS00802500.1	4794.44	0.387992	0.080036	4.84771	1.24893e-06	6.95126e-06
HMUS01073000.1	3241.16	-0.365897	0.0754793	-4.84765	1.24935e-06	6.95126e-06
HMUS00406400.1	473.063	-0.567671	0.117153	-4.84557	1.26246e-06	7.02069e-06
HMUS00704300.1	166.42	1.11828	0.230817	4.84489	1.26685e-06	7.04154e-06
HMUS00647900.1	1540.91	-1.20013	0.247755	-4.84401	1.27248e-06	7.06924e-06
HMUS00433900.1	1571.06	-0.417281	0.0861692	-4.84258	1.28165e-06	7.11662e-06
HMUS00070300.1.1	722.701	0.956924	0.197649	4.84154	1.28836e-06	7.15026e-06
HMUS00676500.1	2999.54	-0.553511	0.114372	-4.83955	1.30131e-06	7.2185e-06
HMUS01306500.1	6343.38	-0.925965	0.191344	-4.83927	1.30317e-06	7.22519e-06
HMUS00487100.1	1414.36	-0.35797	0.0739827	-4.83856	1.30782e-06	7.24729e-06
HMUS00866400.1	106.359	1.21944	0.25212	4.83674	1.31983e-06	7.31019e-06
HMUS00185100.1	555.855	0.566086	0.117048	4.83636	1.32235e-06	7.32048e-06
HMUS00960400.1	3409.65	0.445648	0.0921702	4.83505	1.33111e-06	7.36527e-06
HMUS00923100.1	2535.43	0.31903	0.0659883	4.83464	1.3339e-06	7.37637e-06
HMUS01009300.1.1	473.342	0.562902	0.116433	4.83455	1.33446e-06	7.37637e-06
HMUS00152000.1	825.722	1.76891	0.365941	4.83386	1.33911e-06	7.39835e-06
HMUS01270200.1	1779.24	-0.399602	0.0826828	-4.83295	1.34526e-06	7.42863e-06
HMUS00046600.1	2856.27	0.658776	0.136319	4.83259	1.34767e-06	7.43817e-06
HMUS01197500.1	1397.26	0.721249	0.149271	4.83179	1.3531e-06	7.4644e-06
HMUS01031200.1	867.377	-0.609969	0.126248	-4.83153	1.35488e-06	7.47048e-06
HMUS00368000.1	2803.07	0.447538	0.0926542	4.83019	1.36401e-06	7.51706e-06
HMUS00745900.1	890.919	0.643102	0.133164	4.82941	1.36937e-06	7.54286e-06
[truncated: 10,163 more rows]
