# Supplementary material for: Transcriptional and genomic parallels between the monoxenous parasite Herpetomonas muscarum and Leishmania
Source: PLoS Genet. 2019 Nov 11;15(11):e1008452. doi: 10.1371/journal.pgen.1008452 (PMC6872171; doi:10.1371/journal.pgen.1008452)
Supplement: S18 Table — (XLSX) [file pgen.1008452.s020.xlsx]

## Sheet: Table S18
	baseMean	log2FoldChange	lfcSE	stat	pvalue	padj
HMUS00766300.1	386.953	3.15437	0.124288	25.3795	4.25175e-142	4.79215e-138
HMUS00022100.1	253.005	-5.81732	0.236977	-24.548	4.53977e-133	2.55839e-129
HMUS00169200.1	47.022	-5.10829	0.235834	-21.6606	4.8307e-104	1.81489e-100
HMUS00569800.1.1	59.135	-6.20115	0.306458	-20.2349	4.82276e-91	1.35893e-87
HMUS01062000.1	91.8037	-2.97491	0.149762	-19.8642	8.30159e-88	1.87134e-84
HMUS01235400.1	115.969	-6.84645	0.351	-19.5055	9.85132e-85	1.85057e-81
HMUS00995900.1	520.459	2.57584	0.133255	19.3301	3.00035e-83	4.83099e-80
HMUS00300100.1	38.3465	-4.44898	0.232703	-19.1187	1.76414e-81	2.48545e-78
HMUS00602700.1	211.144	-3.88104	0.205472	-18.8884	1.41987e-79	1.77815e-76
HMUS00769100.1	311.482	2.65265	0.141175	18.7898	9.15012e-79	1.03131e-75
HMUS00458100.1	111.669	-2.07347	0.11042	-18.778	1.14399e-78	1.17218e-75
HMUS00769500.1	192.49	2.74816	0.14713	18.6785	7.41008e-78	6.95991e-75
HMUS01160500.1	213.582	3.84489	0.20998	18.3108	6.78725e-75	5.88455e-72
HMUS00771800.1.1	274.728	2.31906	0.127523	18.1855	6.72534e-74	5.41438e-71
HMUS00204000.1	164.33	2.32495	0.133659	17.3946	9.05831e-68	6.80641e-65
HMUS00658600.1.1	140.132	-2.48461	0.143027	-17.3717	1.35209e-67	9.52464e-65
HMUS01189200.1	99.6981	-4.97367	0.287551	-17.2967	4.98451e-67	3.30473e-64
HMUS00770600.1	231.744	2.21677	0.128776	17.2142	2.07823e-66	1.30132e-63
HMUS00046100.1	164.313	-5.90181	0.344871	-17.1131	1.18572e-65	7.03385e-63
HMUS00405300.1	130.18	-4.35411	0.258968	-16.8133	1.95012e-63	1.09899e-60
HMUS00709400.1	253.737	-4.17005	0.250071	-16.6755	1.9758e-62	1.06044e-59
HMUS00298500.1	223.109	-3.40833	0.205051	-16.6218	4.84314e-62	2.48123e-59
HMUS00711500.1.1	474.034	-2.48962	0.150778	-16.5119	3.01445e-61	1.47721e-58
HMUS00010800.1	131.802	-2.63534	0.160143	-16.4561	7.58236e-61	3.56087e-58
HMUS01160700.1	132.148	3.53462	0.215849	16.3754	2.86653e-60	1.29235e-57
HMUS01120100.1	209.744	-4.51902	0.27915	-16.1885	6.08346e-59	2.63718e-56
HMUS00984700.1.1	284.174	1.74487	0.10796	16.1622	9.324e-59	3.89225e-56
HMUS00235400.1	552.269	2.50435	0.155133	16.1433	1.26658e-58	5.09844e-56
HMUS00817900.1	38.3724	-4.63707	0.29005	-15.9871	1.57151e-57	6.10775e-55
HMUS00108700.1	98.634	-4.21146	0.26488	-15.8995	6.38813e-57	2.40002e-54
HMUS00159500.1	349.087	1.85933	0.117465	15.8288	1.96852e-56	7.15716e-54
HMUS00242200.1	137.732	-2.20624	0.140732	-15.677	2.17444e-55	7.65878e-53
HMUS00774000.1	228.463	2.8371	0.181252	15.6528	3.17875e-55	1.08569e-52
HMUS00709700.1	277.689	-3.42356	0.220449	-15.5299	2.17728e-54	7.21767e-52
HMUS01029300.1	1123.33	-2.5773	0.166268	-15.5008	3.42444e-54	1.10277e-51
HMUS00108800.1	171.14	-1.89961	0.125332	-15.1567	6.84453e-52	2.14291e-49
HMUS00767300.1	223.978	2.20777	0.14629	15.0917	1.83583e-51	5.59234e-49
HMUS00770800.1.1	152.193	2.44816	0.163387	14.9838	9.37658e-51	2.78114e-48
HMUS00710100.1	70.0455	-3.63122	0.243273	-14.9265	2.21488e-50	6.401e-48
HMUS00999200.1	425.452	1.99705	0.135597	14.7278	4.27288e-49	1.20399e-46
HMUS01121800.1	452.633	2.73741	0.186376	14.6875	7.74834e-49	2.13004e-46
HMUS00411900.1	18.9699	-5.05017	0.34539	-14.6216	2.04405e-48	5.48535e-46
HMUS01059500.1	105.196	-4.24511	0.291893	-14.5434	6.43341e-48	1.6863e-45
HMUS01003700.1	302.266	2.52207	0.176667	14.2758	3.09566e-46	7.92981e-44
HMUS01045900.1	39.5623	-4.70465	0.331759	-14.1809	1.20241e-45	3.01164e-43
HMUS00984000.1	135.591	2.77901	0.196124	14.1697	1.41126e-45	3.45789e-43
HMUS01160800.1	203.762	3.67524	0.261196	14.0708	5.74016e-45	1.37654e-42
HMUS00987900.1	252.96	2.74095	0.195565	14.0155	1.25285e-44	2.94185e-42
HMUS00769600.1	153.539	2.8745	0.207081	13.881	8.25781e-44	1.89946e-41
HMUS01293800.1	57.3056	-2.87259	0.207459	-13.8465	1.33517e-43	3.00973e-41
HMUS00987800.1	97.9483	2.99709	0.216714	13.8297	1.68751e-43	3.7294e-41
HMUS00699100.1	42.5143	-3.58289	0.259161	-13.825	1.80205e-43	3.90593e-41
HMUS00724300.1	1020.21	-1.66484	0.12095	-13.7647	4.15728e-43	8.84089e-41
HMUS01316200.1	150.681	-3.09587	0.226692	-13.6567	1.8415e-42	3.84363e-40
HMUS00265600.1	546.715	-2.74365	0.202622	-13.5407	8.98768e-42	1.84182e-39
HMUS01213500.1	28.8301	-3.52515	0.261484	-13.4813	2.01495e-41	4.05545e-39
HMUS01152600.1.1	24.5437	-5.57283	0.41639	-13.3837	7.53433e-41	1.48982e-38
HMUS00300300.1	27.339	-6.4201	0.480405	-13.3639	9.82491e-41	1.90925e-38
HMUS01311200.1	374.106	1.8868	0.141414	13.3424	1.31113e-40	2.5047e-38
HMUS00640400.1	122.592	2.48037	0.186441	13.3038	2.20025e-40	4.13318e-38
HMUS00536200.1	70.0333	-4.31877	0.325924	-13.2508	4.46202e-40	8.2445e-38
HMUS00392400.1	246.521	-2.65178	0.200427	-13.2306	5.83883e-40	1.06144e-37
HMUS00511200.1	56.5935	-2.00575	0.153786	-13.0424	7.01769e-39	1.2555e-36
HMUS00907900.1	953.676	-2.66639	0.205143	-12.9977	1.26049e-38	2.21984e-36
HMUS00367300.1.1	151.324	1.81957	0.140682	12.9339	2.89654e-38	5.02261e-36
HMUS00185300.1	242.048	1.89263	0.147381	12.8417	9.57238e-38	1.6347e-35
HMUS01046200.1	135.258	-3.1585	0.246141	-12.8321	1.08402e-37	1.82358e-35
HMUS00797300.1.1	75.0656	-5.83627	0.455201	-12.8213	1.24564e-37	2.06465e-35
HMUS00985000.1	96.9424	2.5022	0.195234	12.8164	1.32665e-37	2.16705e-35
HMUS01235000.1	25.9213	-5.103	0.40061	-12.7381	3.63224e-37	5.84842e-35
HMUS00773700.1	89.065	3.03163	0.238784	12.6961	6.21462e-37	9.86549e-35
HMUS00073000.1	78.5517	-1.79602	0.141618	-12.6821	7.427e-37	1.14671e-34
HMUS00996100.1	358.506	1.98268	0.156329	12.6828	7.36999e-37	1.14671e-34
HMUS00776700.1	167.717	2.07227	0.1642	12.6204	1.63063e-36	2.48363e-34
HMUS00797500.1	1392.01	-2.25159	0.178456	-12.6171	1.70037e-36	2.55531e-34
HMUS00028600.1	148.154	-1.44057	0.114545	-12.5765	2.84246e-36	4.21544e-34
HMUS00204500.1	526.587	-1.61092	0.128156	-12.57	3.08693e-36	4.51855e-34
HMUS00768400.1	100.648	2.65522	0.21263	12.4875	8.73179e-36	1.26174e-33
HMUS00883200.1	400.674	-0.913211	0.0734591	-12.4316	1.76149e-35	2.51313e-33
HMUS00763500.1.1	228.865	1.67529	0.135215	12.3898	2.96677e-35	4.1798e-33
HMUS00099600.1	260.724	1.16769	0.0945904	12.3447	5.20522e-35	7.24297e-33
HMUS01002500.1	142.797	2.5874	0.209759	12.3351	5.85892e-35	8.05316e-33
HMUS01002800.1	131.698	2.20108	0.179147	12.2864	1.07142e-34	1.45494e-32
HMUS00987200.1.1	125.666	2.52953	0.206358	12.258	1.52208e-34	2.0423e-32
HMUS00778500.1	66.7356	2.81836	0.230149	12.2458	1.76943e-34	2.34626e-32
HMUS00994200.1	85.2243	2.15398	0.176917	12.1751	4.22125e-34	5.5323e-32
HMUS00527800.1	475.702	-2.72446	0.224436	-12.1391	6.55114e-34	8.48712e-32
HMUS01258100.1	134.036	-2.20296	0.182284	-12.0853	1.26259e-33	1.61712e-31
HMUS00317300.1	107.745	-2.55409	0.21217	-12.0379	2.24532e-33	2.84348e-31
HMUS00622800.1	29.1859	-2.44482	0.204606	-11.9489	6.58039e-33	8.24085e-31
HMUS01178000.1	386.136	1.76103	0.147489	11.9401	7.31366e-33	9.05849e-31
HMUS01179800.1	99.8565	2.01923	0.169356	11.923	8.98647e-33	1.10094e-30
HMUS00622600.1	76.6162	-1.98386	0.166511	-11.9142	9.97609e-33	1.20904e-30
HMUS00554900.1	140.269	2.5782	0.216633	11.9012	1.16612e-32	1.39823e-30
HMUS00765800.1	117.32	2.08223	0.175526	11.8628	1.84729e-32	2.19166e-30
HMUS00222400.1	52.2626	-2.43498	0.205357	-11.8573	1.97269e-32	2.31606e-30
HMUS00772200.1	106.373	1.99414	0.169179	11.7872	4.54556e-32	5.28175e-30
HMUS00297000.1	31.5267	-5.1122	0.434135	-11.7756	5.21495e-32	5.99772e-30
HMUS00079000.1	811.86	2.30354	0.195962	11.755	6.65321e-32	7.57458e-30
HMUS00770100.1	65.3109	2.65523	0.227774	11.6573	2.10652e-31	2.37426e-29
HMUS00617100.1	636.233	-1.30663	0.112354	-11.6296	2.91621e-31	3.25432e-29
HMUS00607700.1	124.054	2.05737	0.177973	11.56	6.56795e-31	7.18712e-29
HMUS01189400.1	22.7186	-3.32368	0.287513	-11.5601	6.56371e-31	7.18712e-29
HMUS01322900.1	41.2944	-3.20756	0.278148	-11.5319	9.11626e-31	9.87975e-29
HMUS00978900.1	127.651	1.96624	0.170643	11.5225	1.01612e-30	1.09073e-28
HMUS01185500.1	215.445	3.09698	0.270288	11.4581	2.142e-30	2.2776e-28
HMUS01327400.1	1235.87	1.4049	0.12315	11.408	3.81182e-30	4.01524e-28
HMUS01180500.1	59.7922	2.94709	0.258789	11.388	4.79833e-30	5.00759e-28
HMUS00170500.1	22.894	-2.81852	0.248312	-11.3507	7.35355e-30	7.60384e-28
HMUS01152500.1	54.2906	-3.39392	0.299054	-11.3489	7.5139e-30	7.69902e-28
HMUS00995700.1	380.74	1.47418	0.129907	11.348	7.59072e-30	7.70766e-28
HMUS00776500.1	421.438	2.36103	0.208336	11.3328	9.02644e-30	9.08366e-28
HMUS00988400.1	79.2925	3.29348	0.290743	11.3278	9.55488e-30	9.53036e-28
HMUS00766000.1	72.6036	2.1413	0.189898	11.276	1.72371e-29	1.70421e-27
HMUS01324500.1	124.634	1.83561	0.162822	11.2737	1.76941e-29	1.73417e-27
HMUS00916800.1	70.8585	-1.96832	0.174947	-11.251	2.29066e-29	2.2257e-27
HMUS00768300.1	125.146	1.99827	0.178361	11.2035	3.91802e-29	3.77436e-27
HMUS00769800.1	147.07	2.00925	0.179524	11.1921	4.45563e-29	4.25588e-27
HMUS00102500.1	748.891	2.13284	0.191235	11.153	6.92294e-29	6.55701e-27
HMUS00173500.1	26.9593	-3.6361	0.326603	-11.1331	8.65692e-29	8.13102e-27
HMUS00392700.1	273.721	-2.54551	0.229357	-11.0985	1.27619e-28	1.18875e-26
HMUS00161400.1	13.7687	-5.09897	0.459572	-11.095	1.32588e-28	1.22492e-26
HMUS00360600.1	105.849	1.85566	0.167315	11.0908	1.38994e-28	1.27366e-26
HMUS00647300.1	118.051	1.60384	0.144801	11.0762	1.63667e-28	1.48765e-26
HMUS00855000.1	83.5994	2.71519	0.245618	11.0545	2.08446e-28	1.87772e-26
HMUS01003400.1	267.195	1.89252	0.171208	11.0539	2.09913e-28	1.87772e-26
HMUS00984800.1	183.221	2.08614	0.188894	11.044	2.34421e-28	2.08044e-26
HMUS01150500.1	499.076	2.91019	0.26453	11.0013	3.76499e-28	3.31525e-26
HMUS01086100.1	1824.56	2.08528	0.189891	10.9815	4.69322e-28	4.10056e-26
HMUS00772100.1	77.3494	2.30339	0.209931	10.9721	5.20294e-28	4.51095e-26
HMUS01235900.1	393.312	-2.87985	0.263119	-10.945	7.02011e-28	6.03998e-26
HMUS00797200.1	15.9736	-5.11966	0.468042	-10.9385	7.54591e-28	6.44318e-26
HMUS00652700.1	100.041	2.37335	0.217218	10.9261	8.64673e-28	7.32762e-26
HMUS00642700.1	116.415	1.94384	0.178282	10.9032	1.11268e-27	9.35895e-26
HMUS00779300.1	333.478	2.37892	0.218376	10.8937	1.23508e-27	1.03116e-25
HMUS01128200.1	17.4783	-4.62804	0.4249	-10.8921	1.25738e-27	1.04205e-25
HMUS00771600.1	425.844	2.37704	0.21829	10.8894	1.29523e-27	1.06558e-25
HMUS00255500.1	177.709	-3.08789	0.283799	-10.8806	1.4268e-27	1.16532e-25
HMUS00778400.1	265.264	1.53621	0.141231	10.8773	1.4791e-27	1.19935e-25
HMUS01100900.1	202.795	-4.95356	0.455584	-10.873	1.55012e-27	1.24796e-25
HMUS00987600.1	54.2582	2.62679	0.24181	10.863	1.72905e-27	1.38214e-25
HMUS00777600.1	64.9135	2.10665	0.193973	10.8605	1.77744e-27	1.41081e-25
HMUS00631200.1	841.896	-2.4218	0.223269	-10.847	2.06051e-27	1.61489e-25
HMUS01147800.1.1	3313.24	-2.18741	0.201663	-10.8469	2.06321e-27	1.61489e-25
HMUS01309900.1	147.542	1.39577	0.12906	10.8149	2.92626e-27	2.27461e-25
HMUS00776300.1	54.3557	2.81674	0.260521	10.812	3.02142e-27	2.33249e-25
HMUS00742300.1.1	415.689	-3.34934	0.310336	-10.7926	3.73067e-27	2.86044e-25
HMUS00984300.1	110.379	1.795	0.166347	10.7907	3.81068e-27	2.90204e-25
HMUS00645800.1	222.919	1.46281	0.135668	10.7823	4.17241e-27	3.15619e-25
HMUS00773100.1	130.792	1.71401	0.159043	10.777	4.41988e-27	3.3211e-25
HMUS00146700.1	32.1515	-3.083	0.286753	-10.7514	5.83593e-27	4.35608e-25
HMUS01326300.1	105.165	2.12098	0.197406	10.7442	6.30744e-27	4.67705e-25
HMUS00584000.1	136.973	-3.21902	0.299777	-10.738	6.74568e-27	4.96932e-25
HMUS01060100.1	38.051	-2.67871	0.249504	-10.7362	6.88535e-27	5.03927e-25
HMUS00632900.1	37.8169	-7.93291	0.741142	-10.7036	9.78663e-27	7.11646e-25
HMUS00888200.1	131.825	-2.04669	0.191602	-10.682	1.23534e-26	8.9253e-25
HMUS00300800.1	26.9823	-4.36902	0.411223	-10.6244	2.29365e-26	1.63618e-24
HMUS00361700.1	327.299	1.43667	0.135216	10.625	2.28115e-26	1.63618e-24
HMUS00053200.1	61.5393	-2.23685	0.211065	-10.5979	3.04673e-26	2.15973e-24
HMUS01237800.1	39.5489	3.87573	0.365803	10.5951	3.13926e-26	2.21141e-24
HMUS01003200.1	147.478	1.57601	0.149328	10.554	4.86665e-26	3.40696e-24
HMUS00146100.1	67.0329	2.11192	0.200941	10.5101	7.75846e-26	5.39787e-24
HMUS01329900.1	476.775	-2.36083	0.224792	-10.5023	8.43095e-26	5.82977e-24
HMUS00774200.1	72.1956	2.72468	0.260502	10.4594	1.32742e-25	9.12278e-24
HMUS00082300.1	24.9607	-3.41991	0.327079	-10.4559	1.37632e-25	9.40151e-24
HMUS00987700.1	67.1694	2.571	0.246841	10.4156	2.10393e-25	1.42852e-23
HMUS01156500.1	144.932	1.35722	0.130505	10.3997	2.48704e-25	1.67853e-23
HMUS00943200.1	101.475	2.03563	0.195893	10.3915	2.7101e-25	1.81819e-23
HMUS00672500.1	684.111	-2.08991	0.202049	-10.3436	4.47428e-25	2.984e-23
HMUS00297100.1	8.50006	-6.32139	0.612925	-10.3135	6.12332e-25	4.03602e-23
HMUS00909900.1	11.7662	-8.80043	0.853281	-10.3136	6.11418e-25	4.03602e-23
HMUS00797100.1	35.0426	-5.20737	0.505231	-10.3069	6.55718e-25	4.29686e-23
HMUS00979800.1	525.051	1.1509	0.111824	10.2921	7.64852e-25	4.98303e-23
HMUS01178400.1	128.289	2.66159	0.258733	10.287	8.06482e-25	5.22406e-23
HMUS00552200.1	113.986	2.54064	0.247005	10.2858	8.1679e-25	5.26059e-23
HMUS00361600.1	60.024	-3.01607	0.293997	-10.2589	1.07966e-24	6.87506e-23
HMUS00769000.1.1	186.469	2.98536	0.291002	10.2589	1.07921e-24	6.87506e-23
HMUS00766500.1	230.6	1.36648	0.133549	10.2321	1.42453e-24	9.02015e-23
HMUS00769300.1	147.997	2.29762	0.224753	10.2229	1.56576e-24	9.85903e-23
HMUS00974700.1	98.8078	1.79064	0.175298	10.2148	1.70221e-24	1.06587e-22
HMUS00522500.1	1170.86	-2.73883	0.268154	-10.2137	1.72244e-24	1.07257e-22
HMUS00765300.1	78.0036	1.90988	0.187353	10.194	2.10833e-24	1.30566e-22
HMUS00758400.1	365.999	1.24899	0.122547	10.1919	2.15518e-24	1.32738e-22
HMUS01077000.1.1	174.106	-2.42235	0.238506	-10.1563	3.10525e-24	1.90213e-22
HMUS01178500.1	357.737	-2.26785	0.22404	-10.1225	4.39011e-24	2.67464e-22
HMUS00986000.1	81.7971	2.0853	0.206445	10.101	5.46645e-24	3.31249e-22
HMUS01160600.1	170.69	2.88906	0.286689	10.0773	6.95945e-24	4.19465e-22
HMUS00303300.1	147.74	-1.90631	0.189999	-10.0332	1.08896e-23	6.52855e-22
HMUS00420500.1	83.1074	1.90835	0.190937	9.99466	1.60835e-23	9.5914e-22
HMUS00299300.1	15.2428	-3.73173	0.374136	-9.97426	1.97571e-23	1.17201e-21
HMUS01254100.1	389.247	-0.92587	0.0928773	-9.96874	2.08858e-23	1.23248e-21
HMUS00553200.1	66.9241	2.657	0.266756	9.96041	2.27118e-23	1.33326e-21
HMUS00375200.1	13.9749	-7.98712	0.803519	-9.94017	2.7834e-23	1.62548e-21
HMUS00769700.1	66.7433	2.15777	0.217553	9.91832	3.46539e-23	2.01332e-21
HMUS00949400.1	102.289	1.46891	0.148118	9.91713	3.50679e-23	2.02693e-21
HMUS00848500.1	41.1216	-2.45687	0.248234	-9.89742	4.27152e-23	2.45634e-21
HMUS00256600.1	184.276	-1.65532	0.167285	-9.89521	4.36703e-23	2.49852e-21
HMUS00801000.1	73.3128	1.9209	0.195921	9.80446	1.07721e-22	6.12683e-21
HMUS00915400.1	13.4805	-2.86922	0.292657	-9.80404	1.08175e-22	6.12683e-21
HMUS00652900.1	197.822	2.0828	0.212798	9.78765	1.27215e-22	7.16922e-21
HMUS00646100.1	384.965	1.20461	0.12319	9.77848	1.3929e-22	7.81065e-21
HMUS00200200.1	58.4514	1.93882	0.198472	9.76872	1.53379e-22	8.5177e-21
HMUS00220100.1	218.854	2.16978	0.222116	9.7687	1.53411e-22	8.5177e-21
HMUS01264800.1	20.7974	-2.78815	0.285835	-9.75441	1.76629e-22	9.75875e-21
HMUS00771500.1	229.444	2.0891	0.214285	9.74919	1.8595e-22	1.02236e-20
HMUS01265500.1	59.2224	-2.02308	0.208304	-9.71215	2.67634e-22	1.46432e-20
HMUS00994600.1.1	130.656	2.29528	0.236577	9.70201	2.95609e-22	1.60957e-20
HMUS00757900.1	101.184	1.56706	0.162363	9.65162	4.83858e-22	2.62191e-20
HMUS00201900.1	199.559	1.32248	0.137137	9.6435	5.23727e-22	2.82437e-20
HMUS00985400.1	108.208	1.81117	0.187998	9.63398	5.7461e-22	3.08401e-20
HMUS00774800.1	105.703	2.88702	0.300077	9.62092	6.52459e-22	3.48524e-20
HMUS00324500.1	185.493	1.65359	0.171983	9.61485	6.92094e-22	3.67952e-20
HMUS00993500.1	41.212	4.37911	0.456082	9.60159	7.87206e-22	4.16554e-20
HMUS00105200.1	10.5948	-3.74647	0.391557	-9.56814	1.08846e-21	5.73273e-20
HMUS00932000.1	91.3541	1.49648	0.156667	9.55199	1.27227e-21	6.66967e-20
HMUS00552600.1	54.3938	2.84001	0.297379	9.55014	1.29519e-21	6.75837e-20
HMUS00656800.1	549.204	1.88829	0.197845	9.54433	1.36996e-21	7.11561e-20
HMUS00421200.1	108.472	-1.26919	0.133017	-9.54155	1.40715e-21	7.27524e-20
HMUS00303500.1	434.31	-1.24242	0.130368	-9.53012	1.57107e-21	8.08562e-20
HMUS01109400.1	141.111	-1.30773	0.137266	-9.52696	1.6196e-21	8.2975e-20
HMUS00994500.1	66.2179	2.25761	0.237203	9.51765	1.77144e-21	9.03432e-20
HMUS00764500.1	132.558	2.03309	0.21369	9.51423	1.8307e-21	9.2945e-20
HMUS00401900.1	56.624	-1.40438	0.147661	-9.51089	1.89037e-21	9.55444e-20
HMUS00522300.1	1134.9	-1.56602	0.164676	-9.50974	1.91144e-21	9.61779e-20
HMUS00929100.1	410.739	1.14417	0.120581	9.48882	2.33663e-21	1.1705e-19
HMUS00964300.1	8.06247	-6.29385	0.66428	-9.4747	2.67525e-21	1.33419e-19
HMUS00187400.1	71.8636	1.92846	0.203576	9.47292	2.72124e-21	1.35115e-19
HMUS01313200.1	68.6919	1.84443	0.195156	9.45108	3.35368e-21	1.65787e-19
HMUS00576100.1	359.488	5.61696	0.59478	9.44376	3.59626e-21	1.77002e-19
HMUS00986400.1	105.109	2.26417	0.240393	9.41861	4.57114e-21	2.24006e-19
HMUS00715200.1	153.766	-2.46688	0.262018	-9.41494	4.73347e-21	2.30957e-19
HMUS00711300.1.1	216.152	-2.37109	0.251869	-9.414	4.77627e-21	2.3204e-19
HMUS01317500.1	149.512	1.9063	0.202953	9.39285	5.83989e-21	2.82495e-19
HMUS00655400.1	97.8905	1.66238	0.177012	9.39134	5.92412e-21	2.85345e-19
HMUS01160200.1	175.576	1.20634	0.128517	9.38659	6.19768e-21	2.97251e-19
HMUS00620100.1	995.664	-1.72669	0.184069	-9.38064	6.55737e-21	3.1317e-19
HMUS00767900.1	82.0431	1.97546	0.210654	9.37774	6.74024e-21	3.20545e-19
HMUS01324600.1	179.97	1.53708	0.163973	9.37394	6.98724e-21	3.30896e-19
HMUS01187500.1	94.3992	-3.70891	0.39581	-9.37044	7.22338e-21	3.40647e-19
HMUS00806300.1	154.814	1.25061	0.13348	9.36923	7.30647e-21	3.4313e-19
HMUS01225600.1	252.192	1.43511	0.153202	9.36738	7.43532e-21	3.47732e-19
HMUS01002900.1.1	50.4377	2.08946	0.22351	9.34838	8.90016e-21	4.14519e-19
HMUS00069200.1	143.574	-3.20136	0.343148	-9.3294	1.06473e-20	4.93852e-19
HMUS00298600.1.1	101.73	-3.40183	0.364802	-9.32514	1.10838e-20	5.1199e-19
HMUS01290500.1	189.958	1.28158	0.137719	9.30574	1.33063e-20	6.12143e-19
HMUS00709300.1	185.925	-3.29672	0.354374	-9.30294	1.36617e-20	6.2594e-19
HMUS01308800.1	101.521	1.52353	0.163789	9.3018	1.3809e-20	6.30124e-19
HMUS00364100.1	53.2408	3.66368	0.394101	9.29631	1.45406e-20	6.60837e-19
HMUS00557000.1	414.641	-2.20005	0.236777	-9.29165	1.51911e-20	6.87627e-19
HMUS00201200.1	141.583	1.56357	0.168342	9.28808	1.57098e-20	7.08261e-19
HMUS00301100.1	103.436	-2.37187	0.255712	-9.27553	1.76744e-20	7.90508e-19
HMUS00776600.1	39.3767	2.36799	0.255293	9.27557	1.76668e-20	7.90508e-19
HMUS00937700.1	88.2352	1.6969	0.183055	9.26986	1.86386e-20	8.30337e-19
HMUS00594400.1	965.781	2.16498	0.23367	9.26512	1.94865e-20	8.64696e-19
HMUS01306500.1	179.275	2.08473	0.225087	9.26186	2.00893e-20	8.87945e-19
HMUS00873700.1.1	73.4517	-1.9405	0.209668	-9.25512	2.14e-20	9.42183e-19
HMUS00358600.1	54.6883	2.50225	0.27075	9.24194	2.42077e-20	1.06165e-18
HMUS00831900.1	31.3447	-1.9334	0.209426	-9.23189	2.65907e-20	1.16164e-18
HMUS00369100.1	52.6678	2.00684	0.217597	9.22273	2.89623e-20	1.26036e-18
HMUS00985500.1	37.9462	3.59516	0.390981	9.19522	3.74229e-20	1.62228e-18
HMUS00664400.1	2605.31	1.35037	0.147085	9.18089	4.2753e-20	1.84624e-18
HMUS00764100.1	52.0594	2.28448	0.249048	9.17284	4.60708e-20	1.98192e-18
HMUS00083100.1	71.8494	-2.16146	0.236203	-9.15088	5.64721e-20	2.41098e-18
HMUS01155900.1	79.4328	-2.20828	0.241312	-9.15115	5.63314e-20	2.41098e-18
HMUS01003000.1.1	53.5535	2.37622	0.259777	9.14717	5.84443e-20	2.48576e-18
HMUS00648900.1	154.452	2.03808	0.222979	9.14022	6.23246e-20	2.64083e-18
HMUS00274300.1	1326.25	-1.30444	0.143349	-9.09979	9.05074e-20	3.82063e-18
HMUS00392200.1	123.282	-1.70798	0.187935	-9.08818	1.00709e-19	4.2354e-18
HMUS00480400.1	104.839	1.27078	0.140222	9.06265	1.27315e-19	5.33447e-18
HMUS00331100.1	582.697	-1.64518	0.181883	-9.04525	1.49321e-19	6.23333e-18
HMUS00458500.1.1	54.5954	-1.85572	0.205501	-9.03024	1.71295e-19	7.12422e-18
HMUS01081200.1	489.127	1.14215	0.12653	9.02675	1.76843e-19	7.32793e-18
HMUS00340200.1	215.567	-1.56267	0.173349	-9.01461	1.97569e-19	8.15677e-18
HMUS00686000.1	144.453	1.65497	0.18429	8.98024	2.70172e-19	1.10731e-17
HMUS00779200.1.1	67.8148	1.52679	0.170014	8.9804	2.69785e-19	1.10731e-17
HMUS00513600.1	235.219	1.28123	0.142689	8.97918	2.72789e-19	1.11399e-17
HMUS00275800.1	15.0895	-2.98259	0.332734	-8.9639	3.13388e-19	1.27516e-17
HMUS00766600.1	85.9764	1.87909	0.209678	8.96177	3.19502e-19	1.29536e-17
HMUS00986500.1	45.6167	2.51641	0.281	8.95522	3.3906e-19	1.36973e-17
HMUS00985600.1	42.0531	2.5304	0.283425	8.92792	4.34108e-19	1.74744e-17
HMUS00220600.1	255.801	1.38759	0.155457	8.92593	4.41987e-19	1.77282e-17
HMUS00275400.1	303.248	-1.04214	0.116949	-8.91108	5.05399e-19	2.01998e-17
HMUS00711400.1	139.755	-2.61925	0.294204	-8.90284	5.44347e-19	2.16796e-17
HMUS01180200.1	887.202	1.75809	0.197522	8.90072	5.54836e-19	2.20196e-17
HMUS01331100.1	80.8522	3.97908	0.44717	8.89837	5.6672e-19	2.24123e-17
HMUS00375700.1	19.101	-6.36228	0.715903	-8.88706	6.27453e-19	2.47274e-17
HMUS01112600.1.1	69.0881	-2.76488	0.311362	-8.87994	6.68978e-19	2.6272e-17
HMUS00076300.1	29.3828	3.20885	0.362546	8.85088	8.68348e-19	3.39831e-17
HMUS00266000.1	115.677	-1.45432	0.164386	-8.84698	8.99165e-19	3.50674e-17
HMUS00153200.1	899.467	-1.7362	0.196539	-8.83389	1.01095e-18	3.92909e-17
HMUS01170000.1	48.8217	-1.90177	0.21557	-8.82203	1.12401e-18	4.35349e-17
HMUS00763800.1	87.9405	1.64126	0.186167	8.81609	1.18525e-18	4.575e-17
HMUS00647600.1	98.3453	1.63976	0.186054	8.81333	1.21482e-18	4.6731e-17
HMUS00786700.1	144.153	1.6607	0.18847	8.81146	1.23529e-18	4.73569e-17
HMUS00872900.1	129.299	1.84434	0.209744	8.7933	1.45224e-18	5.54855e-17
HMUS00775600.1	163.448	2.12795	0.242038	8.79179	1.47194e-18	5.6048e-17
HMUS01121700.1	39.0642	2.82611	0.321806	8.78205	1.60522e-18	6.09174e-17
HMUS00946400.1	247.678	2.29092	0.261162	8.77202	1.75485e-18	6.63721e-17
HMUS00994700.1	100.63	1.31461	0.149996	8.7643	1.8794e-18	7.08453e-17
HMUS00777700.1	39.0536	2.22789	0.254283	8.76146	1.9273e-18	7.2295e-17
HMUS00995800.1	192.272	1.60752	0.183481	8.76127	1.93069e-18	7.2295e-17
HMUS00767200.1	136.958	2.62406	0.299823	8.75204	2.09539e-18	7.82024e-17
HMUS00262600.1	13.5652	-3.76179	0.429932	-8.74974	2.13842e-18	7.9545e-17
HMUS00018000.1	100.513	-2.27921	0.260537	-8.74812	2.16934e-18	8.04296e-17
HMUS00976300.1	144.684	2.22226	0.254183	8.74277	2.27457e-18	8.40546e-17
HMUS00115100.1	464.801	-1.60235	0.183298	-8.74178	2.29476e-18	8.45237e-17
HMUS01293000.1	285.979	-2.42398	0.278055	-8.71764	2.8406e-18	1.04288e-16
HMUS00875700.1	683.313	-1.05483	0.121445	-8.68561	3.76714e-18	1.37855e-16
HMUS00445700.1	40.8657	2.44847	0.282001	8.68248	3.87236e-18	1.41247e-16
HMUS01234900.1	10.6386	-3.9924	0.460555	-8.66867	4.37216e-18	1.58963e-16
HMUS00708700.1	104.999	-1.53136	0.176734	-8.66478	4.5237e-18	1.63944e-16
HMUS00297900.1.1	9.80052	-5.42958	0.628598	-8.63761	5.74027e-18	2.07367e-16
HMUS00746100.1	72.3738	-1.69823	0.19669	-8.63403	5.92264e-18	2.13272e-16
HMUS00335000.1	321.424	0.92716	0.107443	8.62935	6.16991e-18	2.21468e-16
HMUS00993300.1	93.3309	2.19285	0.254293	8.62332	6.50419e-18	2.32726e-16
HMUS00980300.1	156.756	2.15768	0.250439	8.6156	6.9578e-18	2.48169e-16
HMUS00800900.1	145.397	-2.64359	0.307477	-8.59766	8.13562e-18	2.89264e-16
HMUS01314000.1	158.049	1.37704	0.160213	8.59504	8.3236e-18	2.95017e-16
HMUS00984200.1	52.6884	1.73592	0.202208	8.58481	9.0984e-18	3.21467e-16
HMUS00772800.1	320.456	1.71746	0.200159	8.5805	9.4463e-18	3.3168e-16
HMUS00887200.1	259.553	1.7223	0.200722	8.58051	9.44561e-18	3.3168e-16
HMUS00987500.1	151.032	2.50607	0.2921	8.57948	9.53029e-18	3.3359e-16
HMUS00367600.1	54.1917	2.3219	0.270711	8.57705	9.73334e-18	3.39642e-16
HMUS00299500.1	12.54	-3.48108	0.40604	-8.57325	1.00604e-17	3.4997e-16
HMUS00657800.1.1	42.2421	1.96682	0.229512	8.56959	1.03856e-17	3.60173e-16
HMUS00274200.1	121.395	-1.71607	0.200338	-8.56588	1.07256e-17	3.70823e-16
HMUS01325500.1	552.716	1.34136	0.156751	8.55728	1.15559e-17	3.98306e-16
HMUS00848800.1	161.981	-2.69246	0.31501	-8.54723	1.26082e-17	4.33251e-16
HMUS00048700.1	161.447	1.19074	0.139413	8.54111	1.32934e-17	4.54029e-16
HMUS00372700.1	64.6038	-1.78788	0.20932	-8.54135	1.32664e-17	4.54029e-16
HMUS00204900.1	339.74	1.59227	0.18651	8.53716	1.37558e-17	4.68403e-16
HMUS00921800.1	73.6155	-1.3505	0.158342	-8.529	1.47618e-17	5.01145e-16
HMUS00077800.1	261.84	3.32712	0.390733	8.51506	1.66511e-17	5.63587e-16
HMUS00404400.1	42.3558	2.62713	0.308656	8.51151	1.71684e-17	5.79357e-16
HMUS00135100.1	245.331	1.36196	0.16011	8.50641	1.79395e-17	6.03571e-16
HMUS00392500.1	255.427	-3.02652	0.355996	-8.50155	1.87073e-17	6.27531e-16
HMUS00622700.1	113.941	-1.90882	0.224776	-8.49211	2.02925e-17	6.78686e-16
HMUS00188300.1	55.939	1.66603	0.196511	8.47801	2.29075e-17	7.63876e-16
HMUS00375800.1	5.49968	-5.90754	0.69934	-8.44731	2.98091e-17	9.91086e-16
HMUS00917700.1	165.514	1.18336	0.140216	8.4395	3.18688e-17	1.05645e-15
HMUS00368500.1	219.516	1.61789	0.191727	8.43849	3.21467e-17	1.06254e-15
HMUS00848100.1	371.455	-1.31766	0.156199	-8.43578	3.29009e-17	1.08429e-15
HMUS00847800.1.1	32.9422	-2.98213	0.353782	-8.4293	3.47736e-17	1.14266e-15
HMUS00300600.1	19.454	-3.66603	0.435213	-8.42353	3.65314e-17	1.19693e-15
HMUS00338900.1	51.4638	1.84636	0.21936	8.41705	3.86086e-17	1.26133e-15
HMUS00051200.1	198.896	1.6361	0.194573	8.40865	4.14743e-17	1.35103e-15
HMUS00880500.1	37.6816	-2.32553	0.276788	-8.40186	4.39462e-17	1.42743e-15
HMUS00370800.1	125.094	1.99379	0.237653	8.38951	4.88183e-17	1.58113e-15
HMUS00559000.1	132.682	2.84297	0.339288	8.37923	5.32745e-17	1.72051e-15
HMUS01156300.1	67.4652	1.53734	0.183764	8.36585	5.96806e-17	1.92189e-15
HMUS00790700.1.1	125.011	1.55695	0.186118	8.36538	5.99208e-17	1.92412e-15
HMUS00997400.1	68.7603	1.87557	0.224475	8.35535	6.52389e-17	2.08894e-15
HMUS00614300.1	18.2088	3.46938	0.415269	8.35453	6.56933e-17	2.09753e-15
HMUS00871300.1	65.7172	1.57808	0.189095	8.34539	7.09772e-17	2.25984e-15
HMUS00405600.1.1	74.1716	-3.33014	0.399139	-8.3433	7.22449e-17	2.28728e-15
HMUS00662000.1	88.4465	1.47205	0.176431	8.3435	7.21237e-17	2.28728e-15
HMUS00195800.1	38.0176	2.12136	0.254347	8.34041	7.40319e-17	2.33729e-15
HMUS01057600.1	162.993	1.43243	0.171786	8.33846	7.52645e-17	2.36957e-15
HMUS00775700.1	129.273	1.89938	0.2279	8.33428	7.79715e-17	2.44796e-15
HMUS01128900.1	14.3757	-3.19062	0.382848	-8.33391	7.82134e-17	2.44873e-15
HMUS01161300.1	103.913	1.22907	0.147646	8.32441	8.47519e-17	2.64609e-15
HMUS00267700.1	74.6656	-1.16804	0.140369	-8.32124	8.70506e-17	2.71035e-15
HMUS00465900.1	33.3312	-1.94709	0.234069	-8.31844	8.91266e-17	2.76735e-15
HMUS00793900.1	303.385	-1.88943	0.227193	-8.3164	9.06734e-17	2.80764e-15
HMUS00777000.1	41.8103	2.68284	0.32294	8.30755	9.7695e-17	3.01677e-15
HMUS00961100.1.1	109.734	1.23818	0.149383	8.28866	1.14536e-16	3.52714e-15
HMUS00705400.1	70.5572	-2.88532	0.348188	-8.28668	1.16455e-16	3.57648e-15
HMUS01205300.1	36.7659	2.59907	0.313706	8.28504	1.18067e-16	3.61614e-15
HMUS00777500.1	40.9909	1.75194	0.211783	8.2723	1.31395e-16	4.01341e-15
HMUS00553100.1	27.7131	3.10134	0.375304	8.26352	1.41436e-16	4.30845e-15
HMUS00988000.1.1	68.933	1.5147	0.183483	8.25524	1.51595e-16	4.60548e-15
HMUS00194700.1	549.125	0.853197	0.103385	8.25266	1.54905e-16	4.69338e-15
HMUS00583100.1	101.685	1.27964	0.155164	8.24702	1.62396e-16	4.90714e-15
HMUS01293700.1.1	64.1554	-2.27525	0.276019	-8.24307	1.67851e-16	5.05842e-15
HMUS00980000.1	104.414	1.77987	0.215995	8.24034	1.71721e-16	5.16124e-15
HMUS00341100.1	127.226	1.15052	0.139716	8.23465	1.80088e-16	5.39833e-15
HMUS01021400.1	73.886	-2.30393	0.279845	-8.23289	1.82756e-16	5.46376e-15
HMUS00768700.1	85.8586	1.49101	0.181161	8.2303	1.8674e-16	5.5681e-15
HMUS01325000.1	739.224	1.44258	0.175625	8.21394	2.14039e-16	6.36525e-15
HMUS00639700.1	46.7094	1.80231	0.219545	8.20929	2.22496e-16	6.58203e-15
HMUS00647700.1	383.529	1.18769	0.144673	8.20947	2.22174e-16	6.58203e-15
HMUS00765400.1	43.9672	1.93033	0.235312	8.20327	2.3394e-16	6.90246e-15
HMUS00057100.1	354.844	-0.897355	0.10954	-8.19205	2.56818e-16	7.5577e-15
HMUS01271600.1	72.2338	1.53339	0.187225	8.1901	2.61002e-16	7.66082e-15
HMUS00056100.1	201.722	1.05997	0.129456	8.1879	2.65833e-16	7.78235e-15
HMUS00774500.1	317.669	1.79642	0.219624	8.17955	2.84915e-16	8.31937e-15
HMUS00309200.1	272.196	-1.21063	0.148349	-8.16069	3.33107e-16	9.70142e-15
HMUS00771900.1	248.795	1.24768	0.153034	8.15297	3.55083e-16	1.03148e-14
HMUS00558600.1	17.3972	-2.35218	0.288671	-8.14829	3.69121e-16	1.0695e-14
HMUS01177600.1	89.5352	1.70307	0.209247	8.13902	3.98492e-16	1.15164e-14
HMUS00727200.1	168.899	-1.19934	0.147393	-8.13703	4.05084e-16	1.1677e-14
HMUS00600400.1	182.389	1.29647	0.159432	8.13181	4.22932e-16	1.21604e-14
HMUS00192300.1	316.328	1.2462	0.153277	8.13033	4.28134e-16	1.22786e-14
HMUS01016300.1	180.999	1.57154	0.193637	8.11592	4.82112e-16	1.37916e-14
HMUS00413400.1	110.006	-1.12827	0.139037	-8.11492	4.86116e-16	1.38709e-14
HMUS00148700.1	45.8819	1.89725	0.233874	8.11231	4.96675e-16	1.41364e-14
HMUS00411400.1	10.626	-4.37205	0.53928	-8.1072	5.18004e-16	1.47064e-14
HMUS00604700.1.1	81.9159	-2.34611	0.289631	-8.10033	5.48084e-16	1.54823e-14
HMUS00775100.1	123.401	1.34848	0.166467	8.10061	5.46849e-16	1.54823e-14
HMUS00003300.1	34.7666	-1.62906	0.201336	-8.09124	5.9059e-16	1.66414e-14
HMUS01301600.1	354.773	0.714438	0.0885571	8.06754	7.17286e-16	2.01609e-14
HMUS00365500.1	123.349	1.78872	0.22192	8.06021	7.61642e-16	2.13544e-14
HMUS00077100.1	41.3263	-2.89656	0.359969	-8.04669	8.50654e-16	2.37909e-14
HMUS00773200.1	40.9225	2.09483	0.261007	8.02596	1.00733e-15	2.81031e-14
HMUS00340300.1	142.606	1.93682	0.241455	8.02143	1.04525e-15	2.90888e-14
HMUS00775800.1	56.0144	2.36946	0.295426	8.02047	1.0534e-15	2.92436e-14
HMUS00969200.1	50.1879	1.74798	0.218204	8.01076	1.14002e-15	3.15705e-14
HMUS00846300.1	102.437	1.43889	0.179769	8.00407	1.20375e-15	3.31908e-14
HMUS00875400.1	47.8562	-1.92514	0.240525	-8.00391	1.20525e-15	3.31908e-14
HMUS00975600.1.1	42.5131	2.3909	0.298724	8.0037	1.20737e-15	3.31908e-14
HMUS01061100.1	22.5017	-2.52022	0.315104	-7.99806	1.26395e-15	3.46617e-14
HMUS00475900.1	232.142	-1.40849	0.176141	-7.99639	1.28124e-15	3.50506e-14
HMUS00367700.1	336.519	1.28919	0.161407	7.98721	1.38028e-15	3.76687e-14
HMUS00921700.1	450.227	1.39258	0.174474	7.98159	1.44459e-15	3.93284e-14
HMUS00465500.1	979.051	-1.00776	0.126323	-7.97766	1.49135e-15	4.05036e-14
HMUS00787300.1	228.061	1.18779	0.149006	7.97143	1.56853e-15	4.24973e-14
HMUS00150900.1	5.59741	-4.07292	0.511242	-7.96671	1.62956e-15	4.39396e-14
HMUS00686600.1	70.6901	1.67907	0.210761	7.96672	1.62938e-15	4.39396e-14
HMUS00999900.1	333.522	2.1912	0.275223	7.96154	1.69909e-15	4.57051e-14
HMUS00173000.1	25.117	-3.30729	0.415916	-7.95182	1.83796e-15	4.92453e-14
HMUS00917000.1	70.3161	1.52522	0.191811	7.95172	1.83943e-15	4.92453e-14
HMUS00813500.1	32.5595	2.28104	0.287192	7.94256	1.98047e-15	5.28955e-14
HMUS01180600.1	33.6799	2.30607	0.290912	7.92706	2.24402e-15	5.97928e-14
HMUS00796500.1	87.7369	1.10643	0.139943	7.90634	2.65061e-15	7.04601e-14
HMUS00983600.1	193.615	1.59699	0.202098	7.90208	2.74294e-15	7.27428e-14
HMUS00161900.1	81.8791	1.39872	0.177059	7.89976	2.79442e-15	7.37609e-14
HMUS01224900.1	73.032	1.56244	0.197778	7.89995	2.79017e-15	7.37609e-14
HMUS00723300.1	83.5718	-1.27209	0.161091	-7.89668	2.86428e-15	7.54284e-14
HMUS00648800.1	53.7327	1.61872	0.205012	7.89574	2.88604e-15	7.58241e-14
HMUS00025500.1	710.968	1.26768	0.160583	7.8942	2.92181e-15	7.65854e-14
HMUS00975200.1	44.0335	1.85329	0.235055	7.88448	3.15848e-15	8.25969e-14
HMUS00250700.1	109.181	-3.71016	0.470863	-7.87949	3.28719e-15	8.57638e-14
HMUS00887000.1	57.6298	-2.75328	0.349734	-7.8725	3.47635e-15	9.04895e-14
HMUS00259800.1	52.5435	-1.3602	0.173051	-7.86011	3.83786e-15	9.96693e-14
HMUS00680700.1	166.617	1.61698	0.205896	7.85339	4.04953e-15	1.04925e-13
HMUS00796100.1.1	601.878	1.66333	0.211837	7.85196	4.09578e-15	1.0588e-13
HMUS00810000.1	174.017	-1.22979	0.156635	-7.8513	4.11757e-15	1.06199e-13
HMUS00370700.1	86.4055	1.57887	0.201331	7.84217	4.42815e-15	1.13949e-13
HMUS00871200.1	73.8204	1.42191	0.181609	7.82952	4.89724e-15	1.25733e-13
HMUS00929000.1	793.511	1.14535	0.146599	7.81276	5.59509e-15	1.43323e-13
HMUS01103500.1	665.394	1.35944	0.17404	7.81107	5.67062e-15	1.44929e-13
HMUS00996000.1	47.2572	2.44686	0.313438	7.80651	5.87952e-15	1.49928e-13
HMUS01205100.1	90.8689	2.86342	0.367161	7.7988	6.25001e-15	1.59016e-13
HMUS00672800.1	125.474	1.01156	0.129834	7.79117	6.63908e-15	1.68534e-13
HMUS00576000.1	389.523	3.0751	0.395298	7.7792	7.29841e-15	1.84855e-13
HMUS01190400.1	12.6438	-2.89581	0.372302	-7.77813	7.3605e-15	1.8601e-13
HMUS00993900.1.1	104.898	3.34837	0.430782	7.77278	7.67798e-15	1.93598e-13
HMUS00483300.1	94.6325	1.2976	0.167327	7.75486	8.84432e-15	2.2251e-13
HMUS00113400.1	433.291	1.7701	0.228523	7.74583	9.49604e-15	2.38374e-13
HMUS00997200.1	32.5517	2.33588	0.301619	7.74445	9.59984e-15	2.40444e-13
HMUS00806600.1	108.01	1.27595	0.164935	7.73607	1.0254e-14	2.56259e-13
HMUS00775400.1	76.2308	1.61106	0.208449	7.72879	1.0857e-14	2.70727e-13
HMUS00776400.1	141.371	2.29306	0.297138	7.71718	1.18935e-14	2.9592e-13
HMUS00538900.1	17.4868	-2.48174	0.321827	-7.71139	1.24457e-14	3.08978e-13
HMUS00594300.1.1	649.956	1.71379	0.22232	7.70866	1.27151e-14	3.1497e-13
HMUS00983900.1	140.367	-1.01092	0.131187	-7.70595	1.29874e-14	3.21012e-13
HMUS01189800.1	40.2842	-4.10056	0.53215	-7.70565	1.30182e-14	3.21067e-13
HMUS00493000.1.1	326.06	1.03722	0.13467	7.70197	1.33982e-14	3.29518e-13
HMUS01154000.1	190.501	-1.31135	0.170267	-7.70177	1.34193e-14	3.29518e-13
HMUS00053300.1	21.3299	-1.84788	0.239994	-7.6997	1.36385e-14	3.34172e-13
HMUS00205300.1	371.838	1.59212	0.206852	7.69692	1.39388e-14	3.4079e-13
HMUS00540900.1	105.621	1.32258	0.172055	7.68697	1.50659e-14	3.6755e-13
HMUS00624000.1	67.5793	-1.44784	0.188384	-7.68555	1.52338e-14	3.70843e-13
HMUS00263000.1	42.954	-1.57382	0.204853	-7.68266	1.55818e-14	3.78497e-13
HMUS00357800.1	9.88192	-2.99867	0.391112	-7.66706	1.75988e-14	4.26571e-13
HMUS01310300.1	222.569	2.03982	0.266756	7.64675	2.0612e-14	4.98537e-13
HMUS01094000.1	26.3269	-2.14184	0.280289	-7.64156	2.14611e-14	5.17962e-13
HMUS00357600.1	29.4542	-2.95224	0.386744	-7.63357	2.28343e-14	5.49927e-13
HMUS00066700.1	13.414	-3.9628	0.519174	-7.6329	2.29528e-14	5.51602e-13
HMUS00767800.1	75.9208	1.50656	0.197612	7.62382	2.46271e-14	5.90578e-13
HMUS00232700.1	13.1443	-3.01971	0.396153	-7.62258	2.48661e-14	5.95044e-13
HMUS01274100.1.1	102.233	1.46739	0.192541	7.62119	2.51354e-14	6.00214e-13
HMUS00880800.1	15.1702	-3.89022	0.511076	-7.61183	2.70246e-14	6.43964e-13
HMUS00962900.1	162.75	1.16442	0.15299	7.61112	2.71724e-14	6.46119e-13
HMUS00703000.1.1	285.534	2.7708	0.364236	7.60715	2.80205e-14	6.64883e-13
HMUS00414500.1.1	332.833	-1.10051	0.145424	-7.56761	3.80159e-14	9.00162e-13
HMUS00476300.1	286.015	-1.41247	0.186662	-7.567	3.81942e-14	9.02487e-13
HMUS00917100.1	160.957	-1.78699	0.236301	-7.56235	3.95841e-14	9.33374e-13
HMUS00767700.1	312.291	1.26344	0.167188	7.55697	4.12581e-14	9.70814e-13
HMUS00643300.1.1	53.3007	1.98681	0.263132	7.55061	4.33213e-14	1.01724e-12
HMUS01002700.1	80.5123	1.50311	0.199252	7.54375	4.56637e-14	1.07001e-12
HMUS00995300.1	95.2678	2.68625	0.356198	7.54144	4.64821e-14	1.08693e-12
HMUS00972300.1	112.771	1.49766	0.198842	7.53187	5.00173e-14	1.16717e-12
HMUS00448900.1	85.0546	-1.94637	0.258776	-7.52147	5.4164e-14	1.26133e-12
HMUS00795900.1	99.2902	-1.43489	0.190877	-7.51733	5.59072e-14	1.29924e-12
HMUS01143500.1	252.493	1.09256	0.145375	7.5155	5.66928e-14	1.31478e-12
HMUS00368800.1	41.2942	2.1465	0.285743	7.51202	5.82236e-14	1.34751e-12
HMUS00083200.1	19.0259	-3.09425	0.412764	-7.49642	6.55866e-14	1.51481e-12
HMUS00552800.1	30.7723	2.56259	0.342084	7.4911	6.83001e-14	1.57425e-12
HMUS01329800.1	509.47	-2.33184	0.311293	-7.49081	6.84505e-14	1.5745e-12
HMUS00368100.1	194.081	0.971024	0.129639	7.49023	6.87529e-14	1.57824e-12
HMUS00274900.1	173.371	-0.860189	0.114902	-7.48626	7.08665e-14	1.62345e-12
HMUS00977600.1	51.8174	1.62481	0.217745	7.462	8.52221e-14	1.94835e-12
HMUS00141400.1	36.9637	-2.2127	0.296648	-7.45901	8.71779e-14	1.98903e-12
HMUS00667200.1	71.8572	1.46743	0.196773	7.45749	8.81868e-14	2.00799e-12
HMUS00647800.1	71.3688	1.36445	0.183375	7.44078	1.00096e-13	2.27456e-12
HMUS00333600.1	83.4688	-1.18598	0.159409	-7.43983	1.00815e-13	2.28518e-12
HMUS01322700.1	61.9939	1.59512	0.214408	7.43963	1.00969e-13	2.28518e-12
HMUS00709900.1	39.5799	-2.77674	0.373361	-7.43716	1.02871e-13	2.32356e-12
HMUS01077200.1	49.6331	-1.73538	0.233542	-7.43071	1.08017e-13	2.43492e-12
HMUS00037200.1	292.467	1.95864	0.264079	7.41686	1.19927e-13	2.698e-12
HMUS01221600.1	158.173	-1.64351	0.222126	-7.39899	1.37229e-13	3.0811e-12
HMUS00756400.1	211.068	-1.12677	0.152334	-7.39669	1.39622e-13	3.12858e-12
HMUS00304800.1	371.405	0.914056	0.123679	7.39055	1.46222e-13	3.26998e-12
HMUS00723200.1	470.214	1.82877	0.247593	7.38621	1.51076e-13	3.37184e-12
HMUS00973200.1	68.4313	1.56061	0.211457	7.38028	1.57955e-13	3.51839e-12
HMUS00972800.1	50.8268	1.57461	0.213392	7.37895	1.5954e-13	3.54669e-12
HMUS01265000.1	100.143	1.54272	0.209117	7.37731	1.61517e-13	3.58357e-12
HMUS01210800.1	17.6942	-1.94588	0.263931	-7.37266	1.67257e-13	3.70365e-12
HMUS00712300.1	191.66	0.964108	0.13096	7.36187	1.81346e-13	4.00775e-12
HMUS00229300.1	85.7367	1.13612	0.154402	7.35819	1.86425e-13	4.11193e-12
HMUS00271600.1.1	326.036	-0.955961	0.130056	-7.35039	1.97625e-13	4.35045e-12
HMUS00328200.1	99.4964	1.4027	0.190978	7.34484	2.0601e-13	4.52619e-12
HMUS00832500.1	48.1149	-1.91166	0.260403	-7.34115	2.11765e-13	4.64359e-12
HMUS00720800.1	75.6812	-1.29349	0.176525	-7.3275	2.34478e-13	5.13165e-12
HMUS00783200.1	504.75	1.26184	0.172344	7.32161	2.45016e-13	5.3519e-12
HMUS00670500.1	76.9118	2.15521	0.295058	7.30435	2.78604e-13	6.07379e-12
HMUS00266500.1	59.6477	-1.81315	0.248423	-7.29865	2.90664e-13	6.32448e-12
HMUS00571000.1	144.964	0.952338	0.130548	7.29494	2.98794e-13	6.48884e-12
HMUS00190600.1	30.4032	1.89678	0.260034	7.29436	3.0009e-13	6.50446e-12
HMUS01082400.1	157.968	-1.2808	0.175641	-7.29216	3.05033e-13	6.5989e-12
HMUS00366700.1	183.257	1.06738	0.146497	7.28607	3.19136e-13	6.89077e-12
HMUS00773900.1	39.763	2.21721	0.304451	7.28266	3.2731e-13	7.05374e-12
HMUS00733700.1	60.5695	1.70879	0.234649	7.28231	3.2816e-13	7.05856e-12
HMUS01193900.1	191.013	1.03994	0.142901	7.2774	3.40326e-13	7.30631e-12
HMUS00209100.1	137.481	1.27412	0.175303	7.26807	3.64657e-13	7.81377e-12
HMUS00434000.1.1	163.047	1.2694	0.174929	7.25666	3.96753e-13	8.4854e-12
HMUS00766400.1	55.8828	1.81018	0.249465	7.25624	3.97985e-13	8.49563e-12
HMUS00299600.1	7.5636	-2.83827	0.391203	-7.25525	4.00906e-13	8.5418e-12
HMUS00791200.1	59.4039	2.63001	0.362669	7.25181	4.11225e-13	8.74513e-12
HMUS00038500.1	166.289	-1.69704	0.234091	-7.24947	4.18412e-13	8.88121e-12
HMUS00485600.1	290.923	-1.00124	0.138248	-7.24231	4.41091e-13	9.34499e-12
HMUS00202400.1	189.856	0.90917	0.12576	7.22938	4.8519e-13	1.026e-11
HMUS00701800.1.1	130.38	1.00662	0.139341	7.22416	5.04219e-13	1.06424e-11
HMUS00447700.1	22.921	2.29078	0.317243	7.22092	5.16371e-13	1.08785e-11
HMUS00951900.1	33.0456	-3.08653	0.42749	-7.22012	5.19428e-13	1.09225e-11
HMUS00649100.1	120.004	1.09991	0.152411	7.2167	5.32625e-13	1.11792e-11
HMUS00979400.1	67.1442	2.19096	0.303921	7.20898	5.63707e-13	1.18096e-11
HMUS01274800.1	97.7755	2.01338	0.279443	7.20497	5.80571e-13	1.21403e-11
HMUS00648400.1	95.7336	1.09378	0.151955	7.19803	6.10872e-13	1.27503e-11
HMUS00358300.1	127.099	1.00564	0.139777	7.19459	6.26475e-13	1.30417e-11
HMUS00522600.1	504.89	-1.29979	0.180666	-7.19445	6.27148e-13	1.30417e-11
HMUS00006400.1	98.9519	1.51994	0.211467	7.18761	6.59361e-13	1.36863e-11
HMUS00694100.1	107.839	1.57953	0.219829	7.1853	6.70619e-13	1.38944e-11
HMUS00979900.1	29.8715	1.98198	0.276601	7.16549	7.75089e-13	1.60294e-11
HMUS00221300.1.1	337.306	1.31751	0.183931	7.16311	7.88684e-13	1.62807e-11
HMUS00622300.1	21.8681	-2.31548	0.323287	-7.1623	7.93341e-13	1.63469e-11
HMUS00774700.1	31.2986	2.34663	0.328327	7.14724	8.85385e-13	1.82102e-11
HMUS01320700.1	47.2798	1.6974	0.237775	7.13868	9.42324e-13	1.9346e-11
HMUS00952100.1	291.43	-1.94366	0.27249	-7.13295	9.82388e-13	2.01318e-11
HMUS00268400.1	66.0408	-1.76	0.246862	-7.12949	1.00743e-12	2.06075e-11
HMUS00449000.1	14.8216	-2.00098	0.280754	-7.12715	1.02465e-12	2.09218e-11
HMUS00115400.1	542.634	-1.08896	0.153038	-7.11559	1.11436e-12	2.27125e-11
HMUS01090600.1	31.2371	-1.75074	0.246488	-7.10275	1.22301e-12	2.48818e-11
HMUS00604600.1	213.202	-1.00256	0.141282	-7.09614	1.28294e-12	2.60541e-11
HMUS00983100.1	61.0154	1.31302	0.18505	7.09548	1.28906e-12	2.61312e-11
HMUS00058000.1	86.1296	-1.75292	0.247149	-7.09257	1.31644e-12	2.66385e-11
HMUS00999100.1	164.958	1.84244	0.260053	7.08487	1.39176e-12	2.81121e-11
HMUS00793100.1	46.39	1.53753	0.217566	7.06696	1.58362e-12	3.19301e-11
HMUS00363200.1	54.2687	2.06705	0.292557	7.06548	1.60063e-12	3.22155e-11
HMUS00391500.1	101.038	1.18164	0.16727	7.06428	1.61448e-12	3.24363e-11
HMUS00981200.1	32.3748	1.82238	0.258028	7.06273	1.63259e-12	3.27418e-11
HMUS00985800.1	16.6117	3.58089	0.507044	7.0623	1.63772e-12	3.27864e-11
HMUS00715300.1	43.0285	-2.65262	0.376562	-7.04432	1.86365e-12	3.72432e-11
HMUS00094200.1	52.7786	1.80428	0.256188	7.04281	1.88401e-12	3.75835e-11
HMUS01315800.1	60.7758	1.33169	0.189136	7.04091	1.9099e-12	3.80327e-11
HMUS00516100.1	78.3034	1.18435	0.168225	7.04029	1.91846e-12	3.81358e-11
HMUS00208800.1.1	22.5793	2.6689	0.379391	7.03468	1.99714e-12	3.96299e-11
HMUS00190000.1	140.196	1.4505	0.206294	7.03124	2.04707e-12	4.05493e-11
HMUS01090400.1	46.639	-1.75906	0.250266	-7.02875	2.08396e-12	4.12075e-11
HMUS01013800.1	87.1781	1.16412	0.165832	7.01986	2.22098e-12	4.384e-11
HMUS00368700.1	160.95	1.83949	0.262144	7.0171	2.26522e-12	4.46351e-11
HMUS00712600.1	21.689	-1.64284	0.234171	-7.01556	2.29025e-12	4.50496e-11
HMUS00798000.1	12.9295	-4.25832	0.60784	-7.00565	2.45846e-12	4.8274e-11
HMUS00857500.1	321.508	1.92743	0.275186	7.00409	2.48597e-12	4.86448e-11
HMUS01224300.1	45.2558	1.87997	0.268404	7.00425	2.48308e-12	4.86448e-11
HMUS00082100.1	14.1413	-3.41327	0.487506	-7.00151	2.53225e-12	4.94644e-11
HMUS00167100.1	228.703	-1.19238	0.170363	-6.99905	2.57703e-12	5.0252e-11
HMUS00896400.1	21.5101	-2.65463	0.379331	-6.99819	2.59295e-12	5.04752e-11
HMUS00773800.1	185.327	1.85363	0.26519	6.98984	2.75206e-12	5.34801e-11
HMUS00166900.1	50.4419	-1.26228	0.18063	-6.9882	2.78437e-12	5.4015e-11
HMUS00200600.1	100.038	1.31661	0.188557	6.98253	2.89906e-12	5.61432e-11
HMUS00699000.1	118.75	-3.0369	0.435246	-6.97744	3.00616e-12	5.81005e-11
HMUS00795600.1	453.067	-1.78527	0.25587	-6.97724	3.01044e-12	5.81005e-11
HMUS01156200.1	4.64738	-4.38035	0.62799	-6.97519	3.05464e-12	5.88527e-11
HMUS01263800.1	47.1994	1.31498	0.188559	6.97387	3.08333e-12	5.93042e-11
HMUS00758000.1	164.556	1.44842	0.207742	6.97223	3.11964e-12	5.99002e-11
HMUS00193700.1	68.9406	1.30122	0.186702	6.9695	3.18061e-12	6.09671e-11
HMUS00774100.1	91.9229	2.64262	0.379437	6.96458	3.29386e-12	6.30308e-11
HMUS00615700.1	88.5099	1.77823	0.25538	6.96306	3.32953e-12	6.36052e-11
HMUS00391100.1	70.9757	2.30421	0.331038	6.96056	3.38929e-12	6.46374e-11
HMUS00767500.1	74.8225	1.6383	0.235565	6.95477	3.53141e-12	6.72339e-11
HMUS00785500.1	169.55	1.40196	0.201751	6.94897	3.67975e-12	6.994e-11
HMUS00232600.1	17.679	-2.7607	0.397331	-6.94812	3.7018e-12	7.02407e-11
HMUS00509300.1	181.678	-1.00608	0.144978	-6.93953	3.93404e-12	7.4522e-11
HMUS00032300.1	192.899	2.44342	0.352224	6.93711	4.00195e-12	7.56811e-11
HMUS00188200.1.1	68.4308	1.40906	0.203166	6.93551	4.04744e-12	7.64132e-11
HMUS00752300.1	82.7103	1.29627	0.186946	6.9339	4.09401e-12	7.71633e-11
HMUS01275700.1.1	68.2605	1.73894	0.250821	6.93301	4.11986e-12	7.75208e-11
HMUS00830800.1	69.4884	-1.61519	0.233042	-6.9309	4.18169e-12	7.8553e-11
HMUS00952900.1	87.7485	-0.881891	0.127327	-6.92621	4.32258e-12	8.10646e-11
HMUS01259900.1	84.9494	2.32242	0.33558	6.92062	4.49673e-12	8.41905e-11
HMUS00639200.1	16.7317	3.47495	0.502452	6.91599	4.64607e-12	8.68423e-11
HMUS01253200.1	68.3713	-1.04803	0.151782	-6.90481	5.02701e-12	9.38071e-11
HMUS01242300.1.1	172.023	1.88853	0.273661	6.90097	5.16477e-12	9.62184e-11
HMUS00326700.1.1	53.7087	1.32454	0.192001	6.89861	5.25143e-12	9.76713e-11
HMUS01179900.1	66.7971	1.33796	0.194108	6.89284	5.46893e-12	1.01549e-10
HMUS00816900.1	77.0124	1.68335	0.244265	6.89149	5.52101e-12	1.02347e-10
HMUS00666300.1	132.42	1.61424	0.234288	6.88998	5.57986e-12	1.03269e-10
HMUS00770900.1	205.137	2.51598	0.36571	6.8797	5.99769e-12	1.1082e-10
HMUS00042200.1	204.321	0.992547	0.144394	6.87389	6.24744e-12	1.15245e-10
HMUS00814800.1	33.2385	2.03997	0.29691	6.87067	6.39006e-12	1.17684e-10
HMUS01210700.1	561.661	1.30647	0.190214	6.8684	6.49277e-12	1.1938e-10
HMUS00912000.1	45.8074	1.54536	0.225169	6.86311	6.73796e-12	1.23687e-10
HMUS00058700.1	180.186	-1.01306	0.14763	-6.86214	6.78357e-12	1.24321e-10
HMUS00263600.1	145.04	1.20738	0.175972	6.86117	6.82972e-12	1.24964e-10
HMUS00365400.1	75.7736	1.80295	0.262791	6.86078	6.84874e-12	1.25109e-10
HMUS00269500.1	86.12	-1.31809	0.192138	-6.8601	6.88125e-12	1.25499e-10
HMUS01147700.1	975.728	-1.27287	0.185565	-6.85945	6.91252e-12	1.25866e-10
HMUS00209000.1	55.132	1.9761	0.28827	6.85504	7.12937e-12	1.29605e-10
HMUS01136300.1.1	69.7958	-0.930632	0.135955	-6.84516	7.63894e-12	1.38645e-10
HMUS00818300.1.1	16.2271	-1.97142	0.288191	-6.84065	7.88354e-12	1.42854e-10
HMUS00763900.1	77.0597	1.29556	0.189402	6.84026	7.90502e-12	1.43014e-10
HMUS00841600.1	40.4533	1.72025	0.251829	6.83101	8.43189e-12	1.52301e-10
HMUS00443000.1	132.36	1.03436	0.151429	6.83064	8.45385e-12	1.52453e-10
HMUS00661900.1	70.2458	1.30062	0.19044	6.82954	8.51871e-12	1.53378e-10
HMUS00934400.1	425.032	1.25813	0.184233	6.82904	8.54825e-12	1.53664e-10
HMUS00837100.1	88.5176	1.28862	0.188848	6.82356	8.88105e-12	1.59392e-10
HMUS01179700.1	23.7478	2.3141	0.339217	6.82188	8.98561e-12	1.61012e-10
HMUS00549800.1	13.4457	-2.7641	0.405721	-6.81279	9.57207e-12	1.71249e-10
HMUS00624500.1	327.03	-1.31203	0.19259	-6.81256	9.58772e-12	1.71251e-10
HMUS00826600.1	68.6283	1.15746	0.169907	6.81234	9.60259e-12	1.71251e-10
HMUS00009800.1	162.808	0.979214	0.143877	6.8059	1.00419e-11	1.78803e-10
HMUS00288200.1	30.8526	-1.89979	0.279275	-6.80256	1.02779e-11	1.82717e-10
HMUS00527900.1	144.59	-1.08405	0.159458	-6.79832	1.05846e-11	1.87873e-10
HMUS00476200.1	278.065	-1.0771	0.158483	-6.7963	1.07341e-11	1.90227e-10
HMUS00278200.1	30.4816	-2.30025	0.338539	-6.79462	1.08598e-11	1.92152e-10
HMUS00690100.1	60.0117	-1.87616	0.276335	-6.78944	1.12571e-11	1.9887e-10
HMUS00576400.1	79.5379	-1.17193	0.172621	-6.78906	1.12865e-11	1.99078e-10
HMUS00114300.1	132.589	0.944593	0.139151	6.78827	1.13482e-11	1.99853e-10
HMUS00359600.1	109.197	0.921074	0.135844	6.78039	1.19849e-11	2.10736e-10
HMUS00433600.1	56.3792	1.50206	0.221676	6.77594	1.23596e-11	2.16986e-10
HMUS00743800.1	92.1362	1.33296	0.19682	6.77248	1.26589e-11	2.21895e-10
HMUS01263100.1	26.4508	1.73718	0.256625	6.76933	1.29384e-11	2.26441e-10
HMUS00773500.1	71.4825	2.4085	0.355964	6.76614	1.32264e-11	2.31123e-10
HMUS00555800.1	127.77	-1.02806	0.152029	-6.76223	1.35881e-11	2.37077e-10
HMUS00815900.1	65.9686	1.0824	0.160073	6.76196	1.36137e-11	2.37156e-10
HMUS00898300.1	388.826	1.53591	0.227217	6.75967	1.38304e-11	2.4056e-10
HMUS01219300.1	28.3174	-1.9213	0.284282	-6.75843	1.39497e-11	2.4226e-10
HMUS01312200.1	168.633	1.24836	0.184957	6.7495	1.48352e-11	2.57243e-10
HMUS00855800.1	127.285	1.64318	0.243466	6.7491	1.48769e-11	2.57569e-10
HMUS00272500.1	123.6	-1.12564	0.166827	-6.74738	1.50543e-11	2.60242e-10
HMUS00393100.1	29.1515	1.95072	0.289139	6.74664	1.51313e-11	2.61171e-10
HMUS00190300.1	118.134	1.42756	0.211801	6.74006	1.58317e-11	2.72842e-10
HMUS01323900.1.1	39.2947	1.64307	0.243918	6.73618	1.62603e-11	2.79801e-10
HMUS00545500.1	5.13168	-4.41412	0.655903	-6.72983	1.69864e-11	2.91851e-10
HMUS01201600.1	65.7863	1.17419	0.174515	6.7283	1.71657e-11	2.94481e-10
HMUS00765900.1	100.9	1.73377	0.257734	6.72696	1.7325e-11	2.96762e-10
HMUS00203200.1	87.0184	2.17862	0.32397	6.72478	1.75863e-11	3.00781e-10
HMUS00690200.1.1	28.1687	-1.93277	0.287445	-6.72397	1.76844e-11	3.02002e-10
HMUS00773000.1	116.294	2.08731	0.310674	6.71865	1.83414e-11	3.12747e-10
HMUS00363900.1	320.079	1.61794	0.241178	6.70847	1.9667e-11	3.34844e-10
HMUS00576300.1.1	569.407	-1.13063	0.168581	-6.70675	1.99013e-11	3.38196e-10
HMUS01266900.1	32.5324	1.8864	0.281276	6.70658	1.99239e-11	3.38196e-10
HMUS00288600.1.1	172.49	-1.88805	0.281788	-6.70023	2.08093e-11	3.52694e-10
HMUS00997000.1	135.959	1.10643	0.165148	6.69961	2.08973e-11	3.53654e-10
HMUS00187000.1	329.362	0.92236	0.137682	6.6992	2.09568e-11	3.54129e-10
HMUS01178300.1	103.876	1.18811	0.177451	6.69541	2.15075e-11	3.6289e-10
HMUS00882600.1	125.81	0.937342	0.140093	6.69088	2.21839e-11	3.73186e-10
HMUS00999000.1	98.0829	-1.04027	0.155472	-6.69102	2.21619e-11	3.73186e-10
HMUS00654300.1	74.0412	1.15285	0.172369	6.68824	2.25867e-11	3.79397e-10
HMUS00300400.1	24.5308	-3.85395	0.577004	-6.67925	2.40174e-11	4.02828e-10
HMUS00016100.1	111.759	0.995316	0.149088	6.67604	2.45487e-11	4.11127e-10
HMUS00897400.1	54.4698	-1.24057	0.185879	-6.67411	2.48745e-11	4.15965e-10
HMUS00794500.1	58.0383	-1.41446	0.212139	-6.6676	2.60026e-11	4.34185e-10
HMUS01219400.1	71.0661	1.57831	0.236903	6.66227	2.69632e-11	4.49559e-10
HMUS01120000.1	6.97558	-5.26424	0.790458	-6.65973	2.74336e-11	4.56728e-10
HMUS00394700.1.1	177.635	1.21452	0.182466	6.65616	2.81071e-11	4.6725e-10
HMUS00997300.1	108.092	2.34465	0.352327	6.65474	2.83794e-11	4.71082e-10
HMUS00766700.1	86.0853	1.257	0.188984	6.65136	2.90395e-11	4.8133e-10
HMUS00549100.1.1	25.9493	-2.75282	0.414176	-6.6465	3.00148e-11	4.96037e-10
HMUS01294000.1	47.7522	-2.01895	0.303754	-6.64665	2.99839e-11	4.96037e-10
HMUS01167700.1	231.772	1.27552	0.192168	6.63752	3.19012e-11	5.2644e-10
HMUS00480900.1	58.6035	1.3524	0.204019	6.62879	3.38455e-11	5.57709e-10
HMUS00282300.1	40.697	1.6941	0.25565	6.62664	3.43417e-11	5.65058e-10
HMUS01083000.1	271.635	1.06572	0.160831	6.62633	3.44137e-11	5.65417e-10
HMUS00609300.1	134.214	-1.02575	0.154813	-6.62575	3.45481e-11	5.668e-10
HMUS00802200.1	303.2	1.05692	0.159579	6.62319	3.51536e-11	5.75896e-10
HMUS00158300.1	145.285	1.79936	0.271757	6.6212	3.56295e-11	5.82845e-10
HMUS01113300.1	19.8418	-1.77069	0.267577	-6.61748	3.65365e-11	5.96816e-10
HMUS00977200.1	218.494	1.58975	0.240484	6.6106	3.82754e-11	6.24316e-10
HMUS00810200.1	1103.43	1.25989	0.190596	6.61026	3.83652e-11	6.24876e-10
HMUS00923700.1	106.415	-1.22786	0.185824	-6.60767	3.90414e-11	6.34972e-10
HMUS00749200.1	131.053	1.29766	0.196477	6.60465	3.98463e-11	6.47129e-10
HMUS00640100.1	68.6465	-2.40998	0.364912	-6.60429	3.99425e-11	6.47759e-10
HMUS00204700.1.1	78.0094	1.73661	0.26312	6.60007	4.10965e-11	6.65515e-10
HMUS00620300.1	176.186	2.09658	0.317863	6.59585	4.22814e-11	6.83721e-10
HMUS00975000.1	41.043	1.98271	0.300633	6.59512	4.24899e-11	6.86108e-10
HMUS00596900.1	156.423	1.32914	0.201542	6.59484	4.25725e-11	6.86459e-10
HMUS00620500.1	35.2416	-2.05291	0.311303	-6.59457	4.26499e-11	6.86724e-10
HMUS00448500.1	43.9695	-2.17878	0.330684	-6.58869	4.43721e-11	7.13435e-10
HMUS00375300.1	3.42558	-9.3587	1.42473	-6.56878	5.07298e-11	8.13336e-10
HMUS00836900.1	192.944	-1.57625	0.239958	-6.56886	5.07019e-11	8.13336e-10
HMUS00981900.1	80.811	1.2897	0.196453	6.56495	5.20507e-11	8.33328e-10
HMUS00422500.1	12.7512	-2.88575	0.439615	-6.56427	5.22899e-11	8.35227e-10
HMUS00960200.1	297.453	1.35396	0.206264	6.56419	5.23175e-11	8.35227e-10
HMUS01104000.1	257.466	-1.01084	0.154045	-6.56197	5.31001e-11	8.46522e-10
HMUS01301900.1	56.565	1.10757	0.1688	6.56145	5.32874e-11	8.48309e-10
HMUS00291600.1	26.6388	1.82636	0.278519	6.5574	5.47555e-11	8.70451e-10
HMUS00641100.1	23.9805	2.10735	0.321589	6.55293	5.64183e-11	8.95621e-10
HMUS00101700.1	102.156	1.35954	0.207693	6.54595	5.91188e-11	9.37171e-10
HMUS00363000.1	30.5844	1.76151	0.269182	6.54393	5.99225e-11	9.48576e-10
HMUS00375600.1	14.7151	-4.97713	0.76101	-6.54017	6.145e-11	9.71393e-10
HMUS00874400.1	95.6625	1.01864	0.155881	6.53474	6.37198e-11	1.00586e-09
HMUS00595100.1	192.397	1.35881	0.207992	6.533	6.44645e-11	1.01619e-09
HMUS00707600.1	80.6151	-1.01235	0.154983	-6.53197	6.49114e-11	1.02181e-09
HMUS00758700.1	213.433	1.4246	0.218104	6.53174	6.50115e-11	1.02196e-09
HMUS01000100.1	35.0136	2.10011	0.321626	6.52968	6.59116e-11	1.03466e-09
HMUS00814400.1	30.1522	-1.43103	0.219193	-6.52864	6.63702e-11	1.04041e-09
HMUS00119200.1	74.5697	-1.17894	0.180627	-6.52693	6.7132e-11	1.05089e-09
HMUS00765500.1	93.0624	1.36354	0.209221	6.51719	7.16353e-11	1.11984e-09
HMUS01106800.1	3.32798	-5.55334	0.852626	-6.51322	7.35572e-11	1.14829e-09
HMUS00618700.1	57.9637	-1.6493	0.253383	-6.5091	7.56046e-11	1.17862e-09
HMUS00369200.1	120.635	2.02831	0.311643	6.50844	7.59355e-11	1.18214e-09
HMUS00822900.1	41.0011	1.3941	0.214239	6.50724	7.6544e-11	1.18997e-09
HMUS00658100.1	109.748	1.52568	0.234924	6.49434	8.33956e-11	1.2947e-09
HMUS00981800.1	43.7898	1.67676	0.258502	6.48646	8.78788e-11	1.36242e-09
HMUS00711000.1	95.956	2.63365	0.406175	6.48405	8.92947e-11	1.38247e-09
HMUS00720600.1	97.5839	-0.80532	0.124212	-6.48344	8.96561e-11	1.38427e-09
HMUS00894000.1	96.3622	-1.38409	0.213478	-6.48354	8.95934e-11	1.38427e-09
HMUS00403500.1	6.97096	-3.39443	0.523943	-6.47862	9.25675e-11	1.42531e-09
HMUS00481100.1	119.644	1.41756	0.2188	6.4788	9.24535e-11	1.42531e-09
HMUS00195100.1	535.879	0.97481	0.15052	6.47629	9.40024e-11	1.44543e-09
HMUS00640600.1	38.6817	1.48815	0.229835	6.47489	9.48839e-11	1.45572e-09
HMUS00654400.1	67.1383	1.04529	0.161439	6.47481	9.493e-11	1.45572e-09
HMUS00110500.1	58.8959	1.16114	0.17956	6.46658	1.00244e-10	1.53512e-09
HMUS00701700.1	70.9701	-1.36021	0.210401	-6.46482	1.01422e-10	1.55105e-09
HMUS00771400.1	13.8522	3.2523	0.50389	6.45438	1.0866e-10	1.6595e-09
HMUS00052300.1	661.924	-0.845954	0.131079	-6.45375	1.09116e-10	1.6642e-09
HMUS01032900.1	64.4196	-1.73443	0.268782	-6.45291	1.09721e-10	1.67117e-09
HMUS01316700.1	90.9887	1.92557	0.298868	6.44287	1.17233e-10	1.78317e-09
HMUS01162400.1	60.9483	1.08551	0.168746	6.43281	1.25269e-10	1.90285e-09
HMUS00120500.1	110.247	-1.33394	0.207394	-6.43193	1.25993e-10	1.91127e-09
HMUS00358900.1.1	68.1791	1.20921	0.188111	6.42816	1.29156e-10	1.95661e-09
HMUS01072900.1	91.8647	1.40215	0.21815	6.42746	1.2975e-10	1.96297e-09
HMUS00669900.1.1	191.553	2.00872	0.312739	6.423	1.33615e-10	2.01602e-09
HMUS01323700.1	45.5945	1.36896	0.213131	6.42308	1.3354e-10	2.01602e-09
HMUS00960300.1	507.625	1.78001	0.277886	6.40554	1.49841e-10	2.25783e-09
HMUS00803100.1	55.0591	-1.7052	0.266277	-6.40387	1.51485e-10	2.27956e-09
HMUS00672200.1	235.893	1.34623	0.210292	6.40174	1.53616e-10	2.30854e-09
HMUS01272000.1	96.7037	1.15706	0.180757	6.40119	1.54166e-10	2.31372e-09
HMUS00981100.1	20.6319	2.08552	0.325862	6.40001	1.55371e-10	2.32871e-09
HMUS00454300.1	80.2694	-1.60822	0.251343	-6.39849	1.56921e-10	2.34882e-09
HMUS00061600.1	65.0501	1.86385	0.291907	6.38509	1.71294e-10	2.56055e-09
HMUS00080700.1	30.3223	2.98235	0.467268	6.38253	1.74185e-10	2.60031e-09
HMUS00996300.1	143.62	2.17957	0.341587	6.38072	1.76263e-10	2.62786e-09
HMUS00474400.1	382.483	0.680907	0.106919	6.36846	1.90933e-10	2.84281e-09
HMUS00993100.1	52.7896	2.21553	0.347917	6.36799	1.91524e-10	2.84784e-09
HMUS00360700.1	31.6802	1.87571	0.294597	6.36705	1.92694e-10	2.86147e-09
HMUS00575700.1	73.8576	2.65882	0.41781	6.36371	1.96935e-10	2.9206e-09
HMUS01096300.1	400.735	-0.978867	0.153827	-6.36342	1.97308e-10	2.92228e-09
HMUS00986200.1	121.316	1.25524	0.197462	6.35686	2.05918e-10	3.0458e-09
HMUS01021100.1	435.623	1.61638	0.254337	6.35526	2.08075e-10	3.07367e-09
HMUS00197900.1	73.8573	1.21474	0.191192	6.35349	2.10491e-10	3.10529e-09
HMUS01086000.1	895.451	-1.90159	0.299387	-6.35159	2.13098e-10	3.13964e-09
HMUS00022200.1	112.158	1.68013	0.264925	6.3419	2.26944e-10	3.33906e-09
HMUS00917300.1	41.4915	1.51363	0.238678	6.34171	2.27225e-10	3.33906e-09
HMUS00980900.1.1	20.4874	2.40173	0.379172	6.33414	2.38671e-10	3.50269e-09
HMUS00482600.1	248.949	1.60582	0.253526	6.33393	2.38992e-10	3.50284e-09
HMUS00069100.1	40.1107	-1.95839	0.309233	-6.33305	2.40355e-10	3.51823e-09
HMUS00270000.1	82.5601	-1.03018	0.162694	-6.33202	2.41975e-10	3.53441e-09
HMUS00960000.1	353.669	3.45459	0.54558	6.33195	2.42088e-10	3.53441e-09
HMUS00464300.1	184.941	1.05109	0.166024	6.33093	2.43685e-10	3.55314e-09
HMUS00433300.1	21.4756	2.15861	0.340982	6.33056	2.44274e-10	3.55712e-09
HMUS01131800.1	73.8026	-2.34677	0.371094	-6.32394	2.54981e-10	3.70824e-09
HMUS00842500.1	48.028	1.53816	0.24361	6.31403	2.7186e-10	3.94862e-09
HMUS00972700.1	173.616	2.27466	0.360292	6.31339	2.72996e-10	3.95493e-09
HMUS00976200.1	38.858	1.62059	0.256688	6.31345	2.72877e-10	3.95493e-09
HMUS00656500.1	50.4177	1.65652	0.26246	6.3115	2.76337e-10	3.9982e-09
HMUS00861000.1	54.0714	-2.30821	0.365999	-6.30659	2.85251e-10	4.12188e-09
HMUS00094700.1	94.3016	0.977699	0.155125	6.30263	2.92631e-10	4.2231e-09
HMUS01139200.1	139.345	1.14232	0.181262	6.30202	2.9379e-10	4.23441e-09
HMUS00364200.1	31.3922	-1.99982	0.317439	-6.29986	2.97921e-10	4.28847e-09
HMUS01109700.1	20.4345	2.17101	0.344707	6.29813	3.01259e-10	4.33098e-09
HMUS00359000.1	25.4689	2.42544	0.38515	6.29738	3.02724e-10	4.34651e-09
HMUS00675100.1	73.627	1.14368	0.181703	6.29423	3.08938e-10	4.43007e-09
HMUS00857800.1	48.0842	1.33831	0.212656	6.2933	3.10778e-10	4.4508e-09
HMUS00596500.1	68.2609	1.16596	0.185294	6.29248	3.12443e-10	4.46897e-09
HMUS00768000.1	135.187	1.55751	0.247529	6.29221	3.12985e-10	4.47105e-09
HMUS00686100.1	62.4016	1.16495	0.185162	6.29152	3.14372e-10	4.48517e-09
HMUS00402700.1	124.651	-1.34515	0.213839	-6.29046	3.16534e-10	4.51031e-09
HMUS00800700.1	97.6594	-1.78788	0.284358	-6.28743	3.22757e-10	4.59317e-09
HMUS00980600.1	16.4808	2.25244	0.358682	6.27975	3.39115e-10	4.81989e-09
HMUS00487100.1	101.832	-0.763427	0.121594	-6.27849	3.41876e-10	4.85301e-09
HMUS00957400.1	104.798	-0.86338	0.137532	-6.27769	3.43649e-10	4.87203e-09
HMUS01081800.1	43.0025	1.46716	0.233779	6.27585	3.47728e-10	4.92368e-09
HMUS01311000.1	180.255	1.9741	0.314628	6.27441	3.50963e-10	4.96324e-09
HMUS00988200.1.1	68.0532	1.61468	0.257355	6.27413	3.51592e-10	4.9659e-09
HMUS00572700.1	62.6477	1.21691	0.194183	6.26682	3.68499e-10	5.19818e-09
HMUS01277800.1	62.8516	1.08053	0.172497	6.26405	3.75109e-10	5.28481e-09
HMUS00508100.1	16.9379	-2.18931	0.349804	-6.25868	3.88247e-10	5.46308e-09
HMUS00856600.1	160.726	1.18814	0.190038	6.25214	4.04866e-10	5.68983e-09
HMUS00150500.1	198.773	1.74436	0.279186	6.24801	4.15715e-10	5.83502e-09
HMUS00708200.1	315.784	-1.23941	0.198387	-6.24746	4.17182e-10	5.84833e-09
HMUS00952700.1	13.8536	-3.04209	0.487074	-6.24564	4.22076e-10	5.90959e-09
HMUS01055100.1	53.6247	-1.40683	0.225491	-6.23897	4.40459e-10	6.15933e-09
HMUS01174200.1	44.8089	1.46765	0.235327	6.23667	4.46982e-10	6.2428e-09
HMUS00472400.1	139.182	1.3316	0.213581	6.23466	4.52769e-10	6.3158e-09
HMUS00773400.1	48.38	1.30474	0.20938	6.23144	4.62176e-10	6.43904e-09
HMUS00841500.1	42.2824	1.3486	0.216459	6.23026	4.65652e-10	6.47946e-09
HMUS01052000.1	112.085	-1.4999	0.240887	-6.22658	4.76725e-10	6.62536e-09
HMUS00244600.1	70.797	1.0609	0.170416	6.22534	4.80499e-10	6.66958e-09
HMUS00057500.1	42.7024	-1.07986	0.173518	-6.22337	4.86591e-10	6.74584e-09
HMUS00192900.1.1	57.6203	1.35784	0.218354	6.21851	5.01913e-10	6.9497e-09
HMUS00837800.1	85.2822	1.75938	0.283085	6.21503	5.1315e-10	7.09658e-09
HMUS01179200.1	28.0972	2.50082	0.403083	6.20423	5.49652e-10	7.59206e-09
HMUS00984900.1	116.621	1.82672	0.294489	6.20302	5.53889e-10	7.64123e-09
HMUS00025000.1	433.488	-0.979076	0.157965	-6.19805	5.71676e-10	7.87697e-09
HMUS00600300.1	159.544	1.295	0.209162	6.19136	5.96476e-10	8.20769e-09
HMUS01062500.1	72.6491	-1.26343	0.20407	-6.19119	5.97135e-10	8.20769e-09
HMUS00509200.1	3396.88	-2.41932	0.390976	-6.18789	6.09735e-10	8.37067e-09
HMUS00740700.1	45.6635	1.31411	0.212507	6.18386	6.25514e-10	8.57684e-09
HMUS00514600.1	18.1633	-1.68195	0.272353	-6.17561	6.59085e-10	9.01522e-09
HMUS01001400.1.1	56.6443	2.33853	0.378663	6.17576	6.58444e-10	9.01522e-09
HMUS00789800.1	160.903	0.977413	0.15832	6.17365	6.67291e-10	9.1164e-09
HMUS00323300.1	562.26	-1.20027	0.194542	-6.16972	6.84091e-10	9.33461e-09
HMUS01151900.1.1	50.9537	-2.01249	0.326582	-6.16228	7.17062e-10	9.77268e-09
HMUS00371600.1	35.3482	1.60721	0.26088	6.16072	7.24155e-10	9.85743e-09
HMUS00480600.1	98.2092	0.96121	0.156056	6.15938	7.30282e-10	9.92883e-09
HMUS00097200.1	53.4823	1.20498	0.195709	6.15702	7.41287e-10	1.00663e-08
HMUS00668400.1	55.651	1.06379	0.173038	6.14769	7.86203e-10	1.06634e-08
HMUS01284200.1	3.62509	-3.46402	0.563556	-6.14673	7.90982e-10	1.07153e-08
HMUS00879900.1	69.4856	1.70303	0.277286	6.14179	8.15943e-10	1.10402e-08
HMUS00355100.1	134.261	1.40673	0.229206	6.13741	8.38787e-10	1.13357e-08
HMUS00716400.1	83.9753	-1.22866	0.200273	-6.13494	8.51932e-10	1.14995e-08
HMUS00464200.1	27.9565	1.7207	0.280489	6.13465	8.53485e-10	1.15067e-08
HMUS00263500.1	204.6	1.00039	0.163109	6.13326	8.60953e-10	1.15936e-08
HMUS00599800.1	83.8996	1.03103	0.168249	6.128	8.8989e-10	1.19689e-08
HMUS00516500.1	72.3043	1.06287	0.173476	6.12692	8.95965e-10	1.20363e-08
HMUS00668200.1	97.9577	0.994235	0.16228	6.12665	8.97478e-10	1.20422e-08
HMUS01222300.1.1	17.8704	-1.59463	0.260386	-6.12411	9.11943e-10	1.22218e-08
HMUS00653700.1	59.8627	1.42064	0.232076	6.12145	9.27256e-10	1.24122e-08
HMUS00893700.1	323.549	1.61883	0.264553	6.11912	9.4096e-10	1.25807e-08
HMUS00649000.1	90.0774	-1.36709	0.223447	-6.11821	9.46308e-10	1.26373e-08
HMUS00577300.1	77.125	1.08179	0.176823	6.11795	9.47896e-10	1.26435e-08
HMUS00361200.1	30.797	1.72453	0.282102	6.11314	9.76889e-10	1.30148e-08
HMUS00156400.1	239.784	1.60774	0.26316	6.10938	1.0002e-09	1.33096e-08
HMUS00193400.1	55.5924	1.10592	0.18111	6.10635	1.01937e-09	1.35487e-08
HMUS00369900.1	30.9937	1.68034	0.275194	6.10601	1.02156e-09	1.35618e-08
HMUS00467900.1	59.8559	-0.959286	0.157117	-6.10554	1.02451e-09	1.3585e-08
HMUS01012700.1	171.678	1.98209	0.324706	6.10427	1.03269e-09	1.36774e-08
HMUS01148100.1	102.46	-1.06664	0.174753	-6.10371	1.03635e-09	1.37098e-08
HMUS00916700.1	77.0824	-2.18793	0.358579	-6.10167	1.04969e-09	1.38699e-08
HMUS00117400.1	745.595	-1.08494	0.178034	-6.09405	1.10091e-09	1.45077e-08
HMUS01307300.1	174.134	1.23015	0.201861	6.09404	1.10094e-09	1.45077e-08
HMUS01324300.1	53.603	1.23026	0.201884	6.09392	1.10182e-09	1.45077e-08
HMUS00986900.1	18.0935	2.44402	0.401081	6.0936	1.10399e-09	1.45194e-08
HMUS00819000.1	146.679	-1.35592	0.222524	-6.09335	1.1057e-09	1.45248e-08
HMUS01193600.1	2198.19	-1.22661	0.201324	-6.09271	1.11015e-09	1.45664e-08
HMUS00800600.1	688.473	0.907318	0.149025	6.08835	1.14082e-09	1.49513e-08
HMUS00480200.1	56.8267	1.25299	0.205876	6.08615	1.15656e-09	1.514e-08
HMUS00775500.1	201.727	1.3835	0.227548	6.08006	1.20138e-09	1.57085e-08
HMUS01306300.1	61.7636	1.23567	0.203289	6.07839	1.21398e-09	1.58549e-08
HMUS01150300.1	82.1404	1.28804	0.211971	6.07651	1.22827e-09	1.60229e-08
HMUS00468700.1	92.1965	1.15507	0.190216	6.07243	1.25987e-09	1.64161e-08
HMUS00336900.1	87.0157	2.15955	0.355701	6.07124	1.26928e-09	1.65197e-08
HMUS00861700.1	64.9666	1.05613	0.173967	6.0709	1.27196e-09	1.65355e-08
HMUS00581700.1	142.147	1.68774	0.278057	6.06976	1.281e-09	1.66338e-08
HMUS01097100.1	3.72762	-5.89802	0.973718	-6.05721	1.38504e-09	1.79641e-08
HMUS00300900.1	6.8813	-4.48977	0.741609	-6.05409	1.4121e-09	1.82941e-08
HMUS00828500.1	39.4875	-1.40769	0.232538	-6.05362	1.41625e-09	1.83267e-08
HMUS00197500.1	27.4522	2.18507	0.361197	6.04953	1.45273e-09	1.87773e-08
HMUS00610700.1	181.339	-0.709205	0.117272	-6.04751	1.47098e-09	1.89914e-08
HMUS00296900.1	7.21221	-4.99749	0.826701	-6.0451	1.49321e-09	1.92562e-08
HMUS00155100.1	218.352	1.61803	0.26771	6.04397	1.50366e-09	1.93689e-08
HMUS00391700.1	301.548	1.31538	0.217743	6.04098	1.53183e-09	1.97092e-08
HMUS00487600.1	24.3769	1.70243	0.282004	6.03691	1.57096e-09	2.01896e-08
HMUS00646500.1	94.2336	1.5077	0.249803	6.03555	1.58422e-09	2.03368e-08
HMUS00030400.1	98.7353	0.798371	0.132378	6.03099	1.62962e-09	2.08863e-08
HMUS00944800.1.1	50.542	1.2524	0.207664	6.03088	1.63073e-09	2.08863e-08
HMUS00363800.1	92.6667	1.89475	0.314293	6.0286	1.65381e-09	2.11579e-08
HMUS00985100.1	86.6229	2.22595	0.369314	6.02727	1.66757e-09	2.13098e-08
HMUS00658500.1.1	112.223	1.01533	0.16856	6.02351	1.70672e-09	2.17784e-08
HMUS00919100.1.1	277.483	-0.905008	0.150249	-6.02338	1.70811e-09	2.17784e-08
HMUS00901100.1	42.8383	-0.965824	0.160367	-6.02258	1.71664e-09	2.18624e-08
HMUS00979600.1	53.9376	1.4819	0.246349	6.01544	1.79398e-09	2.28216e-08
HMUS00959400.1	492.462	-1.22979	0.204471	-6.01448	1.80463e-09	2.29312e-08
HMUS00894200.1	141.279	-1.31804	0.219257	-6.01139	1.83942e-09	2.3347e-08
HMUS00641000.1	24.6443	2.01973	0.336213	6.00729	1.88654e-09	2.39182e-08
HMUS00147500.1	47.6185	1.64539	0.273961	6.00595	1.90217e-09	2.40891e-08
HMUS00646800.1	70.0905	1.41382	0.235414	6.00566	1.90556e-09	2.4105e-08
HMUS00272000.1	86.1533	-1.10005	0.183208	-6.00437	1.92074e-09	2.42698e-08
HMUS00656000.1	154.776	1.38266	0.230295	6.00387	1.92672e-09	2.43181e-08
HMUS01101200.1.1	77.0234	-1.2736	0.212153	-6.00321	1.93454e-09	2.43895e-08
HMUS00872600.1	377.991	1.27951	0.213201	6.00141	1.95617e-09	2.46346e-08
HMUS00405900.1	1.9904	-5.69332	0.948901	-5.9999	1.97434e-09	2.48357e-08
HMUS01043500.1	17.996	-1.61947	0.27016	-5.9945	2.04112e-09	2.56472e-08
HMUS00548800.1	58.1956	1.81028	0.302007	5.99415	2.0455e-09	2.56735e-08
HMUS00638300.1	68.6038	-0.99496	0.16607	-5.9912	2.08302e-09	2.61154e-08
HMUS00010400.1	62.8974	1.31997	0.220359	5.99011	2.09702e-09	2.62617e-08
HMUS00329900.1	314.956	0.905664	0.151225	5.98883	2.11353e-09	2.64391e-08
HMUS00117200.1	110.161	-1.49378	0.249463	-5.98796	2.12494e-09	2.65523e-08
HMUS00764300.1	35.0282	1.36478	0.227952	5.98715	2.13555e-09	2.66553e-08
HMUS00336000.1	470.512	-0.790378	0.132089	-5.98368	2.18149e-09	2.71986e-08
HMUS00661400.1	87.6078	1.22181	0.204313	5.98006	2.23053e-09	2.77793e-08
HMUS00656400.1	186.301	1.34152	0.224404	5.97817	2.25652e-09	2.8072e-08
HMUS00848900.1	34.3008	-1.67151	0.279689	-5.97632	2.28231e-09	2.83615e-08
HMUS00896600.1.1	52.2513	1.20723	0.202119	5.9729	2.33079e-09	2.89321e-08
HMUS00600500.1	111.62	1.11219	0.186287	5.97032	2.36795e-09	2.93611e-08
HMUS00026500.1	115.177	-1.71668	0.287584	-5.9693	2.3827e-09	2.9479e-08
HMUS00972200.1	266.289	-1.01039	0.169264	-5.96935	2.38203e-09	2.9479e-08
HMUS00770200.1	40.9145	1.31229	0.219867	5.96854	2.39384e-09	2.95844e-08
HMUS00978000.1	32.8473	2.19754	0.368327	5.96627	2.42745e-09	2.99669e-08
HMUS00098400.1	107.896	-1.18745	0.199066	-5.96512	2.44457e-09	3.01452e-08
HMUS00368300.1	43.8017	1.69417	0.284119	5.96287	2.47839e-09	3.05289e-08
HMUS00058200.1	74.0111	-0.811777	0.136166	-5.96169	2.49641e-09	3.07173e-08
HMUS00927100.1.1	84.4862	1.09611	0.183902	5.96032	2.51738e-09	3.09416e-08
HMUS00019200.1	455.453	-1.00106	0.16796	-5.96009	2.52102e-09	3.09525e-08
HMUS00769400.1	56.993	1.51858	0.254822	5.9594	2.53163e-09	3.10489e-08
HMUS00750900.1	256.327	1.19129	0.19997	5.95734	2.5638e-09	3.14093e-08
HMUS00823600.1	29.8034	1.44304	0.24237	5.95389	2.61848e-09	3.20444e-08
HMUS01225500.1	219.698	0.899853	0.151309	5.94711	2.72913e-09	3.33622e-08
HMUS00640000.1	22.4536	3.54286	0.595749	5.94691	2.73255e-09	3.33678e-08
HMUS00728700.1	41.5603	1.50775	0.253565	5.94621	2.74426e-09	3.34747e-08
HMUS00954100.1	144.521	-1.117	0.187868	-5.94569	2.75302e-09	3.35451e-08
HMUS00663700.1	57.2672	1.52813	0.257224	5.94086	2.83535e-09	3.4511e-08
HMUS00295100.1	24.225	2.13028	0.358605	5.94048	2.84197e-09	3.45544e-08
HMUS00485300.1	40.6951	1.21271	0.204191	5.93909	2.86616e-09	3.48108e-08
HMUS00519100.1	470.937	-0.910154	0.153299	-5.93714	2.90045e-09	3.51894e-08
HMUS00271400.1	2943.77	-0.948534	0.159815	-5.93518	2.93523e-09	3.55731e-08
HMUS00368200.1	720.056	1.09628	0.184771	5.93319	2.97103e-09	3.59683e-08
HMUS00804200.1	2.51915	-4.59952	0.775674	-5.92971	3.03474e-09	3.67001e-08
HMUS00359700.1	27.2998	1.90204	0.320837	5.92837	3.0596e-09	3.69611e-08
HMUS01002200.1	52.4264	1.48201	0.250006	5.92788	3.06877e-09	3.70322e-08
HMUS00772000.1	80.032	1.23268	0.207985	5.92677	3.0896e-09	3.72438e-08
HMUS00681100.1	702.738	-1.22722	0.207085	-5.92615	3.10118e-09	3.73434e-08
HMUS01121100.1	16.2401	3.04696	0.514259	5.92495	3.12399e-09	3.75778e-08
HMUS00174400.1	25.3917	2.60631	0.440296	5.91944	3.23031e-09	3.88154e-08
HMUS00776800.1	99.2117	1.27715	0.215887	5.91584	3.30194e-09	3.96339e-08
HMUS00377500.1	38.6278	-1.90269	0.321721	-5.9141	3.33696e-09	4.00116e-08
HMUS00033900.1	31.7768	1.38563	0.23471	5.90359	3.55671e-09	4.26011e-08
HMUS00979200.1	26.9898	1.89986	0.321904	5.90195	3.59223e-09	4.29809e-08
HMUS00008800.1	58.4204	-1.45879	0.247216	-5.90086	3.61614e-09	4.32211e-08
HMUS00489900.1	109.636	-0.711646	0.120646	-5.89865	3.66485e-09	4.3757e-08
HMUS00848300.1	28.6811	1.80394	0.306117	5.89298	3.79296e-09	4.52386e-08
HMUS00747500.1	200.818	0.80714	0.137284	5.87937	4.1184e-09	4.90164e-08
HMUS00881400.1	39.9706	-2.36054	0.401484	-5.87953	4.11445e-09	4.90164e-08
HMUS00897000.1	47.198	1.43796	0.244658	5.87742	4.16706e-09	4.95432e-08
HMUS00728200.1	126.288	1.57157	0.267402	5.87717	4.1733e-09	4.95651e-08
HMUS00106600.1	92.6925	0.959341	0.163329	5.87367	4.26263e-09	5.05727e-08
HMUS00052800.1	13.1283	3.00197	0.511393	5.87018	4.35311e-09	5.15919e-08
HMUS00289700.1	55.2706	-0.939332	0.160046	-5.86915	4.38047e-09	5.18156e-08
HMUS00441900.1	36.0429	1.3359	0.227616	5.86912	4.38118e-09	5.18156e-08
HMUS00831600.1	172.039	2.06423	0.351838	5.86698	4.43814e-09	5.24342e-08
HMUS00681700.1	88.6248	-1.19042	0.202987	-5.86452	4.50435e-09	5.31608e-08
HMUS00727500.1	246.961	-0.890418	0.151876	-5.86279	4.55166e-09	5.3663e-08
HMUS01121000.1	20.0032	-2.15974	0.368411	-5.8623	4.56507e-09	5.37648e-08
HMUS00677300.1	103.049	1.16897	0.199682	5.85414	4.79494e-09	5.64131e-08
HMUS00357500.1	45.5405	-1.25626	0.21474	-5.85015	4.91116e-09	5.77202e-08
HMUS00375500.1	2.91754	-7.2434	1.2382	-5.84997	4.9167e-09	5.77251e-08
HMUS00765700.1	72.6257	0.949752	0.162387	5.8487	4.95438e-09	5.8107e-08
HMUS00106400.1	51.2153	1.13493	0.19429	5.84142	5.17572e-09	6.0534e-08
HMUS00129100.1	5.16904	-3.87228	0.662873	-5.84167	5.16808e-09	6.0534e-08
HMUS00671400.1	33.1739	1.50153	0.257052	5.84137	5.17743e-09	6.0534e-08
HMUS00361500.1	64.7334	-1.38306	0.236805	-5.84051	5.20427e-09	6.07847e-08
HMUS00194000.1	157.813	1.25663	0.215234	5.83846	5.26846e-09	6.14709e-08
HMUS01178700.1	53.5517	1.49831	0.256849	5.83343	5.42981e-09	6.32879e-08
HMUS00410800.1	48.9275	1.34696	0.231397	5.821	5.8495e-09	6.81092e-08
HMUS00676600.1	349.269	1.41737	0.243677	5.8166	6.00574e-09	6.98562e-08
HMUS00393000.1	91.5851	1.1732	0.201774	5.81443	6.08399e-09	7.06935e-08
HMUS00673800.1	95.0847	0.959692	0.165068	5.81393	6.10237e-09	7.0834e-08
HMUS00709600.1	27.4461	-1.82152	0.31348	-5.81064	6.22331e-09	7.21635e-08
HMUS00258800.1	17.6941	-1.43455	0.247215	-5.80287	6.51909e-09	7.54381e-08
HMUS00742100.1	16.3897	-1.88585	0.32498	-5.80296	6.51533e-09	7.54381e-08
HMUS01082500.1	89.1665	0.980303	0.169223	5.79295	6.9159e-09	7.99478e-08
HMUS00275200.1	142.38	-1.16242	0.200767	-5.78988	7.04359e-09	8.13405e-08
HMUS00108100.1	121.354	1.23157	0.212782	5.78796	7.12467e-09	8.21085e-08
HMUS00333800.1	87.8217	1.57584	0.272256	5.78806	7.12051e-09	8.21085e-08
HMUS00993400.1	33.1686	1.53492	0.265255	5.78658	7.18321e-09	8.26987e-08
HMUS00324600.1	29.5095	1.81628	0.314174	5.78115	7.41936e-09	8.53302e-08
HMUS00671500.1	665.18	1.16933	0.202322	5.77953	7.49106e-09	8.6067e-08
HMUS00804800.1.1	623.832	-0.949876	0.16442	-5.77712	7.59908e-09	8.72192e-08
HMUS00338400.1	58.8298	1.3188	0.228471	5.77228	7.82071e-09	8.96717e-08
HMUS00860000.1	44.7962	1.58126	0.274409	5.76242	8.29167e-09	9.4975e-08
HMUS01330400.1	63.174	1.32299	0.230005	5.75198	8.8203e-09	1.00927e-07
HMUS01168300.1	53.0973	2.0117	0.350022	5.74736	9.0646e-09	1.03618e-07
HMUS01325400.1.1	36.7862	1.22737	0.213611	5.7458	9.14852e-09	1.04471e-07
HMUS00454400.1	26.1488	1.59267	0.277367	5.7421	9.35073e-09	1.06672e-07
HMUS00824100.1	26.9189	1.52308	0.265343	5.74005	9.46496e-09	1.07866e-07
HMUS00478100.1	742.221	-1.57112	0.273742	-5.73941	9.50071e-09	1.08164e-07
HMUS00618000.1	191.247	-0.94186	0.164191	-5.73637	9.67295e-09	1.10014e-07
HMUS00188000.1	65.7802	1.20704	0.210437	5.73589	9.7004e-09	1.10215e-07
HMUS01275400.1.1	50.8774	1.48941	0.259823	5.7324	9.90188e-09	1.12391e-07
HMUS00197400.1	27.5227	1.81124	0.316474	5.7232	1.04535e-08	1.18482e-07
HMUS00202600.1.1	60.563	1.48408	0.259314	5.72309	1.04606e-08	1.18482e-07
HMUS00437500.1	160.203	1.93928	0.338861	5.72293	1.047e-08	1.18482e-07
HMUS00730600.1	51.8606	1.02105	0.178514	5.71974	1.0669e-08	1.20612e-07
HMUS00593800.1	116.741	1.29361	0.226189	5.71916	1.0705e-08	1.20898e-07
HMUS01287600.1	140.689	1.99003	0.348028	5.71803	1.07766e-08	1.21585e-07
HMUS00269600.1.1	155.085	0.839659	0.146863	5.71729	1.08234e-08	1.21991e-07
HMUS00332800.1	137.514	0.821857	0.143769	5.71652	1.08725e-08	1.22422e-07
HMUS00823000.1	49.1854	1.17531	0.205942	5.70699	1.1499e-08	1.29346e-07
HMUS00988500.1	40.9567	1.57317	0.275681	5.7065	1.1532e-08	1.29588e-07
HMUS00941600.1	60.4865	1.05768	0.185371	5.70575	1.15833e-08	1.30036e-07
HMUS01137900.1	63.9122	-0.866697	0.151983	-5.7026	1.17997e-08	1.32333e-07
HMUS00485200.1	24.7932	1.53136	0.268553	5.70227	1.18224e-08	1.32456e-07
HMUS01051400.1	245.12	1.0431	0.183045	5.69859	1.20805e-08	1.35213e-07
HMUS00873100.1	42.5501	1.48679	0.261069	5.69502	1.23357e-08	1.37932e-07
HMUS00241300.1	72.6946	1.52655	0.26812	5.69353	1.24438e-08	1.39003e-07
HMUS00775000.1	58.6702	1.67076	0.293575	5.69109	1.26233e-08	1.40869e-07
HMUS01143100.1	58.6581	2.11656	0.372059	5.68876	1.27965e-08	1.4266e-07
HMUS00607400.1	51.0551	1.66909	0.293438	5.68804	1.28504e-08	1.43108e-07
HMUS01220000.1	23.9538	-1.90131	0.334274	-5.68789	1.28621e-08	1.43108e-07
HMUS00526600.1	147.795	-0.917103	0.16127	-5.68677	1.29465e-08	1.43906e-07
HMUS00026800.1	92.9052	-1.92562	0.338628	-5.68654	1.29639e-08	1.43957e-07
HMUS00471800.1	70.8327	1.83714	0.323109	5.68581	1.30197e-08	1.44434e-07
HMUS00365800.1	44.0397	1.18779	0.208957	5.68437	1.31297e-08	1.45511e-07
HMUS01208700.1	62.7569	-1.0092	0.177629	-5.68152	1.33504e-08	1.47811e-07
HMUS01308900.1	56.8652	1.0214	0.17989	5.67789	1.36369e-08	1.50836e-07
HMUS00051600.1	156.513	1.36506	0.240519	5.67546	1.38318e-08	1.52842e-07
HMUS00164400.1	285.136	-1.13803	0.200542	-5.67477	1.38874e-08	1.53291e-07
HMUS01256000.1	20.9468	2.23114	0.393179	5.67462	1.38997e-08	1.53291e-07
HMUS00437900.1	48.6212	-1.04637	0.184415	-5.67399	1.39507e-08	1.53703e-07
HMUS00360300.1	32.9368	1.48136	0.261417	5.66665	1.45617e-08	1.60278e-07
HMUS00764700.1	136.597	1.58194	0.279428	5.66136	1.50178e-08	1.65137e-07
HMUS00448300.1	815.757	-0.886793	0.156652	-5.66089	1.50586e-08	1.65425e-07
HMUS00270300.1	180.769	-1.15461	0.204057	-5.65827	1.52907e-08	1.67811e-07
HMUS00681900.1	68.0127	1.44212	0.255004	5.65528	1.55591e-08	1.70591e-07
HMUS00866300.1	196.512	1.05964	0.187461	5.65257	1.5807e-08	1.7314e-07
HMUS00153300.1	441.128	-2.6333	0.466082	-5.64986	1.60575e-08	1.75542e-07
HMUS01164800.1	18.4863	1.80569	0.319596	5.64992	1.60522e-08	1.75542e-07
HMUS00265500.1	65.7452	-1.83997	0.325693	-5.6494	1.61013e-08	1.75658e-07
HMUS01125800.1	66.5937	-1.15571	0.204572	-5.64938	1.61031e-08	1.75658e-07
HMUS01297100.1.1	51.2816	-1.44256	0.255354	-5.64925	1.61148e-08	1.75658e-07
HMUS01319300.1	99.2816	0.859914	0.152332	5.64499	1.65187e-08	1.79886e-07
HMUS00208900.1	15.7871	2.13587	0.378531	5.64253	1.67567e-08	1.82302e-07
HMUS00603900.1	98.1459	-1.63432	0.289987	-5.63585	1.74198e-08	1.89333e-07
HMUS01046100.1	17.4274	-2.02944	0.360165	-5.63474	1.75322e-08	1.90372e-07
HMUS00644100.1	46.8375	1.24802	0.2215	5.63439	1.75677e-08	1.90573e-07
HMUS00773300.1	150.053	1.26662	0.224858	5.633	1.77099e-08	1.91931e-07
HMUS00757000.1	118.962	-0.651986	0.115774	-5.63151	1.78636e-08	1.9341e-07
HMUS00268700.1	1165.21	-0.967079	0.171794	-5.6293	1.80938e-08	1.95715e-07
HMUS01321400.1	2960.68	-0.88195	0.156771	-5.62573	1.84721e-08	1.99615e-07
HMUS01178200.1	98.6161	0.945892	0.168201	5.62356	1.87058e-08	2.01948e-07
HMUS00885900.1	47.6009	1.2269	0.2182	5.62282	1.8786e-08	2.0262e-07
HMUS01072400.1	165.941	1.06234	0.189048	5.61941	1.91611e-08	2.06467e-07
HMUS00191200.1	24.7392	1.83166	0.326019	5.61828	1.92867e-08	2.07622e-07
HMUS00303400.1.1	44.283	-2.62441	0.467268	-5.6165	1.94863e-08	2.09571e-07
HMUS00768500.1	51.3741	1.06187	0.189174	5.6132	1.98616e-08	2.13201e-07
HMUS00810100.1	349.647	0.690275	0.122972	5.61328	1.98527e-08	2.13201e-07
HMUS00571200.1	39.1632	-0.982036	0.174979	-5.6123	1.99658e-08	2.14115e-07
HMUS01010900.1.1	79.1861	1.01197	0.180362	5.61076	2.01438e-08	2.15818e-07
HMUS00765600.1	41.2609	1.34095	0.239134	5.60752	2.0524e-08	2.19683e-07
HMUS00395200.1	59.1677	1.01718	0.181457	5.60567	2.07456e-08	2.21844e-07
HMUS00049800.1	91.4056	-1.12374	0.200495	-5.60484	2.08442e-08	2.22687e-07
HMUS00157000.1	239.374	0.846798	0.151115	5.60366	2.09874e-08	2.24004e-07
HMUS00673600.1	101.337	0.795563	0.142103	5.59851	2.16208e-08	2.30425e-07
HMUS01017100.1	88.1806	1.08444	0.193704	5.59843	2.16298e-08	2.30425e-07
HMUS00904300.1	30.1565	2.85644	0.510237	5.59826	2.16508e-08	2.30431e-07
HMUS00689600.1	83.7638	1.36606	0.244048	5.5975	2.17468e-08	2.31234e-07
HMUS01142900.1	250.079	0.585378	0.104597	5.59653	2.1868e-08	2.32304e-07
HMUS01226000.1	29.3368	-1.29785	0.231951	-5.59537	2.20156e-08	2.33651e-07
HMUS00723900.1	319.771	-0.870319	0.15578	-5.58686	2.31212e-08	2.45154e-07
HMUS00420700.1	62.6697	1.38252	0.247583	5.58405	2.34974e-08	2.48909e-07
HMUS00572300.1	60.0486	-1.26976	0.227413	-5.58352	2.357e-08	2.49443e-07
HMUS01011300.1	68.2116	1.61159	0.288734	5.58157	2.38358e-08	2.5202e-07
HMUS00489500.1	216.55	0.904624	0.16208	5.58136	2.38648e-08	2.5209e-07
HMUS00908300.1	106.535	1.13042	0.202586	5.57996	2.40569e-08	2.53881e-07
HMUS00197100.1.1	12.5939	2.85691	0.512484	5.57463	2.48056e-08	2.61537e-07
HMUS01186500.1	11.7245	3.6773	0.659738	5.57389	2.49119e-08	2.62414e-07
HMUS00654200.1	69.168	0.920651	0.165188	5.57336	2.4987e-08	2.62958e-07
HMUS00036300.1	89.158	0.99366	0.178312	5.57261	2.50956e-08	2.63696e-07
HMUS00988100.1	47.9756	1.85288	0.332501	5.57255	2.51038e-08	2.63696e-07
HMUS00376000.1.1	1.20918	-8.27312	1.48641	-5.56585	2.60878e-08	2.73776e-07
HMUS00129700.1	6.9528	-2.82988	0.508715	-5.5628	2.65483e-08	2.78091e-07
HMUS00815100.1	72.4187	1.26272	0.226989	5.5629	2.65323e-08	2.78091e-07
HMUS00185900.1	37.1469	1.31288	0.23612	5.56021	2.69448e-08	2.81982e-07
HMUS00509900.1	27.7908	-1.72668	0.310761	-5.55629	2.75564e-08	2.87848e-07
HMUS01019400.1	90.439	0.820245	0.147622	5.55641	2.75384e-08	2.87848e-07
HMUS01206500.1	331.449	1.05963	0.190719	5.55597	2.76076e-08	2.88116e-07
HMUS00639500.1	79.4537	1.32282	0.23811	5.55551	2.768e-08	2.88604e-07
HMUS00988300.1	39.1495	2.64699	0.477245	5.5464	2.91616e-08	3.03771e-07
HMUS00949800.1	323.072	-1.2446	0.224621	-5.54089	3.0094e-08	3.13195e-07
HMUS00774400.1	39.3658	1.43927	0.2598	5.53992	3.02618e-08	3.14651e-07
HMUS00756800.1	64.5844	1.17629	0.21244	5.53703	3.0764e-08	3.19577e-07
HMUS00455700.1	127.68	0.879208	0.158876	5.53392	3.13158e-08	3.2501e-07
HMUS00552100.1	121.94	0.807023	0.146136	5.52239	3.34411e-08	3.46747e-07
HMUS00388200.1	74.776	0.962763	0.174347	5.52211	3.34947e-08	3.46985e-07
HMUS01154600.1	184.013	1.22893	0.222583	5.52123	3.36637e-08	3.48414e-07
HMUS00598400.1	106.236	0.76543	0.138655	5.52039	3.38254e-08	3.49767e-07
HMUS00644700.1	48.9529	1.18557	0.214801	5.51941	3.4014e-08	3.51395e-07
HMUS00389200.1	109.504	1.2934	0.234465	5.5164	3.46008e-08	3.57129e-07
HMUS01189500.1	3.27716	-3.89668	0.706406	-5.5162	3.46401e-08	3.57208e-07
HMUS00872400.1	62.603	1.03708	0.188073	5.51424	3.5029e-08	3.60889e-07
HMUS00039000.1	15.9027	2.03594	0.369427	5.51109	3.56628e-08	3.67082e-07
HMUS00870900.1	261.6	0.866189	0.157205	5.50994	3.58954e-08	3.6914e-07
HMUS00370500.1	15.2163	2.00962	0.365013	5.50562	3.67875e-08	3.77969e-07
HMUS00644300.1	142.005	1.94994	0.354348	5.5029	3.736e-08	3.83501e-07
HMUS00981300.1	85.4831	2.1493	0.390684	5.50138	3.76831e-08	3.86466e-07
HMUS00977900.1.1	22.2073	1.52883	0.277969	5.50002	3.79757e-08	3.89113e-07
HMUS00226200.1	27.0509	1.57153	0.285778	5.49913	3.8168e-08	3.90728e-07
HMUS00514100.1	53.0147	1.10323	0.200625	5.49895	3.82063e-08	3.90765e-07
HMUS00891100.1.1	47.0096	-1.73674	0.31585	-5.49862	3.8277e-08	3.91133e-07
HMUS00780900.1	61.172	-0.965211	0.17559	-5.49694	3.86436e-08	3.94521e-07
HMUS00724200.1	109.978	-0.969889	0.17646	-5.49637	3.87687e-08	3.9544e-07
HMUS00370400.1	34.4636	1.48627	0.270481	5.49492	3.90881e-08	3.98339e-07
HMUS00424100.1	47.1931	1.22305	0.222609	5.49417	3.92544e-08	3.99671e-07
HMUS00370200.1	79.7056	1.86153	0.338983	5.49151	3.98512e-08	4.05382e-07
HMUS00970000.1	481.271	-0.576043	0.105015	-5.48531	4.12734e-08	4.1947e-07
HMUS00488600.1	35.9679	1.1999	0.218839	5.48305	4.18059e-08	4.245e-07
HMUS00293900.1	26.3261	1.56866	0.286277	5.47954	4.26437e-08	4.32075e-07
HMUS00855600.1	34.3226	1.45241	0.265054	5.47969	4.26079e-08	4.32075e-07
HMUS01043900.1	234.965	-0.66661	0.121657	-5.47944	4.2667e-08	4.32075e-07
HMUS00454700.1	20.0568	2.23131	0.407257	5.47888	4.28016e-08	4.33049e-07
HMUS00392300.1	65.5151	0.886036	0.161742	5.47809	4.29947e-08	4.34612e-07
HMUS01048100.1.1	284.279	0.647039	0.118136	5.47707	4.32433e-08	4.36735e-07
HMUS00458400.1	249.184	-0.770751	0.140796	-5.47423	4.39412e-08	4.43385e-07
HMUS00706700.1	49.5823	-1.03829	0.189711	-5.47303	4.42408e-08	4.46009e-07
HMUS00988800.1	59.8865	-3.99213	0.730215	-5.46707	4.57547e-08	4.60859e-07
HMUS01060500.1	82.5238	1.1033	0.201864	5.46555	4.6148e-08	4.64406e-07
HMUS00774900.1	52.1139	1.97459	0.361489	5.46239	4.69777e-08	4.72333e-07
HMUS01095600.1	244.795	0.876828	0.16072	5.45562	4.88036e-08	4.90254e-07
HMUS01202000.1	98.9461	1.11371	0.204148	5.45539	4.88645e-08	4.90429e-07
HMUS00945300.1	187.71	1.61802	0.296762	5.45224	4.97391e-08	4.98763e-07
HMUS00083600.1	25.3488	1.65692	0.304019	5.45003	5.03601e-08	5.04541e-07
HMUS00008900.1	222.166	1.00894	0.185136	5.44971	5.04516e-08	5.05009e-07
HMUS00696500.1	44.6781	1.34353	0.246556	5.44919	5.06006e-08	5.06051e-07
HMUS00201100.1	27.8798	1.4703	0.26984	5.44878	5.07177e-08	5.06772e-07
HMUS00049200.1	114.461	1.12793	0.207111	5.44601	5.15114e-08	5.14231e-07
HMUS00789400.1	176.095	1.01312	0.186035	5.44586	5.15554e-08	5.14231e-07
HMUS00201700.1	171.325	1.30483	0.239674	5.44421	5.20369e-08	5.18116e-07
HMUS00653100.1	44.6223	1.45271	0.266836	5.44422	5.20316e-08	5.18116e-07
HMUS00977500.1	26.6856	1.8299	0.336224	5.44251	5.25351e-08	5.22615e-07
HMUS01318100.1	202.666	1.55119	0.285048	5.44184	5.27336e-08	5.24128e-07
HMUS01095200.1	68.0235	-1.09752	0.201717	-5.44087	5.30197e-08	5.26507e-07
HMUS00385500.1	281.981	1.0369	0.190729	5.43652	5.43315e-08	5.39059e-07
HMUS00624400.1	122.547	-0.961461	0.176893	-5.43527	5.47121e-08	5.42357e-07
HMUS01311900.1	10.9412	3.09508	0.569562	5.43415	5.50583e-08	5.45309e-07
HMUS01233500.1	19.5996	1.89289	0.3484	5.4331	5.53835e-08	5.48048e-07
HMUS00772500.1	200.845	1.61812	0.298006	5.42983	5.64063e-08	5.5768e-07
HMUS00425100.1	34.2135	1.53812	0.283474	5.42597	5.76418e-08	5.69396e-07
HMUS01307500.1	569.794	0.675422	0.12452	5.42419	5.82166e-08	5.7457e-07
HMUS00117700.1	94.903	-1.44354	0.266183	-5.42311	5.85707e-08	5.7756e-07
HMUS00020500.1	114.396	0.706399	0.130263	5.42289	5.86434e-08	5.77771e-07
HMUS00298000.1.1	25.7443	-3.48624	0.643706	-5.41588	6.09885e-08	6.00351e-07
HMUS00984600.1	56.05	1.49314	0.275743	5.41495	6.13047e-08	6.02936e-07
HMUS00316100.1.1	5.73281	-3.03876	0.561476	-5.41209	6.22917e-08	6.12109e-07
HMUS00653600.1	465.62	1.32486	0.244811	5.41179	6.23982e-08	6.12622e-07
HMUS00020000.1	365.489	1.48389	0.274222	5.41128	6.25749e-08	6.13822e-07
HMUS00845100.1	43.1639	-0.898727	0.166128	-5.40984	6.30821e-08	6.18259e-07
HMUS00770400.1	54.8568	2.12484	0.392804	5.4094	6.3237e-08	6.19239e-07
HMUS01055900.1	91.0369	0.913645	0.168928	5.40848	6.35632e-08	6.21893e-07
HMUS00145200.1.1	114.021	2.06316	0.38183	5.40335	6.54072e-08	6.39379e-07
HMUS00165900.1	125.359	1.4173	0.262311	5.40311	6.54961e-08	6.39694e-07
HMUS01316500.1	40.8699	1.29851	0.24035	5.40257	6.5692e-08	6.41052e-07
HMUS00987000.1	38.2031	1.40916	0.260854	5.4021	6.58648e-08	6.42182e-07
HMUS00482900.1	104.2	0.934187	0.172942	5.40174	6.59976e-08	6.42921e-07
HMUS01156900.1	83.9415	-1.13932	0.211008	-5.39944	6.68475e-08	6.50638e-07
HMUS00995400.1	52.0469	1.52244	0.28206	5.39759	6.75435e-08	6.56845e-07
HMUS00012200.1	182.294	0.817954	0.151629	5.39443	6.87395e-08	6.67899e-07
HMUS00654800.1	108.18	1.08552	0.201243	5.39406	6.8883e-08	6.68717e-07
HMUS00119900.1	119.222	-0.828318	0.153744	-5.38766	7.13828e-08	6.92389e-07
HMUS00328100.1	76.2257	0.885743	0.164425	5.38693	7.16724e-08	6.946e-07
HMUS00049400.1	738.876	1.045	0.194034	5.38567	7.21744e-08	6.98864e-07
HMUS00934300.1	138.383	1.52087	0.282459	5.38439	7.26916e-08	7.03268e-07
HMUS00797600.1	286.531	-2.1803	0.405021	-5.38318	7.31801e-08	7.07386e-07
HMUS00027300.1	627.584	0.939707	0.174574	5.38287	7.33077e-08	7.08013e-07
HMUS00778900.1	24.3707	1.51792	0.282245	5.37802	7.53084e-08	7.26713e-07
HMUS00804700.1	137.511	1.1504	0.213947	5.37702	7.5727e-08	7.2951e-07
HMUS00831800.1	147.504	1.39695	0.2598	5.37702	7.57277e-08	7.2951e-07
HMUS00787000.1	362.01	0.939464	0.174751	5.37602	7.61505e-08	7.32957e-07
HMUS00931700.1	44.5452	1.27041	0.236345	5.37525	7.64751e-08	7.35453e-07
HMUS00667000.1	102.954	1.07421	0.19987	5.37454	7.67795e-08	7.37751e-07
HMUS00349000.1	18.0677	-2.38431	0.44388	-5.37152	7.80746e-08	7.49172e-07
HMUS01029400.1	808.828	-0.922929	0.171821	-5.37146	7.8101e-08	7.49172e-07
HMUS00659400.1	137.366	1.38806	0.258423	5.37128	7.81815e-08	7.49306e-07
HMUS00538500.1	85.9192	-1.36113	0.253456	-5.37028	7.86151e-08	7.5265e-07
HMUS00798100.1	294.827	-1.88758	0.351494	-5.37017	7.8664e-08	7.5265e-07
HMUS00873500.1	56.9721	1.66071	0.309376	5.36793	7.9647e-08	7.61409e-07
HMUS00564800.1	130.532	1.30635	0.243372	5.36774	7.97305e-08	7.61562e-07
HMUS00020300.1	181.834	1.1777	0.219559	5.36395	8.14219e-08	7.77059e-07
HMUS00825000.1	25.8847	-1.64507	0.306773	-5.36252	8.20705e-08	7.82586e-07
HMUS00073900.1	15.1091	-2.41497	0.450396	-5.36188	8.23624e-08	7.84706e-07
HMUS00189600.1	67.9889	1.39262	0.259757	5.36125	8.26467e-08	7.86749e-07
HMUS00946200.1	21.6287	1.74911	0.32646	5.35782	8.42313e-08	8.01157e-07
HMUS01345200.1	98.4588	-1.64932	0.3079	-5.35668	8.47671e-08	8.05573e-07
HMUS01322500.1	33.9013	1.19654	0.223416	5.35568	8.52369e-08	8.09356e-07
HMUS00626500.1	82.4122	0.987563	0.184409	5.35529	8.54183e-08	8.10396e-07
HMUS00147100.1	84.4742	1.29054	0.241179	5.35097	8.74863e-08	8.29317e-07
HMUS00213400.1	4.85699	-2.9939	0.559744	-5.3487	8.85868e-08	8.39043e-07
HMUS00549300.1	14.1993	-1.91399	0.357901	-5.34784	8.90124e-08	8.42367e-07
HMUS01000200.1	583.698	0.870932	0.162897	5.34653	8.96553e-08	8.47739e-07
HMUS00828800.1	92.7064	1.5909	0.297597	5.3458	9.00168e-08	8.50444e-07
HMUS00638600.1.1	47.739	1.42539	0.266673	5.34508	9.03767e-08	8.53128e-07
HMUS00241400.1	241.561	-0.99274	0.185778	-5.3437	9.10706e-08	8.58959e-07
HMUS00676200.1	380.23	0.88397	0.165469	5.34219	9.18287e-08	8.65386e-07
HMUS00856800.1	62.6856	1.7691	0.331195	5.34157	9.21456e-08	8.67647e-07
HMUS00352500.1	11.2105	3.83776	0.719085	5.33701	9.44894e-08	8.88974e-07
HMUS00518300.1.1	36.7881	1.18893	0.22285	5.3351	9.54935e-08	8.9767e-07
HMUS00941900.1	78.8189	0.946228	0.177379	5.33449	9.58126e-08	8.9992e-07
HMUS01043300.1	55.4506	1.60368	0.300685	5.33344	9.63701e-08	9.04403e-07
HMUS00669300.1	393.265	1.11416	0.208967	5.33175	9.72728e-08	9.106e-07
HMUS00831700.1	95.8452	1.37314	0.257535	5.33187	9.72073e-08	9.106e-07
HMUS01004200.1	5.87589	3.54748	0.665348	5.33177	9.72575e-08	9.106e-07
HMUS01280000.1	55.893	1.03659	0.194555	5.32803	9.92833e-08	9.28649e-07
HMUS01212600.1	60.0539	-1.22208	0.229629	-5.32198	1.02644e-07	9.59289e-07
HMUS00423700.1	70.7446	1.13006	0.212411	5.32016	1.03677e-07	9.6814e-07
HMUS00446800.1	55.0184	-0.879662	0.165431	-5.31739	1.05268e-07	9.82183e-07
HMUS01323100.1	81.594	1.30459	0.245426	5.31564	1.06284e-07	9.90839e-07
HMUS01317400.1	77.6961	1.79903	0.33862	5.31282	1.07942e-07	1.00547e-06
HMUS00385900.1	42.4272	1.18916	0.223853	5.31222	1.08295e-07	1.00792e-06
HMUS00460100.1	484.23	0.877071	0.165133	5.31131	1.08839e-07	1.01215e-06
HMUS00147600.1	24.4392	1.52277	0.286735	5.31072	1.09191e-07	1.01458e-06
HMUS01261700.1	33.3172	-1.93138	0.364144	-5.30388	1.13368e-07	1.05253e-06
HMUS00594800.1	439.328	-0.55262	0.104212	-5.30287	1.13999e-07	1.05752e-06
HMUS00821400.1	82.916	1.47079	0.277519	5.29979	1.15937e-07	1.07461e-06
HMUS00220900.1	56.4893	1.50625	0.284331	5.29752	1.17388e-07	1.08716e-06
HMUS00053100.1	30.5921	-2.31566	0.437426	-5.29384	1.19771e-07	1.10833e-06
HMUS00644900.1	33.0844	1.60876	0.304125	5.2898	1.2245e-07	1.13219e-06
HMUS00556800.1	1640.14	-1.50252	0.284111	-5.28851	1.23319e-07	1.13928e-06
HMUS01213000.1	58.8961	0.860652	0.162745	5.28834	1.23431e-07	1.13939e-06
HMUS00458600.1	351.335	0.530136	0.100276	5.28676	1.24501e-07	1.14663e-06
HMUS00789600.1	114.869	1.29319	0.244603	5.28689	1.24413e-07	1.14663e-06
HMUS00958500.1	716.635	-0.768333	0.145332	-5.28673	1.24521e-07	1.14663e-06
HMUS00953100.1	79.9649	-0.937569	0.177531	-5.28114	1.28379e-07	1.18119e-06
HMUS00913000.1	40.6131	-1.04802	0.198459	-5.28079	1.28627e-07	1.18251e-06
HMUS00422300.1	10.9313	-1.82724	0.346135	-5.27899	1.29899e-07	1.19323e-06
HMUS00626900.1	113.138	1.33786	0.253464	5.2783	1.30386e-07	1.19673e-06
HMUS00373100.1	139.412	0.849292	0.160943	5.27696	1.31344e-07	1.20365e-06
HMUS00731700.1.1	69.2679	-0.860332	0.163036	-5.27695	1.31354e-07	1.20365e-06
HMUS00007800.1	67.4692	0.843211	0.159873	5.27427	1.33283e-07	1.22034e-06
HMUS01025700.1	35.8728	-1.23566	0.234378	-5.27207	1.34892e-07	1.23407e-06
HMUS00517200.1	27.6449	-1.64611	0.312413	-5.26901	1.37163e-07	1.25382e-06
HMUS00651900.1	114.595	1.32938	0.252334	5.26833	1.37674e-07	1.25747e-06
HMUS00360800.1	59.4457	1.62846	0.309177	5.26709	1.38603e-07	1.26494e-06
HMUS01167300.1	58.8961	1.2379	0.235103	5.26536	1.39917e-07	1.27589e-06
HMUS01083400.1	152.876	1.17189	0.222637	5.2637	1.41187e-07	1.28643e-06
HMUS00479000.1.1	258.152	1.1488	0.218463	5.25857	1.45182e-07	1.32176e-06
HMUS00937600.1	14.8207	2.19097	0.417116	5.25266	1.4992e-07	1.3638e-06
HMUS01135700.1	778.33	-0.765472	0.145741	-5.25229	1.50224e-07	1.36546e-06
HMUS00581100.1	91.4898	1.71567	0.326716	5.25126	1.51063e-07	1.37198e-06
HMUS00940200.1	88.6784	0.962574	0.18335	5.24993	1.52153e-07	1.38077e-06
HMUS00361800.1	31.0418	1.36725	0.260543	5.2477	1.54009e-07	1.39648e-06
HMUS01180800.1	71.5204	-1.40259	0.267322	-5.24683	1.54738e-07	1.40197e-06
HMUS01187600.1	4.58352	-5.04108	0.960852	-5.24647	1.55044e-07	1.40362e-06
HMUS00105900.1	32.6784	1.46912	0.28004	5.24613	1.5533e-07	1.40508e-06
HMUS00986600.1	34.6386	1.45495	0.277726	5.23881	1.61615e-07	1.46076e-06
HMUS00003000.1.1	57.6032	-0.841273	0.160616	-5.2378	1.62501e-07	1.46759e-06
HMUS00854300.1	34.5492	-0.939761	0.179456	-5.23672	1.63453e-07	1.47501e-06
HMUS00492700.1	231.651	1.00367	0.191709	5.2354	1.64625e-07	1.48439e-06
HMUS00141900.1	114.824	1.18058	0.225616	5.23268	1.67072e-07	1.50525e-06
HMUS00639600.1	55.1309	0.990805	0.189525	5.22783	1.71513e-07	1.54403e-06
HMUS00705800.1	22.9158	-2.20027	0.420947	-5.22694	1.72335e-07	1.55019e-06
HMUS00733100.1	14.1883	2.29606	0.439505	5.2242	1.74908e-07	1.57208e-06
HMUS01123100.1	14.6898	-2.28012	0.437155	-5.21582	1.83006e-07	1.64356e-06
HMUS00294400.1	18.8868	2.09673	0.402134	5.21401	1.84801e-07	1.65835e-06
HMUS00558500.1	30.4508	-2.08383	0.399789	-5.21231	1.86504e-07	1.67098e-06
HMUS00677500.1	31.1521	1.54345	0.296114	5.21234	1.86478e-07	1.67098e-06
HMUS00802300.1	148.57	1.35284	0.259624	5.21077	1.8806e-07	1.68253e-06
HMUS00925100.1	56.2514	-1.11326	0.213647	-5.21074	1.88092e-07	1.68253e-06
HMUS01172800.1	56.3438	0.944289	0.181225	5.21058	1.88252e-07	1.68263e-06
HMUS00500200.1	27.1709	-1.76023	0.338147	-5.20551	1.93461e-07	1.72781e-06
HMUS00521900.1	43.4299	1.17539	0.225861	5.20405	1.9499e-07	1.74009e-06
HMUS00167200.1	152.537	1.2689	0.243886	5.20285	1.96254e-07	1.74999e-06
HMUS00360000.1	13.8195	2.65415	0.510149	5.20269	1.9642e-07	1.75008e-06
HMUS00300500.1	4.52025	-2.36893	0.455575	-5.19988	1.99421e-07	1.77542e-06
HMUS00464900.1	58.9397	-0.826581	0.159025	-5.19782	2.01644e-07	1.79379e-06
HMUS00853600.1	103.626	-0.944617	0.181772	-5.19671	2.02844e-07	1.80304e-06
HMUS00720200.1	8.99777	-1.91501	0.368658	-5.19456	2.05201e-07	1.82255e-06
HMUS00302300.1	91.1668	0.971745	0.187082	5.19423	2.05569e-07	1.82438e-06
HMUS00674400.1	282.516	1.27167	0.244888	5.19289	2.07053e-07	1.83611e-06
HMUS00979100.1	19.2227	2.01508	0.388121	5.19189	2.0817e-07	1.84456e-06
HMUS00401700.1	211.059	1.04413	0.201131	5.19128	2.08856e-07	1.84773e-06
HMUS01078800.1	56.8968	-0.960777	0.18507	-5.19142	2.08698e-07	1.84773e-06
HMUS01312600.1	36.5822	1.21879	0.234954	5.18737	2.1329e-07	1.88548e-06
HMUS01031700.1	35.9867	1.19899	0.231177	5.18644	2.14349e-07	1.89336e-06
HMUS00851800.1	115.666	-0.809189	0.156046	-5.18556	2.15363e-07	1.90083e-06
HMUS00445500.1	65.1207	0.938206	0.180945	5.18503	2.15977e-07	1.90476e-06
HMUS00446900.1	15.6436	2.10613	0.406213	5.1848	2.16247e-07	1.90565e-06
HMUS00678100.1	15.5162	-3.24666	0.626209	-5.18463	2.16445e-07	1.9059e-06
HMUS00026300.1	27.9923	-1.14594	0.221055	-5.18395	2.17241e-07	1.90992e-06
HMUS00594900.1	268.52	1.22548	0.236394	5.18407	2.17091e-07	1.90992e-06
HMUS00356400.1	518.229	1.11095	0.214336	5.1832	2.1811e-07	1.91607e-06
HMUS00098500.1	135.413	0.919766	0.177514	5.18137	2.20261e-07	1.93346e-06
HMUS00166300.1	79.3656	-1.35011	0.260619	-5.18038	2.21437e-07	1.94227e-06
HMUS00661600.1	104.39	1.66953	0.322293	5.18016	2.21696e-07	1.94303e-06
HMUS01218900.1	38.8319	1.09968	0.212355	5.17848	2.23704e-07	1.9591e-06
HMUS00763700.1.1	29.2308	1.31385	0.253862	5.17542	2.27394e-07	1.98988e-06
HMUS00814900.1	130.171	1.4127	0.273049	5.1738	2.29385e-07	2.00574e-06
HMUS00995600.1	45.2994	1.18831	0.229719	5.17288	2.30513e-07	2.01404e-06
HMUS00413000.1	345.764	0.826164	0.159826	5.16916	2.35148e-07	2.05295e-06
HMUS00791500.1	139.714	1.41162	0.273157	5.16778	2.36885e-07	2.06651e-06
HMUS01308100.1	60.0447	1.10466	0.213829	5.16607	2.39064e-07	2.0839e-06
HMUS00909800.1	116.871	-0.850949	0.164749	-5.16512	2.40283e-07	2.09291e-06
HMUS00300000.1	9.7524	-2.34907	0.455012	-5.16265	2.4348e-07	2.11912e-06
HMUS01062800.1	68.5362	1.43362	0.277739	5.16176	2.44641e-07	2.12758e-06
HMUS00360200.1	36.7919	1.37709	0.267245	5.15291	2.56475e-07	2.22878e-06
HMUS00394000.1.1	81.8121	1.37499	0.26692	5.15131	2.58675e-07	2.24617e-06
HMUS00805600.1	61.4299	0.830666	0.161259	5.15113	2.58928e-07	2.24663e-06
HMUS00896500.1	54.3478	1.65397	0.321166	5.14988	2.60649e-07	2.25983e-06
HMUS00604800.1.1	245.844	-0.717333	0.139332	-5.14839	2.62735e-07	2.27441e-06
HMUS00790800.1	32.6936	-1.38236	0.2685	-5.14847	2.62623e-07	2.27441e-06
HMUS00685600.1	291.914	1.05291	0.204594	5.14634	2.65612e-07	2.29756e-06
HMUS00940400.1	127.211	1.16896	0.227194	5.14521	2.67227e-07	2.30975e-06
HMUS00969800.1	83.8792	1.47832	0.287458	5.14274	2.70763e-07	2.33852e-06
HMUS00622100.1	17.0275	-2.22746	0.433476	-5.13859	2.76806e-07	2.38889e-06
HMUS00857600.1	45.4148	1.50735	0.293555	5.13479	2.82456e-07	2.43578e-06
HMUS00045800.1	1.91049	-4.11953	0.80247	-5.13356	2.84316e-07	2.44994e-06
HMUS00681000.1	497.888	-1.04216	0.203181	-5.12921	2.90956e-07	2.50524e-06
HMUS00100100.1	90.4868	1.12635	0.219615	5.12875	2.91665e-07	2.50944e-06
HMUS00363400.1	120.855	1.76082	0.343405	5.12753	2.93561e-07	2.52382e-06
HMUS00830300.1	202.584	0.717108	0.139982	5.12287	3.00919e-07	2.5851e-06
HMUS01031900.1	133.115	0.850164	0.165973	5.12231	3.01815e-07	2.59083e-06
HMUS01198600.1	42.167	1.17469	0.229418	5.1203	3.05045e-07	2.61656e-06
HMUS00691600.1	41.7909	1.72273	0.337076	5.11081	3.20778e-07	2.74942e-06
HMUS00184100.1	80.6275	1.24898	0.244456	5.10922	3.2349e-07	2.77056e-06
HMUS00511300.1	177.622	1.04377	0.204399	5.10653	3.28131e-07	2.80818e-06
HMUS00066800.1	28.8817	1.5174	0.297305	5.10387	3.32779e-07	2.84579e-06
HMUS00143400.1	45.8163	1.07014	0.209707	5.10301	3.34298e-07	2.85531e-06
HMUS00271100.1	122.988	-0.649264	0.127237	-5.10281	3.34652e-07	2.85531e-06
HMUS00575500.1	56.7303	1.0907	0.213739	5.10294	3.34419e-07	2.85531e-06
HMUS01003300.1	40.4046	1.15585	0.226621	5.10036	3.39011e-07	2.89031e-06
HMUS01283600.1	81.2892	-0.823364	0.161462	-5.09943	3.40669e-07	2.90226e-06
HMUS00881200.1	38.4262	-2.16419	0.424527	-5.09788	3.43471e-07	2.92391e-06
HMUS00479500.1	64.9621	0.976294	0.191667	5.09369	3.51165e-07	2.98715e-06
HMUS00537700.1	1.46004	-4.79458	0.941469	-5.09266	3.53079e-07	3.00117e-06
HMUS00830000.1	57.0902	1.13157	0.222209	5.09238	3.53595e-07	3.0033e-06
HMUS00005700.1	146.745	0.992093	0.194922	5.08969	3.5864e-07	3.04385e-06
HMUS00097900.1	66.5436	-1.54085	0.30294	-5.08632	3.65079e-07	3.09617e-06
HMUS00020200.1	907.083	0.778137	0.153118	5.08194	3.73598e-07	3.16604e-06
HMUS01059300.1	778.228	-1.08968	0.214563	-5.07859	3.80239e-07	3.21989e-06
HMUS00108600.1	15.014	-2.13934	0.421284	-5.07814	3.8114e-07	3.22268e-06
HMUS00778200.1	266.327	1.0448	0.205739	5.07827	3.80885e-07	3.22268e-06
HMUS00093900.1	51.5418	1.15112	0.22673	5.07708	3.8328e-07	3.2381e-06
HMUS00764200.1	63.3698	0.946097	0.186351	5.07695	3.83539e-07	3.2381e-06
HMUS00217400.1	22.2151	-3.32578	0.65527	-5.07543	3.86623e-07	3.25926e-06
HMUS00821300.1	30.2754	1.48372	0.292327	5.07555	3.86378e-07	3.25926e-06
HMUS01001800.1	35.8042	3.1158	0.613995	5.07463	3.88243e-07	3.27047e-06
HMUS00975500.1	12.4937	2.33898	0.461182	5.0717	3.94275e-07	3.3188e-06
HMUS01288500.1	150.757	2.2977	0.453086	5.07123	3.95253e-07	3.32455e-06
HMUS00949500.1	334.265	1.11883	0.220668	5.07021	3.97372e-07	3.33988e-06
HMUS00394800.1	170.429	1.30788	0.257991	5.06947	3.98918e-07	3.35038e-06
HMUS00984400.1	53.0678	1.2925	0.255022	5.06816	4.0167e-07	3.37098e-06
HMUS01116400.1	56.684	-0.765283	0.151007	-5.06787	4.02296e-07	3.37372e-06
HMUS00208600.1	55.6143	1.55635	0.307199	5.06627	4.05686e-07	3.39709e-06
HMUS00471400.1	80.8488	-0.969416	0.191344	-5.06636	4.0549e-07	3.39709e-06
HMUS00878800.1	332.509	-1.22337	0.241614	-5.06332	4.12008e-07	3.44747e-06
HMUS00670400.1	783.294	1.39071	0.274707	5.06254	4.13709e-07	3.45913e-06
HMUS00118300.1	73.8407	-1.21652	0.24031	-5.06229	4.14241e-07	3.46102e-06
HMUS00978300.1	14.6503	2.12987	0.420822	5.0612	4.16618e-07	3.47829e-06
HMUS00189700.1	197.621	0.922549	0.182317	5.06014	4.18941e-07	3.49511e-06
HMUS00593600.1	103.703	1.34997	0.266898	5.058	4.23668e-07	3.53193e-06
HMUS01078500.1	177.433	-1.14897	0.227226	-5.05653	4.26943e-07	3.55659e-06
HMUS00265200.1	47.14	-1.25173	0.247939	-5.04853	4.45225e-07	3.70616e-06
HMUS00308200.1	105.914	-1.3402	0.265701	-5.044	4.55899e-07	3.7922e-06
HMUS00822700.1	29.0314	1.25525	0.248936	5.04245	4.59609e-07	3.82024e-06
HMUS00076400.1.1	9.46506	2.66739	0.529201	5.04041	4.64533e-07	3.85833e-06
HMUS00874300.1	239.256	-0.860708	0.17085	-5.03781	4.70894e-07	3.90828e-06
HMUS01087800.1	107.22	-0.571121	0.113412	-5.03581	4.75844e-07	3.94646e-06
HMUS00386100.1	38.5958	1.08246	0.215029	5.03401	4.80336e-07	3.98078e-06
HMUS00605000.1	47.6482	1.01011	0.200743	5.03184	4.85786e-07	4.02124e-06
HMUS00659000.1	57.6829	1.288	0.255973	5.03179	4.85931e-07	4.02124e-06
HMUS00475600.1	112.731	0.80057	0.159115	5.03138	4.86956e-07	4.02677e-06
HMUS00353700.1	135.683	0.904842	0.179855	5.03096	4.88037e-07	4.03275e-06
HMUS00494900.1	25.7156	-2.49667	0.496312	-5.03044	4.89354e-07	4.04066e-06
HMUS01093100.1	379.026	0.464066	0.0922589	5.03003	4.90393e-07	4.04628e-06
HMUS00515700.1	36.1179	1.21852	0.242483	5.02518	5.02948e-07	4.14451e-06
HMUS00663100.1	39.6252	1.24125	0.247008	5.02515	5.03033e-07	4.14451e-06
HMUS00470300.1	1039.67	-0.981991	0.195492	-5.02317	5.08266e-07	4.18456e-06
HMUS00604100.1	142.522	0.97898	0.195008	5.02021	5.16144e-07	4.24632e-06
HMUS00694900.1	365.957	0.864545	0.17223	5.01972	5.17474e-07	4.25416e-06
HMUS00053900.1	94.8266	1.40528	0.280195	5.01534	5.29393e-07	4.34897e-06
HMUS00419800.1	173.352	0.706043	0.140792	5.01479	5.30905e-07	4.35822e-06
HMUS00061400.1.1	31.0657	-1.79394	0.358189	-5.00836	5.4895e-07	4.50307e-06
HMUS00013800.1	59.7972	-1.57062	0.313695	-5.00685	5.53271e-07	4.53192e-06
HMUS01154300.1	49.832	1.18366	0.236406	5.0069	5.53148e-07	4.53192e-06
HMUS00674500.1	44.7536	1.06578	0.212982	5.00409	5.61272e-07	4.59411e-06
HMUS01049000.1	153.516	0.989115	0.197683	5.00355	5.62855e-07	4.60373e-06
HMUS00670600.1	37.8135	1.36109	0.272101	5.00216	5.66929e-07	4.63369e-06
HMUS00188400.1	35.8447	1.21337	0.242579	5.00198	5.67455e-07	4.63462e-06
HMUS00480000.1	31.743	-1.04811	0.209591	-5.00075	5.71068e-07	4.66076e-06
HMUS00203800.1	141.586	1.86893	0.373785	5.00002	5.73255e-07	4.67487e-06
HMUS00273200.1	112.439	-0.975192	0.195048	-4.99975	5.74042e-07	4.67487e-06
HMUS00490200.1	63.1787	1.49752	0.299512	4.99987	5.73692e-07	4.67487e-06
HMUS00892700.1	41.601	1.04686	0.20939	4.99955	5.7464e-07	4.67637e-06
HMUS01002400.1	51.7553	1.58091	0.316238	4.99911	5.75951e-07	4.68365e-06
HMUS00425500.1.1	46.6478	1.02235	0.204521	4.99873	5.77088e-07	4.68951e-06
HMUS00691200.1.1	134.257	1.33988	0.268085	4.99796	5.79406e-07	4.70496e-06
HMUS00551000.1	21.9214	1.33756	0.267787	4.99487	5.88763e-07	4.7775e-06
HMUS00023900.1	55.8372	1.2002	0.240441	4.99169	5.98541e-07	4.85335e-06
HMUS00778800.1	50.423	1.18167	0.236746	4.99129	5.9976e-07	4.85974e-06
HMUS01051700.1	30.8616	1.14513	0.229671	4.98596	6.16552e-07	4.99221e-06
HMUS00558800.1	142.518	-1.35634	0.272087	-4.98496	6.19745e-07	5.01446e-06
HMUS00264900.1	80.5776	1.5298	0.30691	4.98452	6.21151e-07	5.02038e-06
HMUS00806400.1	181.182	0.866916	0.173924	4.98446	6.21367e-07	5.02038e-06
HMUS00270100.1	278.445	-0.546463	0.10968	-4.98235	6.28162e-07	5.07164e-06
HMUS00393500.1	88.3326	0.857817	0.172176	4.9822	6.28668e-07	5.07209e-06
HMUS00389700.1	209.008	-1.04702	0.210263	-4.97961	6.37134e-07	5.13672e-06
HMUS00363100.1	29.727	1.71582	0.344585	4.97938	6.37871e-07	5.13899e-06
HMUS00789200.1	266.934	0.783506	0.157403	4.97771	6.4341e-07	5.17991e-06
HMUS00198100.1	76.3102	0.931903	0.187228	4.97736	6.44566e-07	5.18551e-06
HMUS01305100.1	117.172	0.913776	0.183608	4.97676	6.46564e-07	5.19788e-06
HMUS00228000.1.1	13.9739	2.23175	0.448567	4.97529	6.51493e-07	5.23004e-06
HMUS00974600.1	43.7926	0.990706	0.199122	4.97537	6.5124e-07	5.23004e-06
HMUS01161400.1	265.794	0.679489	0.136698	4.97073	6.67022e-07	5.35089e-06
HMUS00021000.1	68.8327	-0.819145	0.165028	-4.96368	6.91703e-07	5.54494e-06
HMUS00097800.1	109.744	0.88088	0.177514	4.96231	6.96586e-07	5.58011e-06
HMUS00700800.1	85.385	-1.1176	0.225435	-4.95753	7.13934e-07	5.71502e-06
HMUS01058300.1	38.7195	-1.24063	0.25059	-4.95083	7.38976e-07	5.91129e-06
HMUS00273700.1	149.967	-0.954111	0.192756	-4.94983	7.42771e-07	5.93743e-06
HMUS00371200.1	105.873	1.00648	0.203543	4.94482	7.62142e-07	6.08795e-06
HMUS00841400.1	33.7832	1.34459	0.271962	4.94405	7.65142e-07	6.10759e-06
HMUS00774300.1	453.251	0.650184	0.131611	4.94019	7.80479e-07	6.2256e-06
HMUS00740200.1	90.9188	0.834791	0.169015	4.93917	7.84576e-07	6.25386e-06
HMUS00191500.1	70.4046	1.36286	0.276013	4.93768	7.90584e-07	6.2973e-06
HMUS01303300.1	112.998	0.793047	0.160653	4.93641	7.9574e-07	6.33388e-06
HMUS01093300.1	101.834	-1.16903	0.236863	-4.93547	7.9958e-07	6.35996e-06
HMUS01235200.1	1.98696	-7.69017	1.55919	-4.93216	8.13249e-07	6.46413e-06
HMUS00184200.1	28.4312	1.22662	0.248772	4.93069	8.19388e-07	6.50833e-06
HMUS00518100.1	550.574	-0.671531	0.136209	-4.93017	8.21596e-07	6.51892e-06
HMUS01271300.1	134.286	1.70603	0.346043	4.9301	8.21878e-07	6.51892e-06
HMUS00993200.1	64.1933	1.50361	0.305091	4.92841	8.29004e-07	6.57082e-06
HMUS00954300.1	71.1177	-0.971198	0.197197	-4.92502	8.4353e-07	6.68126e-06
HMUS00730700.1	24.9273	1.81661	0.368929	4.924	8.47921e-07	6.71132e-06
HMUS00630200.1	53.326	-1.09724	0.222871	-4.9232	8.51393e-07	6.73407e-06
HMUS00689900.1	74.872	1.10561	0.224741	4.91946	8.67838e-07	6.85933e-06
HMUS00753700.1	27.4777	-0.991934	0.201673	-4.91852	8.72009e-07	6.88747e-06
HMUS00574700.1	136.279	1.26594	0.25743	4.91761	8.76055e-07	6.91458e-06
HMUS01016000.1	377.499	1.24548	0.253299	4.91702	8.78708e-07	6.93066e-06
HMUS00595000.1	190.97	0.959038	0.195081	4.9161	8.82839e-07	6.95838e-06
HMUS00279400.1	50.4957	1.43792	0.29256	4.91497	8.87944e-07	6.98884e-06
HMUS00470200.1	141.33	1.13705	0.231343	4.91498	8.87899e-07	6.98884e-06
HMUS00168700.1	159.161	1.82712	0.371892	4.91303	8.96806e-07	7.05366e-06
HMUS00162000.1	84.8249	1.52061	0.309542	4.91244	8.99501e-07	7.06993e-06
HMUS01053200.1	36.8066	-1.19097	0.242471	-4.91181	9.02392e-07	7.08771e-06
HMUS01312300.1	61.6615	1.6636	0.338811	4.9101	9.10278e-07	7.14467e-06
HMUS00280000.1	8.01502	-4.07681	0.830371	-4.90962	9.12518e-07	7.15727e-06
HMUS00652600.1	213.876	0.715262	0.145754	4.90734	9.23222e-07	7.23619e-06
HMUS01033800.1	522.867	-0.845792	0.172391	-4.90625	9.28342e-07	7.27126e-06
HMUS00666900.1	33.5691	1.35242	0.275788	4.90386	9.39729e-07	7.35534e-06
HMUS01180100.1	158.976	1.32225	0.269858	4.89982	9.59262e-07	7.50302e-06
HMUS01021000.1	294.426	0.866756	0.176986	4.89731	9.71566e-07	7.59398e-06
HMUS00511000.1	123.477	-1.12914	0.230719	-4.89399	9.8812e-07	7.71802e-06
HMUS01319400.1	49.0122	1.30629	0.267082	4.89097	1.00338e-06	7.83178e-06
HMUS00683700.1	41.7948	1.11239	0.227508	4.88945	1.0112e-06	7.88732e-06
HMUS00655000.1	776.852	0.550627	0.112638	4.88846	1.01629e-06	7.91614e-06
HMUS00848400.1	49.5548	-1.68717	0.345126	-4.88855	1.01579e-06	7.91614e-06
HMUS00523700.1	96.2858	-1.08725	0.222542	-4.88557	1.03128e-06	8.0273e-06
HMUS00859900.1	59.515	0.908792	0.186062	4.88434	1.03776e-06	8.06661e-06
HMUS01287200.1	33.636	-1.21172	0.248082	-4.88436	1.03764e-06	8.06661e-06
HMUS00809500.1	310.288	0.972319	0.199158	4.88215	1.04934e-06	8.15098e-06
HMUS00030800.1	31.4917	-1.25624	0.257326	-4.88191	1.05064e-06	8.15547e-06
HMUS00510400.1	44.8979	1.07455	0.220187	4.88017	1.05995e-06	8.22206e-06
HMUS00767000.1	30.0508	1.85751	0.380672	4.87957	1.06319e-06	8.24151e-06
HMUS00670100.1	19.9091	1.46521	0.300376	4.87793	1.07203e-06	8.2987e-06
HMUS00709200.1	26.9639	-1.61665	0.331419	-4.87796	1.07187e-06	8.2987e-06
HMUS00722400.1	101.927	0.92936	0.19053	4.87777	1.07292e-06	8.29982e-06
HMUS01302900.1	70.6423	0.948939	0.194552	4.87756	1.07404e-06	8.30283e-06
HMUS00005100.1	50.0412	-0.864107	0.177275	-4.87438	1.09153e-06	8.43224e-06
HMUS00808400.1	106.92	1.46292	0.300292	4.87164	1.10675e-06	8.54394e-06
HMUS00838200.1	114.358	1.09702	0.225223	4.8708	1.11148e-06	8.57462e-06
HMUS00624200.1	397.965	0.882192	0.181193	4.86879	1.12284e-06	8.65631e-06
HMUS00424000.1	48.627	1.49164	0.306581	4.86541	1.14218e-06	8.79938e-06
HMUS01021200.1	55.555	0.872839	0.179406	4.86515	1.1437e-06	8.80507e-06
HMUS00778100.1	30.338	1.71795	0.353126	4.86497	1.14474e-06	8.80706e-06
HMUS00600800.1	61.6972	1.15211	0.236837	4.86458	1.14698e-06	8.81826e-06
HMUS00952500.1	93.346	-1.48678	0.30579	-4.86209	1.16151e-06	8.9239e-06
HMUS01264700.1	200.655	1.10658	0.227622	4.86148	1.1651e-06	8.94541e-06
HMUS00885000.1	77.2364	0.771098	0.158635	4.86084	1.16891e-06	8.96854e-06
HMUS01177500.1	79.5438	0.945596	0.194539	4.86069	1.16976e-06	8.96892e-06
HMUS01325300.1	71.9858	0.951937	0.195865	4.86017	1.17286e-06	8.9866e-06
HMUS01207900.1	36.4273	1.63357	0.336332	4.857	1.19177e-06	9.12527e-06
HMUS01180000.1	2389.84	0.925739	0.190687	4.85475	1.20539e-06	9.2233e-06
HMUS01218700.1	523.525	0.806684	0.166259	4.85198	1.22235e-06	9.34672e-06
HMUS00184800.1	33.0867	1.27398	0.262643	4.8506	1.23089e-06	9.40566e-06
HMUS00908100.1	120.424	1.22844	0.253272	4.85028	1.23284e-06	9.4142e-06
HMUS01252900.1	6.55047	3.24141	0.668536	4.84853	1.24382e-06	9.49159e-06
HMUS00188800.1	27.7054	1.2507	0.257977	4.84812	1.24635e-06	9.50449e-06
HMUS00643900.1	58.8481	1.44272	0.297677	4.84658	1.25606e-06	9.57206e-06
HMUS00874000.1	35.5154	1.08577	0.224055	4.846	1.25974e-06	9.59358e-06
HMUS01211900.1	100.842	1.4037	0.28967	4.84586	1.26061e-06	9.59378e-06
HMUS01318000.1	17.3119	1.5968	0.329547	4.84543	1.2634e-06	9.60851e-06
HMUS01260900.1	49.905	1.02231	0.211018	4.84467	1.26825e-06	9.63886e-06
HMUS00279800.1.1	17.5006	1.6611	0.342919	4.84402	1.27238e-06	9.66375e-06
HMUS00303900.1	159.602	1.13639	0.234622	4.84349	1.27577e-06	9.68297e-06
HMUS00870100.1	39.214	1.76237	0.364157	4.83959	1.30107e-06	9.86837e-06
HMUS00469000.1	108.077	1.72108	0.35572	4.8383	1.30957e-06	9.92612e-06
HMUS01192500.1	155.736	1.18266	0.244534	4.8364	1.32213e-06	1.00146e-05
HMUS00762200.1	46.2469	-1.40651	0.290925	-4.83461	1.33409e-06	1.00984e-05
HMUS00666200.1	44.1395	1.73351	0.358592	4.8342	1.3368e-06	1.01121e-05
HMUS00848200.1	232.419	-0.729176	0.150928	-4.83129	1.35651e-06	1.02544e-05
HMUS00842000.1.1	37.8306	1.51847	0.314379	4.83006	1.36495e-06	1.03112e-05
HMUS00568000.1	130.543	1.61781	0.33497	4.82973	1.3672e-06	1.03213e-05
HMUS00447200.1	19.211	-1.73074	0.358719	-4.82479	1.40148e-06	1.0573e-05
HMUS00424900.1.1	18.7358	1.4704	0.304937	4.82199	1.42136e-06	1.07158e-05
HMUS01325100.1	663.735	0.716305	0.148642	4.81899	1.44288e-06	1.08708e-05
HMUS01316900.1	25.4368	1.67274	0.347363	4.81554	1.46805e-06	1.1053e-05
HMUS00317100.1	51.3559	1.01067	0.20998	4.81315	1.48573e-06	1.11755e-05
HMUS00340800.1	214.916	0.865313	0.179793	4.81282	1.48813e-06	1.11755e-05
HMUS00605300.1	2.13602	-4.41965	0.91827	-4.81302	1.48665e-06	1.11755e-05
HMUS01008900.1	52.0038	0.804766	0.167214	4.8128	1.48828e-06	1.11755e-05
HMUS01332200.1	14.9804	1.62106	0.336915	4.81148	1.49816e-06	1.12422e-05
HMUS01179300.1	109.126	1.37847	0.286604	4.80965	1.51197e-06	1.13383e-05
HMUS00658000.1	19.8636	1.37201	0.285358	4.80803	1.52428e-06	1.1423e-05
HMUS00367800.1	107.341	0.849899	0.176791	4.80736	1.52933e-06	1.14532e-05
HMUS00236500.1	336.473	-0.868199	0.180685	-4.80504	1.54718e-06	1.15792e-05
HMUS00598200.1	260.78	-0.772136	0.160717	-4.80433	1.55274e-06	1.16131e-05
HMUS00288900.1	249.205	0.944633	0.196695	4.80252	1.56683e-06	1.17107e-05
HMUS00569200.1	23.8613	1.34553	0.280189	4.80222	1.56916e-06	1.17204e-05
HMUS00366600.1	36.3068	1.34766	0.280746	4.80028	1.58447e-06	1.18269e-05
HMUS00404700.1.1	3.68431	-3.9173	0.816226	-4.79928	1.59235e-06	1.18778e-05
HMUS00800000.1	65.2294	-1.06649	0.222448	-4.79431	1.63234e-06	1.21681e-05
HMUS00647200.1	35.1966	1.77949	0.371237	4.79341	1.63974e-06	1.22151e-05
HMUS00958400.1	726.06	-0.701919	0.146482	-4.79184	1.65256e-06	1.23025e-05
HMUS00785200.1	130.337	0.838921	0.175255	4.78687	1.69401e-06	1.26028e-05
HMUS00995100.1	22.3395	1.55162	0.324157	4.78662	1.6961e-06	1.261e-05
HMUS00639900.1	54.2963	1.08482	0.226685	4.78556	1.70509e-06	1.26685e-05
HMUS00298100.1.1	28.2607	-2.36511	0.494317	-4.7846	1.71332e-06	1.27212e-05
HMUS00362100.1	126.146	0.861316	0.180059	4.78352	1.72252e-06	1.27812e-05
HMUS00146300.1	123.87	1.27998	0.267622	4.78281	1.72859e-06	1.28177e-05
HMUS01142500.1	272.093	1.24966	0.261441	4.77989	1.75393e-06	1.2997e-05
HMUS01220100.1	16.7717	-1.3514	0.282905	-4.77687	1.78045e-06	1.31849e-05
HMUS00114600.1	278.576	-0.954108	0.199795	-4.77543	1.79327e-06	1.32624e-05
HMUS00386900.1	22.5002	1.36702	0.286255	4.77552	1.79241e-06	1.32624e-05
HMUS01302400.1	86.6967	0.984069	0.206164	4.77324	1.81283e-06	1.33983e-05
HMUS00657700.1	79.9312	0.964599	0.20216	4.77147	1.8289e-06	1.35082e-05
HMUS01236400.1	93.742	1.30471	0.27348	4.77077	1.83523e-06	1.35461e-05
HMUS00109000.1.1	203.103	0.995125	0.208688	4.76849	1.85613e-06	1.36914e-05
HMUS00100900.1	207.134	0.740128	0.155255	4.76718	1.86821e-06	1.37715e-05
HMUS00095800.1	30.9348	-1.04758	0.219793	-4.76623	1.87709e-06	1.38279e-05
HMUS00766200.1	32.0396	1.13151	0.23754	4.76343	1.90331e-06	1.40119e-05
HMUS00976900.1	20.9029	1.55326	0.326204	4.76162	1.92049e-06	1.41291e-05
HMUS00131400.1	23.8832	1.61806	0.339866	4.76088	1.92746e-06	1.41712e-05
HMUS00035700.1	168.64	0.862243	0.181128	4.76039	1.93216e-06	1.41964e-05
HMUS01324100.1	329.087	0.719767	0.151312	4.75683	1.96654e-06	1.44396e-05
HMUS00822100.1.1	14.1521	-1.59047	0.334504	-4.75471	1.98731e-06	1.45826e-05
HMUS01029900.1	87.7309	0.887446	0.18669	4.75358	1.99842e-06	1.46547e-05
HMUS00366800.1	261.449	1.01958	0.21461	4.75085	2.0256e-06	1.48388e-05
HMUS01150400.1	209.502	1.67655	0.352899	4.7508	2.02617e-06	1.48388e-05
HMUS00517600.1	60.6966	0.995913	0.20967	4.74991	2.03507e-06	1.48943e-05
HMUS00719200.1	451.301	0.50107	0.105547	4.74737	2.06074e-06	1.50724e-05
HMUS00198000.1	9.81055	2.27662	0.479695	4.74599	2.07493e-06	1.51664e-05
HMUS01285400.1	177.025	-1.37783	0.290378	-4.74493	2.08577e-06	1.52357e-05
HMUS00150000.1	168.062	1.40044	0.295182	4.74434	2.09187e-06	1.52704e-05
HMUS01117200.1	180.185	1.00975	0.212916	4.74247	2.11124e-06	1.54018e-05
HMUS01025600.1	96.8759	-0.984872	0.207681	-4.74224	2.11373e-06	1.541e-05
HMUS00654500.1.1	68.7471	1.28049	0.270146	4.74001	2.13708e-06	1.55702e-05
HMUS00843800.1	457.041	0.622435	0.13132	4.73982	2.13907e-06	1.55746e-05
HMUS00980400.1	87.9028	1.36306	0.287587	4.73965	2.14084e-06	1.55774e-05
HMUS00414600.1	210.964	0.715777	0.151177	4.7347	2.19378e-06	1.59523e-05
HMUS01112500.1	15.1236	-1.50102	0.317169	-4.73255	2.21718e-06	1.61121e-05
HMUS00780800.1.1	360.01	-0.724655	0.153142	-4.73193	2.22391e-06	1.61506e-05
HMUS00571400.1	62.6516	1.41842	0.299806	4.73113	2.23275e-06	1.62043e-05
HMUS00353100.1	30.1711	-2.83997	0.600533	-4.72908	2.25544e-06	1.63479e-05
HMUS01095500.1	977.203	0.90969	0.192356	4.7292	2.25411e-06	1.63479e-05
HMUS01088100.1	217.265	1.21812	0.257705	4.72681	2.28079e-06	1.65211e-05
HMUS00654700.1	123.46	1.95796	0.414287	4.7261	2.28874e-06	1.65574e-05
HMUS00996200.1	104.483	1.01882	0.215572	4.72611	2.28867e-06	1.65574e-05
HMUS00204300.1.1	63.3741	0.914733	0.193623	4.72431	2.30901e-06	1.66933e-05
HMUS01302000.1	177.259	1.00016	0.211774	4.72275	2.32672e-06	1.68105e-05
HMUS00525700.1	56.7444	-0.859541	0.182035	-4.72184	2.33717e-06	1.68752e-05
HMUS00707300.1	80.0161	-0.663213	0.140472	-4.72131	2.34333e-06	1.69089e-05
HMUS00266300.1	30.9938	-1.34102	0.284056	-4.72098	2.34711e-06	1.69253e-05
HMUS00809400.1	147.049	-0.978447	0.20728	-4.7204	2.35377e-06	1.69625e-05
HMUS00539000.1.1	86.5131	-1.25427	0.265861	-4.71776	2.38452e-06	1.71731e-05
HMUS00395900.1	25.4459	1.97731	0.419203	4.71684	2.39533e-06	1.72399e-05
HMUS00052900.1	291.105	-0.987709	0.209461	-4.71549	2.41129e-06	1.73438e-05
HMUS00045700.1	112.228	-1.09867	0.233044	-4.71445	2.42362e-06	1.74213e-05
HMUS00038100.1	53.8023	1.07472	0.228106	4.7115	2.45902e-06	1.76538e-05
HMUS00257500.1	38.7844	-2.64521	0.561438	-4.71149	2.4591e-06	1.76538e-05
HMUS00805300.1	158.216	0.974353	0.206829	4.71092	2.46606e-06	1.76926e-05
HMUS01060400.1	28.6587	-1.02837	0.218349	-4.70974	2.48039e-06	1.7784e-05
HMUS00257700.1	14.035	-3.56655	0.757399	-4.70894	2.49007e-06	1.78421e-05
HMUS00873300.1	89.1511	0.891785	0.189392	4.70868	2.49329e-06	1.78538e-05
HMUS00512500.1	56.8279	0.862123	0.183255	4.70449	2.54502e-06	1.82126e-05
HMUS00515600.1	113.905	0.85299	0.181352	4.70352	2.55714e-06	1.82762e-05
HMUS00776200.1	32.5991	1.79073	0.380714	4.70361	2.55607e-06	1.82762e-05
HMUS00465000.1	61.0215	1.4312	0.304306	4.70316	2.56165e-06	1.82968e-05
HMUS00032600.1	169.039	1.38825	0.295199	4.70276	2.56665e-06	1.83209e-05
HMUS00017300.1	415.181	0.731085	0.15551	4.70121	2.58626e-06	1.84375e-05
HMUS00040700.1	91.7723	-0.737692	0.156913	-4.70128	2.58534e-06	1.84375e-05
HMUS01313900.1	28.7512	2.15115	0.457627	4.70065	2.5933e-06	1.8476e-05
HMUS00815800.1	89.6226	0.769719	0.163817	4.69865	2.61881e-06	1.8646e-05
HMUS00835200.1	116.861	0.736352	0.156739	4.69795	2.62785e-06	1.86986e-05
HMUS00484700.1	93.3866	0.908371	0.193431	4.69611	2.6516e-06	1.88557e-05
HMUS00230000.1	1.73174	-4.61913	0.983966	-4.6944	2.67385e-06	1.90019e-05
HMUS00705000.1	106.438	1.11436	0.237435	4.69332	2.68812e-06	1.90912e-05
HMUS00665000.1	34.0601	1.12683	0.240235	4.69053	2.72502e-06	1.93411e-05
HMUS00913200.1	14.8782	1.80471	0.385106	4.68628	2.78215e-06	1.97342e-05
HMUS00287800.1	1.33069	-6.44708	1.37644	-4.68387	2.81514e-06	1.99556e-05
HMUS00385000.1	102.43	0.689049	0.147137	4.68306	2.8263e-06	2.00221e-05
HMUS00855400.1	126.364	1.05372	0.225195	4.67913	2.88096e-06	2.03966e-05
HMUS00482400.1	28.9792	-1.40314	0.300081	-4.67587	2.92706e-06	2.07099e-05
HMUS00433400.1	44.281	-0.797228	0.170546	-4.67457	2.94564e-06	2.08283e-05
HMUS00455800.1	77.9676	0.75482	0.161549	4.67239	2.97713e-06	2.10377e-05
HMUS00203900.1	268.495	1.16361	0.249054	4.67212	2.98107e-06	2.10524e-05
HMUS01169100.1	764.739	0.617551	0.132207	4.67109	2.99606e-06	2.1145e-05
HMUS00337000.1	32.4876	1.1164	0.239045	4.67025	3.0084e-06	2.12189e-05
HMUS00986100.1	163.347	1.0852	0.232472	4.66812	3.03973e-06	2.14264e-05
HMUS00061900.1	1.3867	-6.0885	1.30505	-4.66535	3.0809e-06	2.17016e-05
HMUS01192400.1	212.295	1.7739	0.380238	4.66524	3.08263e-06	2.17016e-05
HMUS00550500.1	68.6577	0.881898	0.189063	4.66456	3.09277e-06	2.17595e-05
HMUS00728900.1	110.267	0.834972	0.179042	4.66355	3.10802e-06	2.18531e-05
HMUS00577100.1	39.7189	-1.6839	0.361114	-4.66307	3.11529e-06	2.18905e-05
HMUS00095500.1	83.1034	0.879125	0.188546	4.66266	3.12152e-06	2.19207e-05
HMUS00069600.1	50.3627	-0.984864	0.211258	-4.66191	3.13291e-06	2.19733e-05
HMUS00834600.1	35.7011	1.03681	0.222394	4.66203	3.13109e-06	2.19733e-05
HMUS01226800.1	80.5836	0.788403	0.169152	4.66091	3.14815e-06	2.20664e-05
HMUS00201400.1	104.213	1.7086	0.366599	4.66069	3.15157e-06	2.20766e-05
HMUS01178800.1	58.7979	1.98178	0.425244	4.66034	3.15694e-06	2.21005e-05
HMUS00105300.1	3.9381	-2.97276	0.637907	-4.66018	3.1594e-06	2.2104e-05
HMUS00757800.1	38.2789	0.991679	0.21284	4.65926	3.17342e-06	2.21883e-05
HMUS00367200.1	22.8512	1.61865	0.34752	4.65772	3.19723e-06	2.23271e-05
HMUS00793800.1	76.9598	-1.3472	0.289238	-4.65776	3.19662e-06	2.23271e-05
HMUS01222100.1	39.5715	1.34325	0.288408	4.65748	3.20106e-06	2.234e-05
HMUS00135400.1.1	89.9071	-1.41101	0.303059	-4.65588	3.22599e-06	2.25001e-05
HMUS00303200.1	122.967	1.11862	0.240286	4.65535	3.23433e-06	2.25443e-05
HMUS00673700.1	173.588	0.830898	0.178564	4.65321	3.2681e-06	2.27656e-05
HMUS00232100.1	181.832	1.32408	0.284656	4.6515	3.29534e-06	2.29412e-05
HMUS00460800.1	80.6568	-1.04669	0.225231	-4.64718	3.36499e-06	2.34076e-05
HMUS01315700.1	76.6533	1.57576	0.339086	4.64709	3.36649e-06	2.34076e-05
HMUS00814700.1	30.1143	1.25217	0.26948	4.64663	3.37403e-06	2.34455e-05
HMUS00973300.1	52.4118	-0.945602	0.203545	-4.64566	3.38998e-06	2.35363e-05
HMUS01234100.1	51.196	1.30148	0.280154	4.64558	3.39127e-06	2.35363e-05
HMUS00191700.1	34.237	1.0458	0.225172	4.64446	3.40962e-06	2.36429e-05
HMUS00466200.1	127.63	1.11917	0.240972	4.64439	3.41082e-06	2.36429e-05
HMUS00007600.1	145.333	0.977401	0.210476	4.64376	3.42118e-06	2.37002e-05
HMUS00080400.1	16.9909	3.06389	0.660087	4.64164	3.45654e-06	2.39304e-05
HMUS00717700.1	51.2381	1.11242	0.23985	4.63797	3.51844e-06	2.4344e-05
HMUS01173900.1	159.506	1.9253	0.415287	4.63606	3.5511e-06	2.45398e-05
HMUS01261200.1	41.7604	1.30678	0.281869	4.63613	3.55e-06	2.45398e-05
HMUS00657600.1	76.32	1.2631	0.272645	4.63276	3.60829e-06	2.49085e-05
HMUS01033600.1	112.743	1.41332	0.305073	4.63272	3.60887e-06	2.49085e-05
HMUS00645400.1	57.1065	1.97074	0.425453	4.63209	3.61991e-06	2.49694e-05
HMUS00920700.1	406.577	-0.688909	0.148776	-4.63052	3.64751e-06	2.51444e-05
HMUS00196500.1	50.1406	1.34181	0.289888	4.62871	3.67942e-06	2.53489e-05
HMUS00669000.1	280.139	1.44923	0.313391	4.62434	3.75792e-06	2.58738e-05
HMUS00645500.1	78.1584	1.40987	0.304892	4.62417	3.76102e-06	2.58794e-05
HMUS00418300.1.1	61.6507	1.31794	0.285265	4.62007	3.83617e-06	2.63804e-05
HMUS00619400.1.1	97.1312	-0.847957	0.183579	-4.61904	3.85519e-06	2.6495e-05
HMUS00911300.1	35.3314	-0.860186	0.186277	-4.61777	3.87881e-06	2.66411e-05
HMUS00060400.1	112.353	0.890124	0.19285	4.61563	3.91911e-06	2.69015e-05
HMUS00208700.1	22.9894	1.72669	0.374241	4.61385	3.9528e-06	2.71163e-05
HMUS00981600.1	10.0282	2.88935	0.626369	4.61286	3.97163e-06	2.72288e-05
HMUS01045600.1	21.3285	-1.9233	0.417074	-4.61141	3.99941e-06	2.74027e-05
HMUS00650000.1	71.863	2.36483	0.512902	4.61069	4.0133e-06	2.74811e-05
HMUS00899200.1	696.973	0.87671	0.190362	4.6055	4.11482e-06	2.81591e-05
HMUS00727100.1	31.9967	1.1922	0.258877	4.60529	4.11882e-06	2.81694e-05
HMUS00362400.1	98.7993	0.720125	0.156387	4.60475	4.12954e-06	2.82137e-05
HMUS01029800.1	137.386	1.23059	0.267246	4.60472	4.1303e-06	2.82137e-05
HMUS00184600.1	44.6004	0.926142	0.201191	4.60331	4.15829e-06	2.83877e-05
HMUS00467600.1	37.2548	1.11036	0.241274	4.60206	4.18328e-06	2.8541e-05
HMUS01269900.1	45.6353	-0.87188	0.189498	-4.601	4.20471e-06	2.86699e-05
HMUS00689300.1	81.6029	0.765932	0.166506	4.60003	4.22431e-06	2.87861e-05
HMUS00721900.1	99.9384	0.94206	0.204818	4.59949	4.23527e-06	2.88433e-05
HMUS00162400.1.1	60.0221	0.911712	0.198289	4.5979	4.26765e-06	2.90463e-05
HMUS01264400.1	45.2288	-1.75822	0.38248	-4.59688	4.28856e-06	2.9171e-05
HMUS00469500.1	334.355	0.685534	0.149371	4.58948	4.44361e-06	3.02074e-05
HMUS00625400.1	47.0806	-0.84036	0.18312	-4.58912	4.45119e-06	3.02407e-05
HMUS00927800.1.1	152.78	1.10651	0.241278	4.58607	4.51677e-06	3.06493e-05
HMUS00966300.1	38.6848	-0.966356	0.210713	-4.58613	4.51535e-06	3.06493e-05
HMUS00265100.1	129.609	1.04531	0.228137	4.58196	4.60637e-06	3.12385e-05
HMUS00620400.1	29.9813	-1.25188	0.273447	-4.57816	4.69088e-06	3.17925e-05
HMUS00881300.1	19.2694	-2.15753	0.471305	-4.57779	4.69924e-06	3.183e-05
HMUS00026900.1	59.1839	-0.888613	0.194127	-4.57747	4.70625e-06	3.18584e-05
HMUS01058400.1	193.818	0.553854	0.12102	4.57654	4.72729e-06	3.19815e-05
HMUS00423200.1	4.59178	-2.36077	0.515873	-4.57626	4.73369e-06	3.20056e-05
HMUS00651300.1	270.444	1.4062	0.307292	4.5761	4.73735e-06	3.20112e-05
HMUS00516600.1	38.3382	1.6852	0.368306	4.57554	4.74992e-06	3.20769e-05
HMUS00002100.1	148.696	-0.534434	0.116821	-4.57481	4.76652e-06	3.21697e-05
HMUS00709800.1	0.721035	-6.79772	1.48611	-4.57417	4.78113e-06	3.22491e-05
HMUS00638900.1	20.1444	1.52224	0.33288	4.57294	4.80932e-06	3.24198e-05
HMUS00704600.1	84.1144	-0.713974	0.156142	-4.5726	4.81717e-06	3.24533e-05
HMUS00028100.1	199.544	-0.902762	0.197465	-4.57176	4.83653e-06	3.25612e-05
HMUS01162300.1	65.1581	1.01102	0.221149	4.57165	4.83897e-06	3.25612e-05
HMUS01014600.1	95.3719	-0.855703	0.187381	-4.56666	4.95552e-06	3.33256e-05
HMUS00128000.1	3.14568	-5.90263	1.29263	-4.56636	4.96257e-06	3.33531e-05
HMUS00513300.1	39.9198	1.41579	0.310086	4.56582	4.97554e-06	3.34203e-05
HMUS00255400.1	43.9504	-1.90284	0.417088	-4.5622	5.062e-06	3.39808e-05
HMUS00369000.1	184.79	1.12911	0.247567	4.56081	5.09569e-06	3.41866e-05
HMUS00778300.1	47.2175	1.00321	0.22003	4.55943	5.12917e-06	3.43908e-05
HMUS00056200.1	126.04	-0.944963	0.207325	-4.55788	5.16736e-06	3.46262e-05
HMUS00601600.1	100.017	0.789255	0.17317	4.5577	5.17175e-06	3.4627e-05
HMUS00891300.1	14.6819	-1.72261	0.377962	-4.55762	5.17362e-06	3.4627e-05
HMUS00779500.1	119.121	1.99924	0.438724	4.55694	5.19055e-06	3.47197e-05
HMUS00624800.1	300.561	-0.854949	0.187635	-4.55644	5.20287e-06	3.47815e-05
HMUS00664900.1	77.9202	1.06424	0.233593	4.55598	5.21412e-06	3.4836e-05
HMUS01157800.1	97.9864	1.46966	0.322609	4.55556	5.22467e-06	3.48858e-05
HMUS00305700.1	11.4962	-3.17391	0.696878	-4.55447	5.25174e-06	3.50458e-05
HMUS00994900.1	74.5597	1.05521	0.231725	4.55371	5.27073e-06	3.51517e-05
HMUS00518400.1	39.5574	1.34017	0.294316	4.55353	5.27538e-06	3.51619e-05
HMUS01256200.1	14.8667	1.96587	0.432145	4.5491	5.38761e-06	3.58888e-05
HMUS00174200.1	7.92257	3.28359	0.7219	4.54854	5.40202e-06	3.59635e-05
HMUS01032800.1	47.0287	1.09239	0.240317	4.54561	5.47761e-06	3.64452e-05
HMUS01041000.1	40.2343	-0.958732	0.210971	-4.54438	5.50984e-06	3.6638e-05
HMUS01139700.1	89.5889	0.902029	0.198525	4.54366	5.52855e-06	3.67407e-05
HMUS00994400.1.1	65.6638	1.68564	0.371036	4.54306	5.54436e-06	3.68241e-05
HMUS00882700.1	85.985	1.58846	0.349722	4.54206	5.57079e-06	3.69779e-05
HMUS00546100.1	24.0307	-2.21196	0.487607	-4.53636	5.72335e-06	3.79439e-05
HMUS00719700.1	148.491	0.96264	0.212211	4.53625	5.72643e-06	3.79439e-05
HMUS01235500.1	19.6208	-2.25214	0.496453	-4.53647	5.72039e-06	3.79439e-05
HMUS00446400.1	92.7058	0.794967	0.17541	4.53205	5.84144e-06	3.86832e-05
HMUS00761400.1	27.1099	-1.16349	0.256917	-4.52864	5.93644e-06	3.92662e-05
HMUS01119500.1	13.6505	-2.64717	0.584538	-4.52865	5.93605e-06	3.92662e-05
HMUS00351800.1	11.8201	2.28392	0.504534	4.52679	5.98867e-06	3.95884e-05
HMUS01018700.1	38.6132	0.887398	0.196071	4.5259	6.01381e-06	3.97313e-05
HMUS00290900.1	62.8119	1.11588	0.246577	4.52546	6.02635e-06	3.97909e-05
HMUS00286700.1	6.30546	-2.01951	0.446338	-4.52461	6.05069e-06	3.99282e-05
HMUS01304600.1	64.1134	0.861416	0.190395	4.52437	6.05767e-06	3.99509e-05
HMUS00939700.1	32.112	1.10307	0.243825	4.52402	6.06765e-06	3.99933e-05
HMUS00680100.1	266.132	-0.592355	0.130995	-4.52196	6.12695e-06	4.03605e-05
HMUS01003600.1	52.1366	2.04722	0.453177	4.51749	6.2577e-06	4.11977e-05
HMUS00666400.1	55.7058	1.10993	0.245755	4.51641	6.28975e-06	4.13846e-05
HMUS00390700.1.1	59.463	-0.767467	0.16994	-4.51611	6.29851e-06	4.1418e-05
HMUS00872200.1	20.9997	-1.12521	0.249174	-4.51576	6.30913e-06	4.14637e-05
HMUS00822200.1	7.44048	-2.78295	0.61633	-4.51535	6.32124e-06	4.1519e-05
HMUS00562000.1	44.9128	-1.92185	0.42578	-4.51371	6.37037e-06	4.18174e-05
HMUS00688600.1	57.2006	0.973403	0.215669	4.5134	6.37954e-06	4.18532e-05
HMUS00154000.1	26.8534	1.22417	0.271244	4.51315	6.38706e-06	4.18781e-05
HMUS00556700.1	141.959	1.01121	0.224072	4.51286	6.39607e-06	4.19128e-05
HMUS01040000.1	61.9413	-0.71766	0.159165	-4.50892	6.51588e-06	4.26731e-05
HMUS00243100.1	89.357	-1.14173	0.253335	-4.50679	6.5817e-06	4.30791e-05
HMUS00435600.1	74.644	0.876574	0.194567	4.50526	6.62907e-06	4.33607e-05
HMUS00963100.1	65.7697	0.783172	0.173839	4.50516	6.6324e-06	4.33607e-05
HMUS01002300.1	63.2568	1.79622	0.398968	4.50216	6.72649e-06	4.39503e-05
HMUS00288300.1	28.6625	2.62436	0.583002	4.50147	6.74864e-06	4.4044e-05
HMUS00308600.1	5491.55	-1.79585	0.398944	-4.50152	6.74708e-06	4.4044e-05
HMUS00479600.1.1	34.2184	-1.3146	0.292078	-4.50085	6.76821e-06	4.41461e-05
HMUS00731800.1	24.1468	-0.950843	0.211367	-4.49855	6.84189e-06	4.45751e-05
HMUS00855200.1	72.6484	0.817889	0.18181	4.49858	6.84095e-06	4.45751e-05
HMUS00471600.1	77.3834	0.907789	0.201814	4.49813	6.85524e-06	4.46363e-05
HMUS00471700.1	65.7671	0.739124	0.164338	4.49758	6.87306e-06	4.47265e-05
HMUS00676800.1	142.607	0.664738	0.147818	4.49699	6.89217e-06	4.48249e-05
HMUS00006500.1	160.103	1.13105	0.251574	4.49591	6.92728e-06	4.50197e-05
HMUS01312400.1	63.2654	0.770906	0.171472	4.49582	6.93011e-06	4.50197e-05
HMUS00759600.1	107.491	-0.747922	0.166377	-4.49535	6.94559e-06	4.50943e-05
HMUS00740300.1	83.5753	0.98479	0.219127	4.49414	6.98514e-06	4.5325e-05
HMUS01174600.1	17.5566	1.9777	0.440104	4.49371	6.99928e-06	4.53906e-05
HMUS01167200.1	54.6608	1.09958	0.244809	4.49158	7.06977e-06	4.58214e-05
HMUS00812400.1	29.6915	-1.03837	0.231255	-4.49015	7.11737e-06	4.61034e-05
HMUS01097200.1	929.468	-0.668659	0.148952	-4.4891	7.15232e-06	4.63031e-05
HMUS00049500.1	226.364	1.08212	0.241131	4.4877	7.19958e-06	4.65824e-05
HMUS00058400.1	195.235	1.02059	0.227437	4.48738	7.21049e-06	4.66262e-05
HMUS00219200.1	10.5989	2.32323	0.517871	4.48611	7.25358e-06	4.6878e-05
HMUS00349800.1	15.81	-2.38758	0.532932	-4.48008	7.46155e-06	4.81943e-05
HMUS00978800.1	303.482	1.25408	0.279945	4.47974	7.47356e-06	4.82443e-05
HMUS01284300.1	47.0959	1.35792	0.30321	4.47849	7.51714e-06	4.84978e-05
HMUS01018900.1	53.1912	1.01895	0.227635	4.47625	7.59657e-06	4.89823e-05
HMUS00830100.1	68.2905	0.891558	0.199222	4.4752	7.63415e-06	4.91964e-05
HMUS00470400.1	177.595	0.716764	0.16019	4.47446	7.66058e-06	4.93385e-05
HMUS00525500.1	63.5656	-0.845574	0.188993	-4.4741	7.67355e-06	4.93938e-05
HMUS01279700.1	51.5501	0.858251	0.191889	4.47263	7.72625e-06	4.97046e-05
HMUS01177900.1	68.7548	1.12501	0.251727	4.46916	7.85259e-06	5.04838e-05
HMUS01313500.1	42.9474	1.60503	0.359143	4.46906	7.85631e-06	5.04838e-05
HMUS01139300.1	825.251	-0.685728	0.15349	-4.46757	7.91115e-06	5.08072e-05
HMUS00305900.1.1	2.80002	-3.31512	0.742123	-4.46707	7.92966e-06	5.0897e-05
HMUS00972600.1	25.8489	1.25888	0.281934	4.46516	8.00082e-06	5.13245e-05
HMUS01183800.1	30.0969	-1.4981	0.335589	-4.46408	8.04145e-06	5.15558e-05
HMUS01019000.1	87.1979	-1.06311	0.238258	-4.46201	8.11952e-06	5.20268e-05
HMUS00181200.1	6.32327	2.93952	0.658906	4.46122	8.14949e-06	5.2172e-05
HMUS00950800.1	126.526	-0.729165	0.163447	-4.46117	8.15144e-06	5.2172e-05
HMUS00404500.1	2.16663	-3.42689	0.768365	-4.45998	8.19683e-06	5.24327e-05
HMUS00105400.1	3.71055	-5.08735	1.14113	-4.45818	8.26603e-06	5.28454e-05
HMUS00621300.1.1	133.239	0.740793	0.166215	4.45683	8.31804e-06	5.31478e-05
HMUS00691300.1	147.492	0.962532	0.215989	4.4564	8.33465e-06	5.32237e-05
HMUS00356900.1	50.764	1.62966	0.365701	4.45625	8.3405e-06	5.32309e-05
HMUS00338800.1	57.8735	0.79261	0.177893	4.45554	8.36804e-06	5.33711e-05
HMUS00574600.1	25.0489	1.44961	0.325357	4.45544	8.37194e-06	5.33711e-05
HMUS00822500.1	66.8105	0.854881	0.191965	4.45332	8.45535e-06	5.38724e-05
HMUS00149900.1	149.87	1.09745	0.246448	4.45306	8.4654e-06	5.3906e-05
HMUS00117600.1	117.696	-0.758637	0.170446	-4.45089	8.55147e-06	5.44233e-05
HMUS00461400.1	238.92	0.937293	0.210632	4.44991	8.59051e-06	5.46409e-05
HMUS00538300.1	83.2308	-2.02461	0.455051	-4.4492	8.61916e-06	5.47922e-05
HMUS00368400.1	30.9175	1.21069	0.27224	4.44715	8.70155e-06	5.52847e-05
HMUS00639400.1	74.3465	1.35415	0.304627	4.44527	8.77814e-06	5.574e-05
HMUS00984100.1	57.4997	1.01758	0.228988	4.44382	8.83738e-06	5.60771e-05
HMUS01098900.1	92.9413	1.11802	0.251594	4.44373	8.84118e-06	5.60771e-05
HMUS01308300.1	77.7177	0.770189	0.173398	4.44173	8.92377e-06	5.65691e-05
HMUS00778000.1	42.0493	1.36548	0.307548	4.4399	8.99989e-06	5.70195e-05
HMUS00690700.1	32.8145	1.00063	0.225414	4.43907	9.03495e-06	5.72056e-05
HMUS01225800.1	40.1353	-1.14597	0.258161	-4.43896	9.0394e-06	5.72056e-05
HMUS00938600.1	15.1473	2.0049	0.451711	4.43845	9.06084e-06	5.7309e-05
HMUS00394200.1.1	74.264	1.47077	0.331481	4.43698	9.12296e-06	5.76696e-05
HMUS00683600.1	505.89	-0.586492	0.132193	-4.43663	9.13784e-06	5.77313e-05
HMUS00697200.1	24.1901	-1.56209	0.352261	-4.43448	9.22956e-06	5.82781e-05
HMUS00572400.1	41.0294	-0.829023	0.186996	-4.43338	9.27672e-06	5.85431e-05
HMUS01311600.1	97.3034	1.40556	0.317085	4.43275	9.30377e-06	5.86809e-05
HMUS00371700.1	78.5866	0.855223	0.192943	4.43251	9.31427e-06	5.87143e-05
HMUS00355000.1	57.1807	0.84628	0.190992	4.43096	9.38135e-06	5.91041e-05
HMUS01211200.1	87.0961	-0.890456	0.200977	-4.43064	9.39533e-06	5.91591e-05
HMUS01220200.1	164.135	1.03221	0.233062	4.42891	9.47091e-06	5.96017e-05
HMUS00013500.1	76.4696	1.18608	0.267992	4.42582	9.60756e-06	6.04279e-05
HMUS00262100.1	59.3428	-0.841532	0.190248	-4.42334	9.71853e-06	6.10918e-05
HMUS00200800.1	15.1422	1.88732	0.426757	4.42247	9.75799e-06	6.13056e-05
HMUS01259000.1	513.877	0.442954	0.100163	4.42235	9.76343e-06	6.13056e-05
HMUS00240400.1	193.949	0.927019	0.209757	4.41949	9.89341e-06	6.20872e-05
HMUS00472600.1	73.074	1.29578	0.293224	4.41907	9.91284e-06	6.21745e-05
HMUS00604000.1	41.1608	0.926461	0.20971	4.41782	9.97022e-06	6.24997e-05
HMUS00194100.1	33.6451	1.44545	0.327218	4.41738	9.99034e-06	6.25562e-05
HMUS00370000.1	354.446	0.936716	0.212051	4.41742	9.98865e-06	6.25562e-05
HMUS00745900.1	51.0042	-0.849039	0.192214	-4.41717	1.00004e-05	6.25842e-05
HMUS00576200.1	221.624	-1.02035	0.231032	-4.41651	1.00309e-05	6.27403e-05
HMUS00587800.1	4.22723	2.78968	0.632039	4.41378	1.01583e-05	6.35023e-05
HMUS00682500.1	707.246	0.775092	0.17565	4.41271	1.02086e-05	6.3781e-05
HMUS01053100.1	239.235	-0.670473	0.151991	-4.41127	1.02765e-05	6.417e-05
HMUS00162200.1	20.1168	1.43394	0.325077	4.41109	1.02852e-05	6.41883e-05
HMUS01172600.1	3.65413	-2.57816	0.585132	-4.40612	1.05239e-05	6.56422e-05
HMUS00816000.1	21.3038	1.31861	0.299359	4.40477	1.05898e-05	6.60163e-05
HMUS01161000.1.1	60.7826	0.840647	0.19091	4.40337	1.06581e-05	6.64055e-05
HMUS00872300.1	45.3672	-1.52252	0.345863	-4.40208	1.07217e-05	6.67647e-05
HMUS00977800.1	17.9597	1.49843	0.340606	4.39931	1.08593e-05	6.75845e-05
HMUS01144900.1	195.263	0.599465	0.136272	4.39902	1.0874e-05	6.76384e-05
HMUS00689100.1	94.1244	0.811031	0.184382	4.39863	1.08934e-05	6.76844e-05
HMUS01159600.1	33.3149	-1.09667	0.249321	-4.39864	1.0893e-05	6.76844e-05
HMUS00860300.1	60.8001	1.59293	0.362406	4.39542	1.1056e-05	6.86566e-05
HMUS00834900.1	74.3258	1.07243	0.244407	4.38789	1.14456e-05	7.10371e-05
HMUS00109500.1	70.4753	0.766581	0.174727	4.38731	1.14763e-05	7.11883e-05
HMUS01054600.1	68.7814	-0.838401	0.191137	-4.3864	1.15243e-05	7.1447e-05
HMUS00422700.1	4.02847	-3.17541	0.7241	-4.38532	1.15813e-05	7.17608e-05
HMUS01303100.1	56.0065	0.769398	0.175593	4.38172	1.17747e-05	7.29192e-05
HMUS00260100.1	847.241	-0.589211	0.134489	-4.3811	1.1808e-05	7.30851e-05
HMUS00947700.1	62.3587	1.04201	0.237876	4.38049	1.18415e-05	7.32522e-05
HMUS00145800.1	86.3287	1.14831	0.26217	4.38003	1.18663e-05	7.3325e-05
HMUS00446700.1	136.953	0.763284	0.174264	4.38005	1.18651e-05	7.3325e-05
HMUS00797700.1	7.71294	-2.64102	0.60299	-4.37987	1.18748e-05	7.33377e-05
HMUS00663200.1	20.5832	1.44428	0.329765	4.37974	1.18823e-05	7.33435e-05
HMUS00240300.1	37.5535	-0.974024	0.222402	-4.37956	1.18922e-05	7.33643e-05
HMUS00078900.1	136.258	1.13573	0.259345	4.37924	1.19094e-05	7.34306e-05
HMUS00051800.1	44.1794	1.13174	0.258585	4.37668	1.20503e-05	7.42587e-05
HMUS00755300.1	72.2305	-0.975482	0.222954	-4.37526	1.21288e-05	7.47015e-05
HMUS00399900.1	151.504	0.808544	0.184881	4.37332	1.22372e-05	7.53282e-05
HMUS01264600.1	38.3199	1.14113	0.260987	4.37237	1.22907e-05	7.5616e-05
HMUS00365900.1	108.531	1.69624	0.387969	4.3721	1.23055e-05	7.5666e-05
HMUS00365700.1	13.4952	1.65552	0.378754	4.37096	1.23702e-05	7.6022e-05
HMUS00657200.1	21.8784	1.3275	0.303785	4.36986	1.24328e-05	7.63651e-05
HMUS00232000.1	106.614	-0.957602	0.219169	-4.36925	1.24675e-05	7.65366e-05
HMUS01242900.1	19.3512	-1.60921	0.368336	-4.36886	1.24897e-05	7.66314e-05
HMUS01084200.1	48.2891	-0.848941	0.194484	-4.36509	1.27072e-05	7.79235e-05
HMUS00757100.1	21.6928	-1.50032	0.343821	-4.36367	1.27898e-05	7.83872e-05
HMUS00819800.1	53.8407	1.34072	0.307278	4.3632	1.28173e-05	7.85128e-05
HMUS01237000.1	8.08398	-2.35509	0.539798	-4.3629	1.28347e-05	7.85767e-05
HMUS00393400.1	58.3354	1.04887	0.240485	4.36145	1.29203e-05	7.90582e-05
HMUS00684100.1.1	15.5879	1.5414	0.353495	4.36047	1.29785e-05	7.93712e-05
HMUS00734000.1	26.7507	1.16481	0.267248	4.35855	1.30927e-05	8.00262e-05
HMUS00660200.1	18.5519	-1.60913	0.369301	-4.35723	1.31716e-05	8.04647e-05
HMUS00815200.1	20.3348	1.27257	0.292394	4.35226	1.3474e-05	8.22671e-05
HMUS01307100.1	66.8883	0.759689	0.174624	4.35043	1.35871e-05	8.29129e-05
HMUS00581400.1	223.747	0.954288	0.219616	4.34527	1.39107e-05	8.48415e-05
HMUS00609800.1	73.0436	0.812944	0.187098	4.34502	1.39264e-05	8.48914e-05
HMUS01073000.1	108.554	0.980983	0.225802	4.34443	1.39636e-05	8.50723e-05
HMUS00742000.1	77.7019	-1.02911	0.237204	-4.33851	1.43453e-05	8.73504e-05
HMUS01181000.1	14.2932	-1.96235	0.452478	-4.33689	1.44516e-05	8.79503e-05
HMUS00375900.1	3.50171	-4.17294	0.962309	-4.33639	1.44842e-05	8.81014e-05
HMUS00968600.1	16.5794	1.47372	0.340189	4.33206	1.4772e-05	8.98033e-05
HMUS00294300.1	22.824	1.605	0.371071	4.32533	1.52306e-05	9.25412e-05
HMUS00975800.1	17.0154	1.60141	0.370305	4.32457	1.52832e-05	9.28107e-05
HMUS00525400.1	89.2684	-0.669885	0.154918	-4.32413	1.53136e-05	9.29454e-05
HMUS01042800.1	41.319	-0.941642	0.217776	-4.3239	1.53296e-05	9.29923e-05
HMUS01324400.1	74.7542	0.955773	0.221108	4.32265	1.54165e-05	9.34691e-05
HMUS00166200.1	44.4921	-1.11241	0.257357	-4.32242	1.54328e-05	9.35177e-05
HMUS01177700.1	104.092	0.901483	0.20858	4.32199	1.54625e-05	9.36474e-05
HMUS00361000.1	64.6123	0.752821	0.174203	4.32151	1.54964e-05	9.38021e-05
HMUS01099600.1	18.7046	-1.29846	0.300854	-4.31592	1.58942e-05	9.61589e-05
HMUS01210900.1	1.35609	-5.0646	1.17373	-4.31497	1.59623e-05	9.65189e-05
HMUS01165600.1	44.5634	1.4314	0.331886	4.31293	1.61102e-05	9.73609e-05
HMUS01137800.1	351.77	0.749988	0.173902	4.31269	1.61277e-05	9.74144e-05
HMUS00820000.1	41.4507	-1.16128	0.269418	-4.31032	1.63017e-05	9.84124e-05
HMUS01003800.1	113.802	-1.13632	0.263646	-4.31003	1.63232e-05	9.84896e-05
HMUS00013700.1	66.3426	0.731923	0.169835	4.30962	1.63532e-05	9.86181e-05
HMUS00211300.1	13.9439	-1.40818	0.326861	-4.3082	1.64587e-05	9.92013e-05
HMUS00478000.1	84.5041	-0.760522	0.176568	-4.30724	1.65305e-05	9.95806e-05
HMUS00948800.1	10.2196	2.08025	0.482981	4.30711	1.65398e-05	9.95832e-05
HMUS01179400.1	89.5781	0.824465	0.191439	4.30667	1.65727e-05	9.97283e-05
HMUS01166300.1	42.6802	1.08947	0.253005	4.3061	1.66157e-05	9.99334e-05
HMUS00132500.1	77.8028	2.09178	0.485802	4.30583	1.66358e-05	0.000100001
HMUS00843400.1	17.9659	1.42217	0.330361	4.30491	1.67053e-05	0.000100365
HMUS00011400.1	1635.9	-0.684378	0.159001	-4.30422	1.67572e-05	0.000100623
HMUS00409800.1	6.0614	-2.86033	0.664616	-4.30373	1.67949e-05	0.000100796
HMUS00136000.1	13.9405	-2.26521	0.526466	-4.30266	1.68756e-05	0.000101227
HMUS00050000.1	27.9322	1.09832	0.255306	4.30196	1.69295e-05	0.000101496
HMUS00826700.1	193.178	0.909997	0.211564	4.30128	1.69816e-05	0.000101754
HMUS00652000.1	62.0743	1.28959	0.299956	4.29928	1.71357e-05	0.000102569
HMUS01310100.1	34.6621	1.36537	0.317575	4.29934	1.71304e-05	0.000102569
HMUS00469400.1	22.8655	-1.51918	0.353438	-4.29829	1.72118e-05	0.00010297
HMUS00662400.1	48.7895	0.954145	0.222032	4.29732	1.72872e-05	0.000103365
HMUS00919700.1	250.279	-0.680628	0.158472	-4.29495	1.74734e-05	0.000104423
HMUS00055300.1	43.9446	-1.09848	0.255798	-4.29433	1.75223e-05	0.000104605
HMUS00720400.1	25.1097	-1.97757	0.460499	-4.29439	1.75172e-05	0.000104605
HMUS01289500.1	12.6751	-2.34197	0.545436	-4.29376	1.75672e-05	0.000104818
HMUS00472100.1	23.5142	1.22809	0.286198	4.29105	1.77827e-05	0.000106047
HMUS00272200.1	115.017	0.678452	0.158152	4.28987	1.78778e-05	0.000106558
HMUS00783700.1	58.1908	1.28407	0.299349	4.28955	1.79033e-05	0.000106653
HMUS01090800.1	11.8117	1.80984	0.422106	4.28764	1.80581e-05	0.000107519
HMUS01148000.1	198.795	0.58757	0.137073	4.28654	1.8148e-05	0.000107997
HMUS01049900.1	155.254	0.620207	0.144743	4.28488	1.82841e-05	0.000108749
HMUS00679900.1	105.929	-0.74737	0.174454	-4.28405	1.83519e-05	0.000109095
HMUS00518200.1	585.317	-0.794334	0.185438	-4.28355	1.83932e-05	0.000109283
HMUS00101900.1	126.817	0.76122	0.177787	4.28164	1.85522e-05	0.00011017
HMUS00048000.1	50.1334	0.779703	0.182148	4.28061	1.86382e-05	0.000110622
HMUS00395300.1	96.4742	0.668506	0.156188	4.28014	1.86774e-05	0.000110796
HMUS00805700.1	84.753	1.66481	0.389032	4.27937	1.87427e-05	0.000111125
HMUS01046800.1	99.448	0.609169	0.142379	4.2785	1.88154e-05	0.000111498
HMUS00361100.1	71.4276	1.32484	0.309671	4.27823	1.88387e-05	0.000111543
HMUS01063000.1	32.5607	1.19834	0.280105	4.27818	1.88428e-05	0.000111543
HMUS00509800.1	7.31799	-1.83184	0.428212	-4.27788	1.88684e-05	0.000111599
HMUS01256700.1	55.8421	1.3377	0.312705	4.27783	1.8872e-05	0.000111599
HMUS00157800.1	4.50538	-3.17097	0.741379	-4.27712	1.8933e-05	0.0001119
HMUS00185000.1	191.546	0.700901	0.163907	4.27622	1.90094e-05	0.000112293
HMUS00944000.1.1	39.5763	0.916577	0.214414	4.2748	1.91313e-05	0.000112954
HMUS01088300.1	37.2933	-0.936547	0.219123	-4.27406	1.91941e-05	0.000113265
HMUS00128100.1	4.22204	-2.57388	0.6023	-4.27342	1.925e-05	0.000113535
HMUS00774600.1	100.804	1.15562	0.270447	4.27301	1.92849e-05	0.000113673
HMUS01141100.1	269.327	0.75015	0.175559	4.27292	1.92934e-05	0.000113673
HMUS00096500.1	144.228	0.797599	0.186682	4.27249	1.93299e-05	0.000113828
HMUS00623100.1	369.644	-0.725881	0.169935	-4.27151	1.94154e-05	0.000114272
HMUS00233400.1	22.7338	1.30641	0.305858	4.2713	1.9434e-05	0.000114322
HMUS00649800.1	74.3223	1.52309	0.35667	4.2703	1.95208e-05	0.000114772
HMUS01092700.1	136.362	1.23928	0.290245	4.26976	1.95686e-05	0.000114993
HMUS00302800.1	32.3935	1.36332	0.319443	4.26779	1.97421e-05	0.000115952
HMUS00996400.1	138.007	1.07751	0.252485	4.26761	1.97582e-05	0.000115987
HMUS00981500.1	10.2139	1.97216	0.462199	4.26691	1.98199e-05	0.000116289
HMUS00975300.1	39.0696	1.34767	0.315858	4.26668	1.98406e-05	0.000116349
HMUS00020900.1	43.3785	-0.812979	0.190622	-4.26488	2.00013e-05	0.000117169
HMUS00266200.1	60.8245	-1.01947	0.239042	-4.26481	2.00071e-05	0.000117169
HMUS01097800.1	50.097	0.948419	0.222385	4.26476	2.00116e-05	0.000117169
HMUS00197300.1	33.0163	0.977298	0.229289	4.2623	2.02329e-05	0.000118404
HMUS00290400.1	51.0877	0.86528	0.203018	4.26208	2.02531e-05	0.00011846
HMUS00881500.1	1.07174	-9.21416	2.16218	-4.26152	2.03043e-05	0.000118698
HMUS00040900.1	357.111	0.601873	0.14128	4.26015	2.04286e-05	0.000119363
HMUS00093000.1	9.59757	-1.78573	0.419366	-4.25816	2.06115e-05	0.000120369
HMUS01269700.1	19.0925	1.30344	0.30613	4.2578	2.06445e-05	0.000120499
HMUS00424700.1	893.925	0.556498	0.130711	4.25746	2.06761e-05	0.000120621
HMUS00268000.1	61.9894	-1.41478	0.33246	-4.2555	2.08586e-05	0.000121623
HMUS01084900.1	160.849	-0.668774	0.157162	-4.25533	2.08744e-05	0.000121652
HMUS00152400.1	57.1676	0.989299	0.232557	4.25401	2.0998e-05	0.000122309
HMUS00158400.1	42.2587	1.28723	0.302667	4.25297	2.10954e-05	0.000122813
HMUS01064000.1	35.6059	0.970071	0.228192	4.25111	2.12715e-05	0.000123774
HMUS00205200.1	266.076	1.29331	0.304407	4.24863	2.15084e-05	0.000125088
HMUS00975400.1	35.745	1.44262	0.339608	4.24788	2.15802e-05	0.000125441
HMUS00212100.1	6.2639	2.43653	0.573633	4.24754	2.16131e-05	0.000125503
HMUS00433800.1	65.8442	-0.981486	0.231069	-4.24758	2.1609e-05	0.000125503
HMUS00285400.1	2.23412	-3.2209	0.758407	-4.24692	2.16726e-05	0.000125784
HMUS01194000.1	415.742	0.48102	0.113305	4.24535	2.18249e-05	0.000126603
HMUS01257400.1	77.0304	0.663055	0.156384	4.23991	2.23614e-05	0.000129648
HMUS00636800.1	98.879	1.51665	0.357858	4.23814	2.25382e-05	0.000130606
HMUS01060700.1	30.8782	-1.30393	0.307684	-4.23788	2.2564e-05	0.000130688
HMUS00674200.1	315.321	1.46168	0.344954	4.23733	2.26198e-05	0.000130944
HMUS00972400.1	14.9486	1.64629	0.388585	4.23663	2.26898e-05	0.000131228
HMUS01010700.1	42.0797	-1.3412	0.316574	-4.23661	2.26921e-05	0.000131228
HMUS00022300.1	84.5798	-0.873161	0.206105	-4.23649	2.27045e-05	0.000131232
HMUS00219300.1	8.44864	2.18873	0.516905	4.2343	2.29264e-05	0.00013239
HMUS00779000.1	200.63	1.26794	0.299455	4.23417	2.29401e-05	0.00013239
HMUS01022100.1	23.4059	-1.67718	0.396102	-4.23422	2.29349e-05	0.00013239
HMUS00737400.1	366.887	0.507214	0.119862	4.23166	2.31976e-05	0.000133808
HMUS00056900.1	0.64985	-5.11832	1.20972	-4.231	2.32659e-05	0.000134133
HMUS00694300.1	45.1888	-1.00477	0.237493	-4.23072	2.32949e-05	0.000134156
HMUS00727600.1	304.019	-0.975858	0.230666	-4.23061	2.33056e-05	0.000134156
HMUS00762900.1	49.3098	1.97167	0.466045	4.23063	2.33036e-05	0.000134156
HMUS01127100.1	32.7514	0.96865	0.229031	4.22935	2.34367e-05	0.000134842
HMUS00561900.1	58.3841	1.46274	0.345937	4.22835	2.35407e-05	0.000135371
HMUS00764000.1	22.9294	1.40813	0.333173	4.22643	2.37423e-05	0.000136461
HMUS00593100.1	59.2868	0.713972	0.168961	4.22565	2.38249e-05	0.000136866
HMUS01311700.1	12.0304	1.74846	0.413804	4.22534	2.38584e-05	0.000136988
HMUS00238500.1	1.01656	-4.73839	1.12154	-4.22491	2.39031e-05	0.000137175
HMUS00801700.1	406.093	0.846017	0.200255	4.2247	2.39262e-05	0.000137237
HMUS01193200.1	111.287	0.986133	0.233629	4.22094	2.43289e-05	0.000139477
HMUS00271800.1	20.1089	-1.10123	0.261135	-4.21709	2.47475e-05	0.000141804
HMUS01067900.1	164.332	0.699873	0.165986	4.21647	2.48162e-05	0.000142125
HMUS01271200.1	38.752	1.38063	0.327602	4.21437	2.5048e-05	0.00014338
HMUS01105800.1	156.871	-1.67206	0.39689	-4.2129	2.52109e-05	0.000144239
HMUS00100300.1	416.89	0.734117	0.174269	4.21255	2.52504e-05	0.000144392
HMUS00105600.1	1.80864	-3.58905	0.852161	-4.21171	2.53448e-05	0.000144859
HMUS01105100.1	147.727	1.01481	0.240978	4.21121	2.54006e-05	0.000145104
HMUS00052600.1	109.238	1.36538	0.324242	4.211	2.54238e-05	0.000145163
HMUS00936600.1	1.36019	-3.60322	0.855814	-4.21028	2.55051e-05	0.000145553
HMUS00259500.1	59.171	-0.911132	0.216415	-4.21012	2.55232e-05	0.000145583
HMUS01313100.1	41.2478	1.42644	0.338934	4.2086	2.56958e-05	0.000146494
HMUS00457100.1	94.8096	-0.617114	0.146704	-4.20652	2.59332e-05	0.000147697
HMUS00466300.1	85.6072	-0.656337	0.156026	-4.20658	2.59261e-05	0.000147697
HMUS00884100.1	68.7312	0.878779	0.208932	4.20605	2.59868e-05	0.000147928
HMUS00976100.1.1	41.0753	0.843635	0.20059	4.20576	2.60205e-05	0.000148045
HMUS00213100.1.1	33.8239	0.972633	0.231305	4.20499	2.61095e-05	0.000148476
HMUS00609100.1	119.154	0.826394	0.196564	4.2042	2.62004e-05	0.000148918
HMUS00975100.1	52.1874	1.9163	0.455868	4.20362	2.62683e-05	0.000149229
HMUS01021300.1.1	243.005	-0.80437	0.191449	-4.20148	2.65173e-05	0.000150567
HMUS00884700.1	205.715	1.03181	0.24564	4.20051	2.66317e-05	0.000151141
HMUS00829000.1	27.9404	1.28564	0.30611	4.19994	2.66982e-05	0.000151442
HMUS01266000.1.1	61.2759	-1.1136	0.265162	-4.1997	2.67269e-05	0.000151529
HMUS00338100.1	127.46	1.1487	0.273565	4.199	2.68095e-05	0.0001519
HMUS00489100.1	244.453	0.7382	0.175807	4.19892	2.68193e-05	0.0001519
HMUS01098400.1	94.1844	-0.650595	0.155058	-4.19583	2.71878e-05	0.00015391
HMUS00640800.1	49.9298	1.01024	0.240809	4.19517	2.7267e-05	0.00015428
HMUS00871000.1	116.666	0.779456	0.18595	4.19175	2.76809e-05	0.000156544
HMUS00812700.1	36.4197	1.23517	0.294712	4.19111	2.77595e-05	0.000156909
HMUS00994800.1	36.5926	0.932011	0.222412	4.19046	2.78388e-05	0.000157279
HMUS00661700.1	38.3412	1.43446	0.342348	4.19007	2.78864e-05	0.000157469
HMUS00440900.1	184.044	1.16582	0.278243	4.18992	2.79052e-05	0.000157496
HMUS00143000.1	39.6275	0.864464	0.206344	4.18943	2.79656e-05	0.000157758
HMUS00391600.1	70.2782	-0.975181	0.232835	-4.18828	2.81071e-05	0.000158477
[truncated: 2,634 more rows]
