# Supplementary material for: Transcriptional and genomic parallels between the monoxenous parasite Herpetomonas muscarum and Leishmania
Source: PLoS Genet. 2019 Nov 11;15(11):e1008452. doi: 10.1371/journal.pgen.1008452 (PMC6872171; doi:10.1371/journal.pgen.1008452)
Supplement: S19 Table — (XLSX) [file pgen.1008452.s021.xlsx]

## Sheet: Table S19
	baseMean	log2FoldChange	lfcSE	stat	pvalue	padj
HMUS01235400.1	474.537	7.09573	0.188467	37.6497	0	0
HMUS00022100.1	903.32	5.90915	0.130282	45.3566	0	0
HMUS01100900.1	871.564	5.27871	0.109254	48.3161	0	0
HMUS01189200.1	413.16	5.23076	0.126617	41.3117	0	0
HMUS00709400.1	1009.93	4.39994	0.0947698	46.4276	0	0
HMUS00742300.1.1	1749.19	3.68932	0.0844581	43.6822	0	0
HMUS00509200.1	14527.4	2.84776	0.0607309	46.8914	0	0
HMUS00522500.1	3354.38	2.66758	0.0585679	45.5468	0	0
HMUS01059500.1	384.077	4.36234	0.118806	36.7184	3.72052e-295	4.82717e-292
HMUS01120100.1	841.078	4.72175	0.129138	36.5635	1.09006e-292	1.27286e-289
HMUS01329900.1	1537.38	2.36427	0.0667734	35.4074	1.31153e-274	1.39224e-271
HMUS00797600.1	1003.93	2.70305	0.0784632	34.4499	4.52248e-260	4.40075e-257
HMUS00289800.1	114570	-1.82824	0.0547966	-33.3641	4.54968e-244	4.08667e-241
HMUS01329800.1	1653.66	2.37593	0.0732781	32.4235	1.27878e-230	1.0666e-227
HMUS01187500.1	419.245	4.09449	0.129511	31.6149	2.30359e-219	1.79326e-216
HMUS00153300.1	1362.09	2.61483	0.0836247	31.2686	1.24603e-214	9.0937e-212
HMUS00405300.1	495.851	4.47377	0.153115	29.2185	1.1304e-187	7.76452e-185
HMUS01077000.1.1	670.811	2.73512	0.095834	28.5402	3.7196e-179	2.41298e-176
HMUS00308600.1	17411.6	1.87139	0.0672796	27.8151	2.84637e-170	1.74932e-167
HMUS00274300.1	4878.64	1.45572	0.0527143	27.6153	7.28519e-168	4.25346e-165
HMUS00298600.1.1	363.459	3.59132	0.130253	27.5719	2.41544e-167	1.3431e-164
HMUS00709700.1	999.86	3.56456	0.130497	27.3154	2.78705e-164	1.47929e-161
HMUS01316200.1	590.699	3.36867	0.123935	27.1809	1.09209e-162	5.54447e-160
HMUS00250700.1	441.535	3.97845	0.150454	26.4429	4.40483e-154	2.14313e-151
HMUS00874100.1	7796.12	1.24821	0.0479772	26.0168	3.19811e-149	1.49377e-146
HMUS00766300.1	1986.74	-3.01206	0.116759	-25.7972	9.52466e-147	4.27767e-144
HMUS01180200.1	4315.92	-1.40841	0.0551989	-25.5153	1.33492e-143	5.7733e-141
HMUS01029300.1	3499.2	2.55651	0.100215	25.5104	1.51287e-143	6.30919e-141
HMUS01062000.1	353.311	3.21	0.12662	25.3515	8.66002e-142	3.487e-139
HMUS01045900.1	199.215	5.20308	0.209812	24.7988	9.23544e-136	3.59474e-133
HMUS00556800.1	5576.59	1.67694	0.0678761	24.7059	9.24121e-135	3.48096e-132
HMUS00617100.1	2505.7	1.49762	0.060785	24.638	4.95294e-134	1.80736e-131
HMUS00797300.1.1	383.698	6.39464	0.264696	24.1584	6.09237e-129	2.15578e-126
HMUS01235900.1	1392.86	3.17648	0.131508	24.1543	6.72909e-129	2.31105e-126
HMUS00361600.1	283.292	3.40745	0.142248	23.9542	8.34588e-127	2.78442e-124
HMUS00102500.1	4540.58	-2.12745	0.0890362	-23.8942	3.52149e-126	1.14224e-123
HMUS00715300.1	233.292	3.29032	0.138326	23.7868	4.57689e-125	1.44444e-122
HMUS01147800.1.1	11051.4	2.26477	0.0958819	23.6204	2.37877e-123	7.30971e-121
HMUS01258100.1	521.794	2.3786	0.100795	23.5984	4.00518e-123	1.19919e-120
HMUS00046100.1	426.012	5.48737	0.23303	23.5479	1.31842e-122	3.84879e-120
HMUS00988800.1	190.632	4.01795	0.172326	23.316	3.05339e-120	8.69619e-118
HMUS00557000.1	1309.31	2.14988	0.0926818	23.1964	4.95369e-119	1.37724e-116
HMUS00952100.1	1234.7	2.20538	0.0954686	23.1006	4.56362e-118	1.23929e-115
HMUS00522300.1	3263.46	1.49783	0.0649753	23.0524	1.39203e-117	3.69425e-115
HMUS00631200.1	3537.67	2.73735	0.118794	23.0429	1.73243e-117	4.49547e-115
HMUS00108700.1	406.074	4.47298	0.194398	23.0093	3.76123e-117	9.54781e-115
HMUS00995900.1	2191.19	-2.41238	0.105193	-22.9328	2.18784e-116	5.43563e-114
HMUS00010800.1	474.399	2.77386	0.121527	22.8251	2.58617e-115	6.2914e-113
HMUS00298500.1	737.255	3.59161	0.15738	22.8212	2.82166e-115	6.72418e-113
HMUS00169200.1	186.281	5.29702	0.232621	22.771	8.88169e-115	2.07423e-112
HMUS01160500.1	1466.02	-3.63601	0.16107	-22.5742	7.77081e-113	1.77921e-110
HMUS01235000.1	115.424	5.40512	0.239845	22.5359	1.84655e-112	4.14658e-110
HMUS01119600.1	921.714	1.70115	0.0756625	22.4834	6.03166e-112	1.3289e-109
HMUS00392400.1	996.554	2.86888	0.127988	22.4153	2.79362e-111	6.04094e-109
HMUS00709300.1	794.242	3.58855	0.161198	22.2617	8.67991e-110	1.84282e-107
HMUS01147700.1	3297.57	1.22111	0.0549368	22.2275	1.86165e-109	3.88188e-107
HMUS00711300.1.1	880.42	2.71978	0.123706	21.9857	3.94324e-107	8.0781e-105
HMUS00771600.1	1749.98	-2.19459	0.099898	-21.9683	5.78456e-107	1.16459e-104
HMUS00301100.1	334.949	2.55321	0.116401	21.9347	1.21219e-106	2.39912e-104
HMUS00848100.1	1510.77	1.5077	0.0689103	21.8792	4.10372e-106	7.98652e-104
HMUS00038500.1	787.897	2.09593	0.0961727	21.7934	2.67905e-105	5.1284e-103
HMUS00656800.1	3077.6	-1.58383	0.0736436	-21.5067	1.34814e-102	2.53907e-100
HMUS01150500.1	2513.57	-2.46323	0.11466	-21.4828	2.25325e-102	4.17638e-100
HMUS00699100.1	201.945	3.89563	0.181613	21.4502	4.54883e-102	8.29948e-100
HMUS00235400.1	2664.94	-2.40474	0.112555	-21.365	2.82954e-101	5.08316e-99
HMUS00300100.1	108.436	4.57187	0.214664	21.2978	1.19073e-100	2.10669e-98
HMUS00298000.1.1	131.293	4.02227	0.189583	21.2165	6.728e-100	1.17258e-97
HMUS00079000.1	4607.16	-2.01035	0.0952381	-21.1086	6.62512e-99	1.13767e-96
HMUS00108800.1	581.487	1.96613	0.0932619	21.0819	1.16689e-98	1.97475e-96
HMUS01160800.1	1398.39	-3.22151	0.153161	-21.0335	3.24004e-98	5.40486e-96
HMUS00357600.1	162.388	3.50847	0.167136	20.9916	7.81894e-98	1.28594e-95
HMUS00584000.1	353.069	3.3862	0.162078	20.8924	6.27759e-97	1.0181e-94
HMUS00153200.1	2769.27	1.64644	0.0790478	20.8284	2.39097e-96	3.82456e-94
HMUS01189800.1	138.289	4.20537	0.20202	20.8166	3.0617e-96	4.83128e-94
HMUS00878800.1	1446.89	1.44225	0.0696619	20.7036	3.21542e-95	5.00619e-93
HMUS01046200.1	637.657	3.5611	0.17296	20.5891	3.43648e-94	5.27997e-92
HMUS00710100.1	286.528	3.85612	0.187484	20.5677	5.34403e-94	8.10418e-92
HMUS00392500.1	974.526	3.20494	0.156107	20.5305	1.1506e-93	1.7225e-91
HMUS00875700.1	2594.7	1.1394	0.0555744	20.5023	2.05381e-93	3.03574e-91
HMUS00622700.1	418.856	2.26728	0.110827	20.4579	5.10732e-93	7.45477e-91
HMUS00999200.1	1901.42	-2.03984	0.100015	-20.3953	1.84057e-92	2.65338e-90
HMUS01086100.1	7204.65	-1.73039	0.0849749	-20.3636	3.51905e-92	5.01122e-90
HMUS00711400.1	613.935	3.01643	0.148868	20.2625	2.75657e-91	3.87813e-89
HMUS00576100.1	1512.51	-4.89326	0.24332	-20.1104	5.98373e-90	8.31809e-88
HMUS01193600.1	8301.21	1.31226	0.0652932	20.0979	7.69837e-90	1.05757e-87
HMUS00458100.1	396.82	2.28258	0.114027	20.0179	3.84471e-89	5.22031e-87
HMUS00917100.1	670.496	2.10732	0.105617	19.9524	1.42899e-88	1.91797e-86
HMUS00265600.1	1853.57	2.83732	0.142327	19.9351	2.01716e-88	2.67664e-86
HMUS00246600.1	492.515	1.91206	0.0961349	19.8893	5.03536e-88	6.60651e-86
HMUS01021100.1	2308.01	-1.33898	0.0673878	-19.8698	7.43395e-88	9.64513e-86
HMUS00769100.1	1236.48	-2.32659	0.117548	-19.7927	3.4421e-87	4.41686e-85
HMUS00907900.1	2760.18	2.95233	0.149555	19.7407	9.63393e-87	1.22278e-84
HMUS00274200.1	492.338	1.91745	0.0978337	19.5991	1.57398e-85	1.97627e-83
HMUS00604700.1.1	309.612	2.67228	0.136694	19.5494	4.17609e-85	5.18769e-83
HMUS00798000.1	80.8659	4.98329	0.255942	19.4704	1.95581e-84	2.404e-82
HMUS00699000.1	559.643	3.45203	0.178285	19.3624	1.60289e-83	1.94968e-81
HMUS01086000.1	3648.63	2.1907	0.113174	19.3569	1.78452e-83	2.14824e-81
HMUS00317300.1	507.9	2.91428	0.150981	19.3023	5.13667e-83	6.12049e-81
HMUS00769000.1.1	1240.87	-2.52474	0.131252	-19.2359	1.85303e-82	2.18564e-80
HMUS00569800.1.1	202.384	6.19304	0.322177	19.2225	2.39929e-82	2.80165e-80
HMUS00788300.1	2254.16	1.10343	0.0580939	18.994	1.91308e-80	2.21178e-78
HMUS01160600.1	1145.38	-2.35538	0.124036	-18.9895	2.0813e-80	2.38268e-78
HMUS00069200.1	573.139	3.46195	0.182356	18.9846	2.28799e-80	2.59387e-78
HMUS00817900.1	133.585	4.62914	0.243941	18.9765	2.66936e-80	2.99713e-78
HMUS00527800.1	1503.73	2.7854	0.147217	18.9204	7.74837e-80	8.61693e-78
HMUS01121800.1	2685.86	-2.4617	0.130482	-18.8663	2.16078e-79	2.38032e-77
HMUS00916700.1	299.127	2.4627	0.131612	18.7118	3.96391e-78	4.32585e-76
HMUS00774500.1	1483.03	-1.90773	0.102396	-18.631	1.80175e-77	1.94806e-75
HMUS00640100.1	203.158	2.71618	0.146029	18.6004	3.19157e-77	3.41908e-75
HMUS01003700.1	1215.32	-2.34663	0.126469	-18.5549	7.43921e-77	7.89706e-75
HMUS01178000.1	1743.21	-1.50329	0.0811876	-18.5162	1.52904e-76	1.60852e-74
HMUS00996100.1	1663.22	-1.88728	0.101989	-18.5047	1.89219e-76	1.97278e-74
HMUS00987900.1	1061.95	-2.38963	0.12925	-18.4884	2.55858e-76	2.64395e-74
HMUS00288600.1.1	714.002	2.08283	0.112757	18.4719	3.47692e-76	3.5614e-74
HMUS00771800.1.1	1216.46	-2.11089	0.114317	-18.4653	3.93072e-76	3.99122e-74
HMUS01152600.1.1	124.893	6.03517	0.327329	18.4376	6.55351e-76	6.59701e-74
HMUS00037200.1	1821.28	-1.41876	0.0770977	-18.4021	1.26419e-75	1.2617e-73
HMUS01131800.1	219.911	2.57353	0.140095	18.3699	2.2875e-75	2.26366e-73
HMUS00300400.1	127.933	4.60213	0.250884	18.3436	3.71039e-75	3.64086e-73
HMUS00448500.1	232.602	2.72763	0.148782	18.333	4.51072e-75	4.38931e-73	gp63
HMUS00873700.1.1	277.886	2.30221	0.126048	18.2645	1.58537e-74	1.52995e-72
HMUS00028600.1	621.699	1.64571	0.0902255	18.2399	2.4887e-74	2.38202e-72
HMUS01076800.1	407.785	2.18438	0.120722	18.0943	3.53554e-73	3.35646e-71
HMUS00375600.1	86.9203	5.76946	0.321588	17.9405	5.69109e-72	5.35926e-70
HMUS00847800.1.1	184.704	3.59588	0.20061	17.9247	7.56225e-72	7.06435e-70
HMUS00164400.1	1302.85	1.47307	0.0825485	17.8449	3.16917e-71	2.93702e-69
HMUS01160700.1	893.215	-3.42115	0.192553	-17.7673	1.26581e-70	1.16385e-68
HMUS00159500.1	1757.14	-1.76695	0.0999116	-17.6851	5.46192e-70	4.98272e-68
HMUS00582100.1	3629.31	0.78178	0.0442162	17.6808	5.89037e-70	5.33192e-68
HMUS01135700.1	2924.12	0.879274	0.0498243	17.6475	1.06395e-69	9.55675e-68
HMUS00242200.1	498.864	2.40778	0.136789	17.6022	2.37066e-69	2.11314e-67
HMUS01021400.1	323.603	2.57887	0.147304	17.5072	1.26334e-68	1.11758e-66
HMUS00711500.1.1	1500.27	2.58004	0.147413	17.5021	1.37968e-68	1.21132e-66
HMUS00929000.1	3537.61	-1.02977	0.0592607	-17.377	1.23297e-67	1.07443e-65
HMUS00769500.1	917.99	-2.58468	0.149414	-17.2988	4.79912e-67	4.15106e-65
HMUS00522600.1	1551.74	1.25003	0.0723502	17.2776	6.94261e-67	5.96094e-65
HMUS00478100.1	2853.52	1.67186	0.0968681	17.2591	9.55834e-67	8.14692e-65
HMUS00797200.1	81.1442	5.53959	0.321638	17.2231	1.78283e-66	1.50856e-64
HMUS00703000.1.1	1364.06	-2.34826	0.13663	-17.187	3.32104e-66	2.78991e-64
HMUS00558800.1	644.042	1.6633	0.0971133	17.1275	9.26094e-66	7.72428e-64
HMUS00774000.1	904.92	-2.78895	0.162901	-17.1205	1.04377e-65	8.64407e-64
HMUS00658600.1.1	534.074	2.66721	0.156517	17.041	4.07422e-65	3.35033e-63
HMUS01155900.1	302.3	2.28421	0.134442	16.9903	9.6858e-65	7.90917e-63
HMUS00887000.1	274.659	3.2141	0.189403	16.9696	1.37944e-64	1.11859e-62
HMUS00770600.1	1014.06	-2.20446	0.129925	-16.9671	1.43765e-64	1.15775e-62
HMUS00392700.1	1132	2.75258	0.162378	16.9516	1.87252e-64	1.49763e-62
HMUS00448900.1	385.341	2.36096	0.139544	16.9191	3.25638e-64	2.58671e-62
HMUS01078500.1	763.549	1.53037	0.0904581	16.9179	3.31832e-64	2.61811e-62
HMUS00300300.1	90.4358	6.36395	0.376625	16.8973	4.70924e-64	3.69059e-62
HMUS00271400.1	9359.43	1.04416	0.0619336	16.8593	8.96086e-64	6.97573e-62
HMUS00017000.1	229.911	2.41041	0.143192	16.8334	1.38842e-63	1.07368e-61
HMUS01293000.1	1023.54	2.60632	0.155033	16.8114	2.01274e-63	1.54623e-61
HMUS00185300.1	1131.37	-1.80881	0.107706	-16.7939	2.70276e-63	2.06275e-61
HMUS01032900.1	292.807	2.2256	0.132833	16.7549	5.21872e-63	3.95707e-61
HMUS01105800.1	541.211	2.17144	0.129721	16.7394	6.76985e-63	5.1001e-61
HMUS00797100.1	116.482	5.21976	0.312101	16.7246	8.67909e-63	6.49652e-61
HMUS00146700.1	150.008	3.4982	0.209441	16.7026	1.25537e-62	9.33691e-61
HMUS00796100.1.1	3090.2	-1.3147	0.0788874	-16.6656	2.33205e-62	1.7235e-60
HMUS00465500.1	3528.54	1.04702	0.0628636	16.6554	2.76273e-62	2.02896e-60
HMUS00632900.1	67.702	7.06042	0.424155	16.6458	3.24443e-62	2.36783e-60
HMUS00772500.1	1069.29	-1.98974	0.120912	-16.4561	7.58522e-61	5.5014e-59
HMUS00376600.1	481.702	1.73967	0.10589	16.429	1.18503e-60	8.54171e-59
HMUS00268700.1	4726.26	1.15839	0.0711173	16.2884	1.19251e-59	8.5429e-58
HMUS00173500.1	94.3759	3.74363	0.230697	16.2274	3.22601e-59	2.29696e-57
HMUS00025000.1	1628.95	0.94877	0.0584869	16.2219	3.52941e-59	2.49775e-57
HMUS00602700.1	736.676	4.03572	0.248973	16.2095	4.32398e-59	3.04163e-57
HMUS00708200.1	1235.79	1.66404	0.10272	16.1998	5.06211e-59	3.53954e-57
HMUS00032300.1	1058.68	-1.94541	0.120313	-16.1695	8.27599e-59	5.7523e-57
HMUS01265500.1	251.382	2.29252	0.142038	16.1402	1.33091e-58	9.19585e-57
HMUS00115400.1	2272.48	1.33516	0.0829686	16.0924	2.88484e-58	1.98155e-56
HMUS00797500.1	3638.07	2.6117	0.1626	16.0621	4.6999e-58	3.2094e-56
HMUS01003400.1	1204.3	-1.64142	0.102507	-16.0128	1.04004e-57	7.06082e-56
HMUS00779300.1	1381.9	-2.01337	0.125799	-16.0047	1.18557e-57	8.00223e-56
HMUS00303500.1	1699.77	1.34681	0.0842125	15.9929	1.43092e-57	9.60276e-56
HMUS00879200.1	3136.11	0.689316	0.0431454	15.9766	1.86025e-57	1.24126e-55
HMUS00770900.1	869.54	-2.07864	0.130406	-15.9398	3.35377e-57	2.22511e-55
HMUS00715200.1	617.722	2.9	0.182962	15.8503	1.39971e-56	9.2341e-55
HMUS00830800.1	322.184	2.00482	0.126694	15.8241	2.12232e-56	1.39227e-54
HMUS01052000.1	417.916	1.65453	0.105137	15.7368	8.45998e-56	5.51884e-54
HMUS00622600.1	262.781	2.04578	0.130118	15.7225	1.06101e-55	6.88304e-54
HMUS00681100.1	2570.73	1.15017	0.0734552	15.6581	2.92324e-55	1.88589e-53
HMUS01103500.1	3244.64	-1.07319	0.0685429	-15.6571	2.96932e-55	1.9051e-53
HMUS00268400.1	257.849	2.11099	0.134909	15.6475	3.45623e-55	2.20538e-53
HMUS00167100.1	1021.86	1.48056	0.0948771	15.605	6.73254e-55	4.2726e-53
HMUS00205300.1	1772.28	-1.24644	0.0799156	-15.5969	7.63902e-55	4.82167e-53
HMUS01093300.1	420.667	1.62325	0.10414	15.5873	8.8847e-55	5.57778e-53
HMUS01096300.1	1622.04	1.13717	0.0729976	15.5782	1.02333e-54	6.39008e-53
HMUS00297000.1	159.19	5.65856	0.364891	15.5075	3.08516e-54	1.91625e-52
HMUS00411900.1	76.1796	5.26468	0.340653	15.4547	7.01863e-54	4.33632e-52
HMUS00620100.1	3592.68	1.95783	0.126711	15.4511	7.41877e-54	4.55942e-52
HMUS01154000.1	780.266	1.53667	0.099633	15.4233	1.14092e-53	6.97514e-52
HMUS00984000.1	721.868	-2.37955	0.154413	-15.4103	1.39599e-53	8.49012e-52
HMUS00073000.1	276.785	1.9443	0.126205	15.4059	1.49483e-53	9.04412e-52
HMUS00715500.1	4024.5	0.668696	0.0434568	15.3876	1.98231e-53	1.19317e-51
HMUS00257700.1	84.874	4.255	0.277019	15.36	3.03772e-53	1.81905e-51
HMUS00672500.1	2373.58	2.28805	0.149494	15.3053	7.04582e-53	4.19766e-51
HMUS00767300.1	830.722	-2.02316	0.132868	-15.2268	2.34807e-52	1.3918e-50
HMUS00724300.1	3777.14	1.7113	0.112803	15.1707	5.52545e-52	3.25862e-50
HMUS00576300.1.1	2141.73	1.28905	0.0850148	15.1627	6.24735e-52	3.66584e-50
HMUS01178400.1	695.926	-2.51636	0.166112	-15.1486	7.74203e-52	4.52019e-50
HMUS00756400.1	1010.79	1.42113	0.0939269	15.1302	1.02422e-51	5.95015e-50
HMUS00800700.1	421.678	2.10931	0.13955	15.1151	1.28778e-51	7.44428e-50
HMUS00058000.1	307.693	1.80685	0.119621	15.1048	1.50586e-51	8.66205e-50
HMUS00554900.1	887.858	-2.18677	0.145298	-15.0503	3.43737e-51	1.96756e-49
HMUS00115100.1	2139.79	2.00695	0.134114	14.9645	1.25337e-50	7.1393e-49
HMUS00576200.1	943.512	1.44822	0.0969966	14.9306	2.08331e-50	1.18091e-48
HMUS00375200.1	87.7006	8.67382	0.582212	14.898	3.39403e-50	1.91459e-48
HMUS00026800.1	426.865	2.44162	0.163968	14.8908	3.77964e-50	2.12187e-48
HMUS00776500.1	1675.8	-1.99964	0.134368	-14.8818	4.32588e-50	2.4169e-48
HMUS00538500.1	388.547	1.73792	0.116892	14.8677	5.33921e-50	2.96886e-48
HMUS00018000.1	403.731	2.38718	0.160566	14.8673	5.37085e-50	2.9723e-48
HMUS00972200.1	1138.05	1.29175	0.0870874	14.8328	8.99403e-50	4.95393e-48
HMUS00511200.1	199.309	2.16354	0.146223	14.7962	1.55051e-49	8.50016e-48
HMUS00475900.1	934.74	1.50699	0.102225	14.7419	3.46821e-49	1.89245e-47
HMUS00916800.1	267.175	2.1629	0.146878	14.7259	4.3985e-49	2.38889e-47
HMUS01189400.1	88.0175	3.36258	0.228754	14.6996	6.48754e-49	3.50717e-47
HMUS00204000.1	806.346	-2.04837	0.139959	-14.6355	1.667e-48	8.97031e-47
HMUS00763500.1.1	1034.83	-1.52504	0.104293	-14.6226	2.01578e-48	1.07974e-46
HMUS00778400.1	1294.97	-1.61239	0.110599	-14.5787	3.83887e-48	2.04687e-46
HMUS00909500.1	1615.07	0.959941	0.0658608	14.5753	4.03368e-48	2.14097e-46
HMUS00377500.1	186.956	2.30521	0.158446	14.5489	5.93775e-48	3.13734e-46
HMUS01325000.1	3525.18	-1.12885	0.0779068	-14.4898	1.40626e-47	7.39681e-46
HMUS00934400.1	2024.26	-1.1735	0.081169	-14.4575	2.24882e-47	1.17756e-45
HMUS00909700.1	1029.38	1.01993	0.0705681	14.4531	2.39688e-47	1.24948e-45
HMUS00556900.1	1607.02	0.88788	0.0614901	14.4394	2.92468e-47	1.51784e-45
HMUS00727500.1	1007.98	1.09474	0.0761652	14.3732	7.62245e-47	3.93838e-45
HMUS00300800.1	110.085	4.65223	0.324454	14.3386	1.25502e-46	6.4559e-45
HMUS00798100.1	1210.66	2.40696	0.168575	14.2783	2.98985e-46	1.53125e-44
HMUS00275500.1	708.164	1.17613	0.08244	14.2665	3.54122e-46	1.80572e-44
HMUS01104000.1	947.966	1.05432	0.0739914	14.2492	4.53519e-46	2.3025e-44
HMUS01109400.1	551.054	1.51081	0.106132	14.2351	5.54497e-46	2.80297e-44
HMUS00798300.1	457.522	1.65097	0.116074	14.2234	6.55746e-46	3.30049e-44
HMUS01293800.1	238.264	3.08924	0.217248	14.2199	6.89357e-46	3.45477e-44
HMUS00375700.1	94.8839	6.87498	0.483611	14.2159	7.29908e-46	3.64236e-44
HMUS00883200.1	1560.37	1.03691	0.0731777	14.1697	1.41003e-45	7.00634e-44
HMUS00546100.1	122.172	2.95456	0.208753	14.1534	1.78037e-45	8.80904e-44
HMUS00746100.1	258.949	1.96987	0.139852	14.0854	4.67298e-45	2.30238e-43
HMUS01234900.1	55.2235	4.46494	0.317114	14.0799	5.04748e-45	2.47644e-43
HMUS00832500.1	225.479	2.2972	0.163624	14.0395	8.93565e-45	4.36576e-43
HMUS00240900.1	6997.92	0.767297	0.0546634	14.0368	9.28503e-45	4.51755e-43
HMUS01311200.1	1749.65	-1.57766	0.112504	-14.0231	1.12623e-44	5.45686e-43
HMUS00800900.1	698.334	3.14774	0.225042	13.9873	1.86229e-44	8.98596e-43
HMUS00949800.1	1286.58	1.37964	0.0987619	13.9694	2.39667e-44	1.15168e-42
HMUS00220100.1	945.217	-2.10965	0.151138	-13.9584	2.79513e-44	1.33765e-42
HMUS00653600.1	2357.95	-1.23268	0.0883358	-13.9544	2.95592e-44	1.40883e-42
HMUS00552200.1	706.134	-2.19785	0.157879	-13.9211	4.71301e-44	2.23715e-42
HMUS00984700.1.1	1077.55	-1.59781	0.114898	-13.9063	5.79787e-44	2.74096e-42
HMUS01210700.1	2700.82	-1.03299	0.0743638	-13.891	7.18385e-44	3.38249e-42
HMUS01170000.1	186.517	2.09801	0.151444	13.8534	1.21339e-43	5.69026e-42
HMUS00502100.1	1672.3	0.838095	0.0605834	13.8337	1.59509e-43	7.45035e-42
HMUS00331100.1	2082.63	1.91546	0.138657	13.8144	2.08737e-43	9.71083e-42
HMUS00255500.1	713.211	3.30516	0.239279	13.813	2.12845e-43	9.86265e-42
HMUS00222400.1	186.913	2.88098	0.208705	13.8041	2.40811e-43	1.11144e-41
HMUS00787500.1	572.656	1.32411	0.0960955	13.7791	3.40385e-43	1.56483e-41
HMUS00687700.1	277.279	1.90335	0.13822	13.7705	3.8362e-43	1.75668e-41
HMUS01180000.1	8462.08	-0.973111	0.0706897	-13.766	4.08428e-43	1.86297e-41
HMUS00324500.1	930.581	-1.51567	0.110189	-13.7552	4.74212e-43	2.15462e-41
HMUS00795900.1	363.284	1.69563	0.123515	13.7281	6.8929e-43	3.1197e-41
HMUS00622800.1	118.334	2.65092	0.193229	13.719	7.80975e-43	3.52102e-41
HMUS01013000.1	598.122	1.73273	0.12647	13.7007	1.0057e-42	4.51677e-41
HMUS00770800.1.1	589.176	-2.44019	0.178469	-13.6729	1.4741e-42	6.59505e-41
HMUS00767200.1	652.174	-2.04541	0.14969	-13.6644	1.65775e-42	7.38839e-41
HMUS00597200.1	386.344	1.54332	0.112994	13.6584	1.79872e-42	7.9862e-41
HMUS00594400.1	5229.77	-1.77883	0.130395	-13.6418	2.25776e-42	9.98629e-41
HMUS00795600.1	1967.62	2.18641	0.160315	13.6382	2.37336e-42	1.04187e-40
HMUS00204500.1	2017.99	1.8035	0.132237	13.6385	2.3653e-42	1.04187e-40
HMUS00640400.1	583.154	-2.46163	0.180845	-13.6119	3.40402e-42	1.48872e-40
HMUS00887200.1	1176.29	-1.39604	0.102631	-13.6025	3.8678e-42	1.68524e-40
HMUS01002500.1	578.258	-2.39787	0.17644	-13.5903	4.57155e-42	1.98446e-40
HMUS00336000.1	1922.29	0.904113	0.0665444	13.5866	4.80846e-42	2.07957e-40
HMUS01178500.1	1336.65	2.28463	0.168185	13.584	4.9803e-42	2.14594e-40
HMUS00082300.1	87.3838	3.51259	0.258985	13.5629	6.64418e-42	2.85236e-40
HMUS00984800.1	738.546	-1.72238	0.127289	-13.5312	1.02293e-41	4.37535e-40
HMUS01060100.1	127.338	2.75145	0.203382	13.5285	1.06148e-41	4.50725e-40
HMUS00025500.1	3831.94	-1.11721	0.0825813	-13.5286	1.05995e-41	4.50725e-40
HMUS01293700.1.1	232.625	2.33992	0.17326	13.5053	1.45548e-41	6.15784e-40
HMUS00769600.1	575.368	-2.55572	0.189562	-13.4822	1.98975e-41	8.38785e-40
HMUS00011400.1	5272.71	1.01386	0.0752135	13.4798	2.05768e-41	8.643e-40
HMUS00368500.1	1014.03	-1.36448	0.101511	-13.4417	3.44602e-41	1.44227e-39
HMUS00979800.1	2125.62	-0.992951	0.0738821	-13.4397	3.53983e-41	1.47624e-39
HMUS00709900.1	159.766	3.06684	0.228249	13.4364	3.6998e-41	1.53746e-39
HMUS00608400.1	5603.89	0.456507	0.0340066	13.4241	4.37115e-41	1.81e-39
HMUS01128200.1	96.9664	5.13824	0.384149	13.3756	8.39297e-41	3.46307e-39
HMUS00275400.1	1246.49	1.1616	0.0869659	13.357	1.07822e-40	4.43324e-39
HMUS00019200.1	1697.11	0.952291	0.0713159	13.3531	1.1355e-40	4.65234e-39
HMUS00929100.1	1994.55	-0.928285	0.0695323	-13.3504	1.17791e-40	4.80926e-39
HMUS00810000.1	596.089	1.43923	0.107809	13.3499	1.18671e-40	4.82831e-39
HMUS00458500.1.1	188.794	2.09848	0.157587	13.3163	1.85999e-40	7.54136e-39
HMUS01322900.1	170.104	3.47371	0.261142	13.302	2.25402e-40	9.10733e-39
HMUS00077100.1	166.449	3.16493	0.238022	13.2968	2.41596e-40	9.72798e-39
HMUS01029500.1	4582.26	1.08068	0.0813684	13.2813	2.97109e-40	1.19221e-38
HMUS01311000.1	825.704	-1.94325	0.14632	-13.2808	2.99086e-40	1.19604e-38
HMUS00618000.1	827.848	1.21877	0.0918398	13.2706	3.42658e-40	1.3656e-38
HMUS01294000.1	186.552	2.07285	0.156282	13.2636	3.76521e-40	1.49545e-38
HMUS00630600.1	5637.2	0.739824	0.0558068	13.2569	4.11695e-40	1.62961e-38
HMUS00880800.1	60.6478	3.93281	0.297017	13.241	5.08494e-40	2.00598e-38
HMUS01213500.1	94.9092	3.54784	0.26821	13.2278	6.05976e-40	2.38249e-38
HMUS00958400.1	2695.25	0.698582	0.05287	13.2132	7.36141e-40	2.88453e-38
HMUS00073600.1	1339.96	0.910889	0.0689559	13.2097	7.70888e-40	3.01059e-38
HMUS00980300.1	660.39	-1.979	0.149929	-13.1996	8.82062e-40	3.43328e-38
HMUS00773800.1	733.673	-1.75391	0.132918	-13.1954	9.31972e-40	3.61549e-38
HMUS01112600.1.1	272.201	2.98882	0.227734	13.1242	2.39399e-39	9.25649e-38
HMUS00764500.1	676.432	-1.80954	0.137904	-13.1217	2.47273e-39	9.52939e-38
HMUS00892100.1	248.253	2.52941	0.193128	13.0971	3.42151e-39	1.31424e-37
HMUS01152500.1	185.938	3.3977	0.259482	13.0942	3.5563e-39	1.36154e-37
HMUS00083100.1	275.493	2.3776	0.182182	13.0507	6.2993e-39	2.40382e-37
HMUS01081200.1	2175.49	-0.877095	0.0673424	-13.0244	8.88886e-39	3.38095e-37
HMUS00536200.1	269.447	4.51729	0.346868	13.0231	9.04586e-39	3.4295e-37
HMUS00872600.1	1857.39	-0.929843	0.0714434	-13.0151	1.00429e-38	3.79519e-37
HMUS00476200.1	1030.32	1.06612	0.0820355	12.9958	1.29235e-38	4.86798e-37
HMUS00392200.1	368.896	1.89221	0.146045	12.9563	2.16376e-38	8.12421e-37
HMUS01128900.1	73.279	3.66435	0.283455	12.9275	3.15049e-38	1.17911e-36
HMUS01010700.1	205.369	1.86233	0.14409	12.9248	3.26347e-38	1.21749e-36
HMUS01205100.1	510.593	-2.76104	0.213817	-12.9131	3.79538e-38	1.41142e-36
HMUS00671500.1	2610.54	-0.96313	0.0746515	-12.9017	4.40354e-38	1.63239e-36
HMUS00361700.1	1233.31	-1.35328	0.1053	-12.8516	8.42525e-38	3.11334e-36
HMUS01082400.1	486.169	1.39688	0.108759	12.8439	9.31194e-38	3.43014e-36
HMUS00161400.1	74.9095	5.56679	0.433782	12.8332	1.06922e-37	3.9262e-36
HMUS00772800.1	1162.99	-1.38742	0.108386	-12.8007	1.6238e-37	5.94392e-36
HMUS01061100.1	95.4413	2.84284	0.222548	12.774	2.29003e-37	8.35648e-36
HMUS01264800.1	92.1139	3.1227	0.244868	12.7526	3.01597e-37	1.09712e-35
HMUS00098400.1	418.818	1.36145	0.10679	12.7489	3.1637e-37	1.14728e-35
HMUS01059300.1	2887.64	1.22129	0.0964004	12.669	8.78604e-37	3.1763e-35
HMUS00558500.1	150.708	2.53772	0.200437	12.6609	9.7338e-37	3.50807e-35
HMUS00987200.1.1	508.89	-2.23447	0.176749	-12.6421	1.2377e-36	4.44696e-35
HMUS00437500.1	733.524	-1.55695	0.123247	-12.6328	1.39296e-36	4.98945e-35
HMUS00513600.1	1134.78	-1.1395	0.0902514	-12.6258	1.52106e-36	5.43164e-35
HMUS00061400.1.1	162.705	2.33618	0.185237	12.6118	1.81733e-36	6.46981e-35
HMUS01221600.1	719.047	1.88387	0.149544	12.5975	2.18026e-36	7.73826e-35
HMUS00652700.1	518.595	-2.15212	0.170873	-12.5949	2.25347e-36	7.97388e-35
HMUS01062500.1	328.836	1.53386	0.121956	12.5772	2.8195e-36	9.94663e-35
HMUS00776700.1	608.815	-2.15942	0.171771	-12.5715	3.02956e-36	1.06555e-34
HMUS00268300.1	1460.24	0.940491	0.0750147	12.5374	4.65903e-36	1.63374e-34
HMUS00773700.1	439.296	-2.8908	0.230611	-12.5354	4.77818e-36	1.6705e-34
HMUS00708700.1	404.621	1.66555	0.133035	12.5196	5.83343e-36	2.03334e-34
HMUS00385500.1	1271.57	-1.06808	0.0853994	-12.5069	6.84082e-36	2.37739e-34
HMUS00361500.1	261.731	1.69285	0.135864	12.4598	1.23652e-35	4.28454e-34
HMUS00959400.1	1960.16	1.5821	0.127201	12.4378	1.62926e-35	5.62867e-34
HMUS00598200.1	992.811	0.980722	0.0788574	12.4367	1.65284e-35	5.69326e-34
HMUS00020000.1	1732.45	-0.974128	0.0783866	-12.4272	1.8597e-35	6.38697e-34
HMUS00135100.1	1325.19	-1.23674	0.0996454	-12.4114	2.26576e-35	7.75873e-34
HMUS00648900.1	669.127	-1.63712	0.13233	-12.3715	3.72723e-35	1.2726e-33
HMUS00243500.1	404.494	1.49586	0.121044	12.3581	4.40579e-35	1.49989e-33
HMUS01345200.1	451.532	2.0291	0.164336	12.3472	5.04062e-35	1.71103e-33
HMUS00274900.1	705.739	1.04453	0.0846016	12.3465	5.08939e-35	1.72257e-33
HMUS01120000.1	36.5685	5.69639	0.461786	12.3356	5.828e-35	1.96687e-33
HMUS01285400.1	660.711	1.60747	0.130406	12.3267	6.50817e-35	2.19008e-33
HMUS01095500.1	4780.19	-0.801566	0.0650285	-12.3264	6.53169e-35	2.19168e-33
HMUS00987800.1	416.665	-2.88043	0.234138	-12.3023	8.80526e-35	2.9461e-33
HMUS00232600.1	92.6348	3.30491	0.269518	12.2623	1.44364e-34	4.8164e-33
HMUS01183800.1	154.148	2.02964	0.165598	12.2564	1.55204e-34	5.16329e-33
HMUS00690100.1	196.23	2.02885	0.165591	12.2522	1.63534e-34	5.42495e-33
HMUS00622900.1	139.139	2.25768	0.184314	12.2491	1.69875e-34	5.61935e-33
HMUS00099600.1	1322.5	-1.07846	0.0883231	-12.2104	2.7367e-34	9.02724e-33
HMUS01101200.1.1	365.769	1.65681	0.135894	12.1919	3.43398e-34	1.12954e-32
HMUS01091100.1	399.162	1.48417	0.122412	12.1243	7.85078e-34	2.5751e-32
HMUS00052300.1	2636.38	0.949241	0.0783371	12.1174	8.5437e-34	2.79453e-32
HMUS01051900.1.1	556.476	1.64761	0.136081	12.1075	9.63307e-34	3.14205e-32
HMUS00603900.1	327.704	1.89833	0.156808	12.1061	9.81058e-34	3.19103e-32
HMUS00011200.1	2495.28	1.09033	0.0900701	12.1054	9.89141e-34	3.20839e-32
HMUS01212400.1	269.852	1.66879	0.138013	12.0915	1.17156e-33	3.78956e-32
HMUS00720800.1	280.977	1.51163	0.125061	12.0872	1.23455e-33	3.98226e-32
HMUS00173000.1	96.709	3.51727	0.291158	12.0803	1.34253e-33	4.31864e-32
HMUS00156400.1	1130.24	-1.1707	0.0970996	-12.0566	1.78926e-33	5.73989e-32
HMUS00262600.1	74.2055	4.22879	0.350782	12.0553	1.81769e-33	5.8151e-32
HMUS00340300.1	814.685	-1.49591	0.124126	-12.0515	1.90449e-33	6.07617e-32
HMUS00266000.1	393.042	1.50997	0.125324	12.0486	1.97367e-33	6.27973e-32
HMUS00275200.1	514.905	1.2235	0.102083	11.9854	4.23916e-33	1.34513e-31
HMUS00793900.1	1295.8	2.12796	0.177595	11.9821	4.40988e-33	1.39551e-31
HMUS01261700.1	155.587	2.30083	0.192176	11.9726	4.94828e-33	1.56165e-31
HMUS00680700.1	826.602	-1.31958	0.110342	-11.959	5.82713e-33	1.83406e-31
HMUS00985000.1	428.719	-2.33895	0.195854	-11.9423	7.12005e-33	2.23497e-31
HMUS00170500.1	73.1611	2.8838	0.241912	11.9209	9.21284e-33	2.88414e-31
HMUS01264400.1	177.331	1.95932	0.164399	11.9181	9.52299e-33	2.97326e-31
HMUS00220600.1	1013.83	-1.22276	0.1026	-11.9177	9.56826e-33	2.97943e-31
HMUS00803100.1	220.64	1.93195	0.162232	11.9086	1.06753e-32	3.3153e-31
HMUS01310300.1	1044.02	-1.67158	0.140471	-11.8998	1.18566e-32	3.67239e-31
HMUS00482600.1	1052.62	-1.11096	0.0936601	-11.8617	1.87226e-32	5.78368e-31
HMUS00831900.1	124.639	2.19035	0.185123	11.8318	2.6729e-32	8.23521e-31
HMUS00766500.1	1123.85	-1.19631	0.101316	-11.8077	3.56245e-32	1.0947e-30
HMUS00995800.1	802.645	-1.40586	0.119096	-11.8044	3.704e-32	1.13521e-30
HMUS00077200.1.1	788.428	1.46665	0.12428	11.8012	3.84686e-32	1.17591e-30
HMUS00762200.1	202.384	1.86823	0.158445	11.791	4.34162e-32	1.32368e-30
HMUS00769300.1	570.409	-1.94053	0.164659	-11.7851	4.65867e-32	1.41665e-30
HMUS00607700.1	534.833	-1.92634	0.163577	-11.7763	5.17061e-32	1.56824e-30
HMUS00273700.1	662.202	1.18329	0.100498	11.7742	5.30208e-32	1.60395e-30
HMUS00296900.1	46.6701	5.69627	0.483984	11.7695	5.60339e-32	1.69072e-30
HMUS00996300.1	616.204	-1.6424	0.139683	-11.758	6.42412e-32	1.93336e-30
HMUS00775600.1	857.518	-1.8435	0.156814	-11.756	6.57848e-32	1.97473e-30
HMUS01306500.1	946.801	-1.96519	0.167294	-11.747	7.32056e-32	2.19185e-30
HMUS00758400.1	1478.21	-1.04671	0.0891554	-11.7402	7.92563e-32	2.36695e-30
HMUS01230000.1	623.602	1.07634	0.0916943	11.7383	8.10718e-32	2.41499e-30
HMUS00581700.1	666.947	-1.49703	0.127712	-11.7219	9.84415e-32	2.92494e-30
HMUS00353100.1	90.3294	2.70945	0.23161	11.6983	1.29964e-31	3.85174e-30
HMUS00649000.1	358.317	1.73723	0.148603	11.6905	1.42618e-31	4.21607e-30
HMUS00987500.1	594.18	-2.00824	0.172027	-11.674	1.73142e-31	5.10551e-30
HMUS00458200.1	561.23	1.3229	0.113477	11.6579	2.09224e-31	6.15393e-30
HMUS00257500.1	118.88	2.38895	0.20494	11.6568	2.11803e-31	6.21413e-30
HMUS00367300.1.1	628.239	-1.61882	0.139029	-11.6438	2.46771e-31	7.22192e-30
HMUS00553200.1	434.045	-2.72297	0.233962	-11.6385	2.62581e-31	7.66541e-30
HMUS00323300.1	1997.35	1.47599	0.127029	11.6192	3.29018e-31	9.5809e-30
HMUS00848400.1	218.911	2.01192	0.173412	11.602	4.02713e-31	1.16977e-29
HMUS00485600.1	1154.86	1.05456	0.0909497	11.5949	4.37165e-31	1.26669e-29
HMUS00775700.1	643.582	-1.5241	0.131973	-11.5485	7.50865e-31	2.17026e-29
HMUS00875400.1	173.229	1.86376	0.162043	11.5016	1.2948e-30	3.73319e-29
HMUS00034200.1	231.274	1.60515	0.1396	11.4982	1.34682e-30	3.87359e-29
HMUS00517200.1	134.431	2.07783	0.18075	11.4956	1.38837e-30	3.98328e-29
HMUS00983600.1	883.069	-1.5454	0.134581	-11.483	1.60577e-30	4.59572e-29
HMUS00720400.1	105.975	2.46206	0.214666	11.4692	1.88327e-30	5.37676e-29
HMUS00977200.1	991.747	-1.10262	0.0961952	-11.4623	2.04046e-30	5.81134e-29
HMUS00043700.1	1429.9	0.690661	0.0602999	11.4538	2.25153e-30	6.39686e-29
HMUS00117400.1	3124.03	1.39765	0.122051	11.4513	2.31517e-30	6.56171e-29
HMUS01324500.1	546.892	-1.76278	0.153993	-11.4471	2.43129e-30	6.87414e-29
HMUS00056100.1	1030.29	-1.08163	0.0945177	-11.4436	2.53028e-30	7.13673e-29
HMUS01012700.1	1069.21	-2.09316	0.182915	-11.4434	2.53836e-30	7.14227e-29
HMUS00203200.1	481.535	-1.89537	0.165726	-11.4367	2.73961e-30	7.69e-29
HMUS00978900.1	500.307	-1.86945	0.163601	-11.4269	3.06998e-30	8.59668e-29
HMUS00900600.1	282.65	1.4527	0.127603	11.3845	4.99416e-30	1.39514e-28
HMUS00256600.1	599.528	1.58329	0.139108	11.3817	5.15643e-30	1.43703e-28
HMUS00114600.1	971.995	1.22498	0.10769	11.375	5.56817e-30	1.54808e-28
HMUS00508100.1	94.8131	2.68153	0.235779	11.3731	5.69573e-30	1.57979e-28
HMUS00644300.1	635.877	-1.47027	0.129295	-11.3714	5.8055e-30	1.60642e-28
HMUS00609300.1	546.665	1.30931	0.11519	11.3665	6.14057e-30	1.69512e-28
HMUS00077800.1	1169.51	-2.66555	0.234559	-11.3641	6.3106e-30	1.73795e-28
HMUS00046500.1	2378.17	0.76459	0.0674619	11.3337	8.93941e-30	2.45613e-28
HMUS00810200.1	5405.03	-1.12395	0.0991843	-11.3319	9.11802e-30	2.49932e-28
HMUS00705800.1	106.834	2.65222	0.234338	11.3179	1.06967e-29	2.92518e-28
HMUS01219300.1	118.07	2.23298	0.197553	11.3032	1.26564e-29	3.453e-28
HMUS00855000.1	409.558	-2.37062	0.20975	-11.3021	1.28125e-29	3.48744e-28
HMUS00266500.1	187.46	1.7133	0.15171	11.2932	1.41701e-29	3.848e-28
HMUS01185500.1	1392.45	-3.03211	0.268526	-11.2917	1.44251e-29	3.90818e-28
HMUS01254100.1	1591.04	1.04455	0.0925137	11.2908	1.45747e-29	3.93955e-28
HMUS00642700.1	494.909	-1.87001	0.166258	-11.2476	2.37884e-29	6.41518e-28
HMUS00145200.1.1	594.049	-1.56404	0.139151	-11.2399	2.59673e-29	6.98665e-28
HMUS01133500.1	658.06	2.37132	0.211049	11.2359	2.7173e-29	7.29424e-28
HMUS00577100.1	202.835	2.07932	0.185223	11.226	3.03836e-29	8.13738e-28
HMUS00776400.1	646.715	-1.81795	0.162044	-11.2188	3.29554e-29	8.80595e-28
HMUS00995300.1	441.881	-2.01319	0.179551	-11.2123	3.5466e-29	9.45517e-28
HMUS00727200.1	613.901	1.21821	0.108752	11.2017	4.00022e-29	1.06402e-27
HMUS00389700.1	894.463	1.38949	0.124224	11.1853	4.81323e-29	1.27737e-27
HMUS00421200.1	401.01	1.2864	0.115034	11.1828	4.95101e-29	1.31095e-27
HMUS00645800.1	841.901	-1.28743	0.115138	-11.1816	5.01789e-29	1.32565e-27
HMUS00976300.1	585.297	-1.76361	0.157731	-11.1811	5.04465e-29	1.32972e-27
HMUS00769800.1	522.324	-1.8131	0.162198	-11.1783	5.20532e-29	1.36898e-27
HMUS01094000.1	119.363	2.47198	0.221201	11.1753	5.38711e-29	1.4136e-27
HMUS01002800.1	473.028	-2.08171	0.186364	-11.1701	5.70902e-29	1.49471e-27
HMUS00370800.1	575.042	-1.57463	0.141171	-11.154	6.8422e-29	1.78739e-27
HMUS00595100.1	886.512	-1.15775	0.104052	-11.1267	9.3067e-29	2.42577e-27
HMUS00259800.1	228.521	1.59896	0.144054	11.0997	1.25819e-28	3.27213e-27
HMUS00299500.1	43.8944	3.80985	0.343436	11.0933	1.35178e-28	3.50772e-27
HMUS00303300.1	591.081	2.01973	0.182123	11.0899	1.40394e-28	3.63498e-27
HMUS01179800.1	537.22	-1.66771	0.150427	-11.0865	1.45887e-28	3.76884e-27
HMUS00861000.1	243.074	2.65838	0.240019	11.0757	1.64574e-28	4.23754e-27
HMUS00232000.1	455.688	1.3427	0.12123	11.0756	1.64755e-28	4.23754e-27
HMUS00787000.1	1313.93	-0.943417	0.0853124	-11.0584	1.99685e-28	5.12467e-27
HMUS00774100.1	431.218	-1.9972	0.181137	-11.0259	2.86634e-28	7.33997e-27
HMUS01326300.1	488.651	-1.85824	0.168593	-11.022	2.99369e-28	7.64931e-27
HMUS00652900.1	882.605	-1.92444	0.17481	-11.0088	3.46714e-28	8.83969e-27
HMUS00488200.1	247.361	2.13015	0.193603	11.0027	3.71051e-28	9.43956e-27
HMUS01227000.1	251.369	1.45772	0.132519	11.0001	3.81837e-28	9.69284e-27
HMUS00772200.1	483.744	-1.82231	0.165687	-10.9985	3.88612e-28	9.84342e-27
HMUS00999900.1	1882.63	-1.9642	0.178706	-10.9912	4.21172e-28	1.06451e-26
HMUS00045700.1	434.576	1.21827	0.110859	10.9894	4.29701e-28	1.08372e-26
HMUS00945300.1	969.771	-1.07204	0.0975764	-10.9866	4.4314e-28	1.1152e-26
HMUS00923700.1	413.671	1.40418	0.12788	10.9805	4.74523e-28	1.19161e-26
HMUS00576400.1	310.433	1.39183	0.126765	10.9796	4.78978e-28	1.20022e-26
HMUS00298100.1.1	88.4375	2.7671	0.252122	10.9753	5.02606e-28	1.25673e-26
HMUS00768400.1	360.377	-2.5415	0.231765	-10.9658	5.57876e-28	1.39195e-26
HMUS00727600.1	1312.26	1.30337	0.118878	10.964	5.69418e-28	1.41772e-26
HMUS00500600.1	235.23	1.7497	0.159813	10.9484	6.7604e-28	1.6796e-26
HMUS00622300.1	94.2371	2.61943	0.239312	10.9457	6.97069e-28	1.72817e-26
HMUS00538900.1	72.6975	2.76199	0.252659	10.9317	8.13183e-28	2.01177e-26
HMUS00604800.1.1	1018.03	0.925648	0.0846922	10.9296	8.32536e-28	2.05529e-26
HMUS00203000.1	1302.39	0.949828	0.0870758	10.9081	1.05476e-27	2.59841e-26
HMUS00821600.1	342.713	1.25871	0.115441	10.9034	1.10969e-27	2.72797e-26
HMUS00997800.1	1695.48	-1.02442	0.0941003	-10.8865	1.33695e-27	3.27975e-26
HMUS00375800.1	26.2772	6.2337	0.572778	10.8833	1.38497e-27	3.39043e-26
HMUS00300600.1	85.9758	4.02481	0.369857	10.8821	1.40325e-27	3.42797e-26
HMUS00954100.1	605.857	1.38936	0.127783	10.8728	1.55317e-27	3.78629e-26
HMUS00778500.1	346.62	-2.49283	0.229413	-10.8661	1.67186e-27	4.06715e-26
HMUS00416800.1	206.594	1.62953	0.150254	10.8452	2.10147e-27	5.10164e-26
HMUS00994200.1	375.245	-2.18323	0.201575	-10.8309	2.45831e-27	5.95553e-26
HMUS00794500.1	234.289	1.65415	0.152743	10.8296	2.4927e-27	6.02634e-26
HMUS01325100.1	3010.2	-0.710361	0.0656328	-10.8233	2.67098e-27	6.44402e-26
HMUS00997300.1	509.785	-1.69112	0.156357	-10.8158	2.89809e-27	6.97752e-26
HMUS00113800.1.1	542.637	1.1567	0.106977	10.8127	2.99868e-27	7.19425e-26
HMUS00774300.1	1783.03	-0.747229	0.0691073	-10.8126	3.00043e-27	7.19425e-26
HMUS01097200.1	3956.93	0.71718	0.0663676	10.8062	3.21844e-27	7.70118e-26
HMUS00771500.1	1025.39	-1.92396	0.178199	-10.7967	3.56939e-27	8.52346e-26
HMUS00993900.1.1	380.85	-3.11547	0.28864	-10.7936	3.68939e-27	8.79205e-26
HMUS00714600.1	306.987	1.42209	0.131793	10.7903	3.82424e-27	9.09483e-26
HMUS00943200.1	486.972	-1.79386	0.16638	-10.7817	4.19967e-27	9.96739e-26
HMUS00538300.1	392.962	2.40704	0.223391	10.775	4.517e-27	1.06988e-25
HMUS00304800.1	1381.1	-0.878519	0.0816644	-10.7577	5.45224e-27	1.28878e-25
HMUS00299300.1	48.4126	3.63952	0.338663	10.7467	6.13929e-27	1.44825e-25
HMUS00758000.1	711.916	-1.24407	0.11588	-10.7359	6.90779e-27	1.62625e-25
HMUS00848800.1	627.009	2.93051	0.273011	10.734	7.04722e-27	1.65574e-25
HMUS00985100.1	448.568	-1.91795	0.178788	-10.7275	7.56183e-27	1.77308e-25
HMUS00915400.1	57.9377	2.99551	0.280181	10.6914	1.11726e-26	2.61447e-25
HMUS00857500.1	1788.58	-1.70522	0.159743	-10.6747	1.33668e-26	3.11546e-25
HMUS01317500.1	525.849	-1.74961	0.163901	-10.6748	1.33511e-26	3.11546e-25
HMUS00552600.1	323.846	-2.6778	0.251009	-10.6681	1.43478e-26	3.33744e-25
HMUS00594300.1.1	3112.46	-1.56737	0.147128	-10.6531	1.68694e-26	3.91617e-25
HMUS01324600.1	862.87	-1.66355	0.156174	-10.652	1.70731e-26	3.9556e-25
HMUS00969700.1	3347.98	0.560276	0.0526684	10.6378	1.98761e-26	4.59591e-25
HMUS00603200.1	429.103	1.2773	0.1204	10.6087	2.71388e-26	6.26285e-25
HMUS00909900.1	33.1836	8.64316	0.816447	10.5863	3.44936e-26	7.9444e-25
HMUS00402700.1	499.541	1.60728	0.152388	10.5473	5.22751e-26	1.20161e-24
HMUS00772100.1	352.04	-2.24417	0.212933	-10.5393	5.69113e-26	1.3056e-24
HMUS00881200.1	138.181	2.45986	0.233751	10.5234	6.73731e-26	1.54258e-24
HMUS01235500.1	78.2395	2.77366	0.263718	10.5175	7.1726e-26	1.63903e-24
HMUS00523700.1	390.881	1.19164	0.113332	10.5146	7.40281e-26	1.68833e-24
HMUS00624000.1	250.027	1.44374	0.137394	10.5081	7.92856e-26	1.80471e-24
HMUS00664400.1	7671.41	-1.17451	0.111781	-10.5072	8.00085e-26	1.81763e-24
HMUS00448300.1	2478.3	1.03421	0.098643	10.4844	1.01917e-25	2.31085e-24
HMUS00972700.1	1065.55	-1.73343	0.165351	-10.4833	1.03077e-25	2.33261e-24
HMUS00768300.1	544.043	-1.71934	0.164541	-10.4493	1.47552e-25	3.33263e-24
HMUS00655000.1	3251.2	-0.565867	0.0541918	-10.4419	1.59547e-25	3.58965e-24
HMUS00368700.1	826.805	-1.35579	0.129841	-10.4419	1.59503e-25	3.58965e-24
HMUS01173900.1	870.452	-1.55151	0.148845	-10.4237	1.93359e-25	4.34203e-24
HMUS01016000.1	1747.83	-0.843588	0.0809735	-10.4181	2.05053e-25	4.59579e-24
HMUS01071100.1	442.214	1.2989	0.124735	10.4132	2.1583e-25	4.82807e-24
HMUS01203700.1	139.527	1.82952	0.175726	10.4112	2.20396e-25	4.92077e-24
HMUS00676600.1	1536.63	-0.972843	0.0936128	-10.3922	2.69057e-25	5.99577e-24
HMUS00860400.1	378.139	1.32304	0.127356	10.3885	2.79672e-25	6.22043e-24
HMUS00709600.1	119.387	2.32351	0.223736	10.3851	2.90013e-25	6.43819e-24
HMUS00988400.1	293.892	-3.56549	0.343391	-10.3832	2.95787e-25	6.55389e-24
HMUS00697200.1	126.897	1.92958	0.186018	10.3731	3.28663e-25	7.26856e-24
HMUS00391600.1	281.326	1.30379	0.125743	10.3686	3.4443e-25	7.60285e-24
HMUS00083200.1	71.7204	3.1732	0.30627	10.3608	3.73801e-25	8.22011e-24
HMUS01151900.1.1	199.872	2.30958	0.222911	10.361	3.73113e-25	8.22011e-24
HMUS00098600.1	173.291	1.77243	0.171414	10.3401	4.6421e-25	1.01891e-23
HMUS00793800.1	367.519	1.88262	0.182567	10.3119	6.22329e-25	1.3634e-23
HMUS00958500.1	2626.81	0.705389	0.068409	10.3113	6.26195e-25	1.3693e-23
HMUS00786700.1	619.293	-1.39543	0.135382	-10.3073	6.52961e-25	1.42516e-23
HMUS00270300.1	684.403	1.52207	0.147732	10.3029	6.83893e-25	1.48989e-23
HMUS00008800.1	199.192	1.54055	0.149552	10.3011	6.96302e-25	1.5141e-23
HMUS00455000.1	223.681	1.8809	0.182734	10.2931	7.57053e-25	1.64314e-23
HMUS00031400.1	295.579	1.50121	0.146106	10.2748	9.15005e-25	1.98229e-23
HMUS00119200.1	316.459	1.38022	0.134784	10.2402	1.30933e-24	2.83131e-23
HMUS00874300.1	1056.82	1.10462	0.107947	10.233	1.41091e-24	3.04531e-23
HMUS01039800.1	192.327	1.93741	0.18946	10.2259	1.5175e-24	3.26934e-23
HMUS01180500.1	293.446	-2.98844	0.29239	-10.2207	1.60133e-24	3.44359e-23
HMUS00773100.1	608.816	-1.41665	0.138712	-10.2128	1.73725e-24	3.72903e-23
HMUS00405600.1.1	219.17	3.10732	0.304415	10.2075	1.83549e-24	3.93266e-23
HMUS00003300.1	136.855	1.9183	0.188017	10.2028	1.92646e-24	4.12001e-23
HMUS00888200.1	437.95	1.95573	0.19188	10.1924	2.14329e-24	4.57536e-23
HMUS00666300.1	649.971	-1.29495	0.127092	-10.1891	2.21847e-24	4.7272e-23
HMUS00618700.1	198.893	1.60549	0.157707	10.1802	2.43048e-24	5.16954e-23
HMUS00803300.1	5289.3	0.646468	0.0636956	10.1493	3.3363e-24	7.08326e-23
HMUS00785500.1	731.156	-1.27468	0.12564	-10.1454	3.47249e-24	7.35902e-23
HMUS00771900.1	938.042	-1.03731	0.102484	-10.1217	4.42673e-24	9.34736e-23
HMUS00872900.1	584.788	-1.69202	0.167166	-10.1218	4.42204e-24	9.34736e-23
HMUS00567500.1	970.387	1.24776	0.123321	10.118	4.59707e-24	9.68953e-23
HMUS00364100.1	328.853	-3.08142	0.304567	-10.1174	4.62618e-24	9.73332e-23
HMUS00647300.1	526.05	-1.47599	0.146088	-10.1034	5.33639e-24	1.12074e-22
HMUS00201200.1	636.45	-1.30963	0.12965	-10.1013	5.45015e-24	1.14257e-22
HMUS00770100.1	287.407	-2.78822	0.276069	-10.0997	5.54045e-24	1.15942e-22
HMUS01221100.1.1	345.975	1.20205	0.11913	10.0902	6.10275e-24	1.27481e-22
HMUS01191500.1	1206.83	1.42499	0.14145	10.0742	7.18683e-24	1.49858e-22
HMUS01312200.1	768.799	-1.17005	0.116188	-10.0704	7.47038e-24	1.55493e-22
HMUS00141400.1	154.401	2.45197	0.243601	10.0655	7.84948e-24	1.63093e-22
HMUS01085700.1	642.82	1.24911	0.124345	10.0455	9.61804e-24	1.99485e-22
HMUS01327400.1	5010.72	-1.25411	0.12508	-10.0264	1.16637e-23	2.41484e-22
HMUS00921800.1	275.538	1.46184	0.146121	10.0043	1.4587e-23	3.01474e-22
HMUS00716700.1	1264.05	1.61866	0.162317	9.97218	2.01746e-23	4.16217e-22
HMUS00836900.1	834.487	1.88061	0.188633	9.9697	2.06843e-23	4.2598e-22
HMUS00086300.1	70.0294	2.59481	0.260411	9.96426	2.18498e-23	4.4919e-22
HMUS01156200.1	25.1007	4.65403	0.467272	9.95999	2.28081e-23	4.68066e-22
HMUS01043900.1	996.54	0.831811	0.0836452	9.94452	2.66459e-23	5.45866e-22
HMUS01290500.1	843.284	-1.01076	0.101643	-9.94418	2.67366e-23	5.46765e-22
HMUS00894000.1	303.153	1.56096	0.157009	9.94185	2.7371e-23	5.5876e-22
HMUS00559000.1	736.19	-2.40213	0.241645	-9.94071	2.7684e-23	5.64165e-22
HMUS01160200.1	877.394	-1.09744	0.11052	-9.92978	3.08935e-23	6.28473e-22
HMUS00117200.1	363.261	1.29406	0.130485	9.91735	3.49917e-23	7.10604e-22
HMUS00340200.1	816.87	1.55498	0.157059	9.90058	4.13885e-23	8.39052e-22
HMUS00405400.1	269.849	1.90977	0.192912	9.89969	4.17557e-23	8.45028e-22
HMUS01193900.1	949.547	-1.01903	0.102944	-9.89891	4.20849e-23	8.50216e-22
HMUS00952700.1	59.4812	3.34926	0.338796	9.88577	4.79857e-23	9.67753e-22
HMUS00069100.1	191.764	2.38827	0.241654	9.88301	4.9328e-23	9.93108e-22
HMUS00801700.1	1577.24	-0.730178	0.0739354	-9.87589	5.29585e-23	1.06437e-21
HMUS00372700.1	230.647	1.81803	0.18414	9.87304	5.44879e-23	1.09135e-21
HMUS00669900.1.1	1084.69	-1.77164	0.179441	-9.87314	5.44328e-23	1.09135e-21
HMUS01083000.1	1182.82	-0.833325	0.0844932	-9.86263	6.04475e-23	1.20864e-21
HMUS00526600.1	590.452	1.01287	0.102762	9.8565	6.42517e-23	1.28251e-21
HMUS00970000.1	1896.83	0.62827	0.0637446	9.85605	6.45416e-23	1.2861e-21
HMUS00562000.1	184.892	2.26338	0.230232	9.83086	8.29059e-23	1.64922e-21
HMUS00861400.1	3704.96	-0.543992	0.0553716	-9.82439	8.84073e-23	1.75567e-21
HMUS00139600.1	3054.97	0.822755	0.0837709	9.82149	9.09875e-23	1.80384e-21
HMUS00772400.1	883.733	-0.97172	0.0989955	-9.8158	9.62729e-23	1.90539e-21
HMUS00026100.1	623.26	0.959953	0.0979111	9.80433	1.07859e-22	2.13109e-21
HMUS01025600.1	364.483	1.14914	0.117455	9.78366	1.32338e-22	2.61033e-21
HMUS00765800.1	450.163	-1.78289	0.182408	-9.77418	1.45331e-22	2.86178e-21
HMUS00622100.1	68.2473	2.58789	0.265087	9.76241	1.63232e-22	3.20886e-21
HMUS00921700.1	1973.1	-1.35627	0.138955	-9.76051	1.66315e-22	3.26396e-21
HMUS00828500.1	150.095	1.66205	0.17034	9.75724	1.7176e-22	3.36518e-21
HMUS00723200.1	2457.01	-1.38183	0.141637	-9.7561	1.7371e-22	3.39767e-21
HMUS00271600.1.1	1317.45	1.01113	0.103644	9.7558	1.74224e-22	3.40203e-21
HMUS01048200.1	799.664	1.21788	0.124877	9.75264	1.7973e-22	3.50368e-21
HMUS00232700.1	52.1652	3.27776	0.336529	9.73992	2.03711e-22	3.96455e-21
HMUS00273200.1	449.624	1.1366	0.116709	9.73874	2.06094e-22	4.00426e-21
HMUS00681700.1	349.625	1.30858	0.134382	9.73778	2.0804e-22	4.03536e-21
HMUS00686000.1	570.623	-1.40012	0.143816	-9.73548	2.1282e-22	4.12122e-21
HMUS00646500.1	508.258	-1.39736	0.143589	-9.73165	2.20985e-22	4.27225e-21
HMUS01124600.1	477.987	1.1147	0.114622	9.72504	2.35816e-22	4.55145e-21
HMUS00700800.1	317.875	1.17834	0.121313	9.71322	2.64846e-22	5.1033e-21
HMUS01309900.1	616.602	-1.21373	0.124996	-9.71017	2.72895e-22	5.24974e-21
HMUS00946400.1	1013.68	-2.0351	0.209791	-9.70065	2.99585e-22	5.75371e-21
HMUS00790700.1.1	543.216	-1.43432	0.147878	-9.69939	3.03312e-22	5.81572e-21
HMUS00707200.1.1	462.038	1.14735	0.118316	9.6973	3.09597e-22	5.9265e-21
HMUS00360600.1	381.624	-1.75791	0.181409	-9.69032	3.31503e-22	6.33545e-21
HMUS00987700.1	278.465	-2.45927	0.254019	-9.68145	3.61548e-22	6.89837e-21
HMUS00756700.1	3595.49	0.41715	0.0432803	9.63833	5.50751e-22	1.04912e-20
HMUS00349000.1	105.625	2.89816	0.300946	9.63017	5.96308e-22	1.13405e-20
HMUS01090400.1	136.609	1.97493	0.205093	9.62945	6.00489e-22	1.14015e-20
HMUS00022200.1	565.045	-1.30311	0.135369	-9.62636	6.18808e-22	1.17302e-20
HMUS00053200.1	196.222	2.16482	0.224908	9.62534	6.24974e-22	1.18279e-20
HMUS01297100.1.1	202.401	1.72001	0.178769	9.6214	6.49428e-22	1.22708e-20
HMUS00018300.1	578.624	0.961993	0.100126	9.60787	7.40638e-22	1.39716e-20
HMUS00872300.1	226.003	2.07923	0.216578	9.60039	7.96415e-22	1.49996e-20
HMUS00766000.1	315.917	-2.05633	0.214666	-9.57919	9.78125e-22	1.83922e-20
HMUS01148100.1	400.63	1.2948	0.135171	9.57902	9.79721e-22	1.83926e-20
HMUS00701100.1.1	888.553	0.820251	0.0857182	9.56915	1.07784e-21	2.02021e-20
HMUS01183600.1	69.3131	2.32479	0.243086	9.56368	1.1364e-21	2.12657e-20
HMUS00203800.1	698.757	-1.19718	0.125184	-9.56338	1.13975e-21	2.12942e-20
HMUS00413400.1	385.822	1.16539	0.122044	9.54891	1.31066e-21	2.44481e-20
HMUS00814400.1	126.225	1.79427	0.187984	9.54482	1.36346e-21	2.53925e-20
HMUS00085900.1	162.752	1.75704	0.184167	9.54049	1.42163e-21	2.64337e-20
HMUS00291800.1	460.354	1.01539	0.106555	9.52928	1.58378e-21	2.9402e-20
HMUS01156500.1	606.157	-1.18569	0.124449	-9.52756	1.61019e-21	2.98448e-20
HMUS01192400.1	835.477	-1.37572	0.144484	-9.52158	1.70563e-21	3.15637e-20
HMUS00775800.1	278.186	-2.44804	0.257144	-9.52012	1.72987e-21	3.19616e-20
HMUS01001400.1.1	342.59	-2.32952	0.244707	-9.51963	1.73792e-21	3.20595e-20
HMUS00984900.1	565.851	-1.27916	0.134589	-9.50424	2.01519e-21	3.71158e-20
HMUS00194700.1	2840.77	-0.65209	0.0686638	-9.49685	2.1633e-21	3.97808e-20
HMUS00949500.1	1514.73	-0.728261	0.0767829	-9.48467	2.43151e-21	4.46427e-20
HMUS01259900.1	463.777	-1.72642	0.182031	-9.48422	2.44206e-21	4.47661e-20
HMUS00783200.1	2343.1	-1.11426	0.11752	-9.48146	2.50752e-21	4.58939e-20
HMUS00855300.1	459.237	1.06292	0.11212	9.48024	2.537e-21	4.63608e-20
HMUS00527900.1	503.292	0.980796	0.103626	9.46479	2.94147e-21	5.3668e-20
HMUS00261400.1	126.403	2.21111	0.233694	9.46155	3.03414e-21	5.52725e-20
HMUS00265200.1	198.634	1.55628	0.164503	9.46053	3.064e-21	5.57295e-20
HMUS00690200.1.1	116.184	2.13594	0.225944	9.45339	3.28045e-21	5.95736e-20
HMUS00983900.1	490.535	1.20813	0.127828	9.45127	3.34728e-21	6.06929e-20
HMUS00774200.1	271.64	-2.51833	0.266627	-9.44516	3.54858e-21	6.42431e-20
HMUS00698800.1	389.882	1.4059	0.148861	9.44438	3.57502e-21	6.46215e-20
HMUS00201900.1	809.84	-1.15522	0.122345	-9.44232	3.64628e-21	6.58078e-20
HMUS00816700.1	300.083	1.27544	0.135081	9.44207	3.65493e-21	6.58621e-20
HMUS00363900.1	1084.99	-1.19583	0.126675	-9.44013	3.723e-21	6.69853e-20
HMUS00809400.1	611.761	1.22819	0.130318	9.42459	4.31803e-21	7.75717e-20
HMUS00986000.1	338.723	-1.91412	0.203243	-9.4179	4.60197e-21	8.25456e-20
HMUS01210800.1	83.4319	2.23512	0.237366	9.41636	4.67007e-21	8.36386e-20
HMUS00438600.1	629.679	0.859284	0.0913174	9.40986	4.96816e-21	8.8841e-20
HMUS00143800.1	190.12	1.51682	0.161213	9.40878	5.01946e-21	8.96211e-20
HMUS00367700.1	1680.21	-1.01632	0.108025	-9.40816	5.04886e-21	9.00085e-20
HMUS00451300.1	165.152	1.56669	0.166597	9.40407	5.24924e-21	9.34381e-20
HMUS01143500.1	1100.44	-0.886267	0.0943458	-9.39382	5.78646e-21	1.02844e-19
HMUS00765300.1	379.332	-1.713	0.182852	-9.3682	7.37766e-21	1.30925e-19
HMUS01057600.1	638.374	-1.21456	0.129654	-9.36765	7.4162e-21	1.3141e-19
HMUS00885800.1	302.523	1.17576	0.1256	9.36115	7.88704e-21	1.39541e-19
HMUS00327900.1	386.779	1.08393	0.115856	9.35587	8.29116e-21	1.46469e-19
HMUS00472200.1	4366.84	0.395508	0.042284	9.3536	8.47148e-21	1.49428e-19
HMUS00028500.1	189.941	1.49	0.159305	9.35312	8.50985e-21	1.49879e-19
HMUS00167200.1	832.466	-0.99668	0.106613	-9.34859	8.88225e-21	1.56202e-19
HMUS00670500.1	356.717	-1.69478	0.181317	-9.34703	9.01455e-21	1.5829e-19
HMUS00335000.1	1489.11	-0.736407	0.078888	-9.33484	1.01144e-20	1.77336e-19
HMUS00057100.1	1425.02	0.909518	0.0975601	9.32264	1.13478e-20	1.98662e-19
HMUS01139300.1	3172.35	0.640009	0.0686558	9.32199	1.14182e-20	1.99596e-19
HMUS00495300.1	23.9488	5.14408	0.55193	9.32016	1.16168e-20	2.02764e-19
HMUS00288200.1	105.427	1.87107	0.200824	9.31696	1.19726e-20	2.08663e-19
HMUS00873000.1	245.681	1.29072	0.138576	9.31414	1.22949e-20	2.1396e-19
HMUS00056200.1	435.324	1.00882	0.108351	9.31062	1.27083e-20	2.20826e-19
HMUS00019600.1	4148.18	0.661545	0.0710547	9.31036	1.27396e-20	2.21041e-19
HMUS00424700.1	4455.36	-0.481135	0.0517383	-9.29939	1.41249e-20	2.44713e-19
HMUS00401200.1	2619.71	1.28083	0.137739	9.29897	1.41816e-20	2.4533e-19
HMUS00166300.1	284.949	1.43708	0.154689	9.29013	1.54096e-20	2.6618e-19
HMUS00420500.1	391.11	-1.59383	0.171632	-9.2863	1.59745e-20	2.75531e-19
HMUS00097900.1	239.32	1.55288	0.167308	9.28152	1.67082e-20	2.87761e-19
HMUS00757900.1	476.913	-1.35119	0.145707	-9.27336	1.80367e-20	3.10184e-19
HMUS00204900.1	1224.25	-1.39049	0.150021	-9.26864	1.8853e-20	3.23744e-19
HMUS00766600.1	401.504	-1.61005	0.17373	-9.26754	1.90486e-20	3.26623e-19
HMUS01021300.1.1	802.622	0.981315	0.106013	9.25654	2.11168e-20	3.61555e-19
HMUS00272500.1	448.412	1.16034	0.125376	9.25485	2.14522e-20	3.6676e-19
HMUS00278200.1	122.581	2.51915	0.272305	9.25121	2.21958e-20	3.78918e-19
HMUS00589200.1.1	477.474	0.961396	0.103928	9.25056	2.23317e-20	3.80682e-19
HMUS00365500.1	518.503	-1.45501	0.157293	-9.25029	2.2389e-20	3.81102e-19
HMUS00699200.1	1294.75	0.995203	0.107656	9.24428	2.36832e-20	4.02546e-19
HMUS00201700.1	850.98	-1.04043	0.112579	-9.2418	2.4238e-20	4.11376e-19
HMUS00470300.1	3954.99	0.906218	0.0981158	9.23621	2.55388e-20	4.32826e-19
HMUS00509300.1	717.147	1.18164	0.127953	9.23499	2.58312e-20	4.37147e-19
HMUS00619200.1	375.283	1.05946	0.114794	9.22916	2.72764e-20	4.60936e-19
HMUS01271300.1	605.538	-1.17469	0.127435	-9.21795	3.02821e-20	5.10989e-19
HMUS01053100.1	913.848	0.799601	0.0867616	9.21607	3.08191e-20	5.193e-19
HMUS00957400.1	434.292	0.995184	0.108013	9.21355	3.15519e-20	5.30881e-19
HMUS00548700.1	157.613	1.53303	0.166469	9.20911	3.28841e-20	5.525e-19
HMUS01016300.1	727.452	-1.35232	0.147176	-9.18843	3.98608e-20	6.68756e-19
HMUS00120500.1	427.616	1.49249	0.162446	9.18764	4.0154e-20	6.72709e-19
HMUS00511000.1	354.273	1.16179	0.126526	9.1822	4.22367e-20	7.06588e-19
HMUS00723300.1	293.182	1.24291	0.135403	9.17934	4.33741e-20	7.24576e-19
HMUS00881400.1	116.843	2.40384	0.262075	9.17234	4.6284e-20	7.72083e-19
HMUS00409800.1	39.7783	3.49336	0.380869	9.17209	4.63922e-20	7.72784e-19
HMUS00777600.1	290.188	-1.98425	0.21641	-9.16893	4.77755e-20	7.94694e-19
HMUS00113700.1	140.838	1.66943	0.182276	9.15882	5.24682e-20	8.7151e-19
HMUS00656000.1	693.209	-1.02781	0.112278	-9.15416	5.4781e-20	9.08634e-19
HMUS00630500.1	7055.89	0.593845	0.0649475	9.14346	6.04831e-20	1.00179e-18
HMUS00476300.1	1086.12	1.42134	0.155486	9.14127	6.17252e-20	1.02091e-18
HMUS00669300.1	1841.01	-0.830583	0.0909265	-9.13467	6.56081e-20	1.0836e-18
HMUS00421600.1	387.633	1.21518	0.133047	9.13347	6.63365e-20	1.09408e-18
HMUS00020300.1	829.189	-0.957412	0.104857	-9.13062	6.81108e-20	1.12176e-18
HMUS00411400.1	22.5228	4.05316	0.444063	9.12744	7.01405e-20	1.15356e-18
HMUS01237800.1	233.259	-3.39323	0.371946	-9.12291	7.31354e-20	1.20113e-18
HMUS00643300.1.1	269.571	-2.14993	0.235714	-9.12095	7.44686e-20	1.22131e-18
HMUS00964300.1	17.2983	5.68596	0.624145	9.11001	8.23779e-20	1.34913e-18
HMUS00870500.1	528.183	0.920838	0.101152	9.10355	8.74266e-20	1.4298e-18
HMUS00129100.1	28.7502	4.26543	0.468758	9.09943	9.08042e-20	1.48297e-18
HMUS00525700.1	278.42	1.22483	0.134657	9.09596	9.37572e-20	1.52905e-18
HMUS00880500.1	135.22	2.44763	0.269372	9.08641	1.02363e-19	1.66708e-18
HMUS00624500.1	1319.26	1.57265	0.173411	9.06889	1.20237e-19	1.95544e-18
HMUS00774800.1	302.836	-2.77113	0.305686	-9.06527	1.24292e-19	2.01858e-18
HMUS00974700.1	434.743	-1.51631	0.167308	-9.063	1.26908e-19	2.0582e-18
HMUS00039200.1	389.886	1.2877	0.14213	9.06006	1.30377e-19	2.11152e-18
HMUS00894200.1	633.966	1.65053	0.182241	9.05688	1.3424e-19	2.17108e-18
HMUS00819900.1	385.26	1.25169	0.138255	9.05349	1.38473e-19	2.23645e-18
HMUS00986400.1	366.968	-1.98387	0.219244	-9.04872	1.44658e-19	2.33312e-18
HMUS00987600.1	241.953	-2.53253	0.280205	-9.03814	1.59357e-19	2.56569e-18
HMUS01331100.1	350.623	-3.29321	0.364372	-9.03803	1.59518e-19	2.56569e-18
HMUS00305900.1.1	22.5965	3.98182	0.440648	9.0363	1.62066e-19	2.60309e-18
HMUS01220000.1	92.0309	2.01454	0.222972	9.03495	1.64078e-19	2.63178e-18
HMUS00981300.1	450.327	-1.69918	0.18823	-9.02715	1.76197e-19	2.8223e-18
HMUS00267700.1	293.313	1.24808	0.138289	9.02514	1.79458e-19	2.87059e-18
HMUS00651300.1	1118.18	-0.899858	0.0997083	-9.02491	1.79847e-19	2.87288e-18
HMUS00820000.1	181.058	1.40867	0.156155	9.02096	1.86443e-19	2.97418e-18
HMUS00757100.1	90.4059	2.04647	0.226899	9.01929	1.89309e-19	3.01578e-18
HMUS00984300.1	396.216	-1.5083	0.167397	-9.01033	2.0544e-19	3.26829e-18
HMUS01307500.1	2451.8	-0.527009	0.0585287	-9.00428	2.17088e-19	3.44889e-18
HMUS01237000.1	46.4296	2.90182	0.3223	9.00345	2.1873e-19	3.47026e-18
HMUS00831600.1	1122.45	-1.4358	0.159597	-8.99641	2.33209e-19	3.69496e-18
HMUS00949400.1	491.108	-1.28088	0.142415	-8.99401	2.3838e-19	3.77176e-18
HMUS00273800.1	1457.48	0.794767	0.0883686	8.99377	2.38895e-19	3.77481e-18
HMUS01003200.1	668.9	-1.42345	0.158328	-8.99047	2.46176e-19	3.88459e-18
HMUS00994500.1	283.276	-2.0492	0.228038	-8.98624	2.55828e-19	4.03144e-18
HMUS00853700.1	496.638	1.00832	0.112263	8.9818	2.66372e-19	4.19195e-18
HMUS00655400.1	382.444	-1.64283	0.183189	-8.96795	3.02083e-19	4.74754e-18
HMUS00673500.1	11199.4	0.627811	0.0701267	8.95253	3.47423e-19	5.45276e-18
HMUS01128300.1	127.571	1.68854	0.188694	8.94853	3.6026e-19	5.64665e-18
HMUS00579000.1.1	352.549	1.04877	0.117219	8.94706	3.65062e-19	5.71425e-18
HMUS01077200.1	175.571	1.93631	0.216446	8.94591	3.68886e-19	5.76638e-18
HMUS00690000.1	342.846	1.07965	0.120699	8.94497	3.72062e-19	5.80825e-18
HMUS00670400.1	2491.64	-1.44865	0.162013	-8.94155	3.83752e-19	5.98274e-18
HMUS00776300.1	226.489	-2.75074	0.3077	-8.9397	3.90211e-19	6.07533e-18
HMUS01133800.1	92.8208	1.9289	0.21579	8.93879	3.93438e-19	6.1174e-18
HMUS01177600.1	436.104	-1.56005	0.174874	-8.92097	4.62232e-19	7.1775e-18
HMUS00782500.1	389.008	1.07196	0.120192	8.91878	4.71435e-19	7.31069e-18
HMUS00742000.1	375.692	1.3253	0.148997	8.89486	5.8492e-19	9.05851e-18
HMUS00264900.1	405.418	-1.41683	0.159404	-8.88826	6.20735e-19	9.59572e-18
HMUS00980000.1	432.132	-1.54369	0.173679	-8.88817	6.21252e-19	9.59572e-18
HMUS00277000.1	59.4223	4.02347	0.453154	8.87881	6.75776e-19	1.04241e-17
HMUS01183400.1	122.636	1.76724	0.199512	8.85781	8.16044e-19	1.25712e-17
HMUS00028100.1	696.176	0.978216	0.110485	8.8538	8.45889e-19	1.30138e-17
HMUS00309200.1	1096.99	1.35207	0.152745	8.85181	8.6114e-19	1.32136e-17
HMUS01121700.1	234.339	-2.75486	0.311215	-8.85194	8.60099e-19	1.32136e-17
HMUS00265900.1	500.543	1.14591	0.129637	8.8394	9.62382e-19	1.47477e-17
HMUS01063900.1	1941.59	0.636114	0.0720854	8.82445	1.1e-18	1.68344e-17
HMUS00952200.1	441.077	1.69544	0.192201	8.82116	1.13283e-18	1.73143e-17
HMUS01317400.1	281.876	-2.07625	0.235434	-8.81881	1.15686e-18	1.76584e-17
HMUS00401900.1	198.975	1.4187	0.160953	8.81435	1.20386e-18	1.83518e-17
HMUS01211200.1	373.322	1.12367	0.127492	8.81365	1.21135e-18	1.84361e-17
HMUS00979400.1	247.983	-2.39062	0.271244	-8.81354	1.21255e-18	1.84361e-17
HMUS01033800.1	1977.54	0.732766	0.0831893	8.80842	1.26923e-18	1.92729e-17
HMUS00815400.1	296.419	1.0962	0.124497	8.80503	1.30814e-18	1.98379e-17
HMUS00920700.1	1564.6	0.700905	0.0796509	8.79972	1.37155e-18	2.07725e-17
HMUS01029400.1	2290.26	0.825653	0.0938622	8.79643	1.41237e-18	2.13631e-17
HMUS00363400.1	626.116	-1.0957	0.1246	-8.79377	1.4463e-18	2.18479e-17
HMUS01098100.1	200.167	1.34675	0.153202	8.79071	1.48611e-18	2.24203e-17
HMUS01088200.1	565.479	1.22262	0.139094	8.78984	1.49773e-18	2.25665e-17
HMUS00336900.1	395.407	-1.48318	0.168761	-8.78864	1.51382e-18	2.27795e-17
HMUS00105200.1	32.7908	3.54765	0.403967	8.78203	1.60551e-18	2.4128e-17
HMUS00272000.1	342.375	1.21443	0.138301	8.78109	1.61903e-18	2.43e-17
HMUS01083400.1	720.947	-1.03555	0.117952	-8.77942	1.64315e-18	2.46304e-17
HMUS00261200.1.1	426.617	1.07019	0.122112	8.76399	1.88459e-18	2.82133e-17
HMUS00305400.1	61.8299	2.2396	0.256198	8.74168	2.29675e-18	3.43395e-17
HMUS00201400.1	519.656	-1.22375	0.14006	-8.73739	2.38561e-18	3.56225e-17
HMUS00572300.1	218.362	1.32976	0.152306	8.73085	2.5277e-18	3.7696e-17
HMUS00773500.1	381.134	-1.88004	0.215438	-8.72659	2.62471e-18	3.90928e-17
HMUS00519100.1	1982.27	1.09481	0.12551	8.72282	2.71353e-18	4.03642e-17
HMUS01001800.1	238.679	-2.52673	0.28974	-8.72066	2.76593e-18	4.10913e-17
HMUS00661600.1	543.413	-1.14026	0.130779	-8.71898	2.80715e-18	4.16507e-17
HMUS00265500.1	200.113	1.7728	0.203368	8.7172	2.85154e-18	4.22556e-17
HMUS01003000.1.1	272.241	-2.02595	0.232549	-8.71196	2.98661e-18	4.42011e-17
HMUS01154600.1	758.165	-0.999816	0.114798	-8.70933	3.05668e-18	4.51808e-17
HMUS00615700.1	450.564	-1.28182	0.147192	-8.70851	3.07903e-18	4.54537e-17
HMUS00767900.1	407.292	-1.66103	0.19078	-8.70653	3.13318e-18	4.61946e-17
HMUS00963700.1	211.73	1.27386	0.146327	8.70555	3.16037e-18	4.65368e-17
HMUS00768000.1	564.788	-1.28905	0.148095	-8.70419	3.19855e-18	4.70396e-17
HMUS00794300.1	178.826	1.80192	0.207059	8.70247	3.24738e-18	4.76976e-17
HMUS00447200.1	93.7031	2.19131	0.251964	8.6969	3.4108e-18	5.00351e-17
HMUS00686600.1	292.752	-1.86884	0.215274	-8.68122	3.91532e-18	5.73641e-17
HMUS00712600.1	91.2229	1.89505	0.218427	8.6759	4.1031e-18	6.004e-17
HMUS00932000.1	474.411	-1.22497	0.141242	-8.67287	4.21365e-18	6.15804e-17
HMUS00904300.1	212.737	-2.71884	0.313519	-8.67202	4.24513e-18	6.19629e-17
HMUS00358600.1	241.044	-2.35998	0.272223	-8.66931	4.34759e-18	6.33793e-17
HMUS01029800.1	531.553	-1.43877	0.166065	-8.66384	4.56122e-18	6.64107e-17
HMUS00767700.1	1156.15	-1.00286	0.115779	-8.66185	4.64186e-18	6.74166e-17
HMUS00985400.1	408.743	-1.61744	0.186729	-8.66196	4.63714e-18	6.74166e-17
HMUS00764100.1	271.91	-1.92476	0.222369	-8.65569	4.89944e-18	7.10693e-17
HMUS00150900.1	19.9355	4.18577	0.4838	8.65186	5.06668e-18	7.3404e-17
HMUS00192300.1	1722.85	-1.08957	0.125961	-8.65005	5.1478e-18	7.44868e-17
HMUS00357500.1	186.206	1.52072	0.175938	8.64348	5.45279e-18	7.88022e-17
HMUS00357800.1	43.8822	3.15724	0.365408	8.64032	5.6057e-18	8.0912e-17
HMUS00456800.1	165.679	1.44542	0.167382	8.63544	5.85012e-18	8.43356e-17
HMUS01114600.1	108.63	1.68508	0.19514	8.63527	5.85899e-18	8.43593e-17
HMUS00799400.1	1270.53	-0.735079	0.0851283	-8.63495	5.87513e-18	8.44876e-17
HMUS00157000.1	1124.65	-0.836863	0.0969504	-8.63187	6.03588e-18	8.66925e-17
HMUS00458400.1	831.686	0.830186	0.096207	8.62916	6.18037e-18	8.86587e-17
HMUS01281700.1	439.911	1.16763	0.135317	8.62884	6.19787e-18	8.88006e-17
HMUS00676200.1	1627.11	-0.592342	0.0686856	-8.62396	6.46798e-18	9.25571e-17
HMUS01307300.1	790.993	-1.004	0.116425	-8.62361	6.48782e-18	9.27273e-17
HMUS00200200.1	251.641	-2.03339	0.235946	-8.61804	6.81081e-18	9.72247e-17
HMUS00555800.1	389.303	1.15769	0.134484	8.60843	7.40698e-18	1.05606e-16
HMUS00370700.1	328.547	-1.64437	0.191104	-8.60458	7.65956e-18	1.09074e-16
HMUS00647700.1	1619.44	-1.17322	0.136393	-8.60181	7.84672e-18	1.11603e-16
HMUS01002700.1	387.709	-1.40588	0.163475	-8.6	7.97138e-18	1.13238e-16
HMUS00051200.1	801.891	-1.40848	0.164045	-8.58591	9.01234e-18	1.2787e-16
HMUS00681000.1	1866.41	1.04771	0.122072	8.58271	9.266e-18	1.3131e-16
HMUS00761500.1	283.324	1.1406	0.133068	8.57161	1.02049e-17	1.4444e-16
HMUS00775100.1	556.709	-1.16808	0.13636	-8.56616	1.06996e-17	1.51258e-16
HMUS00791200.1	278.757	-2.32566	0.271913	-8.55297	1.19963e-17	1.69385e-16
HMUS00601900.1	259.421	1.22483	0.143399	8.54147	1.3253e-17	1.86903e-16
HMUS00165900.1	566.467	-1.11235	0.130255	-8.53979	1.34468e-17	1.89406e-16
HMUS00711000.1	479.858	-2.518	0.295175	-8.53053	1.45673e-17	2.04942e-16
HMUS00066700.1	28.2418	3.39105	0.398459	8.5104	1.73332e-17	2.43561e-16
HMUS00802200.1	1323.93	-0.739022	0.0869022	-8.50406	1.83067e-17	2.56932e-16
HMUS00993300.1	318.961	-1.74015	0.205023	-8.48757	2.11e-17	2.95781e-16
HMUS00272100.1	4141.85	0.946391	0.111568	8.48262	2.20185e-17	3.08286e-16
HMUS00003000.1.1	268.584	1.11296	0.131211	8.48223	2.20922e-17	3.08947e-16
HMUS00116300.1	342.213	1.05503	0.124391	8.48158	2.22162e-17	3.1031e-16
HMUS01211300.1	410.972	0.969806	0.114479	8.47147	2.42317e-17	3.38057e-16
HMUS00993500.1	206.127	-4.08782	0.483162	-8.46054	2.66133e-17	3.7084e-16
HMUS01275700.1.1	282.492	-1.78315	0.210773	-8.46006	2.67237e-17	3.71934e-16
HMUS00683600.1	2074.87	0.714945	0.0845353	8.45736	2.73498e-17	3.80195e-16
HMUS00133600.1	222.459	2.04802	0.242257	8.45392	2.8169e-17	3.91117e-16
HMUS00113400.1	2361.54	-1.40143	0.16617	-8.4337	3.349e-17	4.64445e-16
HMUS00773300.1	593.25	-1.23834	0.146859	-8.43212	3.39468e-17	4.70221e-16
HMUS00259300.1	133.412	1.78316	0.21156	8.42862	3.49759e-17	4.83902e-16
HMUS01119400.1	84.4476	1.90366	0.22612	8.4188	3.80344e-17	5.25595e-16
HMUS00891100.1.1	136.8	2.19771	0.261078	8.41783	3.83509e-17	5.29342e-16
HMUS00962900.1	723.66	-0.982455	0.116806	-8.41099	4.06572e-17	5.60512e-16
HMUS00268000.1	288.284	1.69905	0.20204	8.40947	4.11866e-17	5.67142e-16
HMUS00146100.1	279.761	-1.79906	0.213952	-8.40871	4.14532e-17	5.7014e-16
HMUS00048700.1	663.91	-0.971971	0.115615	-8.40696	4.20758e-17	5.78022e-16
HMUS01123100.1	49.8315	2.50096	0.297553	8.40508	4.27562e-17	5.86679e-16
HMUS00540900.1	474.402	-1.23686	0.147173	-8.40415	4.30964e-17	5.90238e-16
HMUS00986500.1	219.14	-2.29378	0.272935	-8.4041	4.31166e-17	5.90238e-16
HMUS00801000.1	345.623	-1.6966	0.201898	-8.40327	4.34218e-17	5.9372e-16
HMUS00518200.1	2026.36	0.594977	0.0708123	8.40217	4.38284e-17	5.98579e-16
HMUS01156900.1	327.623	1.36289	0.162314	8.39661	4.59571e-17	6.26918e-16
HMUS00929200.1	2237.65	0.699663	0.0833316	8.39613	4.61422e-17	6.28708e-16
HMUS00053100.1	89.7836	2.00473	0.238786	8.39552	4.63823e-17	6.31242e-16
HMUS00518100.1	2136.98	0.659565	0.0786016	8.39125	4.8101e-17	6.53871e-16
HMUS01088000.1	204.077	1.51188	0.180302	8.3853	5.05951e-17	6.86976e-16
HMUS01141200.1	458.624	1.47839	0.176436	8.37918	5.32976e-17	7.2271e-16
HMUS00368100.1	867.688	-0.836874	0.0998768	-8.37906	5.33507e-17	7.2271e-16
HMUS00993100.1	277.713	-2.18209	0.260612	-8.37296	5.61896e-17	7.60286e-16
HMUS01316700.1	473.238	-1.38948	0.165952	-8.37278	5.62759e-17	7.60571e-16
HMUS00937700.1	419.582	-1.39294	0.166411	-8.37046	5.73942e-17	7.74789e-16
HMUS00705400.1	219.535	2.82975	0.338274	8.36526	5.99817e-17	8.08783e-16
HMUS00047200.1	157.052	1.41163	0.168946	8.35549	6.51604e-17	8.77599e-16
HMUS00539000.1.1	411.75	1.61216	0.193003	8.35302	6.65404e-17	8.95152e-16
HMUS00536500.1	196.376	1.52325	0.18249	8.34706	6.99809e-17	9.40353e-16
HMUS00581100.1	483.569	-1.19272	0.142902	-8.34642	7.03615e-17	9.44381e-16
HMUS00275000.1	821.394	0.720111	0.0863002	8.34426	7.16582e-17	9.60681e-16
HMUS00758700.1	809.498	-1.06383	0.127531	-8.34177	7.31858e-17	9.80035e-16
HMUS00384700.1	246.92	1.23261	0.147776	8.34106	7.36251e-17	9.84789e-16
HMUS01288500.1	938.136	-1.48993	0.178686	-8.33826	7.53909e-17	1.00725e-15
HMUS00749200.1	572.196	-1.0924	0.131081	-8.33379	7.82915e-17	1.04481e-15
HMUS01314000.1	656.904	-1.11499	0.133828	-8.33154	7.97964e-17	1.06368e-15
HMUS01308800.1	379.799	-1.39548	0.167524	-8.33001	8.0835e-17	1.07629e-15
HMUS00769700.1	269.296	-1.85424	0.222773	-8.32344	8.54478e-17	1.13642e-15
HMUS01225600.1	888.122	-1.26273	0.15172	-8.32278	8.59213e-17	1.14141e-15
HMUS00701700.1	222.826	1.22091	0.146731	8.32075	8.74089e-17	1.15986e-15
HMUS00349200.1	61.4583	2.41207	0.290239	8.31065	9.518e-17	1.26154e-15
HMUS00297900.1.1	37.8229	5.65828	0.682105	8.29532	1.08293e-16	1.43344e-15
HMUS01287600.1	802.719	-1.54443	0.186184	-8.29521	1.08395e-16	1.43344e-15
HMUS01090600.1	116.238	1.72864	0.208411	8.29438	1.09152e-16	1.44182e-15
HMUS00712000.1	909.799	0.688395	0.0830919	8.28475	1.18358e-16	1.56166e-15
HMUS00610700.1	750.47	0.790241	0.0953986	8.28357	1.19535e-16	1.5754e-15
HMUS00443200.1	179.925	1.32275	0.159725	8.28142	1.21713e-16	1.6023e-15
HMUS00469400.1	111.31	1.94317	0.23473	8.27832	1.24927e-16	1.64276e-15
HMUS00447100.1	157.065	1.48174	0.179021	8.27689	1.26439e-16	1.66077e-15
HMUS01224900.1	374.726	-1.36359	0.164786	-8.27489	1.28574e-16	1.68692e-15
HMUS01025500.1	207.434	1.50923	0.182518	8.26894	1.35157e-16	1.7713e-15
HMUS01225500.1	976.78	-0.872543	0.105619	-8.26122	1.44187e-16	1.88752e-15
HMUS00346000.1	271.178	1.31636	0.159399	8.25826	1.47814e-16	1.93283e-15
HMUS00713600.1	140.304	1.59273	0.19296	8.25422	1.52892e-16	1.997e-15
HMUS00831800.1	834.647	-1.14263	0.138458	-8.25257	1.55028e-16	2.02264e-15
HMUS00662000.1	356.432	-1.403	0.170241	-8.24123	1.70454e-16	2.22141e-15
HMUS00209000.1	274.61	-1.84886	0.224352	-8.24091	1.70906e-16	2.22483e-15
HMUS00472400.1	610.995	-0.98803	0.120002	-8.23341	1.81958e-16	2.36606e-15
HMUS00803600.1	446.018	0.972647	0.118253	8.22514	1.94968e-16	2.53241e-15
HMUS00997400.1	281.175	-1.70934	0.207823	-8.22496	1.95262e-16	2.53341e-15
HMUS00594800.1	1769.83	0.611982	0.0744119	8.22426	1.96406e-16	2.54544e-15
HMUS00187400.1	258.818	-1.88565	0.229287	-8.22395	1.96901e-16	2.54902e-15
HMUS01181000.1	76.9897	2.49472	0.303519	8.21932	2.04655e-16	2.64647e-15
HMUS00232100.1	901.409	-0.798846	0.0972561	-8.21384	2.14227e-16	2.76717e-15
HMUS00855500.1	202.54	1.30963	0.159485	8.21163	2.18206e-16	2.81547e-15
HMUS00808400.1	561.461	-1.31406	0.160065	-8.20952	2.22082e-16	2.86231e-15
HMUS00195100.1	2687.24	-0.855923	0.104266	-8.20905	2.22937e-16	2.87016e-15
HMUS00553100.1	196.342	-2.69868	0.32925	-8.19645	2.4759e-16	3.18404e-15
HMUS00013800.1	257.094	2.01977	0.2465	8.19379	2.53126e-16	3.25165e-15
HMUS01146700.1	982.388	0.908176	0.11089	8.18986	2.61535e-16	3.35599e-15
HMUS00142100.1	155.284	1.57659	0.192813	8.17676	2.91575e-16	3.73734e-15
HMUS00067400.1	102.361	1.70399	0.208607	8.16845	3.12385e-16	3.99969e-15
HMUS00481100.1	593.83	-1.05265	0.128904	-8.16613	3.18446e-16	4.07283e-15
HMUS00999000.1	378.813	1.00437	0.123019	8.16434	3.23198e-16	4.12908e-15
HMUS01265000.1	444.767	-1.20174	0.147312	-8.15777	3.41271e-16	4.35521e-15
HMUS00053300.1	86.0836	1.94026	0.23813	8.1479	3.70303e-16	4.72055e-15
HMUS00625900.1	482.446	0.856432	0.105154	8.14455	3.80702e-16	4.84783e-15
HMUS00828800.1	510.367	-1.08455	0.133189	-8.14297	3.85711e-16	4.90626e-15
HMUS00898300.1	1821.31	-1.17228	0.143981	-8.14191	3.8908e-16	4.94373e-15
HMUS00594900.1	1112.36	-0.773437	0.0950502	-8.13714	4.0472e-16	5.13687e-15
HMUS00620500.1	148.009	2.45679	0.301933	8.13688	4.05603e-16	5.14249e-15
HMUS00297100.1	21.2928	5.98887	0.736126	8.13566	4.09697e-16	5.18876e-15
HMUS00775400.1	349.031	-1.42317	0.174958	-8.13436	4.14105e-16	5.2389e-15
HMUS00464300.1	953.037	-0.797361	0.0980497	-8.13221	4.2153e-16	5.32706e-15
HMUS01253200.1	262.329	1.20849	0.148632	8.13072	4.26747e-16	5.38716e-15
HMUS00848500.1	146.156	2.47347	0.304238	8.13003	4.29198e-16	5.41226e-15
HMUS00109000.1.1	949.217	-0.912322	0.112226	-8.12929	4.31806e-16	5.43926e-15
HMUS00217400.1	54.012	2.91631	0.358801	8.12794	4.36646e-16	5.49431e-15
HMUS01055700.1	5339.54	0.455476	0.056045	8.12696	4.40197e-16	5.53303e-15
HMUS00800600.1	2872.46	-0.653575	0.0804516	-8.12384	4.51668e-16	5.67111e-15
HMUS00054100.1	1448.21	0.590214	0.0726761	8.12116	4.61768e-16	5.79169e-15
HMUS00707300.1	332.476	0.998266	0.122931	8.12055	4.64077e-16	5.81441e-15
HMUS00026300.1	140.489	1.50193	0.185061	8.11585	4.82399e-16	6.03748e-15
HMUS00724200.1	440.577	0.989875	0.122023	8.11217	4.97229e-16	6.21643e-15
HMUS00500200.1	103.793	1.80913	0.223074	8.11004	5.06041e-16	6.31983e-15
HMUS00994600.1.1	457.686	-2.24717	0.27719	-8.10695	5.19049e-16	6.47535e-15
HMUS00694100.1	448.644	-1.264	0.155925	-8.10645	5.212e-16	6.49526e-15
HMUS00925100.1	212.872	1.28855	0.158991	8.10458	5.29263e-16	6.58871e-15
HMUS00289900.1	1414.85	0.711815	0.0882769	8.06344	7.41796e-16	9.22465e-15
HMUS00305700.1	41.498	3.09284	0.38358	8.06307	7.4399e-16	9.2421e-15
HMUS00510700.1	196.345	1.33689	0.165859	8.06041	7.60391e-16	9.4358e-15
HMUS01136300.1.1	285.215	1.10949	0.137682	8.0583	7.73629e-16	9.58988e-15
HMUS01051400.1	1098.55	-0.765218	0.0949933	-8.05549	7.91601e-16	9.80226e-15
HMUS00624900.1	400.109	0.89464	0.111138	8.04982	8.29163e-16	1.02565e-14
HMUS00998900.1	242.192	1.37459	0.170905	8.04303	8.76474e-16	1.08303e-14
HMUS00923500.1	586.566	0.836608	0.104045	8.04079	8.92579e-16	1.10176e-14
HMUS01056100.1	237.055	1.22815	0.152802	8.03754	9.16592e-16	1.1302e-14
HMUS00896400.1	86.083	2.78931	0.347171	8.03439	9.40423e-16	1.15837e-14
HMUS00820500.1.1	242.199	1.4097	0.17567	8.02471	1.01765e-15	1.25216e-14
HMUS00093000.1	57.2	2.26216	0.281915	8.02423	1.02163e-15	1.25575e-14
HMUS00919000.1	875.117	0.643762	0.0803648	8.0105	1.14246e-15	1.40279e-14
HMUS00394800.1	782.942	-0.823091	0.102769	-8.00916	1.15496e-15	1.41665e-14
HMUS00349800.1	78.5424	2.83607	0.354463	8.00101	1.23403e-15	1.50888e-14
HMUS00558600.1	60.2152	2.37958	0.297406	8.00112	1.23293e-15	1.50888e-14
HMUS01163500.1	218.364	1.22581	0.153206	8.00108	1.2333e-15	1.50888e-14
HMUS00883300.1	938.533	0.618086	0.0772683	7.99922	1.25213e-15	1.52941e-14
HMUS00489500.1	801.653	-0.90359	0.112964	-7.99892	1.25515e-15	1.5315e-14
HMUS00578800.1	3336.52	0.3644	0.0455612	7.99802	1.26437e-15	1.54114e-14
HMUS00897400.1	195.419	1.37848	0.17244	7.994	1.30629e-15	1.59056e-14
HMUS01072400.1	798.572	-0.799228	0.100062	-7.98736	1.37864e-15	1.67692e-14
HMUS00487100.1	418.764	0.879985	0.110174	7.98719	1.38048e-15	1.67741e-14
HMUS00624400.1	403.663	1.0901	0.136485	7.98693	1.38336e-15	1.67915e-14
HMUS00630200.1	207.974	1.32672	0.166191	7.98309	1.42713e-15	1.73049e-14
HMUS00275100.1	358.737	1.15275	0.144569	7.97371	1.5398e-15	1.86517e-14
HMUS00251000.1	278.056	1.19346	0.150047	7.95391	1.8071e-15	2.18668e-14
HMUS00190000.1	786.936	-1.13335	0.142569	-7.94947	1.87312e-15	2.26423e-14
HMUS00363800.1	325.334	-1.42316	0.179116	-7.94548	1.9344e-15	2.33589e-14
HMUS00777000.1	226.512	-2.09498	0.263767	-7.94254	1.98088e-15	2.38953e-14
HMUS00600400.1	796.185	-1.0145	0.127754	-7.94105	2.00482e-15	2.41592e-14
HMUS00474400.1	1716.17	-0.626354	0.078907	-7.93787	2.05685e-15	2.47606e-14
HMUS00656400.1	769.927	-1.0548	0.132977	-7.93214	2.15401e-15	2.59036e-14
HMUS00855800.1	621.824	-1.2897	0.162777	-7.92308	2.31706e-15	2.78357e-14
HMUS00467900.1	252.183	1.14481	0.144501	7.92254	2.32701e-15	2.79067e-14
HMUS01140200.1	408.653	0.948673	0.119744	7.9225	2.32775e-15	2.79067e-14
HMUS00471800.1	377.778	-1.28158	0.16187	-7.91732	2.42683e-15	2.90647e-14
HMUS01026000.1	288.763	1.02792	0.129853	7.91606	2.45163e-15	2.93316e-14
HMUS00530600.1	171.878	-3.07652	0.389035	-7.90809	2.61378e-15	3.12396e-14
HMUS01287200.1	136.592	1.51493	0.191782	7.89926	2.80555e-15	3.34973e-14
HMUS01045600.1	89.5329	1.97109	0.249588	7.89735	2.84886e-15	3.39797e-14
HMUS01206500.1	1320.11	-0.888305	0.112599	-7.88909	3.04397e-15	3.62329e-14
HMUS01205300.1	187.455	-2.58017	0.327052	-7.88916	3.04217e-15	3.62329e-14
HMUS01125800.1	272.695	1.34365	0.170363	7.88697	3.09613e-15	3.68162e-14
HMUS00020200.1	3851.13	-0.536418	0.0680692	-7.88049	3.26109e-15	3.87383e-14
HMUS01002900.1.1	233.012	-1.9171	0.243315	-7.87907	3.29837e-15	3.91413e-14
HMUS00972300.1	481.717	-1.29773	0.164766	-7.87619	3.37504e-15	4.00105e-14
HMUS00707600.1	281.456	1.01422	0.12887	7.87005	3.54511e-15	4.1984e-14
HMUS00816300.1	196.663	1.23671	0.157164	7.86894	3.5766e-15	4.2314e-14
HMUS00791500.1	665.933	-0.88654	0.11268	-7.86776	3.61045e-15	4.26713e-14
HMUS00679900.1	475.773	1.01298	0.129024	7.8511	4.12413e-15	4.86931e-14
HMUS00444300.1	99.6349	1.72629	0.21993	7.84925	4.18527e-15	4.9365e-14
HMUS00691300.1	644.506	-0.94046	0.119854	-7.84672	4.27069e-15	5.03218e-14
HMUS00367600.1	189.713	-2.26832	0.28909	-7.84643	4.28041e-15	5.03854e-14
HMUS00275800.1	48.9074	2.91936	0.372144	7.8447	4.33987e-15	5.10339e-14
HMUS00583100.1	418.691	-1.21708	0.155186	-7.84275	4.40781e-15	5.17807e-14
HMUS00604600.1	737.524	1.03678	0.132202	7.84237	4.42139e-15	5.18359e-14
HMUS00995700.1	1578.89	-1.36579	0.174154	-7.84241	4.41981e-15	5.18359e-14
HMUS00262100.1	261.749	1.1357	0.144965	7.83426	4.71597e-15	5.52341e-14
HMUS00028300.1	394.706	0.944195	0.120546	7.83268	4.77591e-15	5.588e-14
HMUS00288300.1	196.407	-2.44785	0.312656	-7.82921	4.90952e-15	5.73858e-14
HMUS00546300.1	358.966	0.996497	0.127291	7.82847	4.93831e-15	5.76647e-14
HMUS00190300.1	582.387	-1.07145	0.136955	-7.82334	5.1439e-15	6.00053e-14
HMUS00607800.1	476.991	0.949854	0.121435	7.82189	5.20358e-15	6.06409e-14
HMUS00776800.1	445.709	-1.31477	0.168282	-7.81287	5.59004e-15	6.50797e-14
HMUS00802300.1	733.438	-0.881068	0.11299	-7.79773	6.30314e-15	7.33085e-14
HMUS00985600.1	205.723	-2.29773	0.295027	-7.78822	6.79598e-15	7.89619e-14
HMUS00069600.1	212.308	1.16664	0.149834	7.78619	6.90588e-15	8.0159e-14
HMUS00985500.1	176.84	-3.263	0.4191	-7.78573	6.93106e-15	8.03714e-14
HMUS00919100.1.1	1083.92	0.92863	0.119335	7.78169	7.15624e-15	8.29002e-14
HMUS00952500.1	305.55	1.30836	0.16822	7.77764	7.38908e-15	8.55127e-14
HMUS00105400.1	14.3067	5.28713	0.679845	7.77697	7.42809e-15	8.5879e-14
HMUS00363200.1	235.667	-1.94322	0.2499	-7.776	7.48524e-15	8.64541e-14
HMUS00787300.1	973.336	-0.997688	0.128397	-7.77031	7.82926e-15	9.03382e-14
HMUS00790800.1	139.3	1.64615	0.211886	7.76907	7.90639e-15	9.11381e-14
HMUS00881300.1	52.6419	2.18362	0.281087	7.76848	7.94318e-15	9.14719e-14
HMUS00002100.1	658.457	0.75962	0.0978014	7.76697	8.03877e-15	9.24815e-14
HMUS00371300.1	4006.14	-0.533388	0.0687074	-7.76318	8.28255e-15	9.51923e-14
HMUS00519200.1.1	332.308	0.959711	0.123631	7.7627	8.31389e-15	9.54585e-14
HMUS00767500.1	355.538	-1.31315	0.169301	-7.75632	8.74264e-15	1.00283e-13
HMUS00401700.1	950.784	-0.698236	0.0900482	-7.75403	8.9022e-15	1.02013e-13
HMUS00366800.1	1339.56	-0.625469	0.080748	-7.74593	9.4883e-15	1.08622e-13
HMUS00270000.1	310.131	1.04862	0.135434	7.74267	9.73486e-15	1.11336e-13
HMUS00241400.1	812.979	1.25141	0.161644	7.74178	9.80376e-15	1.12014e-13
HMUS01028200.1	239.47	1.11952	0.144629	7.74062	9.8936e-15	1.1293e-13
HMUS01219600.1	419.356	-1.16881	0.15108	-7.73637	1.02297e-14	1.16653e-13
HMUS00369100.1	221.72	-1.97064	0.254765	-7.73513	1.03299e-14	1.1768e-13
HMUS01313200.1	298.513	-1.72837	0.223561	-7.73112	1.06607e-14	1.2133e-13
HMUS00150300.1	671.804	0.742639	0.0961456	7.72411	1.1264e-14	1.28072e-13
HMUS00811700.1	540.725	1.00476	0.130161	7.71934	1.16937e-14	1.32828e-13
HMUS00776600.1	210.032	-1.98794	0.257646	-7.71578	1.20244e-14	1.36452e-13
HMUS00647600.1	354.387	-1.39429	0.180709	-7.71565	1.20367e-14	1.36458e-13
HMUS00706000.1	34.9343	2.91181	0.377668	7.70995	1.25864e-14	1.42552e-13
HMUS00460100.1	2439.24	-0.555582	0.0720617	-7.70981	1.26006e-14	1.42575e-13
HMUS00659900.1	168.727	1.56539	0.203091	7.70785	1.27958e-14	1.44643e-13
HMUS01084900.1	588.894	0.78323	0.101627	7.70691	1.28899e-14	1.45566e-13
HMUS00766400.1	339.12	-1.50095	0.194766	-7.70646	1.29352e-14	1.45936e-13
HMUS00694900.1	1751.19	-0.585131	0.075963	-7.70284	1.33071e-14	1.49987e-13
HMUS00008900.1	1085.37	-0.771294	0.100144	-7.70186	1.34098e-14	1.51e-13
HMUS01098400.1	374.308	0.99279	0.129029	7.69434	1.42229e-14	1.60001e-13
HMUS00006400.1	418.215	-1.34243	0.174488	-7.69353	1.43125e-14	1.60854e-13
HMUS01180100.1	664.877	-0.937674	0.122019	-7.68466	1.53405e-14	1.72242e-13
HMUS00117600.1	458.743	0.810148	0.105443	7.6833	1.55039e-14	1.73908e-13
HMUS00404400.1	186.175	-2.25795	0.294136	-7.67656	1.6342e-14	1.83134e-13
HMUS00364200.1	88.6934	1.89009	0.246471	7.6686	1.73879e-14	1.94668e-13
HMUS00684200.1.1	262.508	1.05167	0.137148	7.66814	1.74509e-14	1.95186e-13
HMUS00994700.1	483.443	-1.06788	0.139313	-7.66531	1.78405e-14	1.99352e-13
HMUS00666000.1	621.072	-0.941188	0.122793	-7.66485	1.79034e-14	1.99864e-13
HMUS01137900.1	254.916	1.07216	0.140041	7.65609	1.91685e-14	2.13783e-13
HMUS00620800.1	865.518	0.756065	0.0987554	7.65594	1.91906e-14	2.13825e-13
HMUS00742100.1	73.3851	2.15863	0.282235	7.64835	2.03579e-14	2.26615e-13
HMUS00329900.1	1379.85	-0.673106	0.0880098	-7.64808	2.04e-14	2.26867e-13
HMUS01089400.1	992.463	0.687437	0.0899665	7.64104	2.15478e-14	2.39404e-13
HMUS01033600.1	611.354	-0.95747	0.125311	-7.64077	2.15928e-14	2.39676e-13
HMUS00370200.1	349.09	-1.36949	0.179328	-7.63678	2.22729e-14	2.4699e-13
HMUS00441200.1	4165.75	0.626247	0.0820103	7.63619	2.2374e-14	2.47876e-13
HMUS00816900.1	374.902	-1.33633	0.175096	-7.63201	2.31123e-14	2.55812e-13
HMUS00851800.1	485.388	0.939097	0.123087	7.62954	2.356e-14	2.60521e-13
HMUS00375500.1	15.9637	7.76992	1.01919	7.62364	2.4663e-14	2.72459e-13
HMUS00999100.1	642.747	-1.45487	0.190845	-7.62331	2.47243e-14	2.72879e-13
HMUS00108100.1	668.166	-1.01223	0.132786	-7.62297	2.47899e-14	2.73344e-13
HMUS00765500.1	378.521	-1.27871	0.167806	-7.62016	2.53361e-14	2.79103e-13
HMUS00825200.1	475.412	-1.21087	0.158906	-7.62001	2.53662e-14	2.79171e-13
HMUS01178700.1	212.861	-1.90776	0.250427	-7.61803	2.57578e-14	2.83214e-13
HMUS00184100.1	342.321	-1.35162	0.177471	-7.616	2.61667e-14	2.87439e-13
HMUS00626900.1	566.815	-0.924631	0.121448	-7.61338	2.67023e-14	2.93048e-13
HMUS00301000.1	36.1494	2.70602	0.355527	7.61131	2.71329e-14	2.97493e-13
HMUS00445700.1	199.267	-2.25648	0.296779	-7.60324	2.88805e-14	3.16358e-13
HMUS00204700.1.1	337.949	-1.28596	0.169311	-7.59527	3.07162e-14	3.36151e-13
HMUS00798500.1	162.061	1.72608	0.22727	7.59483	3.08192e-14	3.3692e-13
HMUS00140500.1.1	691.13	0.688907	0.0907086	7.59473	3.08442e-14	3.3692e-13
HMUS00552800.1	204.768	-2.04118	0.268802	-7.59363	3.11076e-14	3.3948e-13
HMUS00804500.1	378.791	1.00716	0.132644	7.59299	3.12618e-14	3.40844e-13
HMUS00480400.1	486.936	-1.12889	0.148704	-7.59153	3.16161e-14	3.44385e-13
HMUS00773900.1	171.72	-2.33311	0.307827	-7.57927	3.47494e-14	3.78163e-13
HMUS00051600.1	635.23	-0.950375	0.12541	-7.57813	3.50563e-14	3.81148e-13
HMUS00748000.1	387.926	0.885859	0.116916	7.5769	3.53898e-14	3.84415e-13
HMUS00751200.1	52.4253	2.22446	0.29365	7.57522	3.58531e-14	3.89086e-13
HMUS01266100.1	336.876	0.936102	0.123757	7.56405	3.90707e-14	4.2361e-13
HMUS00969500.1	222.483	1.30689	0.172812	7.5625	3.95409e-14	4.2831e-13
HMUS00856600.1	651.919	-0.909214	0.120277	-7.55936	4.05062e-14	4.3836e-13
HMUS01142500.1	1218.78	-0.67838	0.0897801	-7.55602	4.15591e-14	4.49339e-13
HMUS00270100.1	977.486	0.675001	0.0893673	7.55311	4.25e-14	4.59087e-13
HMUS00818300.1.1	57.7441	2.21488	0.293468	7.54726	4.44527e-14	4.79736e-13
HMUS00806300.1	564.585	-0.940781	0.124667	-7.54633	4.47685e-14	4.82698e-13
HMUS00263500.1	964.85	-0.707367	0.0937498	-7.54526	4.51385e-14	4.86238e-13
HMUS01014600.1	331.73	0.950719	0.126017	7.54438	4.54436e-14	4.89074e-13
HMUS00846300.1	467.481	-1.12165	0.148765	-7.53971	4.71011e-14	5.06446e-13
HMUS01271600.1	306.349	-1.42027	0.188748	-7.5247	5.28431e-14	5.67662e-13
HMUS00365400.1	321.801	-1.5146	0.201447	-7.51857	5.53789e-14	5.94356e-13
HMUS00216400.1.1	94.0955	1.89584	0.252247	7.5158	5.65629e-14	6.06505e-13
HMUS01224300.1	294.661	-1.62175	0.215857	-7.51308	5.77528e-14	6.18697e-13
HMUS00400400.1	1124.94	0.984969	0.13111	7.51253	5.79961e-14	6.20734e-13
HMUS00079400.1	349.705	0.91241	0.12148	7.51078	5.8776e-14	6.28505e-13
HMUS01022600.1	118.65	1.55459	0.207085	7.507	6.04961e-14	6.46306e-13
HMUS00893700.1	1641.57	-1.27654	0.170319	-7.49499	6.63019e-14	7.07684e-13
HMUS00624800.1	1044.18	1.06121	0.141676	7.4904	6.86635e-14	7.32222e-13
HMUS00002900.1	288.901	0.981997	0.131121	7.48924	6.92733e-14	7.38052e-13
HMUS01113300.1	73.492	1.95686	0.261674	7.47825	7.53175e-14	8.01716e-13
HMUS00061600.1	306.466	-1.46365	0.19596	-7.46912	8.07311e-14	8.58558e-13
HMUS01196700.1	188.829	1.53684	0.205893	7.46427	8.3762e-14	8.89981e-13
HMUS00117700.1	389.729	1.63399	0.218973	7.46205	8.51891e-14	9.04321e-13
HMUS00961100.1.1	434.281	-1.13192	0.151709	-7.46111	8.57968e-14	9.09945e-13
HMUS00766700.1	354.642	-1.20331	0.161326	-7.45886	8.72769e-14	9.24803e-13
HMUS00844100.1	347.879	1.34573	0.180428	7.45854	8.74873e-14	9.26191e-13
HMUS00610300.1	152.471	1.65845	0.222419	7.45639	8.89254e-14	9.40563e-13
HMUS00132500.1	470.488	-1.37023	0.183787	-7.4555	8.95291e-14	9.46092e-13
HMUS00984200.1	228.033	-1.68732	0.226556	-7.44771	9.49767e-14	1.00275e-12
HMUS00617200.1	370.125	0.936782	0.125791	7.44712	9.5401e-14	1.00632e-12
HMUS01184000.1	116.821	1.59043	0.21374	7.44096	9.99597e-14	1.05346e-12
HMUS00782300.1	493.929	0.871061	0.117183	7.43335	1.05881e-13	1.11486e-12
HMUS00473900.1	884.117	0.59448	0.0800087	7.43019	1.0844e-13	1.14076e-12
HMUS00986700.1	284.108	1.126	0.151597	7.4276	1.10587e-13	1.16231e-12
HMUS01237100.1.1	188.813	1.57632	0.21248	7.41867	1.18304e-13	1.2423e-12
HMUS00042200.1	895.067	-0.819227	0.11061	-7.40647	1.29702e-13	1.36077e-12
HMUS00608200.1	397.801	0.848221	0.114572	7.40342	1.32724e-13	1.38998e-12
HMUS00923200.1	4649.19	0.454418	0.0613787	7.40351	1.32631e-13	1.38998e-12
HMUS01090900.1	341.078	1.14848	0.155355	7.39263	1.43952e-13	1.5062e-12
HMUS00951900.1	113.643	3.02648	0.40945	7.39157	1.45101e-13	1.51687e-12
HMUS01044500.1	262.111	1.29649	0.175627	7.38206	1.55857e-13	1.62786e-12
HMUS00969200.1	237.095	-1.58044	0.214131	-7.3807	1.57458e-13	1.64311e-12
HMUS00098200.1	415.967	0.807215	0.109395	7.37891	1.59587e-13	1.66383e-12
HMUS00704400.1.1	257.516	1.08545	0.147321	7.36788	1.73369e-13	1.80591e-12
HMUS00270500.1	820.382	0.743285	0.10092	7.36511	1.77001e-13	1.8421e-12
HMUS00052900.1	955.574	1.24743	0.169822	7.34548	2.05026e-13	2.13186e-12
HMUS01137800.1	1601.06	-0.491617	0.0669596	-7.342	2.10426e-13	2.18607e-12
HMUS00524900.1	270.267	0.98451	0.134155	7.33859	2.15858e-13	2.23852e-12
HMUS00328200.1	521.185	-1.1267	0.153528	-7.33868	2.15706e-13	2.23852e-12
HMUS00333600.1	314.07	1.35757	0.184999	7.33827	2.16375e-13	2.2419e-12
HMUS00789400.1	736.815	-0.847232	0.115501	-7.33529	2.21237e-13	2.29023e-12
HMUS00973800.1	1188.81	-0.672313	0.0916566	-7.33512	2.21517e-13	2.2911e-12
HMUS00917700.1	650.233	-0.913977	0.124665	-7.33147	2.27641e-13	2.35235e-12
HMUS00660100.1	50.4076	2.09735	0.286081	7.3313	2.27923e-13	2.35319e-12
HMUS00483300.1	396.146	-1.21344	0.165529	-7.33067	2.29005e-13	2.36227e-12
HMUS01121000.1	56.4633	2.03917	0.278283	7.32768	2.34165e-13	2.41337e-12
HMUS01242300.1.1	937.136	-1.4094	0.192416	-7.32474	2.39363e-13	2.46477e-12
HMUS00836800.1	467.902	-1.05847	0.144513	-7.32438	2.40003e-13	2.46917e-12
HMUS01321400.1	7490.51	0.982578	0.134169	7.32346	2.41659e-13	2.48403e-12
HMUS00774600.1	512.314	-0.942192	0.1287	-7.32082	2.46465e-13	2.5312e-12
HMUS01135400.1.1	4598.82	0.332315	0.0454074	7.31851	2.50747e-13	2.57292e-12
HMUS00866300.1	958.914	-0.789427	0.107907	-7.31583	2.55791e-13	2.62236e-12
HMUS00561800.1	59.0079	1.95926	0.267837	7.31512	2.57144e-13	2.63392e-12
HMUS01208700.1	244.007	1.08621	0.148511	7.31399	2.59325e-13	2.65393e-12
HMUS00449000.1	53.3897	2.10433	0.287731	7.31353	2.60218e-13	2.66074e-12
HMUS00804800.1.1	2241.39	0.853573	0.116733	7.31221	2.62788e-13	2.68466e-12
HMUS00783600.1	217.026	1.1629	0.159059	7.31111	2.6494e-13	2.70429e-12
HMUS00747500.1	818.95	-0.813655	0.111335	-7.30818	2.70788e-13	2.76157e-12
HMUS00623100.1	1465.65	0.800084	0.109515	7.30568	2.75878e-13	2.81102e-12
HMUS00960000.1	724.163	-2.49907	0.342187	-7.30321	2.80983e-13	2.86054e-12
HMUS00200600.1	492.264	-1.02426	0.140285	-7.3013	2.85008e-13	2.89899e-12
HMUS00848200.1	818.307	0.643013	0.0881012	7.29857	2.90836e-13	2.95313e-12
HMUS00779200.1.1	331.733	-1.41104	0.193329	-7.29867	2.9062e-13	2.95313e-12
HMUS00269500.1	340.489	1.41151	0.193489	7.29501	2.9864e-13	3.02973e-12
HMUS00509900.1	88.9125	1.75395	0.240463	7.29403	3.00827e-13	3.04926e-12
HMUS00988200.1.1	386.902	-1.16268	0.159427	-7.2929	3.03346e-13	3.07214e-12
HMUS00457800.1	439.808	1.05366	0.144607	7.28637	3.18422e-13	3.22202e-12
HMUS00266100.1	393.458	1.04709	0.143928	7.27505	3.4629e-13	3.50098e-12
HMUS00871300.1	276.439	-1.5406	0.211891	-7.27072	3.57567e-13	3.61186e-12
HMUS00603500.1	633.398	0.936334	0.128798	7.26981	3.5999e-13	3.63319e-12
HMUS00353700.1	632.082	-0.890879	0.122561	-7.26885	3.62566e-13	3.65603e-12
HMUS00253000.1	1219.53	0.64723	0.0890602	7.26733	3.66675e-13	3.69427e-12
HMUS00493000.1.1	1510.38	-0.905913	0.124692	-7.26522	3.72432e-13	3.74582e-12
HMUS00988000.1.1	256.326	-1.46603	0.201786	-7.26528	3.72278e-13	3.74582e-12
HMUS00194000.1	741.345	-0.865628	0.119186	-7.26281	3.79143e-13	3.81003e-12
HMUS00266300.1	119.023	1.50216	0.206852	7.26201	3.81371e-13	3.82912e-12
HMUS00103200.1	446.782	0.795306	0.109538	7.26053	3.85589e-13	3.86483e-12
HMUS00208600.1	234.742	-1.65463	0.227891	-7.26061	3.85336e-13	3.86483e-12
HMUS00076300.1	142.832	-2.95684	0.407335	-7.259	3.89966e-13	3.90534e-12
HMUS00357000.1	391.622	0.816668	0.112551	7.25599	3.9874e-13	3.98979e-12
HMUS00461400.1	1192.93	-0.746586	0.102906	-7.25501	4.01644e-13	4.01541e-12
HMUS00953400.1	281.946	1.22081	0.168441	7.24772	4.23855e-13	4.23384e-12
HMUS00414500.1.1	1083.62	1.06615	0.147121	7.24674	4.26938e-13	4.26098e-12
HMUS00791300.1	595.497	0.753467	0.104005	7.24453	4.33953e-13	4.3273e-12
HMUS01219500.1	3569.27	0.727905	0.100503	7.24259	4.40192e-13	4.38577e-12
HMUS01271100.1	128.981	1.35291	0.186805	7.24236	4.40952e-13	4.3896e-12
HMUS00549100.1.1	106.987	3.09668	0.427726	7.23987	4.49107e-13	4.46697e-12
HMUS00148700.1	230.736	-1.65939	0.229206	-7.23972	4.49604e-13	4.4681e-12
HMUS00638500.1	5364.45	-0.373548	0.0516134	-7.23743	4.57259e-13	4.54031e-12
HMUS01148200.1	332.631	0.88186	0.121953	7.23114	4.78948e-13	4.75163e-12
HMUS00263600.1	636.098	-0.910691	0.126015	-7.22683	4.94406e-13	4.90083e-12
HMUS00479000.1.1	1214.57	-0.891809	0.123799	-7.20367	5.86132e-13	5.80514e-12
HMUS00564800.1	623.105	-1.15934	0.161045	-7.19886	6.07194e-13	6.00865e-12
HMUS00705500.1	231.49	1.07972	0.150025	7.19697	6.15674e-13	6.0874e-12
HMUS00954300.1	294.274	1.02748	0.142802	7.19518	6.23795e-13	6.16248e-12
HMUS00086500.1	28.0833	2.91993	0.406244	7.18763	6.59261e-13	6.50735e-12
HMUS00882300.1	317.092	0.891554	0.124048	7.1872	6.61355e-13	6.5225e-12
HMUS00143500.1	4496.82	0.363588	0.0506259	7.18185	6.87733e-13	6.77693e-12
HMUS00667200.1	347.856	-1.21905	0.16978	-7.18018	6.96211e-13	6.85469e-12
HMUS01206100.1	426.35	0.781084	0.108891	7.17307	7.33345e-13	7.21421e-12
HMUS01178800.1	332.598	-1.22186	0.170376	-7.17154	7.41563e-13	7.28892e-12
HMUS00135400.1.1	414.703	1.73948	0.24267	7.16807	7.60619e-13	7.46993e-12
HMUS01105100.1	783.662	-0.70976	0.0990619	-7.16482	7.78909e-13	7.64312e-12
HMUS01192500.1	787.585	-0.741087	0.103442	-7.16427	7.82045e-13	7.66745e-12
HMUS00142500.1	113.742	1.48811	0.20774	7.1633	7.87561e-13	7.71505e-12
HMUS00681900.1	336.789	-1.21162	0.169189	-7.16135	7.98842e-13	7.81901e-12
HMUS00593600.1	560.853	-0.994538	0.138947	-7.1577	8.20438e-13	8.02366e-12
HMUS00576000.1	2168.51	-2.92715	0.409328	-7.1511	8.60834e-13	8.41168e-12
HMUS00777700.1	185.329	-1.90229	0.266155	-7.14728	8.85114e-13	8.6417e-12
HMUS01159400.1	2062.54	-0.469419	0.0656918	-7.14578	8.94863e-13	8.72959e-12
HMUS01102900.1	488.027	0.728916	0.102041	7.14337	9.10724e-13	8.8769e-12
HMUS00814800.1	155.314	-2.53459	0.354859	-7.14251	9.1644e-13	8.92517e-12
HMUS01150300.1	396.658	-1.11198	0.155896	-7.13281	9.83379e-13	9.5691e-12
HMUS00703600.1	268.084	0.957098	0.13426	7.12868	1.01333e-12	9.85231e-12
HMUS00691500.1	1265.86	0.541502	0.0759637	7.12844	1.01512e-12	9.86153e-12
HMUS00773200.1	205.209	-1.83287	0.257227	-7.12548	1.03718e-12	1.00675e-11
HMUS00152200.1	305.781	0.983628	0.138278	7.11343	1.13192e-12	1.09779e-11
HMUS00255100.1	18.3633	3.731	0.524871	7.10842	1.1738e-12	1.13747e-11
HMUS00092600.1	143.767	1.29188	0.181791	7.10637	1.19137e-12	1.15353e-11
HMUS00118200.1	1711.54	-0.606733	0.0854091	-7.10384	1.21333e-12	1.17383e-11
HMUS00446800.1	192.362	1.11767	0.157426	7.09966	1.25064e-12	1.20892e-11
HMUS01168300.1	251.205	-1.44906	0.204122	-7.09898	1.2568e-12	1.21387e-11
HMUS00851900.1	1400.41	0.581534	0.0819772	7.09385	1.30435e-12	1.25875e-11
HMUS01055600.1	3646.07	0.553756	0.0780936	7.09093	1.33211e-12	1.28448e-11
HMUS00390700.1.1	241.548	1.0419	0.147008	7.08734	1.36711e-12	1.31714e-11
HMUS00221300.1.1	1731.68	-1.02888	0.14528	-7.08203	1.42063e-12	1.36757e-11
HMUS00020800.1	578.976	0.662973	0.0936442	7.07971	1.44461e-12	1.38952e-11
HMUS00309100.1	381.603	0.89346	0.126205	7.07943	1.4475e-12	1.39115e-11
HMUS00712300.1	771.318	-0.797909	0.112731	-7.07797	1.46279e-12	1.40469e-11
HMUS00394400.1	164.919	1.18657	0.167668	7.07692	1.47396e-12	1.41425e-11
HMUS01161300.1	439.321	-1.02878	0.14545	-7.0731	1.5151e-12	1.45253e-11
HMUS00775000.1	201.032	-1.78838	0.252885	-7.07193	1.52795e-12	1.46365e-11
HMUS01269900.1	169.701	1.20433	0.170331	7.07056	1.54312e-12	1.47697e-11
HMUS00810100.1	1418.6	-0.517511	0.0732989	-7.06028	1.66163e-12	1.5891e-11
HMUS01087800.1	468.371	0.762236	0.108044	7.05485	1.72787e-12	1.65109e-11
HMUS00803200.1	304.625	0.99711	0.141387	7.05234	1.75934e-12	1.67979e-11
HMUS00728400.1	137.37	1.69629	0.240629	7.04942	1.79671e-12	1.71407e-11
HMUS00468100.1	904.279	-0.970012	0.13764	-7.04746	1.82218e-12	1.73694e-11
HMUS01209800.1	206.056	1.06193	0.15069	7.04713	1.82639e-12	1.73954e-11
HMUS01022000.1	133.389	1.30928	0.186189	7.03199	2.03602e-12	1.93762e-11
HMUS01180600.1	164.231	-2.15486	0.306689	-7.02622	2.12209e-12	2.01789e-11
HMUS00952900.1	367.769	0.952838	0.13566	7.02373	2.1602e-12	2.05245e-11
HMUS01301600.1	1434.27	-0.50712	0.0722239	-7.0215	2.19506e-12	2.08388e-11
HMUS00468000.1	125.131	1.38907	0.197874	7.01997	2.21913e-12	2.10502e-11
HMUS00639700.1	201.495	-1.72334	0.245624	-7.01619	2.28006e-12	2.16106e-11
HMUS00743800.1	380.977	-1.0628	0.151728	-7.00463	2.47636e-12	2.34522e-11
HMUS00341100.1	519.111	-0.936985	0.133788	-7.0035	2.49653e-12	2.3624e-11
HMUS00548800.1	330.56	-1.37326	0.196238	-6.99795	2.59741e-12	2.45587e-11
HMUS01264100.1	141.11	1.36908	0.195679	6.99657	2.62307e-12	2.47812e-11
HMUS00789200.1	931.743	-0.832484	0.119031	-6.99382	2.67505e-12	2.52519e-11
HMUS00679800.1	273.377	0.943889	0.135088	6.9872	2.80421e-12	2.64498e-11
HMUS01116400.1	236.041	0.999961	0.143256	6.98026	2.9463e-12	2.77675e-11
HMUS01068900.1	163.8	1.20291	0.172443	6.97572	3.04309e-12	2.86566e-11
HMUS00255700.1.1	165.173	1.15856	0.166091	6.97549	3.04814e-12	2.8681e-11
HMUS01006800.1	842.251	0.802097	0.115055	6.97143	3.13725e-12	2.94957e-11
HMUS00649100.1	455.67	-0.985429	0.141562	-6.96114	3.37531e-12	3.17084e-11
HMUS00942100.1	126.527	1.41538	0.203349	6.96033	3.3947e-12	3.18649e-11
HMUS00813500.1	157.546	-2.19799	0.315813	-6.95977	3.40822e-12	3.19661e-11
HMUS00338900.1	218.199	-1.64766	0.236831	-6.95713	3.47286e-12	3.25462e-11
HMUS00908100.1	549.516	-0.873321	0.125623	-6.9519	3.60402e-12	3.37483e-11
HMUS01229000.1	407.503	0.767244	0.1104	6.9497	3.66069e-12	3.42373e-11
HMUS00610500.1	1475.75	0.568259	0.081768	6.94964	3.6621e-12	3.42373e-11
HMUS00375300.1	24.2392	10.0141	1.4418	6.94558	3.7692e-12	3.52103e-11
HMUS00663700.1	274.908	-1.33527	0.192366	-6.94131	3.88468e-12	3.62601e-11
HMUS00996000.1	148.002	-2.55235	0.367922	-6.93721	3.99921e-12	3.72993e-11
HMUS01274100.1.1	445.185	-1.20599	0.173849	-6.93702	4.00468e-12	3.73205e-11
HMUS00680800.1	538.896	0.726784	0.104803	6.93475	4.06929e-12	3.78924e-11
HMUS00058200.1	288.461	0.932689	0.134621	6.92825	4.26087e-12	3.96448e-11
HMUS00777500.1	205.806	-1.63714	0.236336	-6.92717	4.29356e-12	3.99171e-11
HMUS01315700.1	285.357	-1.30319	0.188222	-6.92369	4.40023e-12	4.08763e-11
HMUS00166900.1	161.532	1.20412	0.17395	6.92221	4.44639e-12	4.12723e-11
HMUS00804100.1	116.82	1.50363	0.217224	6.92201	4.45286e-12	4.12995e-11
HMUS00140900.1	312.854	0.881548	0.127377	6.92079	4.49126e-12	4.16225e-11
HMUS00882600.1	516.336	-0.878684	0.126976	-6.9201	4.51322e-12	4.1793e-11
HMUS00288900.1	1221.99	-0.835368	0.12075	-6.91814	4.57624e-12	4.23429e-11
HMUS01284200.1	20.3051	3.64311	0.526813	6.91539	4.66581e-12	4.31375e-11
HMUS00767800.1	324.734	-1.20568	0.174363	-6.91475	4.68675e-12	4.32968e-11
HMUS00390500.1	311.759	1.02936	0.148938	6.91132	4.80149e-12	4.43217e-11
HMUS00940400.1	614.766	-0.798272	0.115504	-6.91119	4.80592e-12	4.43276e-11
HMUS00846700.1	999.274	1.17265	0.169756	6.90783	4.92118e-12	4.53549e-11
HMUS00203900.1	1097.35	-0.901498	0.130614	-6.902	5.12745e-12	4.72186e-11
HMUS01307800.1	173.564	1.16307	0.168576	6.89939	5.22272e-12	4.80581e-11
HMUS00394700.1.1	870.183	-1.03351	0.149803	-6.89912	5.23249e-12	4.81101e-11
HMUS00963900.1	743.035	0.718738	0.104223	6.89612	5.34409e-12	4.9059e-11
HMUS00917000.1	301.166	-1.35718	0.196803	-6.89613	5.34384e-12	4.9059e-11
HMUS01289500.1	47.8792	2.67834	0.388453	6.8949	5.39036e-12	4.94448e-11
HMUS00746700.1	423.48	0.862147	0.125075	6.89303	5.4618e-12	5.00608e-11
HMUS00831700.1	508.565	-0.92193	0.13375	-6.89291	5.46616e-12	5.00614e-11
HMUS00468700.1	437.897	-1.00074	0.145199	-6.89219	5.49388e-12	5.02759e-11
HMUS00149900.1	782.397	-0.894703	0.129879	-6.88875	5.62847e-12	5.14672e-11
HMUS00796500.1	363.868	-1.09745	0.159346	-6.88721	5.68962e-12	5.19856e-11
HMUS00306200.1	1654.08	0.595603	0.0865016	6.88546	5.76013e-12	5.25888e-11
HMUS00494900.1	99.0758	2.54291	0.369423	6.88347	5.84121e-12	5.32873e-11
HMUS00984400.1	196.678	-1.69285	0.24594	-6.8832	5.85221e-12	5.33461e-11
HMUS00719700.1	644.055	-0.789043	0.114639	-6.88285	5.86665e-12	5.34359e-11
HMUS00614300.1	130.111	-3.5738	0.519296	-6.882	5.90189e-12	5.3715e-11
HMUS00871200.1	308.25	-1.22307	0.177767	-6.88021	5.97661e-12	5.43527e-11
HMUS00195800.1	175.101	-2.04529	0.297372	-6.87789	6.07475e-12	5.52022e-11
HMUS01079800.1	180.956	1.15225	0.167543	6.87732	6.09909e-12	5.53803e-11
HMUS01311600.1	363.039	-1.17039	0.170238	-6.87505	6.19701e-12	5.62257e-11
HMUS00026500.1	442.138	1.97325	0.287032	6.87469	6.21244e-12	5.63219e-11
HMUS01194000.1	1799.61	-0.537546	0.078204	-6.87364	6.2585e-12	5.66955e-11
HMUS00699700.1.1	368.039	0.887116	0.12909	6.87207	6.32782e-12	5.72791e-11
HMUS00975600.1.1	198.316	-1.82581	0.265698	-6.87175	6.34191e-12	5.73621e-11
HMUS00657800.1.1	208.529	-1.76685	0.257265	-6.86781	6.5195e-12	5.89227e-11
HMUS00800000.1	260.975	1.16419	0.169587	6.86487	6.65528e-12	6.01034e-11
HMUS00691200.1.1	724.114	-0.807151	0.117597	-6.86374	6.7083e-12	6.05354e-11
HMUS00174400.1	129.579	-3.549	0.517206	-6.86187	6.79642e-12	6.12833e-11
HMUS00701800.1.1	577.658	-0.828013	0.120834	-6.85247	7.25879e-12	6.54019e-11
HMUS00049500.1	1034.94	-0.604114	0.0881799	-6.85092	7.33746e-12	6.60598e-11
HMUS00188300.1	234.593	-1.43495	0.209507	-6.84919	7.42704e-12	6.68148e-11
HMUS00396800.1	323.313	0.921668	0.134584	6.84828	7.47409e-12	6.71862e-11
HMUS00194800.1	8280.94	0.384486	0.0562024	6.8411	7.85888e-12	7.05909e-11
HMUS01003600.1	268.103	-1.31221	0.191841	-6.84007	7.9157e-12	7.10466e-11
HMUS00642500.1	55.9579	1.90646	0.278783	6.83852	8.00149e-12	7.17615e-11
HMUS00997000.1	718.706	-0.907026	0.132665	-6.83697	8.08855e-12	7.24866e-11
HMUS00629800.1	784.974	0.649986	0.0951137	6.83377	8.27092e-12	7.40641e-11
HMUS00026900.1	259.492	1.06981	0.156592	6.83182	8.38423e-12	7.50212e-11
HMUS00391100.1	447.364	-1.86772	0.273546	-6.8278	8.62294e-12	7.7098e-11
HMUS00650000.1	287.619	-1.47663	0.216294	-6.82695	8.67405e-12	7.74957e-11
HMUS00528300.1	231.904	1.08649	0.159254	6.82235	8.95635e-12	7.99567e-11
HMUS00182600.1	295.304	1.14646	0.168058	6.8218	8.99057e-12	8.01396e-11
HMUS00953100.1	331.719	1.0955	0.160587	6.82186	8.98678e-12	8.01396e-11
HMUS00981800.1	180.53	-1.78841	0.262337	-6.81723	9.2815e-12	8.26698e-11
HMUS00919500.1	512.777	0.880352	0.129268	6.8103	9.73927e-12	8.6681e-11
HMUS00400200.1	3224.34	0.396331	0.058215	6.80806	9.89221e-12	8.79751e-11
HMUS00981900.1	402.098	-0.992169	0.145752	-6.80724	9.94858e-12	8.84091e-11
HMUS01156300.1	245.697	-1.433	0.210612	-6.80396	1.01784e-11	9.03827e-11
HMUS00241300.1	403.819	-1.09143	0.160431	-6.80308	1.02403e-11	9.07945e-11
HMUS00973200.1	248.476	-1.4865	0.218503	-6.80311	1.02386e-11	9.07945e-11
HMUS00994400.1.1	218.857	-1.50439	0.221181	-6.80162	1.03452e-11	9.16544e-11
HMUS01150400.1	974.181	-0.949403	0.139625	-6.79967	1.04861e-11	9.28326e-11
HMUS00659400.1	525.97	-0.924153	0.135955	-6.79749	1.06459e-11	9.41761e-11
HMUS00308200.1	271.042	1.63223	0.240167	6.79624	1.07383e-11	9.49217e-11
HMUS01053200.1	133.465	1.25669	0.184986	6.79343	1.09496e-11	9.67159e-11
HMUS00114300.1	556.481	-0.899881	0.132562	-6.78837	1.13411e-11	1.00098e-10
HMUS01101100.1	169.735	2.27276	0.335128	6.78175	1.1873e-11	1.04713e-10
HMUS00389200.1	457.788	-0.96345	0.142153	-6.77753	1.22244e-11	1.07732e-10
HMUS00289700.1	224.763	1.08817	0.160752	6.76928	1.29422e-11	1.13972e-10
HMUS00932400.1	3195.69	0.532002	0.0786135	6.76731	1.312e-11	1.15437e-10
HMUS00053900.1	468.833	-0.892884	0.131943	-6.76722	1.31284e-11	1.15437e-10
HMUS00173200.1	58.3709	2.0447	0.302199	6.76608	1.32322e-11	1.16262e-10
HMUS01159600.1	144.392	1.28926	0.190592	6.76452	1.33751e-11	1.17429e-10
HMUS00337300.1	326.736	0.868447	0.128465	6.76019	1.37812e-11	1.20904e-10
HMUS00357700.1	241.505	1.15188	0.170416	6.75922	1.38733e-11	1.2162e-10
HMUS00271900.1.1	408.351	0.884644	0.130904	6.75794	1.39968e-11	1.22611e-10
HMUS00316900.1	115.3	1.50773	0.223199	6.7551	1.42741e-11	1.24947e-10
HMUS00020900.1	196.216	1.03082	0.15261	6.75461	1.43223e-11	1.25275e-10
HMUS00397800.1	44.5869	2.11334	0.313067	6.75043	1.47407e-11	1.28837e-10
HMUS00595800.1	2071.83	-0.510469	0.0756585	-6.74701	1.50922e-11	1.31811e-10
HMUS01190400.1	50.3891	3.05626	0.453016	6.74648	1.51478e-11	1.32198e-10
HMUS01225800.1	187.161	1.42518	0.211354	6.74307	1.55075e-11	1.35236e-10
HMUS01019000.1	350.271	1.20838	0.179276	6.74033	1.58029e-11	1.37709e-10
HMUS01289200.1	275.447	0.929109	0.137888	6.73815	1.60415e-11	1.39684e-10
HMUS00331000.1	679.702	0.86659	0.128638	6.73667	1.62057e-11	1.41009e-10
HMUS00638300.1	269.762	1.05776	0.157019	6.73653	1.62212e-11	1.41039e-10
HMUS00688400.1	198.675	1.15211	0.1711	6.73354	1.65588e-11	1.43867e-10
HMUS00699900.1	634.631	0.628242	0.0933398	6.7307	1.68851e-11	1.46593e-10
HMUS00710000.1	86.5964	2.04817	0.304591	6.72431	1.76429e-11	1.53058e-10
HMUS00443000.1	727.489	-0.91068	0.13553	-6.7194	1.82469e-11	1.5818e-10
HMUS00901100.1	184.538	1.14682	0.170742	6.71667	1.85925e-11	1.61057e-10
HMUS00263000.1	124.405	1.42335	0.212007	6.71371	1.89737e-11	1.64237e-10
HMUS00645600.1	289.263	-1.25114	0.186381	-6.71282	1.90895e-11	1.65117e-10
HMUS00459000.1.1	410.28	0.76926	0.114637	6.71039	1.94103e-11	1.67768e-10
HMUS00257600.1	279.496	1.41134	0.21046	6.70599	2.00049e-11	1.72779e-10
HMUS01220100.1	71.4482	1.71495	0.255905	6.70152	2.06266e-11	1.78017e-10
HMUS00672800.1	541.452	-0.827376	0.123465	-6.70128	2.06596e-11	1.7817e-10
HMUS00997200.1	135.135	-2.3997	0.358164	-6.7	2.08417e-11	1.79608e-10
HMUS01330400.1	265.525	-1.26236	0.188525	-6.69597	2.14244e-11	1.84493e-10
HMUS00118300.1	288.257	1.23813	0.18496	6.69405	2.17071e-11	1.8679e-10
HMUS00620400.1	125.519	1.44168	0.215395	6.6932	2.18348e-11	1.8775e-10
HMUS00909800.1	418.862	0.777067	0.116187	6.68805	2.26162e-11	1.94326e-10
HMUS01000200.1	2156.36	-0.639979	0.0957446	-6.68423	2.32138e-11	1.99314e-10
HMUS00109600.1	310.659	0.830647	0.124427	6.67575	2.45963e-11	2.11029e-10
HMUS00574700.1	585.334	-0.843693	0.126433	-6.67307	2.50511e-11	2.14751e-10
HMUS00654300.1	299.888	-1.18926	0.17822	-6.67298	2.50668e-11	2.14751e-10
HMUS01317100.1	742.849	-0.807773	0.121074	-6.67173	2.52799e-11	2.16418e-10
HMUS00080700.1	192.465	-2.81448	0.421877	-6.67132	2.53505e-11	2.16863e-10
HMUS01242900.1	86.4686	1.95241	0.292783	6.66847	2.58488e-11	2.20964e-10
HMUS00705900.1	66.0269	1.88199	0.282279	6.66713	2.60853e-11	2.22822e-10
HMUS00073900.1	50.8165	2.69755	0.404614	6.66699	2.61105e-11	2.22875e-10
HMUS00454300.1	297.092	1.91882	0.287843	6.6662	2.62509e-11	2.23909e-10
HMUS00150000.1	970.091	-0.810845	0.121695	-6.66292	2.68437e-11	2.28799e-10
HMUS00769400.1	198.387	-1.58326	0.237663	-6.6618	2.705e-11	2.30389e-10
HMUS00768700.1	329.731	-1.16781	0.175434	-6.65671	2.80028e-11	2.3833e-10
HMUS00260100.1	2922	0.643273	0.0966617	6.6549	2.83501e-11	2.4111e-10
HMUS01143100.1	248.438	-1.77538	0.266936	-6.65097	2.91159e-11	2.47443e-10
HMUS00793100.1	233.571	-1.40568	0.211359	-6.65068	2.91745e-11	2.4776e-10
HMUS01276500.1	179.087	1.31214	0.197321	6.64978	2.93541e-11	2.49104e-10
HMUS01142900.1	1052.2	-0.582488	0.0876057	-6.64897	2.95146e-11	2.50285e-10
HMUS00765400.1	205.749	-1.58444	0.238503	-6.64325	3.06845e-11	2.60016e-10
HMUS01081800.1	221.968	-1.41917	0.21374	-6.63969	3.14345e-11	2.66179e-10
HMUS00221700.1	243.88	0.951347	0.143292	6.63924	3.15313e-11	2.66805e-10
HMUS00882700.1	379.035	-1.19845	0.18055	-6.63778	3.18439e-11	2.69255e-10
HMUS00040700.1	356.059	0.864187	0.130203	6.6372	3.19695e-11	2.70121e-10
HMUS01337400.1	128.909	1.30153	0.196128	6.6361	3.22095e-11	2.71952e-10
HMUS00972800.1	224.456	-1.52168	0.229307	-6.63599	3.22334e-11	2.71957e-10
HMUS00988300.1	161.124	-2.01708	0.303999	-6.63515	3.24183e-11	2.7332e-10
HMUS00954200.1	162.886	1.15972	0.174795	6.63472	3.25125e-11	2.73917e-10
HMUS00983100.1	270.848	-1.28402	0.193537	-6.63448	3.25647e-11	2.74159e-10
HMUS00266200.1	183.831	1.06344	0.160378	6.63085	3.33757e-11	2.80783e-10
HMUS01276600.1	48.9942	2.17086	0.327477	6.62905	3.37849e-11	2.84022e-10
HMUS00804200.1	10.2339	4.80961	0.725736	6.62722	3.42076e-11	2.87369e-10
HMUS01025700.1	141.404	1.42815	0.215547	6.6257	3.45611e-11	2.9013e-10
HMUS00818900.1	216.256	1.09549	0.165415	6.62269	3.5273e-11	2.95893e-10
HMUS01322700.1	202.764	-1.61639	0.244165	-6.62004	3.59095e-11	3.01016e-10
HMUS00578300.1	861.347	-0.749804	0.113284	-6.6188	3.62127e-11	3.0334e-10
HMUS00960200.1	1185.55	-0.999782	0.151069	-6.61803	3.64007e-11	3.04696e-10
HMUS00243000.1	4062.87	0.332056	0.0501797	6.61735	3.65703e-11	3.05897e-10
HMUS00433600.1	209.653	-1.54245	0.233141	-6.61594	3.69208e-11	3.08607e-10
HMUS01179200.1	164.29	-1.93415	0.292366	-6.6155	3.70296e-11	3.09295e-10
HMUS00831100.1	63.7955	1.72764	0.26133	6.61094	3.81877e-11	3.1874e-10
HMUS00658500.1.1	559.758	-0.820609	0.124214	-6.60638	3.93818e-11	3.28472e-10
HMUS01092700.1	634.059	-0.823722	0.124722	-6.60445	3.98984e-11	3.32544e-10
HMUS00337800.1	697.185	0.724931	0.109783	6.60332	4.02048e-11	3.34858e-10
HMUS01081100.1	348.616	-1.04925	0.158901	-6.60318	4.02434e-11	3.34941e-10
HMUS00660200.1	64.7402	1.76862	0.268022	6.59879	4.14526e-11	3.44759e-10
HMUS00806600.1	330.374	-1.15055	0.174365	-6.59851	4.15324e-11	3.45177e-10
HMUS00874400.1	327.613	-1.13233	0.171646	-6.59691	4.19802e-11	3.48651e-10
HMUS01215900.1	146.63	1.2315	0.186737	6.59486	4.25665e-11	3.53268e-10
HMUS00700000.1	876.288	0.838576	0.127159	6.59473	4.26024e-11	3.53316e-10
HMUS01055500.1	3629.42	0.399523	0.0606698	6.5852	4.54261e-11	3.76466e-10
HMUS01259200.1	252.066	0.909581	0.13814	6.58448	4.56469e-11	3.78028e-10
HMUS00689600.1	379.033	-0.994072	0.150981	-6.58409	4.57684e-11	3.78765e-10
HMUS01210000.1	245.305	0.926736	0.140792	6.58232	4.63175e-11	3.83037e-10
HMUS00809300.1	333.99	0.885125	0.13449	6.58136	4.66165e-11	3.85237e-10
HMUS00923400.1	75.4091	1.6026	0.243581	6.57931	4.72624e-11	3.90299e-10
HMUS00571000.1	556.582	-0.827494	0.125896	-6.57282	4.93718e-11	4.07431e-10
HMUS01099700.1	102.166	1.53968	0.234344	6.57014	5.02689e-11	4.14541e-10
HMUS00020400.1	476.845	0.689563	0.105004	6.56702	5.1332e-11	4.23009e-10
HMUS00068500.1	277.139	-1.53432	0.23379	-6.5628	5.28064e-11	4.34853e-10
HMUS00930500.1	336.313	1.66902	0.254338	6.56221	5.30155e-11	4.36267e-10
HMUS01320700.1	216.669	-1.4663	0.223479	-6.56123	5.33643e-11	4.38827e-10
HMUS00713900.1	145.527	1.16103	0.176964	6.56081	5.35149e-11	4.39756e-10
HMUS01147300.1	423.488	0.754869	0.11506	6.56067	5.35682e-11	4.39884e-10
HMUS00049400.1	2824.62	-0.855773	0.130484	-6.55846	5.43676e-11	4.46135e-10
HMUS00804700.1	560.329	-1.19039	0.181521	-6.55784	5.45924e-11	4.47666e-10
HMUS00480000.1	125.293	1.23254	0.188061	6.55396	5.60309e-11	4.59139e-10
HMUS00843800.1	1996.5	-0.477868	0.0729168	-6.5536	5.61651e-11	4.59916e-10
HMUS00263800.1	1039.92	0.57024	0.0870525	6.55054	5.73306e-11	4.69131e-10
HMUS00704000.1	694.416	0.633979	0.0967909	6.54998	5.75448e-11	4.70554e-10
HMUS01020100.1	290.354	1.16042	0.177181	6.54939	5.77714e-11	4.72076e-10
HMUS00363700.1	190.289	-1.62654	0.248402	-6.54803	5.82998e-11	4.7606e-10
HMUS00299600.1	30.7833	2.9281	0.447284	6.54641	5.89376e-11	4.80932e-10
HMUS00095200.1	1017.03	-0.833931	0.127604	-6.53533	6.34711e-11	5.17564e-10
HMUS00986200.1	467.294	-0.851723	0.130379	-6.53268	6.4604e-11	5.26435e-10
HMUS01046100.1	73.9464	2.29352	0.351222	6.53013	6.57112e-11	5.35084e-10
HMUS01054600.1	252.883	0.924931	0.141777	6.52384	6.85306e-11	5.57653e-10
HMUS00606100.1.1	1805.27	0.6707	0.102831	6.52232	6.92274e-11	5.62931e-10
HMUS00058400.1	1028.64	-0.753981	0.11564	-6.52006	7.02772e-11	5.7107e-10
HMUS01179300.1	554.389	-0.865993	0.132846	-6.51877	7.08859e-11	5.75616e-10
HMUS01058300.1	165.796	1.3726	0.210669	6.51544	7.2475e-11	5.88111e-10
HMUS00988700.1	58.8283	2.11574	0.324867	6.51263	7.38479e-11	5.98835e-10
HMUS01258400.1	136.877	1.19499	0.18362	6.50794	7.61868e-11	6.17372e-10
HMUS00607400.1	305.117	-1.17998	0.181323	-6.50759	7.63672e-11	6.18405e-10
HMUS00173700.1	15.9224	3.63735	0.559027	6.50657	7.68839e-11	6.22158e-10
HMUS00550700.1	293.667	0.86388	0.132773	6.50645	7.69485e-11	6.22249e-10
HMUS01067400.1	170.045	1.53755	0.236442	6.50287	7.8804e-11	6.36813e-10
HMUS00637900.1	454.905	0.897263	0.138043	6.49987	8.03911e-11	6.49188e-10
HMUS00699300.1	190.435	1.37722	0.212048	6.49488	8.30999e-11	6.70599e-10
HMUS01084200.1	190.564	1.04632	0.161159	6.49247	8.44415e-11	6.80956e-10
HMUS01323100.1	378.369	-1.00938	0.155518	-6.49048	8.55631e-11	6.89524e-10
HMUS00653700.1	255.062	-1.32292	0.204148	-6.48022	9.15906e-11	7.37588e-10
HMUS00975200.1	193.926	-1.55848	0.240509	-6.47995	9.17524e-11	7.38382e-10
HMUS00977600.1	231.433	-1.42905	0.220568	-6.47895	9.2363e-11	7.42785e-10
HMUS00825300.1	150.371	1.16009	0.179134	6.47613	9.41027e-11	7.56254e-10
HMUS00708900.1	231.385	0.948643	0.146511	6.47489	9.48795e-11	7.61972e-10
HMUS01221400.1.1	261.676	0.955218	0.14761	6.47121	9.7223e-11	7.80256e-10
HMUS00489900.1	368.587	0.794913	0.12293	6.46641	1.00358e-10	8.04866e-10
HMUS00805700.1	421.197	-0.906995	0.140505	-6.45527	1.08029e-10	8.65792e-10
HMUS00870900.1	1359.97	-0.61041	0.0945771	-6.45409	1.0887e-10	8.71932e-10
HMUS00526300.1	2949.39	0.483228	0.0748821	6.45318	1.09525e-10	8.76572e-10
HMUS00391700.1	1736.82	-1.03316	0.160154	-6.451	1.11112e-10	8.8867e-10
HMUS00860000.1	233.917	-1.34438	0.208406	-6.45075	1.11301e-10	8.8957e-10
HMUS01072900.1	446.003	-1.19326	0.185083	-6.44717	1.13957e-10	9.10176e-10
HMUS00399700.1.1	2876.96	0.415348	0.0644376	6.44574	1.15036e-10	9.18168e-10
HMUS00368200.1	3155.29	-0.854103	0.13257	-6.44266	1.17394e-10	9.36348e-10
HMUS00720600.1	330.163	0.915361	0.142137	6.43998	1.19493e-10	9.52435e-10
HMUS00257000.1	306.584	0.882931	0.137113	6.43943	1.19922e-10	9.55128e-10
HMUS01292100.1	164.183	-1.8166	0.28211	-6.43934	1.19994e-10	9.55128e-10
HMUS00762900.1	293.892	-1.52021	0.23609	-6.4391	1.20182e-10	9.5597e-10
HMUS00288400.1	115.112	-3.13967	0.487674	-6.43805	1.21021e-10	9.61986e-10
HMUS00949600.1	129.054	1.20529	0.187266	6.43626	1.22454e-10	9.72719e-10
HMUS00647200.1	174.959	-1.61552	0.251252	-6.42986	1.27722e-10	1.01387e-09
HMUS00242500.1	386.425	0.752055	0.116996	6.42805	1.29248e-10	1.02529e-09
HMUS00755300.1	298.514	1.18373	0.1842	6.42632	1.30727e-10	1.03632e-09
HMUS00502600.1	80.4938	1.6397	0.25529	6.42289	1.33712e-10	1.05927e-09
HMUS00109300.1	345.346	-1.12079	0.174592	-6.41949	1.36729e-10	1.08243e-09
HMUS00010400.1	314.149	-1.09543	0.170861	-6.41123	1.44348e-10	1.14197e-09
HMUS00161900.1	378.503	-1.18892	0.185469	-6.41035	1.45188e-10	1.14784e-09
HMUS00263100.1	212.929	1.0675	0.166652	6.40557	1.49809e-10	1.18357e-09
HMUS00150400.1	3738.41	0.311145	0.048593	6.40308	1.52275e-10	1.20224e-09
HMUS00658100.1	602.161	-1.31689	0.205755	-6.40028	1.55097e-10	1.22369e-09
HMUS00785100.1	555.826	0.670045	0.104702	6.39956	1.55825e-10	1.22861e-09
HMUS00884700.1	1029.93	-0.615017	0.0961153	-6.39875	1.56659e-10	1.23435e-09
HMUS00176600.1	850.277	0.92159	0.144063	6.39715	1.58305e-10	1.24648e-09
HMUS01302000.1	805.035	-0.632026	0.0988275	-6.39524	1.60299e-10	1.26133e-09
HMUS01179900.1	315.207	-1.18173	0.18488	-6.39187	1.63874e-10	1.28859e-09
HMUS00778100.1	142.167	-2.06842	0.323766	-6.38862	1.6739e-10	1.31535e-09
HMUS00242100.1	799.983	0.584388	0.09151	6.38606	1.7022e-10	1.33669e-09
HMUS00763900.1	324.315	-1.23399	0.193258	-6.38519	1.71184e-10	1.34336e-09
HMUS00950800.1	492.996	0.790922	0.123902	6.38345	1.73142e-10	1.35781e-09
HMUS01044200.1	164.193	1.09603	0.171774	6.38065	1.76339e-10	1.38195e-09
HMUS00368300.1	213.078	-1.6481	0.258422	-6.37756	1.79929e-10	1.40914e-09
HMUS00759600.1	450.593	0.85806	0.134553	6.37713	1.80443e-10	1.41222e-09
HMUS01224500.1	411.915	1.10282	0.17314	6.36952	1.89624e-10	1.48308e-09
HMUS00029300.1	201.841	1.01728	0.159722	6.36903	1.90224e-10	1.48677e-09
HMUS00120100.1	496.584	0.672489	0.10563	6.36648	1.93409e-10	1.51066e-09
HMUS00021000.1	267.645	0.877798	0.137905	6.36525	1.94978e-10	1.52189e-09
HMUS00709200.1	89.825	1.71904	0.270126	6.36385	1.96757e-10	1.53476e-09
HMUS01152100.1.1	89.5056	1.42347	0.223687	6.36365	1.97018e-10	1.53577e-09
HMUS00420400.1	183.626	1.00817	0.158468	6.36193	1.99234e-10	1.55201e-09
HMUS00718700.1	119.028	-2.40532	0.378138	-6.36097	2.00482e-10	1.56069e-09
HMUS00433700.1	208.71	-1.39561	0.219814	-6.34906	2.16635e-10	1.6853e-09
HMUS00300500.1	26.92	2.71857	0.428317	6.34709	2.19425e-10	1.70588e-09
HMUS00703400.1	112.59	1.3489	0.212654	6.34315	2.25115e-10	1.74895e-09
HMUS00629900.1	199.266	1.01776	0.160488	6.34164	2.27326e-10	1.76495e-09
HMUS00162000.1	435.352	-1.00413	0.158358	-6.3409	2.28434e-10	1.77237e-09
HMUS01315400.1	81.8954	1.8456	0.291192	6.33807	2.32655e-10	1.80392e-09
HMUS00732700.1	93.7019	1.53656	0.242547	6.33512	2.37151e-10	1.83757e-09
HMUS00055800.1	820.041	-0.713415	0.11262	-6.33473	2.37756e-10	1.84103e-09
HMUS00631400.1	355.848	0.938541	0.148163	6.33452	2.38082e-10	1.84233e-09
HMUS01325500.1	2114.18	-1.15761	0.182825	-6.33179	2.42339e-10	1.87403e-09
HMUS00978000.1	172.415	-1.61116	0.254582	-6.32865	2.47308e-10	1.91119e-09
HMUS00646100.1	1559.61	-1.04482	0.165113	-6.32788	2.48553e-10	1.91955e-09
HMUS00146300.1	586.247	-0.761887	0.120519	-6.32171	2.58678e-10	1.99642e-09
HMUS00649800.1	341.69	-1.10229	0.174384	-6.32104	2.59816e-10	2.00388e-09
HMUS00340800.1	920.505	-0.589179	0.0932513	-6.31819	2.64645e-10	2.03978e-09
HMUS00303900.1	766.276	-0.79604	0.126032	-6.31616	2.68146e-10	2.0654e-09
HMUS00842500.1	241.109	-1.32647	0.210128	-6.31266	2.74284e-10	2.11128e-09
HMUS00514600.1	64.1027	1.68266	0.26681	6.30658	2.85273e-10	2.19442e-09
HMUS00394000.1.1	420	-0.880192	0.139725	-6.29947	2.9866e-10	2.29589e-09
HMUS00809900.1	1015.66	0.520583	0.0826915	6.29548	3.06444e-10	2.35418e-09
HMUS00027300.1	2975.51	-0.61783	0.0981559	-6.29437	3.0865e-10	2.36957e-09
HMUS00821700.1	347.587	1.25797	0.200038	6.28863	3.20272e-10	2.45718e-09
HMUS00669000.1	1271.34	-0.919086	0.146183	-6.28723	3.2319e-10	2.47793e-09
HMUS00911600.1	503.65	0.654707	0.104137	6.28699	3.2368e-10	2.48006e-09
HMUS00100000.1	286.382	0.823906	0.131081	6.28546	3.26893e-10	2.50304e-09
HMUS00845100.1	185.851	1.07357	0.170814	6.285	3.27856e-10	2.50877e-09
HMUS00789600.1	483.704	-0.867902	0.138152	-6.28221	3.33794e-10	2.55253e-09
HMUS01095200.1	264.877	1.21668	0.193822	6.2773	3.44508e-10	2.63273e-09
HMUS01167700.1	1097.34	-0.998156	0.159035	-6.27634	3.4664e-10	2.6473e-09
HMUS01210500.1	243.573	0.879913	0.140331	6.27029	3.60375e-10	2.75039e-09
HMUS00979900.1	135.625	-2.01334	0.32114	-6.26934	3.62582e-10	2.76543e-09
HMUS00668200.1	404.898	-0.897808	0.143333	-6.2638	3.75699e-10	2.8636e-09
HMUS00752300.1	381.36	-1.06101	0.169393	-6.26362	3.76137e-10	2.86507e-09
HMUS01317700.1	996.089	-0.574334	0.0917036	-6.26294	3.77779e-10	2.8757e-09
HMUS00337100.1	306.892	0.821361	0.131175	6.26157	3.81131e-10	2.89933e-09
HMUS01312300.1	274.957	-1.14534	0.183006	-6.25845	3.88818e-10	2.95588e-09
HMUS00645400.1	234.993	-1.28821	0.205909	-6.2562	3.94472e-10	2.99691e-09
HMUS00625400.1	197.307	1.03787	0.165905	6.2558	3.9548e-10	3.00261e-09
HMUS00484900.1	278.182	0.912458	0.145864	6.25555	3.96106e-10	3.00541e-09
HMUS00422500.1	34.3041	2.90079	0.463915	6.25284	4.03056e-10	3.05616e-09
HMUS00068900.1	73.599	1.68313	0.269236	6.2515	4.06541e-10	3.08059e-09
HMUS00073300.1	223.216	1.04715	0.167513	6.25116	4.07415e-10	3.08521e-09
HMUS00016100.1	484.372	-0.818388	0.13103	-6.2458	4.21632e-10	3.19079e-09
HMUS00995400.1	187.471	-1.50732	0.241389	-6.24436	4.25537e-10	3.21826e-09
HMUS00255400.1	188.624	2.18871	0.350542	6.24378	4.27114e-10	3.2281e-09
HMUS00274500.1	508.89	0.673117	0.10784	6.24179	4.3259e-10	3.26737e-09
HMUS01206300.1	130.536	1.21397	0.194539	6.24022	4.36943e-10	3.29812e-09
HMUS01095600.1	1201.48	-0.678153	0.108698	-6.23886	4.40765e-10	3.32482e-09
HMUS00132200.1	180.172	1.06251	0.17033	6.23796	4.43319e-10	3.34192e-09
HMUS01080800.1.1	456.648	-0.854046	0.136952	-6.23609	4.48653e-10	3.37995e-09
HMUS00691600.1	229.289	-1.40015	0.224543	-6.23556	4.50171e-10	3.3892e-09
HMUS00857600.1	251.151	-1.27282	0.20418	-6.2338	4.55262e-10	3.42532e-09
HMUS00716300.1	194.954	1.0804	0.173369	6.23179	4.61144e-10	3.46734e-09
HMUS00513400.1.1	175.697	1.06384	0.170851	6.2267	4.76377e-10	3.57957e-09
HMUS00077600.1	122.204	1.2566	0.201949	6.22237	4.89705e-10	3.67735e-09
HMUS00681800.1	299.105	0.794782	0.127855	6.21629	5.09045e-10	3.82013e-09
HMUS00669200.1.1	780.463	-0.61712	0.0993278	-6.21296	5.19953e-10	3.89948e-09
HMUS00271700.1	316.65	0.773928	0.124616	6.21048	5.28239e-10	3.95908e-09
HMUS00759900.1	616.451	0.591668	0.0952991	6.20853	5.34814e-10	4.00579e-09
HMUS00349900.1	52.9317	1.82356	0.293753	6.20779	5.3735e-10	4.0222e-09
HMUS00876600.1	148.127	-1.88557	0.304611	-6.19011	6.01218e-10	4.49739e-09
HMUS00041800.1	580.78	0.632007	0.102108	6.18962	6.03112e-10	4.50867e-09
HMUS01043000.1	130.082	1.24963	0.20192	6.18871	6.06576e-10	4.53166e-09
HMUS00378600.1	352.464	-1.15738	0.187019	-6.18857	6.0714e-10	4.53298e-09
HMUS00866100.1.1	190.754	1.00533	0.162495	6.18688	6.13682e-10	4.57889e-09
HMUS00386800.1	184.617	1.20329	0.194553	6.18491	6.21367e-10	4.63327e-09
HMUS01133600.1	111.429	1.29072	0.208732	6.1836	6.26568e-10	4.66907e-09
HMUS00570000.1	78.9615	1.4793	0.239264	6.18273	6.30018e-10	4.69179e-09
HMUS00596900.1	733.208	-1.07019	0.173103	-6.18238	6.3143e-10	4.69931e-09
HMUS01115500.1	286.142	0.896513	0.1451	6.17861	6.46688e-10	4.8098e-09
HMUS00080400.1	110.262	-2.93274	0.474671	-6.17848	6.47212e-10	4.81063e-09
HMUS01011300.1	276.614	-1.14794	0.185828	-6.17741	6.51607e-10	4.84022e-09
HMUS00600500.1	494.392	-0.873804	0.14148	-6.17618	6.56722e-10	4.87511e-09
HMUS00874700.1	141.857	1.25612	0.203397	6.1757	6.58705e-10	4.88672e-09
HMUS00723000.1	262.214	0.956228	0.154896	6.17336	6.68558e-10	4.95667e-09
HMUS01126200.1.1	141.012	1.19135	0.193019	6.17217	6.73603e-10	4.9909e-09
HMUS00639500.1	390.048	-0.934386	0.151393	-6.17192	6.74669e-10	4.99563e-09
HMUS00944800.1.1	212.933	-1.36141	0.220598	-6.17147	6.76573e-10	5.00656e-09
HMUS00147100.1	299.252	-1.07815	0.174944	-6.16282	7.146e-10	5.2846e-09
HMUS00716400.1	293.71	1.23355	0.200203	6.1615	7.20598e-10	5.32558e-09
HMUS00424000.1	227.718	-1.2505	0.202993	-6.16029	7.26097e-10	5.36283e-09
HMUS01306600.1	2639.35	-0.629468	0.102277	-6.15451	7.53078e-10	5.55859e-09
HMUS00418300.1.1	308.497	-1.06325	0.172851	-6.15127	7.68662e-10	5.67004e-09
HMUS00190200.1.1	4034.16	-0.330412	0.0537335	-6.14908	7.79318e-10	5.74501e-09
HMUS00646800.1	287.615	-1.06575	0.173542	-6.14114	8.19333e-10	6.03618e-09
HMUS00440900.1	789.329	-0.638403	0.104065	-6.13464	8.53523e-10	6.28014e-09
HMUS00324600.1	148.058	-1.93181	0.314898	-6.13474	8.52992e-10	6.28014e-09
HMUS00358300.1	479.211	-0.899134	0.146655	-6.13093	8.73655e-10	6.42422e-09
HMUS00917300.1	192.975	-1.40321	0.228978	-6.12815	8.89088e-10	6.53359e-09
HMUS00530700.1	657.425	-0.738278	0.1205	-6.12679	8.96708e-10	6.58545e-09
HMUS01179700.1	123.868	-2.08183	0.340001	-6.12301	9.18237e-10	6.73932e-09
HMUS00310500.1	290.254	0.800738	0.130782	6.12269	9.20077e-10	6.74858e-09
HMUS00822200.1	49.3586	3.43113	0.560532	6.12121	9.28658e-10	6.80725e-09
HMUS01212100.1	126.687	1.31858	0.215489	6.11903	9.41466e-10	6.8968e-09
HMUS00391500.1	449.161	-0.955768	0.156211	-6.11846	9.4485e-10	6.91725e-09
HMUS01002200.1	267.212	-1.37001	0.223995	-6.11629	9.57813e-10	7.00776e-09
HMUS00048900.1.1	181.666	0.979939	0.160223	6.1161	9.58949e-10	7.01167e-09
HMUS00956000.1.1	436.483	0.894839	0.146346	6.11452	9.68464e-10	7.07681e-09
HMUS00152800.1	246.988	-1.17404	0.192116	-6.11111	9.8941e-10	7.22535e-09
HMUS01151600.1	763.067	-0.603581	0.0987829	-6.11017	9.95228e-10	7.2633e-09
HMUS00812400.1	125.772	1.25725	0.205904	6.10599	1.02168e-09	7.45166e-09
HMUS00779500.1	603.494	-1.18287	0.19377	-6.10451	1.03114e-09	7.51599e-09
HMUS00549500.1	197.659	0.978682	0.16033	6.10419	1.03325e-09	7.5267e-09
HMUS01055100.1	134.16	1.36662	0.223944	6.10252	1.0441e-09	7.60098e-09
HMUS00191500.1	299.522	-1.07932	0.176975	-6.09872	1.06924e-09	7.77914e-09
HMUS00899200.1	3602.13	-0.684244	0.11231	-6.09247	1.11181e-09	8.08383e-09
HMUS00422900.1	39.0732	2.24231	0.368091	6.09173	1.11696e-09	8.11623e-09
HMUS01216100.1	774.571	-0.684524	0.112408	-6.08963	1.13174e-09	8.21849e-09
HMUS00848900.1	136.797	1.77672	0.291773	6.08937	1.13355e-09	8.22649e-09
HMUS00595000.1	898.814	-0.656009	0.107786	-6.08619	1.15626e-09	8.38611e-09
HMUS00825400.1	57.937	1.9314	0.317349	6.08606	1.15723e-09	8.38792e-09
HMUS01061800.1	4483.48	0.693785	0.114015	6.08505	1.16455e-09	8.43574e-09
HMUS01185200.1	51.1284	2.24778	0.369444	6.08423	1.17052e-09	8.47373e-09
HMUS00334100.1	4690.39	0.597562	0.0982649	6.08113	1.19338e-09	8.63389e-09
HMUS00115600.1	104.304	1.44216	0.237169	6.08073	1.1964e-09	8.65036e-09
HMUS00490200.1	340.534	-1.0339	0.170102	-6.07813	1.21591e-09	8.78597e-09
HMUS00988100.1	244.115	-1.29878	0.213827	-6.074	1.24765e-09	9.0098e-09
HMUS00303200.1	614.859	-0.725019	0.119457	-6.06931	1.28458e-09	9.27071e-09
HMUS01144400.1	444.447	0.772033	0.127234	6.06782	1.29658e-09	9.35156e-09
HMUS00029100.1	563.979	0.67076	0.110618	6.06377	1.32964e-09	9.58406e-09
HMUS00593800.1	473.523	-0.951749	0.156972	-6.06317	1.33466e-09	9.61431e-09
HMUS00270900.1	222.178	0.966162	0.159391	6.06159	1.34786e-09	9.70346e-09
HMUS00680100.1	997.639	0.66014	0.108946	6.05932	1.36697e-09	9.83496e-09
HMUS00908300.1	495.877	-0.886624	0.146381	-6.05695	1.38724e-09	9.97461e-09
HMUS00981200.1	133.867	-1.87169	0.309045	-6.05635	1.39243e-09	1.00058e-08
HMUS00851100.1	1039.46	0.488464	0.08067	6.05509	1.40341e-09	1.00785e-08
HMUS00969800.1	450.616	-1.02968	0.17006	-6.05484	1.40558e-09	1.00879e-08
HMUS00447600.1	255.2	0.837124	0.13826	6.05471	1.40667e-09	1.00895e-08
HMUS00253100.1	297.147	-1.04787	0.173107	-6.05333	1.41885e-09	1.01706e-08
HMUS00082100.1	27.4914	2.57821	0.425925	6.0532	1.42e-09	1.01726e-08
HMUS00108600.1	70.9942	2.52435	0.417156	6.05132	1.43661e-09	1.02853e-08
HMUS00819800.1	272.718	-1.16068	0.191987	-6.04562	1.48836e-09	1.06493e-08
HMUS00500100.1	58.767	1.59807	0.264449	6.04302	1.51252e-09	1.08155e-08
HMUS00205200.1	1163.95	-0.902028	0.149297	-6.04184	1.52362e-09	1.08882e-08
HMUS00761700.1	554.11	0.589212	0.0975397	6.04074	1.53413e-09	1.09566e-08
HMUS01275400.1.1	228.519	-1.24496	0.206156	-6.03894	1.55134e-09	1.10727e-08
HMUS00873300.1	302.49	-1.05059	0.173999	-6.03788	1.56151e-09	1.11385e-08
HMUS00419800.1	672.582	-0.661189	0.109542	-6.03593	1.5805e-09	1.12671e-08
HMUS00931400.1	373.694	0.73071	0.121078	6.03502	1.58946e-09	1.13241e-08
HMUS00713300.1	833.551	0.758933	0.125819	6.03193	1.62017e-09	1.15358e-08
HMUS00464900.1	247.671	0.992741	0.164584	6.03182	1.62127e-09	1.15366e-08
HMUS00537700.1	8.48263	4.99645	0.82837	6.03166	1.62279e-09	1.15404e-08
HMUS00006500.1	801.338	-0.922696	0.153043	-6.02902	1.64958e-09	1.17238e-08
HMUS01040800.1	3114.25	0.31711	0.0526026	6.02841	1.65581e-09	1.17609e-08
HMUS00264700.1	633.87	-0.688257	0.114226	-6.02542	1.68667e-09	1.19728e-08
HMUS01283700.1	193.479	1.05195	0.174604	6.0248	1.69317e-09	1.20117e-08
HMUS00433500.1	564.838	-0.834587	0.13855	-6.02372	1.7045e-09	1.20847e-08
HMUS00094700.1	470.698	-0.823744	0.136786	-6.02215	1.72118e-09	1.21955e-08
HMUS00359600.1	468.287	-0.862833	0.1433	-6.02116	1.73167e-09	1.22624e-08
HMUS01078800.1	217.115	1.01327	0.168471	6.01455	1.80385e-09	1.27658e-08
HMUS00271100.1	464.106	0.802639	0.133464	6.01392	1.81093e-09	1.28081e-08
HMUS01300300.1	749.398	-0.96339	0.160228	-6.01261	1.82565e-09	1.29044e-08
HMUS00798800.1	153.231	1.06116	0.176496	6.01241	1.82784e-09	1.29121e-08
HMUS01033700.1	2107.22	0.776639	0.129176	6.01226	1.82956e-09	1.29164e-08
HMUS00962700.1	527.978	0.629386	0.104689	6.01199	1.83263e-09	1.29303e-08
HMUS00996200.1	440.915	-0.808367	0.1345	-6.01014	1.85363e-09	1.30706e-08
HMUS00208500.1	155.533	-1.74655	0.290996	-6.00196	1.94954e-09	1.37386e-08
HMUS00358900.1.1	360.107	-0.966829	0.161094	-6.00165	1.95319e-09	1.3756e-08
HMUS00648400.1	379.621	-0.886665	0.147742	-6.00145	1.95568e-09	1.37652e-08
HMUS00094200.1	158.152	-1.61397	0.26901	-5.99966	1.97726e-09	1.39087e-08
HMUS00168700.1	942.474	-1.9377	0.322977	-5.99951	1.97911e-09	1.39133e-08
HMUS00672200.1	735.746	-1.34625	0.224512	-5.99634	2.01809e-09	1.41789e-08
HMUS00155100.1	1007.28	-1.36691	0.228031	-5.99443	2.04204e-09	1.43385e-08
HMUS00894400.1	71.5712	1.70587	0.28464	5.99307	2.05912e-09	1.44497e-08
HMUS00620600.1	335.653	0.796557	0.133032	5.9877	2.12827e-09	1.4926e-08
HMUS00402400.1	118.161	1.34979	0.22553	5.98497	2.16435e-09	1.517e-08
HMUS00713700.1	95.5932	1.37146	0.229216	5.98325	2.18723e-09	1.53211e-08
HMUS00853600.1	423.757	1.09928	0.183771	5.98177	2.20728e-09	1.54523e-08
HMUS00826700.1	839.582	-0.5642	0.0944238	-5.9752	2.29815e-09	1.60788e-08
HMUS00378000.1	38.4131	1.97998	0.331441	5.97387	2.31696e-09	1.62007e-08
HMUS00405500.1	521.851	0.946541	0.158538	5.97044	2.3662e-09	1.65351e-08
HMUS00434300.1	2036.48	0.687719	0.115246	5.96738	2.41087e-09	1.68371e-08
HMUS00854300.1	149.112	1.1272	0.188921	5.96651	2.42383e-09	1.69075e-08
HMUS00291600.1	119.9	-2.04092	0.342062	-5.96654	2.42341e-09	1.69075e-08
HMUS00275300.1	901.372	0.51515	0.0863723	5.9643	2.4568e-09	1.71272e-08
HMUS01284300.1	284.086	-1.18271	0.198327	-5.96342	2.47015e-09	1.721e-08
HMUS00705000.1	527.128	-0.74888	0.125583	-5.96323	2.473e-09	1.72196e-08
HMUS00555000.1	375.989	0.708785	0.118962	5.95805	2.55258e-09	1.77631e-08
HMUS00597100.1	46.8403	1.75457	0.294532	5.95715	2.56682e-09	1.78516e-08
HMUS01167300.1	249.26	-1.13603	0.190787	-5.95442	2.61002e-09	1.81412e-08
HMUS01022100.1	85.1084	1.47699	0.248068	5.95395	2.61743e-09	1.81818e-08
HMUS00197900.1	364.324	-1.22125	0.205128	-5.95361	2.62296e-09	1.82095e-08
HMUS01098700.1	277.522	1.40329	0.235843	5.9501	2.67984e-09	1.85933e-08
HMUS00057500.1	145.56	1.09742	0.184488	5.94844	2.70706e-09	1.8771e-08
HMUS00197500.1	116.229	-2.24359	0.377247	-5.94726	2.72664e-09	1.88955e-08
HMUS00110500.1	221.035	-1.22778	0.20651	-5.94537	2.75834e-09	1.91038e-08
HMUS00397300.1	97.2881	1.31467	0.22118	5.9439	2.78313e-09	1.92641e-08
HMUS00001700.1	110.526	1.22996	0.20708	5.93951	2.85867e-09	1.97753e-08
HMUS00647800.1	280.336	-1.12106	0.188768	-5.93882	2.87088e-09	1.9848e-08
HMUS00873500.1	272.405	-1.10878	0.186798	-5.93571	2.92581e-09	2.02158e-08
HMUS00648800.1	216.627	-1.31336	0.221295	-5.93489	2.94042e-09	2.03047e-08
HMUS01325200.1	2895.23	-0.301516	0.0509037	-5.92327	3.15609e-09	2.17811e-08
HMUS01184100.1	362.738	-0.912853	0.154156	-5.92161	3.18811e-09	2.19891e-08
HMUS00433800.1	232.785	0.935672	0.158015	5.92143	3.19148e-09	2.19993e-08
HMUS00771100.1	153.528	-1.62047	0.273741	-5.91972	3.2249e-09	2.22166e-08
HMUS00470600.1	393.726	0.709633	0.119888	5.91912	3.23677e-09	2.22853e-08
HMUS00437900.1	175.78	0.979577	0.165531	5.91778	3.26311e-09	2.24533e-08
HMUS00553900.1	479.18	-0.820618	0.138737	-5.9149	3.32069e-09	2.28361e-08
HMUS00651900.1	461.027	-0.928286	0.156945	-5.91471	3.3247e-09	2.28502e-08
HMUS01324000.1	353.518	-0.92058	0.155719	-5.91182	3.38346e-09	2.32404e-08
HMUS00303400.1.1	94.3723	1.99484	0.33757	5.90941	3.43332e-09	2.3569e-08
HMUS00677300.1	473.321	-0.867546	0.146832	-5.90844	3.45368e-09	2.36948e-08
HMUS00458900.1	396.03	1.16978	0.198056	5.90629	3.49895e-09	2.39913e-08
HMUS00366700.1	840.771	-0.878406	0.148766	-5.90462	3.53457e-09	2.42213e-08
HMUS00376000.1.1	8.25983	8.48921	1.43776	5.90448	3.53767e-09	2.42284e-08
HMUS00369200.1	596.352	-1.61417	0.273427	-5.90348	3.55916e-09	2.43612e-08
HMUS00393000.1	344.579	-0.993011	0.168412	-5.89633	3.71682e-09	2.54255e-08
HMUS00208800.1.1	100.998	-2.59333	0.439888	-5.89545	3.73667e-09	2.55463e-08
HMUS00987000.1	167.224	-1.54048	0.261415	-5.89283	3.79629e-09	2.59387e-08
HMUS00516100.1	315.573	-1.01357	0.172009	-5.89257	3.80244e-09	2.59656e-08
HMUS00451600.1	68.0016	1.6089	0.273082	5.89164	3.82383e-09	2.60963e-08
HMUS00599100.1	321.565	0.924788	0.156992	5.89068	3.84619e-09	2.62336e-08
HMUS00778600.1	1016.46	-0.523656	0.0889112	-5.88965	3.87014e-09	2.63816e-08
HMUS01174200.1	180.603	-1.45339	0.24684	-5.88797	3.90978e-09	2.66362e-08
HMUS00797700.1	27.5132	2.96607	0.503828	5.88707	3.931e-09	2.67652e-08
HMUS01013800.1	389.019	-0.956103	0.162429	-5.88629	3.94951e-09	2.68755e-08
HMUS00750900.1	1313.23	-1.02786	0.174716	-5.88306	4.0275e-09	2.73903e-08
HMUS01236000.1.1	93.8254	1.33408	0.226805	5.88206	4.052e-09	2.75409e-08
HMUS00243400.1	299.633	2.16986	0.369048	5.87961	4.11238e-09	2.7935e-08
HMUS01323900.1.1	159.047	-1.54171	0.262323	-5.87715	4.17389e-09	2.83364e-08
HMUS00036100.1	326.772	0.813475	0.138424	5.8767	4.18534e-09	2.83976e-08
HMUS00885900.1	193.265	-1.33685	0.227489	-5.87653	4.18958e-09	2.84099e-08
HMUS00727000.1	699.435	0.522652	0.0889456	5.87608	4.20084e-09	2.84697e-08
HMUS01272000.1	373.134	-0.953884	0.162381	-5.87434	4.24519e-09	2.87535e-08
HMUS00774700.1	129.946	-1.82319	0.310442	-5.87287	4.28321e-09	2.89942e-08
HMUS00106500.1	172.227	1.12878	0.192207	5.87274	4.2865e-09	2.89997e-08
HMUS00815100.1	328.295	-0.938608	0.159851	-5.87175	4.31215e-09	2.91563e-08
HMUS00109200.1	979.033	-0.878449	0.149692	-5.86839	4.40035e-09	2.97355e-08
HMUS01264700.1	954.121	-0.744266	0.126833	-5.8681	4.40824e-09	2.97715e-08
HMUS00303800.1	375.062	0.796098	0.13571	5.86617	4.45975e-09	3.01021e-08
HMUS00872500.1	901.446	-0.539386	0.0919608	-5.86539	4.48071e-09	3.0226e-08
HMUS00792200.1	173.577	1.11443	0.19001	5.86513	4.48771e-09	3.02558e-08
HMUS01214900.1	153.126	1.37537	0.234611	5.86235	4.56373e-09	3.07505e-08
HMUS00817700.1	28.4055	2.19396	0.374586	5.85703	4.71209e-09	3.17319e-08
HMUS01162700.1	302.332	0.89513	0.152835	5.85685	4.71723e-09	3.17482e-08
HMUS00269600.1.1	700.408	-0.612688	0.104636	-5.85542	4.75792e-09	3.20036e-08
HMUS00716000.1	91.5755	1.41747	0.242112	5.8546	4.78161e-09	3.21444e-08
HMUS01319200.1	302.343	0.7936	0.135569	5.85384	4.80359e-09	3.22736e-08
HMUS00745900.1	197.403	1.02741	0.175518	5.85357	4.81135e-09	3.23072e-08
HMUS00465900.1	115.331	2.01822	0.344842	5.8526	4.83945e-09	3.24772e-08
HMUS01054800.1	768.357	-0.599573	0.102454	-5.85211	4.85369e-09	3.2554e-08
HMUS00196500.1	242.322	-1.20977	0.206759	-5.8511	4.88323e-09	3.27333e-08
HMUS00731700.1.1	257.676	0.960995	0.164246	5.85095	4.88782e-09	3.27453e-08
HMUS01106800.1	7.28496	5.22125	0.892677	5.84898	4.94598e-09	3.3116e-08
HMUS00470900.1	1794.71	-0.579532	0.0991944	-5.84239	5.1457e-09	3.44335e-08
HMUS01223100.1	147.332	1.15495	0.197702	5.84188	5.16146e-09	3.45191e-08
HMUS00733700.1	222.871	-1.4897	0.255256	-5.83612	5.3431e-09	3.57134e-08
HMUS00103800.1	237.891	0.981009	0.168099	5.83589	5.35036e-09	3.57415e-08
HMUS01316100.1.1	496.36	-0.752014	0.128869	-5.83547	5.36378e-09	3.58107e-08
HMUS00841600.1	173.225	-1.50348	0.257723	-5.83369	5.42154e-09	3.61756e-08
HMUS00805300.1	609.855	-0.645762	0.110832	-5.82651	5.65974e-09	3.77435e-08
HMUS00225600.1	274.709	0.817277	0.14029	5.82564	5.68946e-09	3.792e-08
HMUS00489100.1	994.618	-0.536421	0.0921347	-5.82213	5.8101e-09	3.8702e-08
HMUS00833400.1	178.75	1.07803	0.185203	5.82079	5.85693e-09	3.89917e-08
HMUS00656500.1	164.997	-1.49292	0.25655	-5.81923	5.91194e-09	3.93354e-08
HMUS00686500.1	1023.24	-0.557208	0.0957794	-5.81762	5.96922e-09	3.96714e-08
HMUS01002400.1	185.585	-1.41782	0.24371	-5.81765	5.968e-09	3.96714e-08
HMUS00270700.1	2603.48	0.455209	0.0782667	5.81613	6.02253e-09	4.00029e-08
HMUS00244600.1	322.445	-0.946617	0.162781	-5.81527	6.05378e-09	4.01876e-08
HMUS01112800.1	141.821	1.10463	0.19002	5.81323	6.12776e-09	4.06556e-08
HMUS00748400.1	296.527	0.76319	0.131314	5.81196	6.17456e-09	4.09428e-08
HMUS01104700.1	319.143	-1.06923	0.184002	-5.81098	6.21065e-09	4.11588e-08
HMUS01017100.1	404.33	-0.847766	0.146029	-5.80546	6.4188e-09	4.25141e-08
HMUS01157500.1	305.736	-1.13266	0.19516	-5.80372	6.48608e-09	4.29354e-08
HMUS00571200.1	163.908	1.06467	0.183563	5.80003	6.63035e-09	4.38655e-08
HMUS00860300.1	305.922	-0.959337	0.165416	-5.79953	6.64998e-09	4.39704e-08
HMUS01030400.1	178.366	1.49757	0.258254	5.79882	6.6782e-09	4.41321e-08
HMUS01109100.1	147.494	1.27259	0.21951	5.7974	6.73515e-09	4.44833e-08
HMUS00058700.1	700.498	1.11849	0.193037	5.7942	6.86465e-09	4.53129e-08
HMUS00027900.1	193.64	0.975106	0.168365	5.79163	6.97054e-09	4.59859e-08
HMUS00455700.1	564.899	-0.697158	0.120491	-5.78598	7.20921e-09	4.75336e-08
HMUS01148900.1	275.426	0.778322	0.134526	5.78565	7.22316e-09	4.75987e-08
HMUS00871000.1	477.401	-0.748885	0.129663	-5.77563	7.66652e-09	5.04918e-08
HMUS00761400.1	125.879	1.39788	0.242053	5.77511	7.69012e-09	5.06187e-08
HMUS00013400.1	244.581	1.25944	0.218143	5.77344	7.76713e-09	5.10968e-08
HMUS00049800.1	263.197	0.934671	0.161944	5.77157	7.85371e-09	5.16373e-08
HMUS00466300.1	326.576	0.732424	0.126908	5.77132	7.86542e-09	5.16851e-08
HMUS00785300.1	912.219	0.78903	0.136727	5.77085	7.8873e-09	5.17998e-08
HMUS00258500.1.1	271.288	0.976697	0.16928	5.76973	7.94005e-09	5.21169e-08
HMUS01130800.1	191.695	1.30188	0.225771	5.76637	8.09954e-09	5.31339e-08
HMUS00326700.1.1	239.926	-1.15414	0.200156	-5.76618	8.10903e-09	5.31662e-08
HMUS00788600.1	258.341	0.980175	0.170001	5.7657	8.13198e-09	5.32868e-08
HMUS01047300.1	184.13	0.942623	0.163633	5.7606	8.38147e-09	5.48909e-08
HMUS00781600.1	166.193	-1.49539	0.259609	-5.76015	8.40386e-09	5.50067e-08
HMUS00307400.1.1	100.36	1.24078	0.21554	5.75661	8.58176e-09	5.61396e-08
HMUS00402200.1	106.963	1.30545	0.22683	5.75519	8.6546e-09	5.65844e-08
HMUS00933000.1	165.408	1.03068	0.179113	5.75436	8.69716e-09	5.68308e-08
HMUS00013500.1	366.247	-1.17271	0.203834	-5.75325	8.75435e-09	5.71726e-08
HMUS00295100.1	93.3836	-2.66624	0.46344	-5.75315	8.75979e-09	5.71761e-08
HMUS01315800.1	258.913	-1.10559	0.192248	-5.75084	8.88033e-09	5.79305e-08
HMUS01048100.1.1	1287.5	-0.459268	0.0798686	-5.75029	8.90879e-09	5.80837e-08
HMUS01140300.1	2759.13	0.416467	0.0724287	5.75003	8.92296e-09	5.81436e-08
HMUS01212200.1	1046.02	0.438817	0.0763388	5.74828	9.01584e-09	5.87161e-08
HMUS00336800.1	505.239	0.6045	0.105183	5.7471	9.07857e-09	5.90917e-08
HMUS00775500.1	1055.05	-1.0932	0.190234	-5.74662	9.10475e-09	5.92291e-08
HMUS01163700.1	44.1622	1.73737	0.302569	5.74206	9.35317e-09	6.08112e-08
HMUS01301900.1	260.325	-1.0612	0.184902	-5.73923	9.5108e-09	6.18017e-08
HMUS00837100.1	387.552	-1.01579	0.177043	-5.73753	9.60657e-09	6.23893e-08
HMUS00136000.1	37.8451	1.97848	0.344875	5.7368	9.64831e-09	6.26255e-08
HMUS00049200.1	512.274	-0.736779	0.128441	-5.73633	9.67512e-09	6.27647e-08
HMUS01049000.1	739.272	-0.682244	0.118989	-5.73366	9.82872e-09	6.37257e-08
HMUS00393100.1	133.591	-1.83204	0.319641	-5.73155	9.95164e-09	6.44869e-08
HMUS00773400.1	228.929	-1.21899	0.212784	-5.72878	1.01157e-08	6.55135e-08
HMUS00615600.1	56.7331	2.1148	0.369428	5.72453	1.0372e-08	6.7062e-08
HMUS01164000.1	243.972	0.837483	0.146294	5.72464	1.03653e-08	6.7062e-08
HMUS00188200.1.1	298.759	-1.03372	0.180575	-5.72462	1.03666e-08	6.7062e-08
HMUS00622400.1.1	39.6927	1.93964	0.338911	5.72316	1.04562e-08	6.75692e-08
HMUS01091800.1	1735.83	-0.48736	0.0851878	-5.721	1.05896e-08	6.83932e-08
HMUS01253600.1	201.592	0.924234	0.161592	5.71954	1.06813e-08	6.8947e-08
HMUS00463800.1	234.512	-1.30514	0.228213	-5.71894	1.07193e-08	6.91543e-08
HMUS01117200.1	837.5	-0.586399	0.102554	-5.71795	1.07816e-08	6.95179e-08
HMUS00193400.1	225.62	-1.16909	0.204499	-5.71684	1.0852e-08	6.99333e-08
HMUS01042300.1	339.708	-1.94262	0.340049	-5.71275	1.11167e-08	7.15994e-08
HMUS00119500.1	302.682	0.732215	0.128196	5.71169	1.11856e-08	7.20037e-08
HMUS00150500.1	909.067	-1.31264	0.22983	-5.71137	1.12071e-08	7.21023e-08
HMUS00913000.1	143.668	1.0762	0.188471	5.71018	1.12854e-08	7.25659e-08
HMUS00794400.1	307.842	1.05215	0.184313	5.70851	1.13968e-08	7.32419e-08
HMUS00873800.1	291.087	0.77282	0.135387	5.70822	1.14161e-08	7.33252e-08
HMUS00728000.1	319.458	0.858938	0.150523	5.70634	1.15432e-08	7.41014e-08
HMUS00482400.1	129.617	1.81929	0.318982	5.70344	1.17415e-08	7.53329e-08
HMUS01323700.1	223.918	-1.19598	0.209753	-5.70187	1.18503e-08	7.59889e-08
HMUS00980400.1	265.902	-1.22832	0.215456	-5.701	1.19105e-08	7.63331e-08
HMUS00005100.1	173.848	0.978744	0.171747	5.69875	1.2069e-08	7.73063e-08
HMUS00581200.1	244.219	0.896826	0.157519	5.69345	1.24499e-08	7.97027e-08
HMUS01059100.1	628.477	-0.741174	0.130268	-5.6896	1.27336e-08	8.1474e-08
HMUS01165100.1	319.228	-1.01081	0.177692	-5.68855	1.28125e-08	8.19338e-08
HMUS01139900.1	257.583	0.964951	0.169661	5.68752	1.28898e-08	8.23833e-08
HMUS00035700.1	780.522	-0.561171	0.0988563	-5.67663	1.37375e-08	8.77529e-08
HMUS00948400.1	119.414	1.13998	0.200894	5.67452	1.39074e-08	8.87901e-08
HMUS00105300.1	15.2505	3.02547	0.533416	5.67188	1.41242e-08	9.01248e-08
HMUS00928100.1	384.538	0.667376	0.117674	5.67137	1.41659e-08	9.03414e-08
HMUS00359700.1	134.208	-1.69086	0.298183	-5.67056	1.42332e-08	9.0721e-08
HMUS00817200.1	837.007	0.569109	0.100394	5.66873	1.43858e-08	9.16216e-08
HMUS00604100.1	603.431	-0.697843	0.123105	-5.66868	1.43902e-08	9.16216e-08
HMUS00170800.1	53.4701	1.7097	0.301737	5.66618	1.4602e-08	9.29197e-08
HMUS00973300.1	205.891	0.974265	0.171959	5.66568	1.4644e-08	9.31359e-08
HMUS00117500.1	428.895	1.24033	0.219046	5.66243	1.49246e-08	9.48688e-08
HMUS01112500.1	59.2759	1.56019	0.275669	5.65965	1.51685e-08	9.63146e-08
HMUS00641100.1	114.641	-1.98138	0.350088	-5.65967	1.51663e-08	9.63146e-08
HMUS00038100.1	233.773	-1.11006	0.196153	-5.65916	1.52118e-08	9.65369e-08
HMUS00058600.1	951.821	0.527285	0.0931802	5.65877	1.52462e-08	9.67029e-08
HMUS00140400.1.1	2306.16	0.59641	0.105454	5.65565	1.55259e-08	9.84236e-08
HMUS00094400.1	105.967	-2.32783	0.411742	-5.65363	1.57097e-08	9.95345e-08
HMUS00975000.1	157.281	-1.79902	0.31822	-5.65339	1.57311e-08	9.9616e-08
HMUS01266900.1	143.134	-1.57676	0.2791	-5.64947	1.60947e-08	1.01863e-07
HMUS00499500.1.1	76.3249	1.44139	0.255143	5.64935	1.61055e-08	1.01876e-07
HMUS01211900.1	413.679	-1.01504	0.179813	-5.64494	1.65235e-08	1.04464e-07
HMUS01225900.1	480.75	0.603209	0.10687	5.64432	1.65836e-08	1.04787e-07
HMUS00394200.1.1	321.846	-0.915329	0.162245	-5.64163	1.68443e-08	1.06377e-07
HMUS01193200.1	491.907	-0.76502	0.135614	-5.64116	1.68904e-08	1.0661e-07
HMUS00402000.1	139.557	1.05147	0.186423	5.64022	1.69835e-08	1.0714e-07
HMUS00480200.1	271.378	-0.997291	0.176894	-5.63779	1.72244e-08	1.08601e-07
HMUS01224000.1	506.086	-0.773252	0.137267	-5.63319	1.76907e-08	1.11481e-07
HMUS01178200.1	511.157	-0.696086	0.123603	-5.63163	1.78512e-08	1.12432e-07
HMUS00577000.1	619.492	0.66218	0.117584	5.63153	1.78615e-08	1.12436e-07
HMUS00979200.1	128.325	-1.74478	0.309913	-5.62991	1.80306e-08	1.13439e-07
HMUS00753700.1	115.959	1.13228	0.201136	5.62945	1.80783e-08	1.13678e-07
HMUS00193700.1	270.482	-1.03521	0.183916	-5.62871	1.81558e-08	1.14042e-07
HMUS00857800.1	205.594	-1.21764	0.216324	-5.62878	1.81486e-08	1.14042e-07
HMUS01220200.1	415.367	-0.8728	0.155071	-5.62839	1.81899e-08	1.14195e-07
HMUS00055300.1	190.235	1.15745	0.205654	5.62813	1.82175e-08	1.14246e-07
HMUS01050500.1	1640.05	0.538855	0.0957419	5.62821	1.82093e-08	1.14246e-07
HMUS00119900.1	482.622	0.923796	0.164186	5.62651	1.83891e-08	1.1526e-07
HMUS00838200.1	565.45	-0.768165	0.136595	-5.62367	1.86942e-08	1.17109e-07
HMUS01266000.1.1	208.566	1.03715	0.184526	5.62062	1.90269e-08	1.1913e-07
HMUS00513300.1	180.074	-1.41327	0.251467	-5.62009	1.90856e-08	1.19434e-07
HMUS01148600.1	914.988	0.482036	0.0858065	5.61771	1.93503e-08	1.21025e-07
HMUS00190600.1	140.687	-1.57585	0.280567	-5.61666	1.94686e-08	1.217e-07
HMUS00984600.1	244.766	-1.05919	0.188586	-5.61649	1.9488e-08	1.21755e-07
HMUS00977500.1	125.166	-1.76586	0.314465	-5.61545	1.96055e-08	1.22424e-07
HMUS00620300.1	638.894	-1.89188	0.337068	-5.61277	1.99108e-08	1.24264e-07
HMUS01136100.1	308.17	0.755482	0.134706	5.60838	2.04229e-08	1.27392e-07
HMUS00549800.1	53.8571	3.00374	0.535593	5.60825	2.04381e-08	1.27419e-07
HMUS01076100.1	442.654	0.632827	0.112857	5.60733	2.05476e-08	1.28033e-07
HMUS00054000.1	1536.72	0.52814	0.0941941	5.60694	2.05934e-08	1.2825e-07
HMUS01029200.1	2445.42	0.529727	0.0945649	5.60173	2.12222e-08	1.32096e-07
HMUS00819000.1	480.32	1.26732	0.226255	5.60131	2.12743e-08	1.3235e-07
HMUS00678400.1	48.553	1.90104	0.339398	5.6012	2.12879e-08	1.32363e-07
HMUS00705600.1	85.1642	1.41897	0.253368	5.60041	2.1384e-08	1.3289e-07
HMUS00645000.1	346.48	1.12897	0.201687	5.59763	2.17299e-08	1.34968e-07
HMUS01179400.1	342.14	-0.882739	0.157728	-5.59658	2.1862e-08	1.35716e-07
HMUS01234800.1	25.7345	2.19807	0.392814	5.59571	2.1972e-08	1.36327e-07
HMUS00143900.1	127.478	1.15686	0.206745	5.59559	2.19869e-08	1.36347e-07
HMUS01139200.1	549.698	-0.745053	0.133185	-5.59412	2.21738e-08	1.37433e-07
HMUS00951100.1	881.492	0.764601	0.136762	5.59072	2.26124e-08	1.40077e-07
HMUS00371600.1	157.335	-1.49209	0.266893	-5.59058	2.26315e-08	1.40121e-07
HMUS00858200.1	574.007	-0.645089	0.115481	-5.58608	2.3225e-08	1.43719e-07
HMUS00035800.1	327.462	0.847852	0.151792	5.5856	2.32888e-08	1.44038e-07
HMUS00706700.1	197.347	1.22752	0.219785	5.58511	2.33555e-08	1.44374e-07
HMUS00267900.1	133.971	1.11817	0.20028	5.58305	2.36335e-08	1.46015e-07
HMUS01286100.1	69.8539	1.44524	0.258923	5.58172	2.38146e-08	1.47056e-07
HMUS00707900.1	354.692	0.695391	0.124637	5.57932	2.41466e-08	1.49027e-07
HMUS00447700.1	120.249	-1.81101	0.324602	-5.57918	2.41656e-08	1.49066e-07
HMUS00474100.1	272.958	0.761983	0.136672	5.57528	2.47125e-08	1.52359e-07
HMUS01263100.1	136.511	-1.58337	0.284047	-5.57432	2.48496e-08	1.53123e-07
HMUS00525400.1	350.892	0.76758	0.137713	5.57378	2.49263e-08	1.53515e-07
HMUS01145100.1	1608.81	0.87568	0.157138	5.57266	2.50873e-08	1.54425e-07
HMUS01189000.1.1	19.2479	2.48237	0.445502	5.57208	2.51721e-08	1.54865e-07
HMUS00670600.1	157.555	-1.50717	0.270503	-5.57175	2.52197e-08	1.55076e-07
HMUS01202000.1	399.801	-0.820954	0.147493	-5.56607	2.60553e-08	1.6013e-07
HMUS01226000.1	114.135	1.18172	0.212349	5.56499	2.62174e-08	1.61042e-07
HMUS01008400.1	118.44	1.09815	0.197377	5.56371	2.64093e-08	1.62135e-07
HMUS00960300.1	2285.02	-1.42744	0.256632	-5.56221	2.66382e-08	1.63455e-07
HMUS00460900.1	244.839	0.876093	0.157521	5.56176	2.67066e-08	1.63788e-07
HMUS00827000.1	210.886	0.848966	0.15274	5.55824	2.72505e-08	1.67036e-07
HMUS00661900.1	300.043	-0.961369	0.173023	-5.55632	2.75526e-08	1.688e-07
HMUS00240400.1	906.739	-0.720225	0.129658	-5.5548	2.77923e-08	1.70089e-07
HMUS00643900.1	267.197	-1.00965	0.181761	-5.55481	2.77917e-08	1.70089e-07
HMUS00414600.1	936.53	-0.483691	0.0870874	-5.55409	2.79059e-08	1.70695e-07
HMUS00360700.1	153.513	-1.52463	0.274661	-5.55096	2.841e-08	1.73688e-07
HMUS01262200.1	210.618	0.859075	0.154785	5.55012	2.8547e-08	1.74342e-07
HMUS00487600.1	121.437	-1.74464	0.314339	-5.55021	2.85332e-08	1.74342e-07
HMUS00582700.1	150.808	1.0421	0.187937	5.54492	2.94095e-08	1.79516e-07
HMUS00682600.1	1050.23	0.556847	0.100444	5.54384	2.95906e-08	1.80527e-07
HMUS00858600.1	3540.02	-0.40451	0.0729712	-5.54342	2.96626e-08	1.80872e-07
HMUS01130200.1	146.493	1.16245	0.209792	5.54093	3.00864e-08	1.83361e-07
HMUS00388200.1	291.58	-0.961589	0.173563	-5.54029	3.01965e-08	1.83936e-07
HMUS01177700.1	492.351	-0.82221	0.148411	-5.5401	3.023e-08	1.84044e-07
HMUS00888100.1	2964.73	-0.352207	0.0636398	-5.53438	3.12325e-08	1.90048e-07
HMUS01274800.1	440.277	-2.03047	0.366988	-5.5328	3.15152e-08	1.91668e-07
HMUS00642400.1	183.013	-1.40378	0.253894	-5.52903	3.22015e-08	1.9574e-07
HMUS01016900.1	225.573	0.871909	0.157723	5.52809	3.23733e-08	1.96682e-07
HMUS00403500.1	18.915	2.91384	0.527153	5.5275	3.24827e-08	1.97244e-07
HMUS00009800.1	814.321	-0.795666	0.144034	-5.52416	3.31065e-08	2.00928e-07
HMUS00792400.1	699.819	-0.570191	0.103232	-5.52337	3.32551e-08	2.01725e-07
HMUS00844800.1	197.16	0.8517	0.154488	5.51305	3.52674e-08	2.1382e-07
HMUS00370400.1	135.982	-1.59609	0.289624	-5.51091	3.56983e-08	2.1632e-07
HMUS00803400.1	137.999	1.05814	0.192061	5.50941	3.60041e-08	2.1806e-07
HMUS00639200.1	86.1114	-3.99177	0.724913	-5.50655	3.65937e-08	2.21516e-07
HMUS00516900.1	121.384	1.85879	0.337666	5.50482	3.69537e-08	2.23579e-07
HMUS01209700.1	287.821	0.71567	0.130011	5.50467	3.69857e-08	2.23657e-07
HMUS00781900.1	676.584	0.536067	0.0974061	5.50343	3.72475e-08	2.25124e-07
HMUS00401300.1	129.75	1.09926	0.199805	5.50166	3.76236e-08	2.27279e-07
HMUS00229300.1	337.695	-0.862402	0.156772	-5.50101	3.77631e-08	2.27886e-07
HMUS00770200.1	168.077	-1.38055	0.25096	-5.50109	3.77448e-08	2.27886e-07
HMUS00236500.1	1356.43	0.922899	0.167812	5.49962	3.8062e-08	2.29571e-07
HMUS01330700.1	24.5588	2.64979	0.481839	5.49932	3.81249e-08	2.29738e-07
HMUS00915900.1	58.4647	1.83131	0.333008	5.49931	3.8129e-08	2.29738e-07
HMUS00645500.1	292.066	-0.97859	0.178034	-5.49666	3.87056e-08	2.33092e-07
HMUS00140300.1	3936.55	0.334535	0.0608953	5.4936	3.93826e-08	2.37047e-07
HMUS00714800.1	276.389	0.800625	0.145747	5.49325	3.94598e-08	2.37389e-07
HMUS01155200.1	1044.57	0.424755	0.0773296	5.49278	3.95651e-08	2.379e-07
HMUS00399500.1	1607.21	0.47362	0.0862944	5.48842	4.05546e-08	2.43724e-07
HMUS00994900.1	278.228	-0.974931	0.177704	-5.48626	4.10529e-08	2.46592e-07
HMUS00629700.1	481.178	-0.691861	0.126113	-5.48605	4.11026e-08	2.46764e-07
HMUS01000100.1	112.141	-2.13885	0.389911	-5.48549	4.12333e-08	2.47421e-07
HMUS01223700.1	144.231	1.02168	0.186363	5.48219	4.20104e-08	2.51955e-07
HMUS01031100.1	290.806	1.01997	0.186114	5.48033	4.24526e-08	2.54476e-07
HMUS01177500.1	334.261	-1.06437	0.194235	-5.47981	4.25775e-08	2.55094e-07
HMUS00414300.1.1	725.183	0.52005	0.094907	5.47958	4.26347e-08	2.55305e-07
HMUS00675100.1	397.843	-0.789218	0.144061	-5.47834	4.29333e-08	2.56961e-07
HMUS00986100.1	663.017	-0.632845	0.115542	-5.47718	4.32155e-08	2.58518e-07
HMUS00673800.1	440.727	-0.739202	0.134987	-5.4761	4.34803e-08	2.59969e-07
HMUS00574900.1	226.959	1.88608	0.344592	5.47337	4.41545e-08	2.63865e-07
HMUS00881100.1	163.822	0.971416	0.177596	5.46981	4.50515e-08	2.69088e-07
HMUS01263800.1	210.811	-1.15079	0.210492	-5.46712	4.57394e-08	2.73056e-07
HMUS01144100.1	189.352	1.2066	0.220717	5.46674	4.58386e-08	2.73509e-07
HMUS00148500.1	20.8058	2.33369	0.427082	5.46427	4.64817e-08	2.77205e-07
HMUS00927100.1.1	377.861	-0.804416	0.147263	-5.46244	4.69639e-08	2.79937e-07
HMUS00480600.1	433.34	-0.796105	0.145759	-5.46178	4.71371e-08	2.80826e-07
HMUS00976200.1	187.587	-1.38469	0.253616	-5.4598	4.76672e-08	2.8384e-07
HMUS01098900.1	326.253	-0.918092	0.168165	-5.45948	4.77541e-08	2.84212e-07
HMUS00367800.1	522.084	-0.761526	0.139492	-5.45927	4.78093e-08	2.84396e-07
HMUS01165300.1	238.172	1.29727	0.237641	5.45896	4.78928e-08	2.84748e-07
HMUS01306300.1	296.207	-0.948864	0.173826	-5.45869	4.79652e-08	2.85033e-07
HMUS01077400.1	311.889	0.721136	0.132112	5.4585	4.80174e-08	2.85198e-07
HMUS00525500.1	231.794	0.999535	0.183225	5.45523	4.89108e-08	2.90356e-07
HMUS01105200.1	158.298	1.0138	0.185865	5.45453	4.91034e-08	2.91352e-07
HMUS00768800.1	410.43	-0.871434	0.15977	-5.45429	4.91686e-08	2.91591e-07
HMUS00167000.1	204.237	0.878835	0.161223	5.45105	5.00732e-08	2.96805e-07
HMUS00282300.1	183.826	-1.33968	0.245903	-5.44802	5.09328e-08	3.01746e-07
HMUS01168500.1	284.069	0.735879	0.135155	5.44471	5.18901e-08	3.07262e-07
HMUS01153000.1	147.484	0.972425	0.17864	5.44349	5.22469e-08	3.09218e-07
HMUS00872800.1	2748.96	0.439925	0.0808625	5.44041	5.31572e-08	3.14446e-07
HMUS01222300.1.1	54.428	1.50937	0.277583	5.43755	5.40181e-08	3.19377e-07
HMUS00339700.1	232.338	0.813365	0.149601	5.43688	5.42213e-08	3.20416e-07
HMUS00192900.1.1	278.552	-1.19373	0.219685	-5.43384	5.51547e-08	3.25767e-07
HMUS00300900.1	19.7685	4.40797	0.811386	5.43265	5.55241e-08	3.27783e-07
HMUS01180900.1	1019.34	0.5914	0.108882	5.43156	5.58647e-08	3.29627e-07
HMUS01277800.1	285.444	-0.944702	0.173933	-5.43143	5.59053e-08	3.297e-07
HMUS00757000.1	420.704	0.686256	0.12636	5.43096	5.60502e-08	3.30221e-07
HMUS00492700.1	936.307	-0.777554	0.14317	-5.43097	5.60484e-08	3.30221e-07
HMUS00789800.1	673.009	-0.763513	0.140592	-5.43071	5.61293e-08	3.3052e-07
HMUS00869200.1	930.501	-0.523799	0.0964618	-5.43012	5.63156e-08	3.3145e-07
HMUS00377800.1.1	128.768	1.52879	0.281602	5.42891	5.66997e-08	3.33543e-07
HMUS00372900.1	444.811	-0.810476	0.149294	-5.42871	5.67624e-08	3.33744e-07
HMUS00868500.1	152.758	1.56802	0.289079	5.42418	5.82197e-08	3.42139e-07
HMUS00881500.1	6.36509	8.98286	1.65672	5.42208	5.89104e-08	3.46025e-07
HMUS00780900.1	213.637	0.887268	0.163668	5.42115	5.92169e-08	3.4765e-07
HMUS01256000.1	103.806	-2.02831	0.37439	-5.41764	6.03911e-08	3.54365e-07
HMUS00618200.1	237.985	0.793504	0.146549	5.41459	6.14292e-08	3.60276e-07
HMUS00879900.1	409.725	-1.46218	0.270118	-5.41313	6.19313e-08	3.63038e-07
HMUS01099500.1.1	170.718	0.97553	0.180259	5.41182	6.23878e-08	3.65531e-07
HMUS00373100.1	615.666	-0.607941	0.112376	-5.40988	6.30686e-08	3.69334e-07
HMUS00855400.1	572.892	-0.643269	0.118953	-5.40775	6.38203e-08	3.73549e-07
HMUS00856400.1	377.405	-0.824029	0.152487	-5.40393	6.51951e-08	3.81404e-07
HMUS01223600.1	196.298	0.869012	0.160822	5.40356	6.53318e-08	3.82013e-07
HMUS00338400.1	267.231	-1.03574	0.191684	-5.40337	6.54007e-08	3.82224e-07
HMUS00979600.1	211.603	-1.21503	0.224874	-5.40316	6.5477e-08	3.82479e-07
[truncated: 10,163 more rows]
