# Supplementary material for: Transcriptional and genomic parallels between the monoxenous parasite Herpetomonas muscarum and Leishmania
Source: PLoS Genet. 2019 Nov 11;15(11):e1008452. doi: 10.1371/journal.pgen.1008452 (PMC6872171; doi:10.1371/journal.pgen.1008452)
Supplement: S22 Table — (XLSX) [file pgen.1008452.s024.xlsx]

## Sheet: Table S22
	baseMean	log2FoldChange	lfcSE	stat	pvalue	padj
HMUS00289800.1	4029.5	0.509634	0.0761091	6.6961	2.14049e-11	2.68846e-08
HMUS00308600.1	2177.22	0.497078	0.0920142	5.40219	6.58326e-08	4.13429e-05
HMUS01135400.1.1	441.57	0.672874	0.127867	5.26231	1.42257e-07	5.95583e-05
HMUS00518200.1	217.328	0.764817	0.154481	4.95089	7.38731e-07	0.000231962
HMUS01180000.1	482.777	0.630576	0.128533	4.90594	9.29827e-07	0.000233573
HMUS00923200.1	444.998	0.590363	0.122042	4.83738	1.31565e-06	0.000275409
HMUS00522500.1	484.082	0.600911	0.127798	4.70204	2.57571e-06	0.00044055
HMUS00153200.1	356.292	0.633288	0.135187	4.68453	2.80605e-06	0.00044055
HMUS00630600.1	564.257	0.503586	0.110995	4.537	5.70597e-06	0.0007963
HMUS01147700.1	381.241	0.583148	0.131623	4.43045	9.40357e-06	0.00118109
HMUS00046100.1	88.9003	1.15882	0.268221	4.32039	1.55757e-05	0.00177846
HMUS01029500.1	501.573	0.530142	0.125446	4.22607	2.37806e-05	0.00248904
HMUS00470300.1	422.107	0.553525	0.135217	4.09361	4.24703e-05	0.00410329
HMUS00802600.1	133.935	0.78265	0.198133	3.95012	7.81127e-05	0.00677244
HMUS01193600.1	908.897	0.400764	0.102348	3.91569	9.01467e-05	0.00677244
HMUS00371300.1	271.224	0.574685	0.147016	3.909	9.26792e-05	0.00677244
HMUS00522300.1	382.32	0.487419	0.124815	3.90512	9.41796e-05	0.00677244
HMUS00271400.1	964.475	0.391582	0.100462	3.89783	9.70573e-05	0.00677244
HMUS00919000.1	103.393	0.894021	0.234919	3.80566	0.000141426	0.00908187
HMUS00526300.1	281.667	0.551604	0.145154	3.80014	0.000144616	0.00908187
HMUS01029200.1	238.035	0.576176	0.154125	3.73837	0.000185218	0.0110778
HMUS00243000.1	360.136	0.486569	0.130833	3.71902	0.000200001	0.0114182
HMUS00681100.1	295.409	0.587173	0.159179	3.68876	0.000225347	0.0117608
HMUS00673500.1	1021.94	0.360321	0.0980499	3.67488	0.000237963	0.0117608
HMUS01216100.1	59.0015	1.03006	0.280923	3.66672	0.000245686	0.0117608
HMUS00472200.1	388.277	0.451027	0.123057	3.66517	0.00024717	0.0117608
HMUS00858600.1	249.376	0.54878	0.149965	3.65939	0.00025282	0.0117608
HMUS01147800.1.1	1411.67	0.412008	0.113763	3.62165	0.000292732	0.0131311
HMUS01300300.1	52.1595	1.07435	0.30002	3.58091	0.000342403	0.0148296
HMUS01029300.1	469.572	0.458	0.128594	3.56159	0.000368612	0.0154326
HMUS00010600.1	76.5653	0.860802	0.243771	3.53119	0.000413701	0.0167616
HMUS00526100.1	278.71	0.513325	0.149057	3.44382	0.000573563	0.0225124
HMUS01321400.1	748.017	0.355843	0.104369	3.40947	0.000650904	0.0247738
HMUS00019200.1	184.662	0.566089	0.166674	3.39638	0.000682839	0.0252249
HMUS00958500.1	266.076	0.531098	0.157215	3.37817	0.00072971	0.0261862
HMUS01033800.1	201.848	0.55218	0.164604	3.3546	0.000794802	0.0273808
HMUS00724300.1	449.853	0.439116	0.131059	3.35052	0.000806601	0.0273808
HMUS01029400.1	232.571	0.495919	0.149053	3.32714	0.00087743	0.0290014
HMUS00804800.1.1	235.023	0.541953	0.163267	3.31942	0.000902036	0.0290502
HMUS00928800.1.1	116.398	0.741731	0.224899	3.29806	0.00097356	0.0305698
HMUS01055700.1	478.894	0.412194	0.125648	3.28054	0.00103608	0.0317394
HMUS00695100.1	451.386	0.421002	0.128825	3.26802	0.00108302	0.0323875
HMUS00879200.1	300.69	0.431138	0.132626	3.25078	0.00115089	0.0330552
HMUS00680800.1	63.612	0.89988	0.276969	3.24903	0.00115798	0.0330552
HMUS00969700.1	316.734	0.464846	0.143571	3.23774	0.00120483	0.033628
HMUS00153300.1	192.683	0.554687	0.17345	3.19796	0.00138405	0.0377576
HMUS00750400.1.1	295.057	0.483037	0.151327	3.192	0.0014129	0.0377576
HMUS01139300.1	302.172	0.446222	0.140419	3.17779	0.001484	0.0388314
HMUS01272200.1	57.9142	0.899842	0.285063	3.15665	0.00159594	0.0406112
HMUS00801300.1	665.131	0.365023	0.11585	3.15084	0.00162802	0.0406112
HMUS00004100.1	303.898	0.427427	0.135817	3.14709	0.00164902	0.0406112
HMUS00580900.1	318.348	0.449694	0.143642	3.13066	0.00174415	0.041751
HMUS00557000.1	173.83	0.551553	0.176344	3.1277	0.00176179	0.041751
HMUS01064900.1	277.712	0.464795	0.149071	3.11794	0.00182118	0.0423594
HMUS00025000.1	177.54	0.556392	0.179804	3.09444	0.00197186	0.0450302
HMUS01140300.1	246.7	0.453066	0.147084	3.08032	0.00206777	0.0463771
HMUS00912100.1	46.5783	1.01086	0.329229	3.07039	0.00213778	0.0463818
HMUS01124100.1.1	212.902	0.520074	0.169415	3.06983	0.00214184	0.0463818
HMUS00118200.1	115.706	0.643462	0.209986	3.0643	0.00218178	0.046446
HMUS00414500.1.1	123.545	0.614821	0.201344	3.05358	0.00226125	0.0473356
HMUS00606100.1.1	181.328	0.543234	0.178843	3.03749	0.00238559	0.0484804
HMUS00669100.1	414.165	0.41646	0.13715	3.03654	0.00239314	0.0484804
HMUS01063900.1	192.132	0.517768	0.171982	3.0106	0.00260733	0.0519811
HMUS00522200.1.1	186.047	0.552187	0.184496	2.99295	0.00276296	0.0541915
HMUS01326600.1	398.848	0.374356	0.12527	2.98839	0.0028045	0.0541915
HMUS00260500.1	50.2406	0.900217	0.302677	2.97419	0.00293767	0.0559047
HMUS00354300.1	44.0463	-1.00251	0.337763	-2.96808	0.00299665	0.0561761
HMUS00435000.1	219.759	0.47589	0.161179	2.95255	0.00315166	0.0580938
HMUS00522600.1	177.094	0.523158	0.177422	2.94867	0.00319146	0.0580938
HMUS00774300.1	111.409	0.597384	0.20546	2.90754	0.00364285	0.0648735
HMUS00596300.1	290.145	0.447713	0.154094	2.90545	0.00366721	0.0648735
HMUS00685900.1	312.128	0.396618	0.138223	2.8694	0.00411256	0.0710092
HMUS01147100.1	715.693	0.292726	0.102056	2.86828	0.00412712	0.0710092
HMUS00806900.1	111.669	0.647157	0.229161	2.82403	0.00474246	0.0804937
HMUS00999200.1	68.8285	0.761908	0.274853	2.77206	0.00557035	0.0932847
HMUS00339900.1	100.608	0.584411	0.212579	2.74915	0.00597495	0.0977771
HMUS00699200.1	148.264	0.639829	0.232826	2.74809	0.0059943	0.0977771
HMUS01091800.1	117.126	0.551464	0.202143	2.72809	0.0063702	0.102577
HMUS00958400.1	254.687	0.388346	0.142656	2.72225	0.00648392	0.103086
HMUS00605100.1	126.269	0.633219	0.233805	2.70832	0.00676238	0.10552
HMUS00778400.1	57.9323	0.777606	0.287338	2.70624	0.00680506	0.10552
HMUS00557600.1	46.6031	0.868358	0.325535	2.66748	0.00764223	0.117057
HMUS01031400.1	113.44	0.554396	0.208422	2.65997	0.00781481	0.118258
HMUS00424700.1	280.251	0.369644	0.139221	2.6551	0.00792852	0.11855
HMUS00756700.1	308.771	0.350279	0.132813	2.63738	0.00835482	0.120402
HMUS01040800.1	263.78	0.375354	0.142395	2.636	0.00838897	0.120402
HMUS01050600.1	121.422	0.538643	0.204553	2.63326	0.0084569	0.120402
HMUS01125500.1	155.938	0.486943	0.185052	2.63139	0.00850361	0.120402
HMUS01324900.1	190.525	0.445088	0.169218	2.63027	0.00853168	0.120402
HMUS00483400.1	328.746	0.344859	0.131552	2.62147	0.00875508	0.122182
HMUS00221500.1	182.414	0.447405	0.171382	2.61056	0.00903931	0.123675
HMUS01050500.1	156.402	0.502916	0.192701	2.60982	0.00905897	0.123675
HMUS01329900.1	200.827	0.42395	0.163136	2.59874	0.00935654	0.126318
HMUS00189400.1	338.267	0.355913	0.137143	2.59519	0.00945376	0.126318
HMUS01275200.1	71.326	0.666277	0.257426	2.58822	0.0096472	0.127298
HMUS00920700.1	151.878	0.462087	0.179125	2.57968	0.00988918	0.127298
HMUS00465500.1	361.328	0.35946	0.139347	2.5796	0.0098914	0.127298
HMUS00655000.1	202.217	0.414929	0.160939	2.57817	0.00993245	0.127298
HMUS00151900.1	133.653	-0.502854	0.195582	-2.57106	0.0101388	0.12863
HMUS01325200.1	198.174	0.403595	0.157215	2.56716	0.0102536	0.128785
HMUS00759900.1	65.0334	0.7044	0.275405	2.55769	0.010537	0.130155
HMUS00623100.1	147.316	0.484038	0.189328	2.5566	0.0105699	0.130155
HMUS00567200.1	111.538	0.555161	0.218699	2.53847	0.0111338	0.135768
HMUS00756500.1	268.233	0.398053	0.157273	2.53097	0.0113748	0.137372
HMUS00518100.1	205.959	0.434382	0.172129	2.52359	0.0116163	0.138953
HMUS00019100.1	120.083	0.496087	0.198149	2.50361	0.0122933	0.143679
HMUS01194000.1	117.875	0.501907	0.200625	2.50172	0.0123592	0.143679
HMUS00392500.1	142.484	0.51291	0.205047	2.50142	0.0123695	0.143679
HMUS00819000.1	59.5256	0.696512	0.278762	2.49859	0.0124689	0.143679
HMUS00118800.1	51.8596	0.757464	0.30361	2.49486	0.0126008	0.143868
HMUS00997800.1	92.5513	0.570923	0.229403	2.48873	0.0128199	0.143868
HMUS00711500.1.1	197.358	0.399505	0.160669	2.48651	0.0129005	0.143868
HMUS00659100.1	317.102	0.366428	0.147437	2.48532	0.0129435	0.143868
HMUS00272100.1	407.003	0.335723	0.135937	2.4697	0.0135226	0.148985
HMUS01325100.1	176.712	0.422487	0.171581	2.46232	0.0138042	0.150765
HMUS01097200.1	363.645	0.318838	0.129719	2.45791	0.013975	0.151315
HMUS01139400.1	276.946	0.359004	0.146261	2.45455	0.0141062	0.15143
HMUS00058800.1	66.322	0.646297	0.265545	2.43385	0.014939	0.157667
HMUS00356400.1	108.111	0.603605	0.248404	2.42993	0.0151017	0.157667
HMUS00653600.1	111.471	0.494875	0.204487	2.42008	0.015517	0.157667
HMUS00150300.1	72.9649	0.644198	0.266231	2.41969	0.0155336	0.157667
HMUS00784200.1	76.7578	0.61836	0.255748	2.41785	0.0156125	0.157667
HMUS00481000.1	75.8952	0.597505	0.247182	2.41726	0.0156378	0.157667
HMUS00325900.1	55.4598	0.717204	0.296936	2.41535	0.0157202	0.157667
HMUS00784000.1	241.667	0.362979	0.150324	2.41464	0.0157507	0.157667
HMUS00143300.1	174.019	0.430437	0.178374	2.41311	0.015817	0.157667
HMUS00712200.1	174.262	0.472756	0.196855	2.40155	0.0163258	0.160576
HMUS00054100.1	135.844	0.450752	0.187929	2.39852	0.0164615	0.160576
HMUS00265600.1	248.444	0.394112	0.164458	2.39643	0.0165556	0.160576
HMUS00772300.1	118.03	0.51214	0.213972	2.39349	0.0166888	0.160576
HMUS01283000.1	394.169	0.336984	0.140868	2.39219	0.016748	0.160576
HMUS00042100.1	353.688	0.312633	0.131005	2.38642	0.0170134	0.161885
HMUS00058900.1	87.0136	0.572979	0.241137	2.37616	0.0174939	0.165206
HMUS00474800.1	291.563	0.353649	0.14924	2.36966	0.0178043	0.165979
HMUS01299200.1.1	311.369	0.330499	0.139515	2.36892	0.0178401	0.165979
HMUS00909500.1	163.292	0.421334	0.17815	2.36505	0.0180274	0.166489
HMUS00502100.1	169.479	0.45332	0.192565	2.35411	0.0185673	0.170222
HMUS00772400.1	53.147	0.707991	0.30172	2.34652	0.0189497	0.172469
HMUS00543000.1.1	129.914	0.45799	0.195622	2.3412	0.0192219	0.173689
HMUS00002300.1	57.0932	0.721423	0.310258	2.32523	0.0200595	0.179962
HMUS00056200.1	51.4088	0.70765	0.305558	2.31593	0.0205621	0.183163
HMUS00274300.1	526.704	0.282	0.122099	2.30961	0.0209099	0.18495
HMUS00859000.1	42.9907	0.773469	0.335806	2.30332	0.0212609	0.186739
HMUS00476200.1	112.193	0.491096	0.214054	2.29426	0.0217755	0.189931
HMUS00761900.1	95.0882	-0.600378	0.262027	-2.29129	0.0219469	0.190106
HMUS00592500.1	125.099	0.445979	0.197145	2.26219	0.0236859	0.203763
HMUS00439800.1	193.527	0.358748	0.161343	2.2235	0.0261819	0.223704
HMUS00970000.1	175.781	0.375806	0.169398	2.21847	0.0265227	0.225084
HMUS00475300.1	321.119	0.344493	0.156164	2.20596	0.0273865	0.230428
HMUS00260100.1	265.403	0.337791	0.153258	2.20407	0.0275193	0.230428
HMUS01146800.1	72.0578	0.579154	0.263331	2.19934	0.027854	0.231686
HMUS01064300.1	58.0365	0.719717	0.327795	2.19563	0.0281186	0.232349
HMUS00271600.1.1	135.173	0.424081	0.193964	2.18639	0.0287869	0.236316
HMUS00329000.1	120.311	0.463459	0.212722	2.17871	0.0293531	0.23793
HMUS01055800.1.1	232.138	0.33183	0.152338	2.17825	0.0293875	0.23793
HMUS00143500.1	375.639	0.29316	0.134764	2.17536	0.0296031	0.23793
HMUS00558700.1	106.296	0.460724	0.211988	2.17335	0.0297539	0.23793
HMUS00334100.1	416.425	0.307588	0.141798	2.1692	0.0300677	0.23793
HMUS01133500.1	59.3925	-0.664412	0.306789	-2.1657	0.0303343	0.23793
HMUS00788100.1	62.8704	0.597577	0.27593	2.16568	0.0303353	0.23793
HMUS00909800.1	45.308	0.673421	0.311258	2.16355	0.030499	0.23793
HMUS00878800.1	161.977	0.402382	0.18645	2.15812	0.0309187	0.239715
HMUS00921000.1	140.542	0.417156	0.19425	2.14752	0.0317518	0.243235
HMUS00638500.1	344.863	0.310301	0.144655	2.14511	0.0319437	0.243235
HMUS00039800.1	218.239	0.359392	0.167549	2.14499	0.0319537	0.243235
HMUS00681000.1	192.089	0.380313	0.177846	2.13844	0.0324809	0.245759
HMUS01142500.1	49.4849	-0.661286	0.310119	-2.13236	0.0329772	0.24802
HMUS01218000.1	43.561	-0.759425	0.356806	-2.1284	0.0333041	0.248988
HMUS00242500.1	41.8016	0.704601	0.331633	2.12464	0.0336163	0.249834
HMUS00405500.1	59.3527	0.669273	0.315997	2.11797	0.0341772	0.25251
HMUS00630500.1	612.622	0.235696	0.111856	2.10714	0.0351055	0.257851
HMUS01049800.1	55.8176	0.63962	0.304519	2.10043	0.0356914	0.26063
HMUS00716700.1	104.13	-0.554454	0.266735	-2.07867	0.0376479	0.273328
HMUS00278500.1	96.334	0.488071	0.235654	2.07114	0.038346	0.276797
HMUS00770700.1	52.2875	0.682025	0.330752	2.06204	0.0392038	0.281372
HMUS01138100.1	48.9117	-0.751219	0.365003	-2.05812	0.039579	0.28145
HMUS00398800.1	66.3935	0.584428	0.284178	2.05656	0.0397289	0.28145
HMUS00888200.1	58.3486	0.597284	0.290661	2.05492	0.039887	0.28145
HMUS00023500.1	47.1753	-0.669178	0.327926	-2.04064	0.0412869	0.289545
HMUS00594800.1	163.479	0.364975	0.179037	2.03855	0.0414953	0.289545
HMUS00107500.1	98.384	0.475488	0.233586	2.0356	0.0417903	0.289992
HMUS00354200.1	51.5143	0.606902	0.298779	2.03128	0.0422269	0.291154
HMUS00021500.1	49.3801	0.657929	0.324205	2.02936	0.0424214	0.291154
HMUS00863900.1	72.6517	0.508881	0.251411	2.0241	0.0429596	0.293246
HMUS01159300.1	78.1194	0.492596	0.243995	2.01888	0.0435	0.294194
HMUS00670400.1	103.291	0.461071	0.228453	2.01823	0.043567	0.294194
HMUS00102500.1	128.278	0.42234	0.210116	2.01003	0.0444276	0.298402
HMUS00272400.1	44.7342	-0.657726	0.328516	-2.00211	0.0452725	0.301399
HMUS00405300.1	76.7282	0.544114	0.271873	2.00136	0.0453538	0.301399
HMUS01033700.1	206.112	0.40036	0.201016	1.99168	0.0464066	0.306772
HMUS00478100.1	319.138	0.290308	0.146104	1.987	0.0469224	0.308558
HMUS00056100.1	55.5952	0.569225	0.286926	1.98388	0.0472696	0.309222
HMUS00556800.1	607.54	0.224114	0.113271	1.97856	0.0478651	0.311495
HMUS00304800.1	79.9307	0.504147	0.255555	1.97275	0.0485239	0.312531
HMUS00680100.1	97.1169	0.453761	0.230307	1.97024	0.0488109	0.312531
HMUS01329800.1	205.268	0.320387	0.162764	1.96842	0.0490199	0.312531
HMUS00875700.1	261.807	0.282797	0.143699	1.96798	0.0490706	0.312531
HMUS00286400.1	79.3317	0.542347	0.276603	1.96074	0.0499089	0.312531
HMUS00723900.1	111.859	0.444677	0.226874	1.96001	0.0499942	0.312531
HMUS00143100.1	41.5226	0.669936	0.342076	1.95844	0.0501785	0.312531
HMUS00195100.1	146.932	0.375916	0.191978	1.95812	0.0502162	0.312531
HMUS00485600.1	120.395	0.412547	0.210844	1.95665	0.050389	0.312531
HMUS00019600.1	370.104	0.257694	0.131772	1.9556	0.0505125	0.312531
HMUS00778700.1	53.9951	0.582855	0.302824	1.92473	0.0542627	0.332801
HMUS00872800.1	232.022	0.306935	0.159624	1.92286	0.0544974	0.332801
HMUS00837700.1	298.845	0.266998	0.139193	1.91819	0.0550869	0.332801
HMUS01168000.1	54.3989	-0.626294	0.326956	-1.91553	0.0554245	0.332801
HMUS01104000.1	98.7369	0.428388	0.223746	1.91462	0.0555415	0.332801
HMUS00413700.1	72.6918	0.490057	0.255989	1.91437	0.0555732	0.332801
HMUS00789200.1	55.19	0.557054	0.291368	1.91185	0.0558951	0.332801
HMUS00475900.1	107.019	0.411183	0.215211	1.91061	0.056055	0.332801
HMUS00150400.1	304.463	0.272944	0.14296	1.90923	0.0562326	0.332801
HMUS00003400.1	44.7546	0.615477	0.322639	1.90764	0.0564383	0.332801
HMUS00774500.1	53.3024	0.622054	0.326974	1.90246	0.0571115	0.333823
HMUS00288700.1	50.4157	0.562619	0.296411	1.8981	0.0576827	0.333823
HMUS01266600.1	91.2639	0.434206	0.228779	1.89792	0.0577063	0.333823
HMUS00578800.1	272.385	0.265587	0.140359	1.89221	0.0584635	0.333823
HMUS01155200.1	95.5666	0.476873	0.2521	1.8916	0.0585439	0.333823
HMUS00527900.1	54.6066	0.539262	0.285311	1.89009	0.0587463	0.333823
HMUS01097300.1	44.7039	-0.644975	0.341252	-1.89003	0.0587543	0.333823
HMUS00448300.1	248.515	0.308789	0.163508	1.88852	0.0589555	0.333823
HMUS01141100.1	59.4278	0.538605	0.285535	1.8863	0.0592544	0.333823
HMUS00095200.1	64.178	0.62063	0.329198	1.88528	0.0593923	0.333823
HMUS00780800.1.1	124.251	0.40547	0.215193	1.88422	0.0595354	0.333823
HMUS00052300.1	256.128	0.286362	0.152244	1.88095	0.0599792	0.334817
HMUS00999000.1	42.2209	0.617192	0.329539	1.87289	0.0610831	0.339471
HMUS00117200.1	43.0539	0.64281	0.343648	1.87055	0.0614077	0.339771
HMUS00608400.1	461.423	0.212404	0.114053	1.86232	0.0625582	0.344619
HMUS00474400.1	102.434	0.388518	0.209552	1.85404	0.0637333	0.345946
HMUS00848200.1	78.4342	0.447761	0.241589	1.8534	0.0638254	0.345946
HMUS00220400.1	104.082	0.421938	0.227705	1.853	0.0638817	0.345946
HMUS00699900.1	65.1961	0.570825	0.308076	1.85287	0.0639009	0.345946
HMUS00027600.1	356.054	0.254277	0.137461	1.84981	0.0643408	0.345985
HMUS00046500.1	219.672	0.283965	0.153611	1.8486	0.0645162	0.345985
HMUS01225500.1	55.5017	0.540325	0.292528	1.84709	0.0647344	0.345985
HMUS00672400.1	209.307	0.376526	0.204071	1.84508	0.0650262	0.346072
HMUS01072600.1	69.3135	0.487669	0.26621	1.83189	0.0669672	0.354898
HMUS00456900.1	55.6815	0.556026	0.304098	1.82844	0.0674831	0.355121
HMUS00470900.1	111.299	0.399367	0.218874	1.82465	0.0680541	0.355121
HMUS00919100.1.1	108.692	0.401219	0.220041	1.82338	0.068246	0.355121
HMUS01265800.1	59.6869	0.544884	0.298968	1.82255	0.0683712	0.355121
HMUS00664400.1	342.229	0.257241	0.141169	1.82221	0.068423	0.355121
HMUS00439500.1	44.7058	0.678696	0.373775	1.81579	0.069403	0.358725
HMUS00604600.1	76.9942	0.429836	0.238475	1.80244	0.0714768	0.366673
HMUS00140300.1	324.949	0.278621	0.154606	1.80213	0.0715245	0.366673
HMUS00787000.1	71.7901	0.455647	0.254087	1.79327	0.0729291	0.372354
HMUS00057100.1	139.478	0.341147	0.190889	1.78715	0.0739125	0.375847
HMUS01021000.1	66.0828	-0.478105	0.26844	-1.78105	0.0749044	0.379354
HMUS00393700.1	62.0291	0.468198	0.263341	1.77791	0.0754179	0.380421
HMUS01135700.1	280.885	0.28948	0.164065	1.76443	0.0776604	0.389669
HMUS00474900.1	122.135	0.398035	0.225749	1.76317	0.0778717	0.389669
HMUS01304900.1	114.605	0.362527	0.206223	1.75794	0.0787578	0.392539
HMUS00024300.1	183.261	0.305439	0.174346	1.75192	0.0797884	0.395714
HMUS00438600.1	44.1128	-0.584322	0.333795	-1.75054	0.080025	0.395714
HMUS01059300.1	297.192	0.271946	0.156822	1.73411	0.0828981	0.408314
HMUS00623000.1	66.3535	-0.522638	0.301952	-1.73086	0.0834763	0.409556
HMUS00784800.1.1	91.3161	0.399349	0.231639	1.72402	0.0847045	0.413964
HMUS01139600.1	84.6986	0.404016	0.234751	1.72104	0.0852431	0.414982
HMUS01178500.1	165.77	0.351109	0.204861	1.71389	0.0865482	0.419709
HMUS00335100.1.1	53.2555	0.531988	0.311979	1.70521	0.0881558	0.423235
HMUS00393800.1	79.8215	0.410523	0.240845	1.70451	0.0882861	0.423235
HMUS00963200.1	46.393	-0.56959	0.334167	-1.70451	0.0882863	0.423235
HMUS00018000.1	54.9773	0.53714	0.316692	1.6961	0.0898678	0.42782
HMUS00458400.1	82.2206	0.402121	0.237128	1.6958	0.0899239	0.42782
HMUS00919600.1	63.5228	0.466062	0.275509	1.69164	0.0907144	0.429952
HMUS01055500.1	296.301	0.23952	0.141802	1.68912	0.0911964	0.430289
HMUS00805500.1	124.536	0.33859	0.200623	1.68769	0.0914706	0.430289
HMUS00392700.1	148.071	0.358166	0.213043	1.68119	0.0927251	0.433349
HMUS01226300.1	61.1597	0.469898	0.279576	1.68075	0.0928113	0.433349
HMUS01055600.1	314.272	0.258203	0.153983	1.67683	0.0935765	0.435304
HMUS01086000.1	430.556	0.226811	0.135703	1.67138	0.0946462	0.438655
HMUS00222200.1	92.5758	0.394419	0.236585	1.66714	0.0954874	0.439828
HMUS01317700.1	44.7573	-0.59344	0.356743	-1.6635	0.0962132	0.439828
HMUS00817200.1	77.6089	0.412603	0.24815	1.66271	0.0963701	0.439828
HMUS01327400.1	215.02	0.260923	0.157028	1.66163	0.0965863	0.439828
HMUS00576300.1.1	225.237	0.290723	0.174996	1.66132	0.0966501	0.439828
HMUS01016000.1	70.9899	-0.463776	0.27982	-1.65741	0.097437	0.441348
HMUS01214400.1	212.915	0.255928	0.154802	1.65326	0.0982782	0.441348
HMUS00672500.1	288.965	0.27904	0.169297	1.64822	0.0993067	0.441348
HMUS00761100.1	69.8674	0.455575	0.276463	1.64787	0.0993791	0.441348
HMUS00323200.1	106.656	0.355101	0.215497	1.64782	0.0993888	0.441348
HMUS00844700.1	44.0676	-0.545467	0.331044	-1.64772	0.0994108	0.441348
HMUS00763400.1.1	42.3079	0.540834	0.32862	1.64578	0.0998101	0.441348
HMUS00709700.1	136.003	0.307306	0.186964	1.64366	0.100246	0.441348
HMUS00019300.1	121.116	0.370315	0.225424	1.64275	0.100434	0.441348
HMUS00942900.1	50.2427	0.588726	0.358445	1.64244	0.100498	0.441348
HMUS00340200.1	91.9542	0.386858	0.236306	1.63711	0.101608	0.44467
HMUS00120000.1	170.131	0.33327	0.204029	1.63344	0.102375	0.446471
HMUS00309300.1	72.8511	0.434195	0.266423	1.62972	0.10316	0.448337
HMUS01052000.1	50.4931	0.479236	0.294413	1.62777	0.103574	0.448582
HMUS00929000.1	169.35	0.307853	0.189857	1.6215	0.10491	0.452808
HMUS00879100.1	92.9404	-0.402681	0.249026	-1.61703	0.105873	0.455397
HMUS00042500.1	328.956	0.228964	0.14211	1.61117	0.107142	0.457622
HMUS00899200.1	202.8	0.28484	0.176849	1.61064	0.107259	0.457622
HMUS00476100.1	47.5637	-0.50909	0.316516	-1.60842	0.107743	0.457622
HMUS00683600.1	189.687	0.276788	0.172472	1.60483	0.108531	0.457622
HMUS01158700.1	49.8722	0.475101	0.296081	1.60463	0.108575	0.457622
HMUS00272500.1	50.6549	0.515137	0.321815	1.60072	0.109438	0.457622
HMUS01302300.1	48.682	-0.527647	0.3298	-1.5999	0.10962	0.457622
HMUS00589200.1.1	49.444	0.498664	0.312251	1.597	0.110266	0.457622
HMUS00007900.1	126.458	0.312048	0.195414	1.59686	0.110298	0.457622
HMUS00820400.1	104.922	-0.376896	0.236087	-1.59643	0.110394	0.457622
HMUS00274800.1.1	165.874	0.295544	0.185156	1.59619	0.110446	0.457622
HMUS00610700.1	75.4034	0.425011	0.266508	1.59474	0.11077	0.457622
HMUS01059200.1	56.1084	0.466988	0.293122	1.59315	0.111126	0.457622
HMUS00157000.1	63.7004	0.430511	0.270972	1.58876	0.112114	0.460179
HMUS01142900.1	64.3758	0.409329	0.258365	1.58431	0.113124	0.462814
HMUS00135300.1	57.2058	0.432446	0.274602	1.57481	0.115301	0.470187
HMUS00398100.1.1	81.7824	0.416841	0.264968	1.57317	0.115679	0.470202
HMUS00631100.1	125.014	0.392127	0.25138	1.5599	0.118784	0.479941
HMUS00875900.1	98.7137	0.404833	0.259564	1.55967	0.118839	0.479941
HMUS00624300.1	51.2496	0.52769	0.339707	1.55337	0.120335	0.48378
HMUS00723200.1	75.5913	-0.450394	0.290292	-1.55152	0.120777	0.48378
HMUS01061800.1	397.252	0.22054	0.142209	1.55082	0.120945	0.48378
HMUS01095500.1	250.212	0.228667	0.147834	1.54678	0.121917	0.4848
HMUS00022100.1	137.182	0.381881	0.246988	1.54615	0.122067	0.4848
HMUS00115200.1	50.2872	-0.496319	0.321252	-1.54495	0.122358	0.4848
HMUS00715500.1	354.646	0.215422	0.139812	1.5408	0.123366	0.485626
HMUS00594300.1.1	116.677	0.339965	0.220729	1.54019	0.123513	0.485626
HMUS00620100.1	410.059	0.212575	0.138097	1.53932	0.123726	0.485626
HMUS00594900.1	47.6645	-0.520886	0.339618	-1.53374	0.125093	0.48946
HMUS00925000.1	136.973	0.289282	0.190877	1.51554	0.129636	0.505662
HMUS00921700.1	84.969	0.389204	0.258052	1.50824	0.131494	0.511318
HMUS01014200.1	47.0907	0.52081	0.345916	1.5056	0.132171	0.511926
HMUS01064400.1	79.3706	0.360566	0.239666	1.50445	0.132465	0.511926
HMUS01306600.1	150.958	0.270163	0.180174	1.49946	0.133756	0.514765
HMUS00273800.1	110.626	-0.326085	0.217617	-1.49844	0.134019	0.514765
HMUS01262800.1	142.954	0.279914	0.18706	1.49639	0.134553	0.514828
HMUS00469500.1	101.858	0.356649	0.238625	1.4946	0.135019	0.514828
HMUS00947200.1	65.5688	-0.418717	0.280571	-1.49237	0.135601	0.514828
HMUS00711600.1	524.024	0.181448	0.121607	1.49209	0.135675	0.514828
HMUS00073100.1	102.181	0.326642	0.219354	1.48911	0.136459	0.516244
HMUS01279100.1	60.4438	0.431553	0.290934	1.48334	0.137985	0.520449
HMUS00288900.1	67.5408	0.389729	0.263495	1.47908	0.13912	0.52175
HMUS00015900.1	44.6953	0.4822	0.326048	1.47892	0.139161	0.52175
HMUS00708700.1	48.5083	0.452517	0.306567	1.47608	0.139922	0.523021
HMUS01214200.1	222.996	0.256003	0.173614	1.47455	0.140333	0.523021
HMUS00527800.1	191.354	0.26522	0.180369	1.47043	0.141445	0.524062
HMUS00292100.1	41.9427	-0.488624	0.332374	-1.4701	0.141534	0.524062
HMUS01071100.1	52.8466	0.569649	0.388252	1.46721	0.142318	0.524062
HMUS00485700.1	61.7814	0.446498	0.304599	1.46586	0.142687	0.524062
HMUS00744600.1	44.2105	-0.484075	0.330243	-1.46582	0.142698	0.524062
HMUS00115100.1	209.372	-0.234987	0.160482	-1.46426	0.143123	0.524088
HMUS00006600.1	65.5566	0.39578	0.270766	1.46171	0.143822	0.524744
HMUS00674400.1	66.2903	-0.410135	0.280808	-1.46056	0.144137	0.524744
HMUS00908500.1	45.7037	0.472439	0.325326	1.4522	0.146446	0.530776
HMUS00747500.1	48.3604	0.466163	0.321178	1.45141	0.146665	0.530776
HMUS01219500.1	316.202	0.208653	0.1439	1.44999	0.147062	0.530776
HMUS00801700.1	94.006	0.404324	0.27924	1.44794	0.147633	0.53131
HMUS00399700.1.1	236.865	0.242703	0.168144	1.44342	0.148901	0.534342
HMUS00883300.1	86.2286	0.335814	0.232946	1.4416	0.149416	0.534663
HMUS00982900.1	86.0038	0.349836	0.24328	1.438	0.150435	0.535968
HMUS00139700.1	177.165	0.252024	0.17542	1.43669	0.150806	0.535968
HMUS00268700.1	464.558	0.185428	0.129366	1.43336	0.151754	0.535968
HMUS01082400.1	56.2543	0.460249	0.32116	1.43308	0.151834	0.535968
HMUS00924300.1.1	41.6901	0.483367	0.337358	1.4328	0.151915	0.535968
HMUS00639100.1	57.0589	-0.423409	0.296589	-1.4276	0.153408	0.538524
HMUS00802700.1	45.5553	-0.498528	0.349283	-1.42729	0.153497	0.538524
HMUS00303500.1	178.508	0.267647	0.18883	1.4174	0.156366	0.544582
HMUS01057000.1	416.628	0.189154	0.133527	1.41659	0.156602	0.544582
HMUS00458600.1	88.306	0.325734	0.230028	1.41606	0.156757	0.544582
HMUS01058400.1	47.2002	0.436067	0.308092	1.41538	0.156958	0.544582
HMUS00385500.1	61.8184	0.444555	0.315339	1.40977	0.158608	0.548793
HMUS00624800.1	104.914	0.3166	0.225022	1.40698	0.159434	0.549392
HMUS00788200.1	52.9591	0.448884	0.319314	1.40578	0.159791	0.549392
HMUS00458200.1	44.788	-0.496104	0.35316	-1.40476	0.160094	0.549392
HMUS00727200.1	64.3892	0.374568	0.267237	1.40163	0.161024	0.55108
HMUS00928700.1	44.7882	0.439466	0.314948	1.39536	0.162907	0.552661
HMUS00361700.1	54.0012	0.41067	0.294419	1.39485	0.163061	0.552661
HMUS00052400.1	56.0195	0.419306	0.30079	1.39402	0.163312	0.552661
HMUS00702600.1	51.6192	0.412162	0.295828	1.39325	0.163544	0.552661
HMUS00095900.1	72.4306	0.409866	0.294279	1.39278	0.163686	0.552661
HMUS00928900.1	58.7964	0.395319	0.284582	1.38912	0.164795	0.554914
HMUS01143700.1	49.1899	0.418713	0.302839	1.38263	0.166779	0.560093
HMUS00810100.1	86.6699	0.324782	0.235556	1.37879	0.16796	0.56029
HMUS00037200.1	56.9987	-0.393087	0.285202	-1.37827	0.168119	0.56029
HMUS01118600.1	116.437	0.299167	0.217088	1.37809	0.168176	0.56029
HMUS00108800.1	69.8012	0.363654	0.265121	1.37165	0.170172	0.565296
HMUS00802500.1	60.6788	-0.42633	0.311111	-1.37035	0.170579	0.565296
HMUS00755400.1	47.2494	0.415724	0.304725	1.36426	0.172487	0.570084
HMUS00922900.1	65.3834	-0.406559	0.299664	-1.35672	0.174871	0.570084
HMUS01193900.1	49.5853	0.410489	0.302582	1.35662	0.174902	0.570084
HMUS01285400.1	73.9073	0.335099	0.247208	1.35553	0.175248	0.570084
HMUS01173300.1	273.77	0.197508	0.145825	1.35442	0.175603	0.570084
HMUS00950200.1	42.7982	0.464112	0.342805	1.35387	0.175778	0.570084
HMUS00775300.1	213.627	0.218164	0.161368	1.35196	0.176388	0.570084
HMUS00421700.1.1	45.9583	0.480234	0.355302	1.35162	0.176497	0.570084
HMUS00400200.1	258.86	0.195428	0.14461	1.35142	0.176561	0.570084
HMUS00610900.1	45.6654	0.449624	0.332706	1.35141	0.176563	0.570084
HMUS00488500.1	45.6194	-0.441709	0.327652	-1.3481	0.177625	0.572044
HMUS00960100.1	206.765	0.257767	0.191616	1.34523	0.178552	0.573048
HMUS00861400.1	216.165	0.207071	0.154667	1.33882	0.18063	0.573048
HMUS00650300.1	65.6055	0.392456	0.293242	1.33834	0.180787	0.573048
HMUS00798100.1	120.442	-0.337528	0.252226	-1.3382	0.180831	0.573048
HMUS01304400.1	45.7876	-0.442933	0.331161	-1.33751	0.181055	0.573048
HMUS00303300.1	70.9367	0.366494	0.274047	1.33734	0.181111	0.573048
HMUS00672300.1	84.524	-0.342503	0.256205	-1.33683	0.181278	0.573048
HMUS00950900.1	44.401	-0.51228	0.383672	-1.3352	0.18181	0.573048
HMUS00354000.1	44.7098	0.456036	0.341731	1.33449	0.182043	0.573048
HMUS00934400.1	90.2449	0.31234	0.234336	1.33287	0.182573	0.57328
HMUS01086100.1	202.982	-0.241125	0.181424	-1.32907	0.183825	0.575772
HMUS00256600.1	66.7569	0.357114	0.269447	1.32536	0.185053	0.578176
HMUS00970700.1.1	44.246	0.425494	0.322266	1.32032	0.186728	0.57955
HMUS00027800.1	120.806	0.256907	0.195385	1.31488	0.18855	0.57955
HMUS00489500.1	42.8117	0.457931	0.348295	1.31478	0.188584	0.57955
HMUS00606200.1	76.1577	0.356492	0.271187	1.31456	0.188658	0.57955
HMUS00520600.1	42.1867	0.499619	0.380383	1.31346	0.189027	0.57955
HMUS00610000.1	51.3831	0.501493	0.382044	1.31266	0.189299	0.57955
HMUS00459100.1	54.9203	-0.400573	0.305286	-1.31212	0.189479	0.57955
HMUS00288600.1.1	87.5184	0.338639	0.25822	1.31144	0.18971	0.57955
HMUS00803600.1	46.178	0.424714	0.323968	1.31097	0.189867	0.57955
HMUS00205400.1	64.9926	-0.379345	0.28964	-1.30971	0.190294	0.57955
HMUS00576200.1	82.6686	-0.34757	0.265544	-1.3089	0.190568	0.57955
HMUS00575000.1	46.3429	0.483863	0.370967	1.30433	0.192121	0.582858
HMUS00100300.1	109.802	0.287305	0.22095	1.30032	0.193492	0.584755
HMUS00581400.1	51.1457	-0.419588	0.322815	-1.29978	0.193677	0.584755
HMUS00508600.1	57.2811	0.35657	0.275433	1.29458	0.195465	0.588739
HMUS01146900.1	50.799	-0.425718	0.329578	-1.29171	0.196459	0.589772
HMUS00715800.1	54.2594	-0.38978	0.30195	-1.29087	0.196747	0.589772
HMUS00607900.1	91.5656	0.325915	0.254034	1.28296	0.199506	0.593388
HMUS00024900.1	145.644	0.255927	0.200161	1.2786	0.201038	0.593388
HMUS00523700.1	42.0038	0.424781	0.332288	1.27835	0.201125	0.593388
HMUS00183000.1	154.848	0.243734	0.19075	1.27776	0.201333	0.593388
HMUS00957200.1	48.698	0.39658	0.310592	1.27685	0.201655	0.593388
HMUS00883200.1	153.494	0.242208	0.189734	1.27657	0.201754	0.593388
HMUS00461900.1	53.5969	0.381155	0.298701	1.27604	0.20194	0.593388
HMUS00978800.1	49.6404	-0.443007	0.347288	-1.27562	0.202091	0.593388
HMUS00840300.1	116.218	0.265019	0.207888	1.27482	0.202373	0.593388
HMUS00143600.1	47.2141	0.415431	0.326095	1.27396	0.202678	0.593388
HMUS00676200.1	76.65	-0.329986	0.25952	-1.27152	0.203543	0.594536
HMUS00781700.1	50.2277	0.425561	0.335282	1.26927	0.204346	0.595497
HMUS00671500.1	127.21	0.256896	0.202973	1.26567	0.205632	0.597857
HMUS00275400.1	125.687	0.248183	0.197574	1.25616	0.209059	0.606416
HMUS01320900.1.1	49.0481	-0.399604	0.319088	-1.25233	0.210449	0.607656
HMUS00494300.1	152.005	0.233523	0.186473	1.25232	0.210454	0.607656
HMUS00808200.1	42.2549	0.505133	0.404311	1.24937	0.211531	0.609277
HMUS00522400.1	72.2403	0.36055	0.288874	1.24812	0.211986	0.609277
HMUS00692900.1	66.4502	0.362775	0.291426	1.24483	0.213196	0.610018
HMUS00020000.1	65.9764	-0.38012	0.305373	-1.24477	0.213215	0.610018
HMUS01301800.1	57.5053	0.416898	0.335413	1.24294	0.21389	0.610559
HMUS00298500.1	99.9473	0.277883	0.224056	1.24024	0.214886	0.612011
HMUS01212200.1	89.9986	0.298218	0.240785	1.23852	0.215523	0.612128
HMUS00803300.1	454.206	0.166739	0.134951	1.23556	0.216623	0.612128
HMUS00141800.1	90.5726	0.291527	0.235963	1.23548	0.216651	0.612128
HMUS00273200.1	48.8304	0.421529	0.341353	1.23488	0.216876	0.612128
HMUS00370000.1	52.3036	-0.376736	0.305795	-1.23199	0.217953	0.612471
HMUS01051900.1.1	47.0051	-0.456426	0.370495	-1.23194	0.217973	0.612471
HMUS01056300.1	74.8749	0.325087	0.26462	1.22851	0.219256	0.614348
HMUS01311200.1	51.3207	-0.371591	0.302749	-1.22739	0.219677	0.614348
HMUS00165300.1	134.839	0.262528	0.214092	1.22624	0.220109	0.614348
HMUS01254100.1	153.483	0.218317	0.178787	1.2211	0.222049	0.617323
HMUS01160900.1.1	232.135	0.208152	0.170503	1.22081	0.222158	0.617323
HMUS01147400.1	223.309	0.201847	0.16559	1.21896	0.222861	0.617352
HMUS00460300.1	59.125	0.360057	0.295567	1.21819	0.223151	0.617352
HMUS00176600.1	82.6454	0.314254	0.258307	1.21659	0.223759	0.617673
HMUS00669000.1	48.2934	-0.453183	0.373138	-1.21452	0.22455	0.618496
HMUS00923500.1	56.0621	0.344237	0.284077	1.21177	0.2256	0.619443
HMUS00049500.1	48.7234	-0.396756	0.327615	-1.21104	0.22588	0.619443
HMUS00253000.1	110.5	0.273874	0.226506	1.20912	0.226616	0.620108
HMUS00789500.1	43.9614	0.407453	0.337928	1.20574	0.227918	0.621519
HMUS00489100.1	62.5314	0.37211	0.308751	1.20521	0.228121	0.621519
HMUS00109000.1.1	48.2186	0.409895	0.340709	1.20307	0.22895	0.622428
HMUS00028100.1	67.9886	0.318009	0.264998	1.20005	0.230121	0.623138
HMUS00812600.1	89.7126	0.269088	0.224462	1.19881	0.2306	0.623138
HMUS00792500.1	76.9326	0.305007	0.254478	1.19856	0.2307	0.623138
HMUS00973800.1	53.1086	-0.445979	0.375521	-1.18763	0.23498	0.633337
HMUS01055000.1	44.6802	0.376818	0.318988	1.18129	0.237487	0.638605
HMUS00401200.1	225.937	-0.210918	0.178793	-1.17968	0.238129	0.638605
HMUS00485900.1	140.85	0.24106	0.204792	1.1771	0.239157	0.638605
HMUS00102600.1	54.2359	0.353624	0.300721	1.17592	0.239627	0.638605
HMUS01120100.1	115.81	0.236919	0.201646	1.17493	0.240024	0.638605
HMUS00894500.1	137.673	-0.236558	0.20155	-1.17369	0.240519	0.638605
HMUS01159400.1	105.819	-0.259117	0.221228	-1.17126	0.241492	0.638605
HMUS00704000.1	64.2128	0.329274	0.281209	1.17092	0.24163	0.638605
HMUS00810200.1	244.627	0.213434	0.182286	1.17088	0.241648	0.638605
HMUS00963400.1	65.8113	0.329982	0.282046	1.16996	0.242019	0.638605
HMUS00045700.1	45.5674	0.374691	0.320618	1.16865	0.242544	0.638647
HMUS00902400.1	42.1851	0.372121	0.31989	1.16328	0.244717	0.641293
HMUS00582500.1	63.5484	0.339189	0.291813	1.16235	0.245093	0.641293
HMUS00647700.1	74.3611	0.307329	0.265223	1.15876	0.246555	0.641293
HMUS00874100.1	761.925	0.135223	0.116716	1.15857	0.246633	0.641293
HMUS00513600.1	53.4267	0.334247	0.288541	1.15841	0.246699	0.641293
HMUS00741900.1	46.8515	-0.365903	0.316005	-1.1579	0.246905	0.641293
HMUS00907900.1	345.564	0.180834	0.156246	1.15737	0.247122	0.641293
HMUS00020300.1	44.4441	0.415632	0.360589	1.15265	0.249055	0.644977
HMUS00785300.1	85.9745	0.290935	0.253839	1.14614	0.251736	0.650161
HMUS00781100.1	87.2289	-0.270517	0.236202	-1.14528	0.252093	0.650161
HMUS00759600.1	43.6309	0.370254	0.323908	1.14308	0.253004	0.651174
HMUS00113400.1	77.8697	-0.28971	0.255496	-1.13391	0.256831	0.659673
HMUS00790200.1	102.88	0.257941	0.22864	1.12815	0.259255	0.662966
HMUS00601000.1	59.4299	0.327413	0.291129	1.12463	0.260745	0.662966
HMUS00995700.1	66.2654	0.316814	0.281926	1.12375	0.261118	0.662966
HMUS00602700.1	103.282	0.292364	0.260528	1.1222	0.261778	0.662966
HMUS00476300.1	115.425	0.253469	0.226027	1.12141	0.262115	0.662966
HMUS00084800.1	52.9673	0.329228	0.293727	1.12087	0.262345	0.662966
HMUS01048200.1	66.2971	-0.314865	0.281231	-1.1196	0.262886	0.662966
HMUS00270500.1	61.3064	-0.318452	0.284528	-1.11923	0.263043	0.662966
HMUS00368200.1	161.653	0.212802	0.190203	1.11882	0.263218	0.662966
HMUS00025500.1	170.187	0.200885	0.179664	1.11811	0.263518	0.662966
HMUS01043900.1	91.7251	0.246651	0.220781	1.11718	0.263919	0.662966
HMUS00119100.1	47.1162	0.371903	0.334055	1.1133	0.26558	0.664813
HMUS01293000.1	126.367	0.22824	0.205069	1.11299	0.265714	0.664813
HMUS00778200.1	54.5463	0.354828	0.319368	1.11103	0.266555	0.665592
HMUS00194800.1	647.252	0.117194	0.10568	1.10895	0.267451	0.666504
HMUS00930600.1	95.6335	0.252266	0.228062	1.10613	0.268672	0.668222
HMUS01154000.1	85.5851	0.274445	0.248884	1.1027	0.270156	0.669224
HMUS00797600.1	104.293	-0.247828	0.225056	-1.10118	0.270817	0.669224
HMUS00793000.1	43.3347	0.394833	0.358598	1.10105	0.270877	0.669224
HMUS00683500.1	122.338	0.213658	0.194528	1.09834	0.272054	0.669224
HMUS00677000.1	67.9425	0.299609	0.272833	1.09814	0.272144	0.669224
HMUS00018300.1	56.2749	0.326527	0.297425	1.09785	0.272272	0.669224
HMUS00624200.1	113.389	0.252672	0.230948	1.09406	0.273927	0.671977
HMUS01069900.1	60.501	0.295386	0.270614	1.09154	0.275035	0.672826
HMUS00788300.1	191.726	-0.186728	0.171178	-1.09084	0.275345	0.672826
HMUS00421200.1	43.6482	0.350715	0.322028	1.08908	0.276118	0.672905
HMUS00108400.1	95.7265	-0.243399	0.223644	-1.08833	0.276448	0.672905
HMUS01046200.1	69.7464	-0.292843	0.269481	-1.08669	0.277173	0.673363
HMUS00058100.1	48.4728	0.324422	0.301095	1.07747	0.28127	0.681998
HMUS00334300.1	80.1536	0.270603	0.252395	1.07214	0.283658	0.686463
HMUS00959100.1	74.2867	0.259919	0.243319	1.06823	0.285419	0.68853
HMUS01268800.1	85.0405	0.268212	0.251181	1.0678	0.285609	0.68853
HMUS00425600.1	82.2281	0.265841	0.249973	1.06348	0.287566	0.691922
HMUS00163400.1	74.4053	-0.269264	0.253487	-1.06224	0.288127	0.691946
HMUS00268900.1	54.5158	0.324048	0.306329	1.05784	0.290126	0.695418
HMUS01316200.1	78.2376	0.256214	0.24292	1.05473	0.29155	0.69726
HMUS00054000.1	127.735	0.220253	0.209022	1.05373	0.292006	0.69726
HMUS00030100.1	48.8442	-0.34365	0.327091	-1.05062	0.293431	0.698924
HMUS00919900.1	55.9634	0.314055	0.29916	1.04979	0.293815	0.698924
HMUS00949500.1	66.9085	-0.295809	0.283199	-1.04453	0.296242	0.699797
HMUS00609300.1	46.2069	-0.327707	0.313934	-1.04387	0.296545	0.699797
HMUS01268600.1	117.68	-0.230101	0.220508	-1.0435	0.296716	0.699797
HMUS00708200.1	114.005	-0.225533	0.21636	-1.04239	0.297229	0.699797
HMUS00712900.1	474.307	-0.147626	0.141629	-1.04235	0.297251	0.699797
HMUS01040300.1	115.992	0.228853	0.21974	1.04147	0.297656	0.699797
HMUS00361400.1	52.8195	0.307246	0.295271	1.04056	0.298082	0.699797
HMUS00479900.1	207.61	0.174933	0.168561	1.0378	0.299362	0.700986
HMUS00799900.1	76.828	0.272375	0.26264	1.03707	0.299705	0.700986
HMUS01253400.1	47.9953	0.310954	0.300793	1.03378	0.301238	0.703262
HMUS01345200.1	43.7061	-0.411513	0.398982	-1.03141	0.30235	0.704549
HMUS00329100.1	82.9142	-0.255054	0.24811	-1.02799	0.303956	0.706417
HMUS00336000.1	176.15	0.177841	0.173114	1.02731	0.304277	0.706417
HMUS00189700.1	42.8691	-0.335417	0.330233	-1.0157	0.309774	0.717089
HMUS00192300.1	78.4278	0.252992	0.249207	1.01519	0.310015	0.717089
HMUS00805900.1	68.542	0.281469	0.277685	1.01363	0.310761	0.717493
HMUS01146000.1	48.0687	-0.311359	0.308031	-1.0108	0.31211	0.719285
HMUS00897100.1	90.3796	0.262175	0.260115	1.00792	0.313492	0.719927
HMUS00740500.1	65.6044	0.29729	0.295092	1.00745	0.313718	0.719927
HMUS01158300.1	49.5167	0.319461	0.317385	1.00654	0.314156	0.719927
HMUS00204500.1	220.624	0.160143	0.159359	1.00493	0.314933	0.719927
HMUS00135600.1	134.796	-0.197998	0.197158	-1.00426	0.315254	0.719927
HMUS00959900.1	63.59	-0.293929	0.293602	-1.00111	0.316773	0.720151
HMUS00679700.1	146.78	-0.187027	0.186935	-1.0005	0.31707	0.720151
HMUS00746700.1	41.5579	0.333909	0.333745	1.00049	0.317073	0.720151
HMUS01119600.1	84.353	-0.253609	0.254149	-0.997874	0.31834	0.721418
HMUS00955900.1	44.6407	-0.320528	0.321503	-0.996969	0.318779	0.721418
HMUS00963900.1	68.9862	0.272483	0.274142	0.993947	0.320248	0.723439
HMUS00521000.1	60.2524	0.275884	0.278474	0.9907	0.321832	0.725711
HMUS00309200.1	112.188	0.218235	0.220737	0.988666	0.322827	0.726649
HMUS00929200.1	192.301	0.17801	0.180719	0.98501	0.324619	0.729338
HMUS00675700.1	44.4986	-0.351255	0.357016	-0.983864	0.325182	0.729338
HMUS01325500.1	95.8513	0.240117	0.245018	0.979998	0.327087	0.732113
HMUS00619900.1	45.2747	0.316648	0.323444	0.978988	0.327586	0.732113
HMUS00150200.1	120.919	0.208212	0.213077	0.977166	0.328487	0.732763
HMUS00926400.1	188.306	0.208503	0.213884	0.974844	0.329638	0.732763
HMUS00203000.1	121.841	0.190978	0.196135	0.973706	0.330202	0.732763
HMUS01258100.1	64.0985	0.26226	0.269465	0.973262	0.330423	0.732763
HMUS00027300.1	143.213	-0.194174	0.199662	-0.972517	0.330793	0.732763
HMUS00268300.1	119.909	-0.222454	0.229287	-0.970203	0.331946	0.73402
HMUS00937800.1	52.5395	0.308873	0.319459	0.966865	0.333612	0.734377
HMUS01139100.1	233.228	0.16856	0.174347	0.966806	0.333641	0.734377
HMUS00900700.1	73.1864	-0.269628	0.279012	-0.966366	0.333861	0.734377
HMUS00271100.1	44.179	0.305244	0.317999	0.95989	0.33711	0.739137
HMUS00805100.1.1	45.386	0.312597	0.325721	0.959709	0.337202	0.739137
HMUS01161600.1	52.4959	-0.30259	0.316337	-0.956542	0.338798	0.741343
HMUS00274100.1	57.0092	0.283336	0.296767	0.954744	0.339707	0.741495
HMUS00999900.1	57.7216	0.289596	0.303727	0.953473	0.340351	0.741495
HMUS00691500.1	106.366	0.199542	0.209627	0.951889	0.341153	0.741495
HMUS00802200.1	60.2563	-0.26205	0.27574	-0.950354	0.341932	0.741495
HMUS01048900.1	159.962	0.182427	0.192265	0.948833	0.342706	0.741495
HMUS01081300.1	41.9854	-0.333677	0.352158	-0.947521	0.343373	0.741495
HMUS00493000.1.1	75.6702	0.241117	0.254526	0.947319	0.343476	0.741495
HMUS00419400.1.1	55.2568	0.269587	0.284646	0.947094	0.343591	0.741495
HMUS01145100.1	147.712	0.176559	0.186909	0.944623	0.344851	0.742544
HMUS00809900.1	87.4631	0.226817	0.240317	0.943824	0.345259	0.742544
HMUS00622700.1	41.5134	-0.307259	0.328206	-0.936175	0.349183	0.749404
HMUS00325600.1	105.708	0.198017	0.211718	0.935283	0.349642	0.749404
HMUS00739700.1	44.4804	-0.310467	0.33278	-0.932948	0.350847	0.750705
HMUS00236500.1	126.334	0.202608	0.217876	0.929924	0.35241	0.752756
HMUS00526600.1	56.6945	0.270326	0.291304	0.927986	0.353415	0.752756
HMUS01221600.1	82.4401	0.2472	0.267228	0.925052	0.354939	0.752756
HMUS00325800.1	46.6069	0.290195	0.314309	0.923279	0.355862	0.752756
HMUS00674200.1	58.532	-0.584826	0.633432	-0.923265	0.355869	0.752756
HMUS00142200.1	205.028	0.168013	0.182026	0.923015	0.355999	0.752756
HMUS00187000.1	62.4484	-0.263874	0.285902	-0.922951	0.356033	0.752756
HMUS01180900.1	88.5894	0.220968	0.239697	0.921863	0.3566	0.752756
HMUS00760100.1	50.2944	0.27999	0.306131	0.914607	0.360398	0.75834
HMUS00640300.1	52.3557	-0.276672	0.302594	-0.914333	0.360542	0.75834
HMUS00629800.1	56.2965	-0.27319	0.299316	-0.912715	0.361392	0.75834
HMUS00709400.1	136.336	0.17356	0.190264	0.912205	0.361661	0.75834
HMUS00096000.1	53.996	-0.271887	0.301421	-0.902018	0.367047	0.76349
HMUS00949800.1	131.294	0.183452	0.203421	0.901831	0.367146	0.76349
HMUS01324800.1	101.696	0.201731	0.223838	0.901238	0.367462	0.76349
HMUS00392400.1	124.175	0.187604	0.208223	0.900975	0.367602	0.76349
HMUS00098400.1	43.8364	0.283174	0.314447	0.900547	0.367829	0.76349
HMUS01080200.1	53.9886	-0.298609	0.331932	-0.899609	0.368328	0.76349
HMUS00399500.1	132.858	0.202734	0.225378	0.899527	0.368372	0.76349
HMUS00017700.1	59.9594	0.248149	0.277295	0.894893	0.370844	0.766688
HMUS00725200.1	63.4728	-0.272958	0.305662	-0.893006	0.371854	0.766688
HMUS00301100.1	41.7482	0.289918	0.325423	0.890898	0.372984	0.766688
HMUS00236200.1	132.272	0.173753	0.195146	0.890372	0.373266	0.766688
HMUS00553600.1.1	43.8857	-0.318317	0.357652	-0.890018	0.373456	0.766688
HMUS00001800.1.1	57.8939	0.24585	0.2763	0.889793	0.373577	0.766688
HMUS00919800.1	43.8178	-0.291255	0.330345	-0.881668	0.377956	0.774194
HMUS01235900.1	176.658	0.170573	0.193674	0.880724	0.378467	0.774194
HMUS00595900.1	300.204	0.124049	0.141229	0.878356	0.379751	0.775556
HMUS00058600.1	79.0701	0.217864	0.248433	0.876952	0.380513	0.775851
HMUS00042200.1	47.4447	0.285995	0.328093	0.87169	0.383378	0.778315
HMUS00109800.1	63.2946	-0.245044	0.281128	-0.871646	0.383402	0.778315
HMUS00805400.1	44.9116	0.277775	0.319061	0.870601	0.383972	0.778315
HMUS00921600.1	51.8719	0.270697	0.311081	0.870184	0.3842	0.778315
HMUS01283800.1	56.0586	0.271628	0.312986	0.86786	0.385471	0.778347
HMUS00306200.1	143.277	0.183151	0.211229	0.867073	0.385902	0.778347
HMUS00743500.1	68.2911	-0.228413	0.263719	-0.866122	0.386423	0.778347
HMUS01256400.1	53.8231	0.263593	0.304511	0.865627	0.386695	0.778347
HMUS00069200.1	75.5296	0.239681	0.277307	0.864316	0.387414	0.778548
HMUS00398000.1	69.0544	0.232846	0.269829	0.862941	0.38817	0.778821
HMUS00651300.1	47.2612	-0.288511	0.334874	-0.861549	0.388936	0.779112
HMUS00273400.1	61.3068	-0.247651	0.288877	-0.857289	0.391285	0.782482
HMUS00011900.1	206.02	-0.152258	0.178084	-0.854979	0.392563	0.782482
HMUS00899400.1	45.2212	-0.286262	0.33527	-0.853825	0.393202	0.782482
HMUS00140500.1.1	61.4181	0.235133	0.276425	0.850623	0.394979	0.782482
HMUS01095900.1	95.9182	0.211062	0.248586	0.849049	0.395854	0.782482
HMUS00046400.1	101.674	0.202587	0.238713	0.848661	0.39607	0.782482
HMUS00982800.1	82.5205	0.252348	0.297496	0.848242	0.396303	0.782482
HMUS00840500.1	46.7764	-0.261494	0.308441	-0.847792	0.396554	0.782482
HMUS00509200.1	1732	0.0773415	0.0912376	0.847693	0.396609	0.782482
HMUS00787500.1	60.1641	0.269165	0.317687	0.847265	0.396848	0.782482
HMUS00085600.1	94.7753	-0.19214	0.228685	-0.840195	0.400799	0.789034
HMUS00033000.1	44.8385	-0.283992	0.33986	-0.835617	0.403371	0.791294
HMUS00274600.1	130.39	0.171123	0.205125	0.834238	0.404147	0.791294
HMUS00848800.1	81.6705	0.261657	0.314607	0.831695	0.405581	0.791294
HMUS00368100.1	46.0431	0.26404	0.317737	0.831002	0.405972	0.791294
HMUS00952100.1	143.201	0.15546	0.187239	0.830276	0.406383	0.791294
HMUS00058400.1	53.9579	0.24292	0.292851	0.829502	0.40682	0.791294
HMUS00711300.1.1	91.3973	-0.224931	0.271411	-0.828748	0.407247	0.791294
HMUS00899300.1	69.8693	0.23471	0.283319	0.828429	0.407428	0.791294
HMUS01137600.1	55.9726	0.23931	0.288989	0.828094	0.407617	0.791294
HMUS00921300.1	48.2205	0.256524	0.310431	0.826348	0.408607	0.791484
HMUS00919700.1	99.2735	0.202334	0.245359	0.824646	0.409573	0.791484
HMUS01053100.1	82.0866	0.193973	0.235305	0.824347	0.409742	0.791484
HMUS00007300.1.1	64.7947	0.230449	0.279848	0.823479	0.410236	0.791484
HMUS00919200.1	107.914	-0.193995	0.236261	-0.821106	0.411586	0.792029
HMUS00872600.1	76.6545	-0.209041	0.254691	-0.820766	0.41178	0.792029
HMUS00846700.1	83.8725	-0.216886	0.264861	-0.818867	0.412862	0.792898
HMUS00629500.1	43.0562	0.268994	0.329152	0.817234	0.413795	0.793476
HMUS00562800.1	61.4717	0.218156	0.267917	0.814268	0.415492	0.794972
HMUS01138700.1	56.791	-0.248878	0.305935	-0.8135	0.415931	0.794972
HMUS00781900.1	58.1428	0.231103	0.284416	0.812553	0.416474	0.794972
HMUS00727000.1	59.1068	0.219011	0.271681	0.806131	0.420167	0.796562
HMUS00672900.1	53.0473	0.242919	0.301396	0.805981	0.420254	0.796562
HMUS00932400.1	259.622	0.118875	0.147649	0.805118	0.420752	0.796562
HMUS00593500.1	43.6103	0.282056	0.350696	0.804275	0.421238	0.796562
HMUS00119900.1	46.3143	0.260306	0.323896	0.803673	0.421586	0.796562
HMUS00623300.1	67.1866	-0.243585	0.304207	-0.800721	0.423293	0.796562
HMUS00801800.1.1	59.7076	-0.232789	0.290865	-0.800331	0.423519	0.796562
HMUS00603500.1	61.1763	0.244095	0.305225	0.799722	0.423872	0.796562
HMUS01319500.1	65.1092	0.212312	0.265521	0.799607	0.423939	0.796562
HMUS00657400.1	51.7134	0.244078	0.305733	0.798336	0.424676	0.796562
HMUS01155800.1	63.2529	-0.22665	0.284009	-0.798039	0.424848	0.796562
HMUS00115300.1	106.992	-0.387793	0.486006	-0.797919	0.424918	0.796562
HMUS00673100.1.1	80.6975	0.191209	0.240142	0.796234	0.425896	0.797207
HMUS01085700.1	54.9361	-0.246737	0.310923	-0.793562	0.427451	0.798851
HMUS00481300.1	73.2061	-0.230805	0.291681	-0.791292	0.428773	0.798851
HMUS00231600.1	47.728	-0.251027	0.317279	-0.791186	0.428835	0.798851
HMUS00800700.1	50.6786	0.261032	0.330271	0.790358	0.429319	0.798851
HMUS00418200.1	100.424	0.168931	0.215348	0.784457	0.432772	0.804086
HMUS00366000.1	53.7909	-0.244594	0.312697	-0.782207	0.434093	0.805348
HMUS01258200.1	71.9007	-0.211159	0.271219	-0.778558	0.43624	0.808138
HMUS00604800.1.1	94.9718	0.175473	0.227258	0.772133	0.440036	0.812701
HMUS00494000.1	45.7759	-0.244947	0.317329	-0.771902	0.440173	0.812701
HMUS01149600.1	41.8557	0.266682	0.345844	0.771105	0.440645	0.812701
HMUS00913500.1	144.026	0.149784	0.195087	0.767781	0.442617	0.814157
HMUS00120100.1	44.5723	0.262899	0.342499	0.767591	0.44273	0.814157
HMUS00015000.1	271.442	0.110864	0.144664	0.766358	0.443463	0.814313
HMUS00800400.1	63.9776	0.204201	0.269173	0.758623	0.448078	0.819838
HMUS00102800.1	41.9676	-0.256602	0.338859	-0.757255	0.448897	0.819838
HMUS01008000.1	131.112	0.149695	0.19798	0.756112	0.449582	0.819838
HMUS00040300.1	46.916	-0.266115	0.352631	-0.754656	0.450455	0.819838
HMUS01307500.1	143.948	0.158175	0.209802	0.753926	0.450894	0.819838
HMUS01136400.1.1	84.4223	-0.212178	0.281817	-0.752894	0.451514	0.819838
HMUS00803800.1	46.8932	0.227855	0.302816	0.752454	0.451778	0.819838
HMUS00020600.1	96.3938	-0.185065	0.246064	-0.7521	0.451991	0.819838
HMUS00266900.1	51.9452	-0.230978	0.308074	-0.749749	0.453406	0.819838
HMUS00958900.1	92.8944	-0.194568	0.259687	-0.74924	0.453713	0.819838
HMUS01048100.1.1	66.9705	-0.198414	0.265016	-0.748687	0.454046	0.819838
HMUS01311100.1	201.286	0.133616	0.17857	0.748257	0.454305	0.819838
HMUS00240400.1	50.4099	0.235435	0.316041	0.744951	0.456301	0.821198
HMUS00338000.1	90.1754	0.182807	0.24543	0.744843	0.456367	0.821198
HMUS00010800.1	60.9577	0.233854	0.315713	0.740719	0.458864	0.822885
HMUS00733800.1	46.4369	0.223593	0.302679	0.738714	0.460081	0.822885
HMUS00220500.1.1	55.393	0.263325	0.356735	0.738152	0.460422	0.822885
HMUS00627100.1	164.395	-0.152739	0.206947	-0.738056	0.460481	0.822885
HMUS00891700.1	45.0403	-0.23535	0.318952	-0.737884	0.460585	0.822885
HMUS00522000.1	41.8804	-0.281359	0.381858	-0.736815	0.461235	0.822885
HMUS00007200.1	45.7369	0.23266	0.316315	0.735532	0.462015	0.823108
HMUS00077200.1.1	69.7027	-0.213296	0.293934	-0.725661	0.468047	0.826838
HMUS00796200.1.1	49.7908	-0.229438	0.31633	-0.725311	0.468261	0.826838
HMUS00876700.1	63.989	0.212163	0.293521	0.72282	0.46979	0.826838
HMUS00274200.1	54.5998	0.221395	0.306933	0.721315	0.470716	0.826838
HMUS00951100.1	78.3674	0.180602	0.250379	0.721313	0.470717	0.826838
HMUS00548300.1.1	45.9425	-0.263538	0.365439	-0.721155	0.470814	0.826838
HMUS00567500.1	95.5337	0.165783	0.230061	0.720603	0.471154	0.826838
HMUS00475700.1	45.0542	-0.262353	0.364115	-0.720523	0.471203	0.826838
HMUS00414600.1	55.6729	0.206241	0.286709	0.71934	0.471932	0.826838
HMUS00884600.1	58.8913	-0.203	0.282213	-0.719314	0.471947	0.826838
HMUS00783200.1	102.944	0.163056	0.226698	0.719268	0.471976	0.826838
HMUS01083000.1	50.816	-0.24252	0.337201	-0.719215	0.472009	0.826838
HMUS00096700.1	94.5899	-0.182298	0.254296	-0.716874	0.473452	0.82775
HMUS00610500.1	123.694	0.167436	0.234046	0.715398	0.474363	0.82775
HMUS00752600.1.1	50.0964	0.22812	0.318975	0.715166	0.474506	0.82775
HMUS00115400.1	224.232	0.115129	0.162168	0.709939	0.477742	0.828438
HMUS01137200.1	51.7463	-0.220888	0.312136	-0.707664	0.479154	0.828438
HMUS00973000.1	71.2278	-0.197386	0.278973	-0.707546	0.479228	0.828438
HMUS01230000.1	51.9011	-0.211842	0.299731	-0.706773	0.479708	0.828438
HMUS00043800.1	48.7632	0.22689	0.321392	0.705958	0.480214	0.828438
HMUS00778600.1	48.3636	-0.252251	0.357488	-0.705621	0.480424	0.828438
HMUS00052900.1	95.6048	0.172669	0.24491	0.705032	0.48079	0.828438
HMUS00001900.1.1	53.3849	0.220607	0.312922	0.704992	0.480815	0.828438
HMUS01095600.1	65.3073	0.187184	0.265526	0.704957	0.480837	0.828438
HMUS01191500.1	122.092	0.150686	0.214137	0.703688	0.481627	0.828662
HMUS01051400.1	58.1697	0.200565	0.285879	0.701572	0.482946	0.829795
HMUS00910800.1	60.9206	0.204559	0.294867	0.693734	0.487849	0.837075
HMUS00184700.1	53.6714	-0.207905	0.300931	-0.690873	0.489646	0.838946
HMUS00269700.1	65.3362	-0.20594	0.298521	-0.68987	0.490276	0.838946
HMUS00269800.1	54.3794	-0.204145	0.296848	-0.687709	0.491636	0.839584
HMUS00715200.1	66.4535	-0.195816	0.284967	-0.687154	0.491986	0.839584
HMUS01122000.1	63.8403	0.218442	0.318739	0.685331	0.493135	0.840205
HMUS00584000.1	44.873	0.232698	0.339975	0.684455	0.493688	0.840205
HMUS01138600.1	56.9403	-0.194798	0.287945	-0.676511	0.498717	0.846563
HMUS00617500.1	73.267	0.18738	0.277703	0.674749	0.499835	0.846563
HMUS00524200.1	51.6649	-0.217715	0.323117	-0.673795	0.500441	0.846563
HMUS00185000.1	54.7807	0.200839	0.298269	0.673349	0.500725	0.846563
HMUS00809500.1	70.72	-0.184196	0.274005	-0.672234	0.501435	0.846563
HMUS00523300.1	96.2976	0.147824	0.219959	0.672051	0.501551	0.846563
HMUS01235400.1	66.0654	0.180197	0.2685	0.671124	0.502141	0.846563
HMUS00011200.1	237.716	0.126666	0.189281	0.669194	0.503372	0.8475
HMUS01027000.1	51.8468	-0.233787	0.350492	-0.667024	0.504757	0.848694
HMUS00548200.1	49.7189	0.229221	0.345262	0.663905	0.506751	0.84979
HMUS00037400.1.1	55.3699	0.251686	0.379212	0.663707	0.506878	0.84979
HMUS00737400.1	92.0322	0.152552	0.230152	0.662832	0.507438	0.84979
HMUS00757600.1	42.9733	0.214928	0.326234	0.658815	0.510015	0.852967
HMUS00582100.1	313.337	0.0881056	0.134149	0.656774	0.511326	0.853004
HMUS00273900.1	51.054	0.208947	0.318671	0.655682	0.512029	0.853004
HMUS00910400.1	42.5463	0.224718	0.34276	0.655612	0.512074	0.853004
HMUS01206500.1	63.5896	0.193489	0.2961	0.653456	0.513462	0.853095
HMUS00255500.1	81.339	-0.188266	0.288365	-0.652873	0.513838	0.853095
HMUS00360100.1	72.8448	0.169707	0.260384	0.651756	0.514558	0.853095
HMUS01081500.1	49.0029	-0.195366	0.299958	-0.651311	0.514846	0.853095
HMUS00205700.1	57.0553	0.187556	0.288576	0.649936	0.515734	0.853441
HMUS00159500.1	56.7639	0.18236	0.283277	0.643753	0.519736	0.858932
HMUS00851100.1	86.3478	0.164385	0.257433	0.638553	0.523114	0.862177
HMUS00391900.1	51.0137	0.195627	0.306933	0.637359	0.523891	0.862177
HMUS00317300.1	56.366	-0.182789	0.287311	-0.636204	0.524643	0.862177
HMUS00274900.1	65.9103	0.165804	0.261555	0.633918	0.526134	0.862177
HMUS00527700.1	82.7999	0.185531	0.292854	0.633526	0.52639	0.862177
HMUS00996100.1	49.1267	0.195058	0.308124	0.633051	0.5267	0.862177
HMUS00205200.1	46.658	-0.448208	0.708524	-0.632594	0.526999	0.862177
HMUS00007600.1	41.8807	0.24357	0.385212	0.6323	0.527191	0.862177
HMUS00018500.1	89.7992	0.153416	0.243577	0.629846	0.528795	0.863676
HMUS00119300.1	134.45	-0.134741	0.214476	-0.628232	0.529852	0.864278
HMUS00598200.1	92.7693	0.142184	0.226752	0.627046	0.530629	0.864423
HMUS00950800.1	45.0713	0.200331	0.320369	0.625314	0.531765	0.865146
HMUS00553400.1	57.5207	0.185971	0.297902	0.62427	0.53245	0.865146
HMUS00026800.1	44.1065	-0.21285	0.341731	-0.62286	0.533377	0.865531
HMUS00876100.1	42.3694	0.236487	0.382858	0.617688	0.536781	0.867694
HMUS00509100.1	89.8115	-0.360106	0.583598	-0.617045	0.537205	0.867694
HMUS00930000.1	112.052	-0.14903	0.241707	-0.61657	0.537518	0.867694
HMUS00027000.1	60.0428	0.195178	0.3168	0.616094	0.537832	0.867694
HMUS00685600.1	56.5522	-0.195113	0.317325	-0.61487	0.538641	0.867694
HMUS01121800.1	52.4532	-0.197619	0.321569	-0.614546	0.538855	0.867694
HMUS00911600.1	43.5414	0.20208	0.33005	0.61227	0.540359	0.869003
HMUS01287700.1	87.4189	0.154798	0.253737	0.610075	0.541812	0.869169
HMUS00851900.1	114.666	0.130716	0.21428	0.610023	0.541847	0.869169
HMUS00601100.1	58.6521	0.174859	0.288562	0.605969	0.544535	0.871319
HMUS00596000.1	83.8105	-0.159935	0.26396	-0.605906	0.544577	0.871319
HMUS00711400.1	67.5086	-0.165975	0.274399	-0.604866	0.545268	0.871319
HMUS00473900.1	73.6199	0.151368	0.251355	0.60221	0.547035	0.873031
HMUS00241400.1	79.464	0.151416	0.252987	0.598514	0.549497	0.875848
HMUS01067500.1	43.2899	-0.201072	0.337649	-0.595506	0.551505	0.877935
HMUS00250700.1	59.2145	0.174072	0.294574	0.590927	0.554569	0.878927
HMUS00793900.1	143.683	0.127304	0.215727	0.590117	0.555112	0.878927
HMUS01317000.1	106.707	0.128376	0.217693	0.58971	0.555385	0.878927
HMUS01056700.1	43.7138	-0.239238	0.405965	-0.589306	0.555656	0.878927
HMUS01325000.1	140.336	-0.112604	0.191356	-0.588452	0.556229	0.878927
HMUS00414300.1.1	52.55	-0.198367	0.337184	-0.588306	0.556327	0.878927
HMUS01013600.1	69.0299	0.165285	0.283534	0.582947	0.559929	0.883506
HMUS00147200.1	127.955	-0.124896	0.21539	-0.579862	0.562008	0.885419
HMUS00901800.1	83.7058	-0.143294	0.247984	-0.577838	0.563374	0.885419
HMUS00960200.1	49.5604	-0.175963	0.304904	-0.577109	0.563866	0.885419
HMUS00843800.1	114.076	0.117742	0.204266	0.576416	0.564334	0.885419
HMUS00026100.1	52.1126	-0.176497	0.306459	-0.575924	0.564666	0.885419
HMUS00465400.1.1	57.311	0.189825	0.330794	0.573847	0.566071	0.886515
HMUS00965900.1	48.8236	0.176682	0.308538	0.572644	0.566886	0.886686
HMUS00884700.1	50.777	-0.169616	0.296978	-0.571139	0.567905	0.887175
HMUS00114900.1	57.3287	-0.182075	0.321971	-0.565501	0.571733	0.891187
HMUS00002100.1	51.878	-0.172165	0.305289	-0.563941	0.572794	0.891187
HMUS00979800.1	96.4426	0.125778	0.223728	0.562189	0.573987	0.891187
HMUS00205300.1	65.1633	-0.159425	0.283793	-0.561764	0.574277	0.891187
HMUS00021400.1	53.0446	-0.170931	0.30469	-0.561001	0.574797	0.891187
HMUS01212500.1	44.439	0.19279	0.34393	0.560551	0.575103	0.891187
HMUS01263500.1.1	48.6938	0.175142	0.312751	0.560003	0.575477	0.891187
HMUS00830300.1	45.8489	0.174442	0.312084	0.558958	0.576191	0.891187
HMUS01006800.1	66.9112	-0.166503	0.298768	-0.5573	0.577323	0.891187
HMUS00040900.1	83.4939	-0.13468	0.242117	-0.556261	0.578032	0.891187
HMUS00335900.1	67.2255	0.155146	0.27909	0.555901	0.578278	0.891187
HMUS00724900.1	52.84	-0.162667	0.29465	-0.552067	0.580902	0.891921
HMUS00263500.1	45.8723	-0.182086	0.330673	-0.550653	0.581872	0.891921
HMUS00493200.1	139.641	0.105314	0.191828	0.549001	0.583005	0.891921
HMUS01009100.1.1	59.5695	-0.171362	0.312711	-0.547989	0.5837	0.891921
HMUS00337800.1	52.8555	-0.207044	0.378168	-0.547493	0.58404	0.891921
HMUS01000200.1	115.035	0.114493	0.209528	0.546434	0.584768	0.891921
HMUS01148600.1	67.0901	-0.14651	0.268559	-0.545542	0.585381	0.891921
HMUS00054400.1	110.772	-0.117612	0.216434	-0.543408	0.586849	0.891921
HMUS00235400.1	60.5995	0.149909	0.27725	0.540699	0.588715	0.891921
HMUS00795600.1	207.594	-0.105005	0.194252	-0.54056	0.588811	0.891921
HMUS00298600.1.1	41.4986	-0.175299	0.32438	-0.540413	0.588912	0.891921
HMUS00236100.1	45.4451	0.168804	0.312425	0.540304	0.588988	0.891921
HMUS00699800.1.1	51.2696	0.156089	0.289621	0.538944	0.589926	0.891921
HMUS00804900.1	200.5	0.0914733	0.170492	0.536525	0.591596	0.891921
HMUS01275800.1	95.3781	0.147866	0.275674	0.53638	0.591696	0.891921
HMUS00692600.1	41.4317	-0.18637	0.348481	-0.534806	0.592784	0.891921
HMUS00870500.1	49.7322	0.17404	0.326392	0.533224	0.593878	0.891921
HMUS00872500.1	51.6823	0.163539	0.307673	0.531534	0.595049	0.891921
HMUS00701100.1.1	77.0267	0.13819	0.26018	0.531134	0.595326	0.891921
HMUS01103500.1	141.496	0.100144	0.188687	0.530742	0.595598	0.891921
HMUS00601700.1	70.5874	0.156339	0.295153	0.529689	0.596328	0.891921
HMUS00917100.1	67.6295	-0.169797	0.320738	-0.529395	0.596532	0.891921
HMUS00164500.1	73.6996	-0.135413	0.256336	-0.528264	0.597316	0.891921
HMUS00002800.1	50.3518	0.169343	0.321495	0.526737	0.598376	0.891921
HMUS00049400.1	135.949	0.109273	0.207493	0.526637	0.598446	0.891921
HMUS01307200.1	64.9745	0.145131	0.276409	0.525058	0.599543	0.891921
HMUS00742300.1.1	220.024	0.0821494	0.156969	0.523349	0.600731	0.891921
HMUS01076000.1	55.6512	-0.154535	0.295759	-0.522504	0.60132	0.891921
HMUS01304000.1	51.5127	0.157126	0.300871	0.522237	0.601505	0.891921
HMUS00678900.1	73.4459	0.15105	0.289561	0.521652	0.601913	0.891921
HMUS01278400.1	43.8608	0.190664	0.366252	0.520581	0.602659	0.891921
HMUS00263800.1	86.8272	0.124292	0.239038	0.519967	0.603086	0.891921
HMUS00682500.1	155.029	0.0948086	0.182626	0.51914	0.603663	0.891921
HMUS00441300.1	200.189	-0.085232	0.164951	-0.516711	0.605358	0.891921
HMUS00259000.1	61.3396	0.151628	0.293923	0.515876	0.605941	0.891921
HMUS00836900.1	82.0409	-0.13593	0.2635	-0.515864	0.60595	0.891921
HMUS00516800.1	83.2441	-0.129536	0.252291	-0.513438	0.607645	0.891921
HMUS00275000.1	65.8069	-0.141962	0.276634	-0.513174	0.60783	0.891921
HMUS00734300.1	149.08	-0.0950871	0.18563	-0.512241	0.608483	0.891921
HMUS00108700.1	54.4262	0.164312	0.321776	0.510641	0.609603	0.891921
HMUS01149000.1	93.534	-0.133444	0.261441	-0.510415	0.609761	0.891921
HMUS00797500.1	399.467	-0.07874	0.154309	-0.510277	0.609858	0.891921
HMUS00826700.1	42.4182	-0.169272	0.332655	-0.50885	0.610858	0.891921
HMUS00337700.1	50.087	-0.153712	0.303219	-0.506932	0.612202	0.891921
HMUS00926300.1.1	228.615	-0.0767734	0.151615	-0.506371	0.612596	0.891921
HMUS00020800.1	49.7482	0.149806	0.296105	0.505921	0.612912	0.891921
HMUS00116600.1	42.9241	-0.175548	0.347234	-0.505561	0.613165	0.891921
HMUS00683100.1	100.257	0.10964	0.217991	0.502957	0.614995	0.891921
HMUS00565800.1	116.134	-0.105693	0.210216	-0.502783	0.615117	0.891921
HMUS00727500.1	93.9733	0.114128	0.227366	0.501955	0.615699	0.891921
HMUS00115700.1	80.347	-0.135133	0.269654	-0.501136	0.616276	0.891921
HMUS01305700.1	122.441	0.098951	0.197586	0.500801	0.616512	0.891921
HMUS00923700.1	42.4315	0.166436	0.332411	0.500694	0.616587	0.891921
HMUS01282600.1	54.0024	-0.152993	0.306009	-0.499963	0.617101	0.891921
HMUS01002600.1	68.9299	-0.166065	0.33385	-0.497422	0.618891	0.892138
HMUS00194700.1	151.813	0.089126	0.179266	0.497172	0.619068	0.892138
HMUS00818800.1	152.475	0.0993105	0.19993	0.496725	0.619383	0.892138
HMUS00421500.1	63.8193	-0.14007	0.282624	-0.495607	0.620172	0.892172
HMUS00862400.1	88.2537	0.119841	0.242469	0.494254	0.621127	0.892172
HMUS00855900.1	63.7993	0.130722	0.265669	0.49205	0.622684	0.892172
HMUS00004700.1	230.326	-0.0764805	0.155705	-0.491187	0.623294	0.892172
HMUS00246600.1	54.2658	0.144291	0.29381	0.491104	0.623353	0.892172
HMUS01148700.1	69.7876	-0.148076	0.301791	-0.490659	0.623668	0.892172
HMUS00800900.1	78.7155	-0.138908	0.284867	-0.487624	0.625816	0.893762
HMUS00030000.1	48.799	0.165332	0.339441	0.487072	0.626208	0.893762
HMUS00394500.1	76.5318	0.135341	0.278804	0.485435	0.627368	0.893762
HMUS00893900.1	56.0978	-0.139017	0.286592	-0.485071	0.627626	0.893762
HMUS00607300.1	44.139	0.171083	0.354727	0.482295	0.629597	0.895553
HMUS00593300.1	44.9137	0.148649	0.313355	0.474381	0.635228	0.901638
HMUS00119400.1	124.818	0.102378	0.216701	0.472436	0.636616	0.901638
HMUS00747900.1.1	43.1438	0.148659	0.3147	0.472383	0.636653	0.901638
HMUS01013000.1	63.8234	0.135172	0.286241	0.472232	0.636761	0.901638
HMUS00885600.1	42.7087	-0.155438	0.329843	-0.471248	0.637463	0.901638
HMUS01138500.1	72.0894	-0.126086	0.270005	-0.466976	0.640517	0.903205
HMUS00713300.1	70.9545	0.139452	0.298841	0.466645	0.640754	0.903205
HMUS00682600.1	78.0599	-0.11771	0.252762	-0.465695	0.641434	0.903205
HMUS00242200.1	58.4198	0.131871	0.283183	0.465675	0.641448	0.903205
HMUS00399000.1	95.5934	0.10525	0.226915	0.463829	0.64277	0.903305
HMUS01096300.1	149.945	0.0869068	0.187474	0.463567	0.642958	0.903305
HMUS00484100.1	42.4735	-0.150009	0.32523	-0.46124	0.644626	0.904638
HMUS00116400.1	203.178	0.0805276	0.177331	0.454109	0.649751	0.910718
HMUS00954100.1	59.6074	0.124402	0.274775	0.452744	0.650733	0.910718
HMUS00631200.1	415.858	0.0661552	0.146301	0.452187	0.651134	0.910718
HMUS00930400.1	43.6648	0.158381	0.352205	0.449685	0.652938	0.912224
HMUS00017300.1	106.479	0.109155	0.243961	0.44743	0.654564	0.912845
HMUS00203900.1	52.2204	0.15921	0.35789	0.444857	0.656423	0.912845
HMUS00920100.1	43.3114	0.141399	0.318105	0.444503	0.656679	0.912845
HMUS00509300.1	67.172	0.127741	0.287433	0.444419	0.65674	0.912845
HMUS00812200.1	51.4695	0.142914	0.321851	0.444037	0.657016	0.912845
HMUS01144900.1	43.2979	0.143861	0.325202	0.442375	0.658218	0.913505
HMUS01097400.1	46.8989	0.146406	0.332215	0.440695	0.659434	0.913572
HMUS00391000.1	83.3157	-0.123809	0.281301	-0.440128	0.659845	0.913572
HMUS00020200.1	214.034	0.0735473	0.167555	0.438945	0.660702	0.913572
HMUS00037800.1	49.9363	0.13064	0.298353	0.437869	0.661481	0.913572
HMUS00848600.1	83.2556	0.107413	0.245634	0.437287	0.661903	0.913572
HMUS00270200.1	79.9809	0.109408	0.251427	0.435147	0.663456	0.91471
HMUS00810000.1	61.0105	0.127641	0.294716	0.433099	0.664943	0.915755
HMUS00458100.1	45.8188	0.134484	0.314613	0.427458	0.669046	0.920132
HMUS00113800.1.1	47.2101	-0.131343	0.307799	-0.426715	0.669587	0.920132
HMUS00358100.1	51.5303	-0.148247	0.348913	-0.424884	0.670921	0.920847
HMUS00607800.1	44.5926	0.145402	0.342938	0.42399	0.671573	0.920847
HMUS00038500.1	79.6297	-0.108369	0.257243	-0.421272	0.673556	0.921886
HMUS00541800.1	48.9454	-0.136088	0.323295	-0.42094	0.673799	0.921886
HMUS00270100.1	81.4073	0.103955	0.247972	0.419221	0.675054	0.922599
HMUS00749400.1	52.6315	-0.136283	0.326276	-0.417693	0.676172	0.923122
HMUS00519100.1	181.409	0.0762705	0.183927	0.414679	0.678377	0.925126
HMUS00624500.1	133.884	0.0931298	0.225835	0.41238	0.680061	0.926116
HMUS00399400.1	85.7759	0.108405	0.263326	0.411675	0.680578	0.926116
HMUS00400400.1	95.3406	-0.0995532	0.24251	-0.410511	0.681431	0.926274
HMUS00857500.1	53.0872	-0.13633	0.335319	-0.406567	0.684326	0.929204
HMUS00709300.1	99.5045	0.0885987	0.219058	0.404454	0.685879	0.930307
HMUS00304500.1	41.4814	0.133305	0.335815	0.39696	0.691397	0.935902
HMUS00401700.1	45.3584	-0.132201	0.333146	-0.396828	0.691494	0.935902
HMUS00058700.1	65.802	0.112714	0.285166	0.395257	0.692653	0.936461
HMUS00998000.1.1	59.7092	0.128875	0.32735	0.393691	0.693809	0.937016
HMUS01187500.1	50.9076	-0.118443	0.304506	-0.388967	0.697301	0.939745
HMUS00744700.1	50.3894	-0.136751	0.354444	-0.385817	0.699632	0.939745
HMUS00788800.1	44.778	0.13684	0.35585	0.384545	0.700574	0.939745
HMUS00098100.1	93.5336	0.0919809	0.23921	0.38452	0.700593	0.939745
HMUS00700000.1	69.1447	-0.121686	0.316534	-0.384434	0.700657	0.939745
HMUS00809400.1	58.6242	0.11823	0.30816	0.383666	0.701226	0.939745
HMUS01079300.1	42.4023	0.136215	0.356879	0.381683	0.702696	0.939745
HMUS00211700.1	100.061	-0.0860006	0.225828	-0.380824	0.703334	0.939745
HMUS00617100.1	249.818	0.0565111	0.148707	0.380017	0.703933	0.939745
HMUS01089400.1	78.1963	-0.091417	0.240941	-0.379417	0.704378	0.939745
HMUS00464300.1	47.4774	0.115668	0.305048	0.379181	0.704553	0.939745
HMUS00618900.1	42.8302	0.130713	0.345708	0.378102	0.705355	0.939745
HMUS01148000.1	49.702	0.116051	0.307152	0.37783	0.705557	0.939745
HMUS00577600.1	45.738	0.12248	0.326296	0.375364	0.70739	0.941157
HMUS00621200.1	61.0354	0.10128	0.27217	0.372119	0.709804	0.941157
HMUS00853700.1	47.3578	0.263324	0.707817	0.372023	0.709876	0.941157
HMUS01142400.1	71.4019	-0.0975783	0.263691	-0.370048	0.711347	0.941157
HMUS00758900.1	66.095	-0.0986999	0.267114	-0.369505	0.711752	0.941157
HMUS00241000.1	68.658	0.0966332	0.261675	0.369288	0.711913	0.941157
HMUS00270300.1	65.0706	-0.100303	0.272112	-0.368609	0.712419	0.941157
HMUS00438900.1	65.342	0.103967	0.282321	0.368259	0.71268	0.941157
HMUS00929300.1	61.8283	0.107203	0.291832	0.367346	0.713361	0.941157
HMUS01321200.1	111.009	0.0767241	0.211991	0.361921	0.717411	0.944594
HMUS01161400.1	62.2763	-0.105353	0.292482	-0.360204	0.718694	0.944594
HMUS00625800.1	47.879	-0.11567	0.321378	-0.359918	0.718908	0.944594
HMUS00367700.1	72.0501	-0.0932914	0.259266	-0.35983	0.718974	0.944594
HMUS00389700.1	81.3113	-0.0931582	0.259935	-0.35839	0.720051	0.944955
HMUS00492700.1	44.0684	-0.135289	0.378481	-0.357451	0.720754	0.944955
HMUS01071500.1	43.1432	-0.117987	0.332054	-0.355324	0.722347	0.946056
HMUS00849000.1	68.8824	-0.098036	0.277253	-0.353598	0.72364	0.946763
HMUS01278800.1	77.801	-0.0906948	0.260553	-0.348086	0.727776	0.948407
HMUS00018700.1	61.4147	0.100098	0.287709	0.347913	0.727906	0.948407
HMUS00016700.1	50.8544	0.106939	0.308785	0.346323	0.7291	0.948407
HMUS01075400.1	56.0827	-0.115503	0.33467	-0.345124	0.730001	0.948407
HMUS00802100.1	63.9247	0.110606	0.320737	0.34485	0.730207	0.948407
HMUS00807600.1.1	41.8706	0.121462	0.353844	0.343266	0.731399	0.948407
HMUS01074100.1	45.7937	0.110285	0.32244	0.342032	0.732327	0.948407
HMUS00857000.1	58.4136	0.109693	0.320946	0.341782	0.732515	0.948407
HMUS00241200.1	97.2777	-0.0758689	0.223307	-0.339752	0.734044	0.948407
HMUS00809600.1	57.2787	0.102414	0.302671	0.338367	0.735086	0.948407
HMUS00787300.1	46.5238	0.119605	0.354463	0.337425	0.735797	0.948407
HMUS00893700.1	61.0445	-0.10057	0.299342	-0.33597	0.736894	0.948407
HMUS00204400.1	48.1309	-0.119566	0.35627	-0.335606	0.737168	0.948407
HMUS00204900.1	45.4504	0.112612	0.336193	0.334961	0.737654	0.948407
HMUS00387200.1	42.2506	-0.113826	0.339873	-0.334908	0.737695	0.948407
HMUS00275300.1	70.5215	0.102952	0.308497	0.333722	0.738589	0.948407
HMUS00799400.1	64.2739	0.0994137	0.298511	0.333031	0.739111	0.948407
HMUS00925800.1	332.606	-0.0441223	0.13254	-0.332898	0.739211	0.948407
HMUS00165700.1	52.2309	-0.0980684	0.294629	-0.332854	0.739244	0.948407
HMUS00499600.1.1	75.6075	0.0823116	0.248534	0.331188	0.740502	0.948682
HMUS00376600.1	50.57	0.101938	0.309913	0.328926	0.742212	0.948682
HMUS01068500.1	269.435	-0.0548798	0.166864	-0.328889	0.742239	0.948682
HMUS01224600.1	54.7272	-0.0961783	0.292716	-0.328572	0.742479	0.948682
HMUS00538300.1	45.5238	0.117118	0.357855	0.327279	0.743457	0.94882
HMUS01074200.1	91.4736	-0.0777896	0.238971	-0.32552	0.744788	0.94882
HMUS01140400.1	138.489	0.0660897	0.203607	0.324594	0.745488	0.94882
HMUS00618800.1	57.3091	-0.105066	0.323844	-0.324434	0.745609	0.94882
HMUS00699000.1	71.7502	0.101461	0.31417	0.32295	0.746733	0.949288
HMUS00072300.1	49.9236	0.0993343	0.309749	0.320693	0.748443	0.9505
HMUS01259000.1	138.504	0.0615936	0.194144	0.317258	0.751048	0.952845
HMUS00756400.1	96.5741	-0.0731652	0.232082	-0.315256	0.752567	0.953808
HMUS00557700.1	57.3426	0.0880504	0.28209	0.312135	0.754938	0.954777
HMUS00930100.1	121.047	0.0635176	0.203989	0.311377	0.755514	0.954777
HMUS00011000.1	129.196	0.0637415	0.206798	0.30823	0.757907	0.954777
HMUS01032700.1.1	49.7538	-0.0988333	0.32071	-0.30817	0.757953	0.954777
HMUS00775500.1	45.4831	0.0981206	0.31871	0.307868	0.758183	0.954777
HMUS01180200.1	156.793	0.0561417	0.182367	0.307851	0.758196	0.954777
HMUS01063200.1	43.4595	-0.105089	0.343927	-0.305556	0.759943	0.954777
HMUS00577000.1	51.9531	0.100383	0.329521	0.304633	0.760646	0.954777
HMUS01100900.1	114.599	0.0639687	0.210876	0.303348	0.761625	0.954777
HMUS01169000.1	89.9517	0.0733958	0.242267	0.302955	0.761925	0.954777
HMUS00727600.1	125.807	0.0594677	0.197101	0.301712	0.762872	0.954777
HMUS00620800.1	74.3425	0.0777255	0.257729	0.301579	0.762973	0.954777
HMUS00202400.1	45.0927	0.0970369	0.322436	0.300949	0.763453	0.954777
HMUS00557900.1	198.064	-0.0489596	0.163054	-0.300266	0.763974	0.954777
HMUS00646100.1	70.4537	0.0833358	0.278885	0.298818	0.765079	0.955208
HMUS00694900.1	95.9998	0.0685977	0.232513	0.295028	0.767973	0.957869
HMUS01144000.1	52.3819	0.0862962	0.300299	0.287368	0.773831	0.962894
HMUS01304800.1	48.0412	0.0866701	0.303089	0.285956	0.774912	0.962894
HMUS00957500.1	56.5903	0.0868181	0.306115	0.283613	0.776707	0.962894
HMUS00234400.1.1	41.7543	-0.0956587	0.341752	-0.279907	0.779549	0.962894
HMUS00828600.1	344.082	0.0422905	0.15211	0.278026	0.780993	0.962894
HMUS00676600.1	64.8338	-0.0761883	0.274697	-0.277354	0.781508	0.962894
HMUS00220600.1	42.105	0.0968081	0.349947	0.276636	0.782059	0.962894
HMUS00868800.1	100.75	-0.0620605	0.225694	-0.274977	0.783334	0.962894
HMUS00157100.1	177.124	-0.0495862	0.180708	-0.274399	0.783778	0.962894
HMUS00744800.1	54.6	0.0906851	0.330934	0.274028	0.784063	0.962894
HMUS00939900.1	52.4494	0.0813093	0.297871	0.272968	0.784878	0.962894
HMUS00110700.1	55.6837	-0.0800863	0.293787	-0.2726	0.785161	0.962894
HMUS00600900.1	43.5037	0.0958614	0.351823	0.272471	0.78526	0.962894
HMUS00135100.1	54.5578	0.0773709	0.285499	0.271002	0.786389	0.962894
HMUS00748200.1	45.1167	0.0907734	0.335231	0.270778	0.786561	0.962894
HMUS00960900.1	49.6352	-0.083402	0.308457	-0.270384	0.786865	0.962894
HMUS00008000.1	55.9164	0.0816618	0.302668	0.269807	0.787309	0.962894
HMUS00618000.1	75.6238	-0.0695151	0.25881	-0.268595	0.788241	0.962894
HMUS00329700.1	42.3325	0.0928351	0.345741	0.26851	0.788307	0.962894
HMUS00766500.1	46.0649	0.0859245	0.320352	0.268219	0.788531	0.962894
HMUS00139600.1	262.205	0.0407746	0.152244	0.267823	0.788835	0.962894
HMUS00011400.1	471.723	0.0326193	0.122253	0.266819	0.789609	0.962894
HMUS00887200.1	41.4221	-0.0859055	0.326115	-0.263421	0.792226	0.962894
HMUS01007800.1	67.7729	-0.0720608	0.274161	-0.262841	0.792673	0.962894
HMUS00557800.1	70.7953	-0.0677401	0.258595	-0.261954	0.793357	0.962894
HMUS01316300.1	266.383	-0.0391716	0.149595	-0.261851	0.793436	0.962894
HMUS00117400.1	304.581	0.0397654	0.15192	0.261752	0.793513	0.962894
HMUS00400500.1	84.5309	-0.0761122	0.291724	-0.260905	0.794165	0.962894
HMUS00242100.1	60.8822	-0.0724008	0.279166	-0.259347	0.795368	0.962894
HMUS00555700.1.1	72.4841	0.0806175	0.31237	0.258084	0.796342	0.962894
HMUS00240900.1	588.51	0.0292282	0.113265	0.258052	0.796366	0.962894
HMUS00918700.1	168.192	-0.0546343	0.212632	-0.256943	0.797223	0.962894
HMUS01155100.1	94.7332	-0.0606855	0.236276	-0.256842	0.797301	0.962894
HMUS01178900.1	66.8139	0.069405	0.272227	0.254953	0.798759	0.963729
HMUS00139800.1	102.646	0.0568654	0.223963	0.253906	0.799568	0.963779
HMUS01093000.1	61.1587	0.0737339	0.291992	0.252521	0.800639	0.964144
HMUS00869200.1	48.1745	-0.0858143	0.342993	-0.250193	0.802438	0.964558
HMUS00079000.1	124.947	0.0518377	0.207277	0.250089	0.802518	0.964558
HMUS01163600.1	158.456	-0.0457855	0.184574	-0.248061	0.804087	0.96552
HMUS00311500.1	195.755	-0.0454241	0.184976	-0.245568	0.806017	0.966908
HMUS00863000.1	69.5272	-0.0705793	0.288576	-0.244578	0.806783	0.966908
HMUS00413000.1	85.9175	-0.0611081	0.252562	-0.241953	0.808817	0.967535
HMUS01081200.1	100.226	-0.0522024	0.216381	-0.241252	0.80936	0.967535
HMUS00190200.1.1	238.572	0.0353153	0.146585	0.24092	0.809617	0.967535
HMUS00888100.1	174.369	0.0417543	0.175342	0.238131	0.81178	0.969197
HMUS00927000.1	82.9823	0.0600061	0.255932	0.234461	0.814627	0.969829
HMUS00948600.1	41.9427	0.0809537	0.345394	0.234381	0.814689	0.969829
HMUS00919500.1	45.8984	0.0764649	0.326456	0.234227	0.814809	0.969829
HMUS00332300.1	51.0011	-0.0757807	0.325574	-0.23276	0.815948	0.969829
HMUS00952200.1	47.3613	0.0850715	0.367862	0.23126	0.817113	0.969829
HMUS00289900.1	113.874	-0.0495055	0.214334	-0.230973	0.817335	0.969829
HMUS00712000.1	76.693	0.0587148	0.254743	0.230486	0.817714	0.969829
HMUS00002000.1	44.8874	0.0753005	0.328625	0.229138	0.818761	0.970155
HMUS00240800.1	328.152	-0.0333174	0.146473	-0.227465	0.820062	0.970781
HMUS00962700.1	43.5725	0.0718435	0.320055	0.224473	0.82239	0.972252
HMUS00366800.1	66.9464	-0.0594044	0.265945	-0.223371	0.823247	0.972252
HMUS00800300.1	111.733	0.0454596	0.204484	0.222314	0.824069	0.972252
HMUS00008900.1	54.982	0.0646647	0.292304	0.221224	0.824918	0.972252
HMUS00331000.1	55.8485	-0.0675352	0.305737	-0.220894	0.825175	0.972252
HMUS01021300.1.1	72.0715	0.0546076	0.248549	0.219705	0.826101	0.97243
HMUS01013700.1	66.0291	0.0568888	0.266537	0.213437	0.830986	0.977264
HMUS00788000.1	43.5039	-0.0732065	0.348235	-0.210221	0.833495	0.978134
HMUS00026500.1	46.8406	0.0774065	0.36839	0.210121	0.833573	0.978134
HMUS00617400.1	47.4077	-0.0640593	0.305779	-0.209495	0.834062	0.978134
HMUS00479000.1.1	55.4374	-0.0641016	0.309148	-0.207349	0.835737	0.979185
HMUS00111200.1	65.8694	-0.0602033	0.291951	-0.20621	0.836627	0.979314
HMUS01078500.1	74.6879	-0.0552101	0.270099	-0.204407	0.838035	0.980049
HMUS00929100.1	88.5898	-0.0459772	0.228099	-0.201567	0.840255	0.981017
HMUS00483900.1	47.9249	-0.0771848	0.383434	-0.201299	0.840465	0.981017
HMUS00715700.1	44.5582	0.0634763	0.317341	0.200025	0.841461	0.981017
HMUS00323800.1	67.8691	0.0567537	0.284979	0.19915	0.842145	0.981017
HMUS00714700.1	43.7997	0.0637	0.325107	0.195936	0.844661	0.981017
HMUS00799300.1	58.9641	0.0545242	0.280826	0.194157	0.846053	0.981017
HMUS01306200.1	42.993	0.0681751	0.351927	0.193719	0.846396	0.981017
HMUS01093100.1	105.054	0.0401929	0.208582	0.192696	0.847197	0.981017
HMUS00972200.1	105.693	-0.040663	0.213632	-0.190341	0.849042	0.981017
HMUS00667600.1	42.6059	-0.0710307	0.37477	-0.189531	0.849676	0.981017
HMUS00327200.1	74.7912	0.050957	0.270232	0.188567	0.850432	0.981017
HMUS00240000.1	81.4785	0.0447883	0.237584	0.188516	0.850472	0.981017
HMUS00323300.1	196.149	0.0346892	0.184321	0.1882	0.85072	0.981017
HMUS00840100.1	55.1835	-0.0541793	0.288193	-0.187996	0.850879	0.981017
HMUS00041700.1	89.293	0.0498415	0.266023	0.187358	0.85138	0.981017
HMUS00801100.1	68.1404	0.0534404	0.288275	0.18538	0.852931	0.981017
HMUS00519300.1	71.9631	-0.0502635	0.272149	-0.184691	0.853471	0.981017
HMUS00665700.1	47.9334	-0.0604563	0.33002	-0.18319	0.854649	0.981017
HMUS01123900.1	64.3278	0.0498775	0.272496	0.18304	0.854767	0.981017
HMUS00595800.1	108.137	-0.0449007	0.246563	-0.182106	0.855499	0.981017
HMUS00114600.1	92.0911	0.0442621	0.246065	0.17988	0.857247	0.981017
HMUS00208400.1	63.9685	0.0532878	0.29913	0.178143	0.858611	0.981017
HMUS00910600.1	83.549	-0.0449499	0.253014	-0.177658	0.858992	0.981017
HMUS00692700.1	49.2982	0.0556637	0.313496	0.177558	0.85907	0.981017
HMUS00556900.1	137.107	-0.0368781	0.211185	-0.174624	0.861375	0.981017
HMUS00019500.1.1	43.3067	-0.0562254	0.325667	-0.172647	0.862929	0.981017
HMUS00719200.1	122.582	0.0350481	0.204388	0.171478	0.863848	0.981017
HMUS00809200.1	91.7386	-0.0383544	0.224778	-0.170632	0.864513	0.981017
HMUS01147200.1	43.3117	-0.0544417	0.319376	-0.170463	0.864646	0.981017
HMUS00005600.1.1	77.7865	0.0424512	0.249226	0.170332	0.864749	0.981017
HMUS00515900.1	53.8633	-0.0541582	0.318258	-0.170171	0.864876	0.981017
HMUS01185300.1	69.652	0.0433853	0.256694	0.169016	0.865784	0.981017
HMUS00274500.1	42.446	0.0539912	0.319758	0.16885	0.865914	0.981017
HMUS01288000.1	270.586	0.0301525	0.178622	0.168806	0.865949	0.981017
HMUS00691000.1	42.0528	0.0575888	0.342294	0.168244	0.866392	0.981017
HMUS00618600.1	54.8488	0.0496839	0.297728	0.166877	0.867467	0.981017
HMUS00693900.1	61.6414	-0.0510411	0.306926	-0.166298	0.867923	0.981017
HMUS00167100.1	99.3343	0.0362029	0.218737	0.165509	0.868544	0.981017
HMUS00694600.1.1	232.213	0.0277992	0.170723	0.162832	0.870651	0.981981
HMUS01324100.1	69.8425	0.0423833	0.264133	0.160462	0.872517	0.981981
HMUS01125000.1	47.9181	0.0589402	0.369639	0.159454	0.873312	0.981981
HMUS00899700.1	297.087	-0.0223896	0.140818	-0.158997	0.873671	0.981981
HMUS00339200.1	48.4394	-0.0525222	0.332383	-0.158017	0.874443	0.981981
HMUS00866300.1	46.7315	0.0499237	0.316968	0.157504	0.874848	0.981981
HMUS00335000.1	72.4795	-0.04012	0.255442	-0.157061	0.875197	0.981981
HMUS01189200.1	53.342	-0.0487599	0.312881	-0.155841	0.876158	0.981981
HMUS00438200.1	85.2087	0.0367365	0.2376	0.154615	0.877125	0.981981
HMUS00619600.1	187.997	-0.0277531	0.179631	-0.1545	0.877215	0.981981
HMUS00851800.1	41.5284	-0.0526257	0.34744	-0.151467	0.879607	0.983532
HMUS00744500.1	47.9289	-0.0504198	0.334806	-0.150594	0.880296	0.983532
HMUS00340800.1	46.1893	-0.0483021	0.322519	-0.149765	0.88095	0.983532
HMUS00543300.1	83.6761	0.0358906	0.246299	0.145719	0.884143	0.98407
HMUS00939000.1	53.236	0.0422942	0.290465	0.145609	0.88423	0.98407
HMUS00679400.1	42.8465	0.0476254	0.330533	0.144086	0.885432	0.98407
HMUS01193400.1	57.5066	0.0459589	0.32045	0.14342	0.885959	0.98407
HMUS01148800.1	59.6576	-0.0441702	0.308439	-0.143205	0.886128	0.98407
HMUS00331100.1	218.756	0.0233999	0.164465	0.14228	0.886859	0.98407
HMUS01141200.1	45.7062	0.0473623	0.333051	0.142207	0.886916	0.98407
HMUS00275500.1	66.0273	0.04024	0.286046	0.140677	0.888125	0.984181
HMUS00041800.1	46.8871	-0.0455889	0.336718	-0.135392	0.892302	0.984181
HMUS01167700.1	46.1704	-0.0451989	0.335484	-0.134727	0.892827	0.984181
HMUS00460100.1	131.112	0.025923	0.193054	0.134278	0.893182	0.984181
HMUS00329900.1	69.1044	-0.0363688	0.272996	-0.133221	0.894019	0.984181
HMUS01143500.1	52.1601	0.039644	0.298908	0.132629	0.894487	0.984181
HMUS00025900.1.1	46.0889	-0.0424578	0.323137	-0.131393	0.895465	0.984181
HMUS00273700.1	59.7758	0.0390732	0.297568	0.131309	0.895531	0.984181
HMUS00610600.1	58.2549	0.039771	0.304658	0.130543	0.896137	0.984181
HMUS01135900.1.1	70.8577	-0.034857	0.269091	-0.129536	0.896933	0.984181
HMUS00057600.1	51.9132	-0.0381271	0.294987	-0.12925	0.89716	0.984181
HMUS00888400.1	49.0873	-0.0397589	0.31194	-0.127457	0.898579	0.984181
HMUS01280600.1	46.355	0.0430468	0.343607	0.125279	0.900302	0.984181
HMUS00057900.1	50.1802	0.0384665	0.307096	0.125259	0.900319	0.984181
HMUS00275200.1	46.3076	-0.0418853	0.336246	-0.124567	0.900866	0.984181
HMUS00016900.1	44.0868	0.0403986	0.32531	0.124185	0.901169	0.984181
HMUS01077000.1.1	76.5773	0.0345009	0.279076	0.123625	0.901612	0.984181
HMUS00753800.1	46.8203	-0.0376448	0.30485	-0.123486	0.901722	0.984181
HMUS00971000.1.1	134.996	-0.0235718	0.191602	-0.123025	0.902087	0.984181
HMUS00959400.1	197.154	0.0207969	0.170096	0.122266	0.902689	0.984181
HMUS00043700.1	116.253	-0.0256901	0.212642	-0.120814	0.903838	0.98458
HMUS00434300.1	164.46	0.0249758	0.211046	0.118343	0.905796	0.985858
HMUS01136000.1	43.6453	0.0402036	0.345765	0.116275	0.907435	0.986155
HMUS00274400.1.1	66.6039	-0.0316563	0.27286	-0.116016	0.90764	0.986155
HMUS00099600.1	56.3052	0.0330198	0.290814	0.113543	0.9096	0.987431
HMUS00032000.1	48.5536	0.038353	0.351317	0.109169	0.913068	0.989021
HMUS01059500.1	47.9046	0.0385026	0.360264	0.106873	0.914889	0.989021
HMUS00791300.1	50.838	-0.0359226	0.338128	-0.10624	0.915392	0.989021
HMUS00909700.1	91.344	0.0233142	0.225455	0.10341	0.917638	0.989021
HMUS01208200.1	43.5766	0.0335338	0.327483	0.102398	0.91844	0.989021
HMUS01021100.1	84.6238	0.0274321	0.27027	0.101499	0.919155	0.989021
HMUS01137800.1	86.8836	0.0256213	0.253304	0.101149	0.919433	0.989021
HMUS00742400.1	78.7703	-0.0244972	0.242773	-0.100906	0.919625	0.989021
HMUS00800600.1	149.258	-0.0205558	0.210685	-0.0975668	0.922276	0.989021
HMUS00758400.1	63.3771	0.0264323	0.271393	0.097395	0.922413	0.989021
HMUS00686500.1	55.0907	-0.0371018	0.382494	-0.0969997	0.922727	0.989021
HMUS00553300.1	55.4152	-0.0270444	0.288829	-0.0936347	0.925399	0.989021
HMUS00119600.1	132.867	0.0179	0.194423	0.0920675	0.926644	0.989021
HMUS00140400.1.1	183.1	0.0161695	0.176422	0.0916525	0.926974	0.989021
HMUS01103600.1	72.7331	0.0278578	0.304697	0.0914279	0.927153	0.989021
HMUS01105800.1	60.0625	-0.0301899	0.342979	-0.0880227	0.929859	0.989021
HMUS00874300.1	94.2984	-0.0206021	0.234778	-0.0877515	0.930074	0.989021
HMUS00311300.1	51.7118	-0.0268524	0.308361	-0.0870808	0.930607	0.989021
HMUS00995900.1	48.0004	0.0274803	0.317125	0.0866545	0.930946	0.989021
HMUS01169100.1	169.806	0.0165797	0.193451	0.0857045	0.931701	0.989021
HMUS00221300.1.1	75.0913	0.0225659	0.264019	0.0854705	0.931887	0.989021
HMUS00528000.1	66.3712	-0.0228703	0.267771	-0.0854098	0.931936	0.989021
HMUS01306700.1	93.9233	-0.0189988	0.223113	-0.0851534	0.932139	0.989021
HMUS00966800.1	74.3431	0.0242341	0.287284	0.0843559	0.932773	0.989021
HMUS00110800.1	45.4636	-0.0274133	0.32608	-0.0840693	0.933001	0.989021
HMUS00796100.1.1	119.531	0.019354	0.230933	0.083808	0.933209	0.989021
HMUS01168700.1	45.3167	-0.0289312	0.345222	-0.0838045	0.933212	0.989021
HMUS00025200.1	42.4164	0.0264058	0.320685	0.0823419	0.934375	0.989021
HMUS00983900.1	45.3221	-0.0258975	0.322411	-0.0803246	0.935979	0.989021
HMUS00894200.1	64.5596	0.0225322	0.282806	0.0796739	0.936497	0.989021
HMUS00461400.1	57.2448	-0.0272088	0.344064	-0.0790805	0.936969	0.989021
HMUS01178000.1	60.7829	0.0217899	0.279406	0.0779867	0.937839	0.989021
HMUS01146700.1	83.5755	-0.0204675	0.263093	-0.0777956	0.937991	0.989021
HMUS00713000.1	48.1593	0.0242359	0.313436	0.0773233	0.938366	0.989021
HMUS00008100.1	53.8815	-0.0221575	0.28846	-0.0768131	0.938772	0.989021
HMUS01301600.1	76.8683	-0.0183154	0.241881	-0.0757208	0.939641	0.989021
HMUS01062000.1	42.1773	0.0243421	0.325065	0.0748837	0.940307	0.989021
HMUS01157900.1	48.9422	-0.0225371	0.304435	-0.0740291	0.940987	0.989021
HMUS00460700.1	118.812	-0.0168709	0.231772	-0.072791	0.941972	0.989063
HMUS01218700.1	112.448	0.0158517	0.220165	0.0719993	0.942602	0.989063
HMUS00012200.1	44.8048	-0.0206733	0.311925	-0.0662765	0.947158	0.993013
HMUS00270700.1	198.78	0.0107918	0.165946	0.065032	0.948149	0.993071
HMUS00767700.1	50.8294	0.019121	0.298039	0.0641559	0.948846	0.993071
HMUS01154100.1	49.6561	0.0192575	0.304572	0.0632281	0.949585	0.993071
HMUS00620200.1	694.828	-0.00631657	0.103743	-0.0608865	0.95145	0.993199
HMUS01028800.1	65.5285	-0.016964	0.282733	-0.0600002	0.952155	0.993199
HMUS00669300.1	88.1247	-0.0143046	0.24138	-0.0592616	0.952744	0.993199
HMUS00117300.1	83.3257	0.014478	0.248711	0.0582123	0.95358	0.993199
HMUS00164400.1	124.689	-0.0121075	0.208355	-0.0581099	0.953661	0.993199
HMUS01210700.1	115.649	-0.011183	0.202491	-0.0552271	0.955958	0.993369
HMUS01088100.1	44.5863	-0.0167634	0.348265	-0.0481341	0.961609	0.993369
HMUS01254000.1	82.6087	-0.0114736	0.240656	-0.0476763	0.961974	0.993369
HMUS00970400.1	41.6224	-0.0166825	0.353086	-0.0472478	0.962316	0.993369
HMUS00898300.1	74.1288	0.0131701	0.281779	0.0467391	0.962721	0.993369
HMUS00028600.1	62.2551	-0.0128935	0.276932	-0.0465583	0.962865	0.993369
HMUS00711900.1	45.9363	0.0154213	0.333443	0.0462488	0.963112	0.993369
HMUS00029100.1	47.1636	0.0147344	0.321677	0.045805	0.963466	0.993369
HMUS00782400.1	51.7984	0.0140213	0.310352	0.0451787	0.963965	0.993369
HMUS00893800.1	48.6861	-0.0147124	0.328564	-0.0447778	0.964284	0.993369
HMUS00391700.1	75.3	-0.0125839	0.283546	-0.0443806	0.964601	0.993369
HMUS00658600.1.1	61.2238	-0.0131277	0.296137	-0.04433	0.964641	0.993369
HMUS00118000.1	76.1363	-0.0115494	0.267602	-0.0431587	0.965575	0.993369
HMUS00493600.1	83.0546	0.00979434	0.232502	0.0421258	0.966398	0.993369
HMUS00135400.1.1	41.4133	0.0148134	0.352481	0.0420261	0.966478	0.993369
HMUS01143900.1	71.8169	-0.0112457	0.272944	-0.0412015	0.967135	0.993369
HMUS00308700.1	42.0535	0.0149897	0.365309	0.0410328	0.96727	0.993369
HMUS00443800.1	49.9555	-0.0111842	0.296448	-0.0377274	0.969905	0.994043
HMUS00848100.1	146.927	-0.00761298	0.204499	-0.0372275	0.970304	0.994043
HMUS01086400.1	63.3227	0.0102572	0.280328	0.0365899	0.970812	0.994043
HMUS00595000.1	45.2077	-0.0114558	0.316113	-0.0362397	0.971091	0.994043
HMUS01086700.1	76.3336	-0.00840508	0.254651	-0.0330063	0.97367	0.994998
HMUS00640900.1	45.9704	0.0102651	0.318805	0.0321985	0.974314	0.994998
HMUS01084900.1	49.501	0.00999793	0.311562	0.0320897	0.974401	0.994998
HMUS00441200.1	333.484	-0.00466056	0.163389	-0.0285242	0.977244	0.996217
HMUS00594400.1	153.241	0.00586471	0.212792	0.0275607	0.978013	0.996217
HMUS00750900.1	57.718	0.00760675	0.313237	0.0242843	0.980626	0.996217
HMUS00558800.1	64.9087	0.00645508	0.266668	0.0242064	0.980688	0.996217
HMUS01088200.1	51.1943	-0.00903114	0.378588	-0.0238548	0.980968	0.996217
HMUS00038700.1	80.2434	-0.00674641	0.283492	-0.0237976	0.981014	0.996217
HMUS00100900.1	53.296	-0.00692508	0.295382	-0.0234445	0.981296	0.996217
HMUS00118100.1	88.4925	0.00521656	0.244709	0.0213174	0.982992	0.996217
HMUS00791700.1	61.1871	0.00603498	0.28835	0.0209294	0.983302	0.996217
HMUS00960300.1	81.9414	0.00567789	0.274978	0.0206485	0.983526	0.996217
HMUS00799000.1	87.2355	0.00395396	0.233837	0.016909	0.986509	0.997827
HMUS01109400.1	53.6819	-0.00500057	0.300086	-0.0166638	0.986705	0.997827
HMUS00696400.1	51.3692	0.00488745	0.314819	0.0155246	0.987614	0.997943
HMUS00462400.1	67.7857	-0.00359776	0.280516	-0.0128255	0.989767	0.998065
HMUS00116200.1	41.6237	0.00424425	0.335098	0.0126657	0.989894	0.998065
HMUS00676500.1	54.2407	-0.00299878	0.292281	-0.0102599	0.991814	0.998065
HMUS00339400.1	66.2532	-0.00272256	0.275024	-0.00989939	0.992102	0.998065
HMUS01215300.1	120.946	0.0018643	0.226287	0.00823863	0.993427	0.998065
HMUS00782300.1	42.1739	-0.00251402	0.32835	-0.00765652	0.993891	0.998065
HMUS00656800.1	100.385	0.00163584	0.220649	0.00741377	0.994085	0.998065
HMUS01095100.1	64.6772	0.0018449	0.275644	0.00669303	0.99466	0.998065
HMUS00143200.1	170.739	0.00115062	0.179519	0.00640948	0.994886	0.998065
HMUS00870900.1	72.3083	0.00132169	0.269487	0.00490448	0.996087	0.998472
HMUS00799500.1	48.5304	-0.00118051	0.362562	-0.00325603	0.997402	0.998993
HMUS00402700.1	50.9611	-0.000279724	0.316179	-0.000884701	0.999294	0.999365
HMUS00073600.1	116.734	0.000165769	0.208224	0.000796111	0.999365	0.999365
HMUS00310500.1	14.4545	-2.52209	0.694852	-3.62967	0.000283781	NA
HMUS01173100.1	15.397	1.98208	0.551552	3.59363	0.000326099	NA
HMUS00433500.1	16.3617	-1.98322	0.604638	-3.28001	0.00103803	NA
HMUS00969300.1	8.1465	-3.75892	1.15524	-3.2538	0.00113872	NA
HMUS00882100.1	9.57578	-2.95844	0.91504	-3.23313	0.00122443	NA
HMUS00364400.1	28.9581	1.28012	0.398355	3.21351	0.00131121	NA
HMUS00752900.1	26.1391	1.36873	0.426193	3.21152	0.00132036	NA
HMUS01216900.1	22.9552	1.5603	0.486064	3.21007	0.00132704	NA
HMUS00324100.1	24.9044	-1.46637	0.461608	-3.17666	0.00148979	NA
HMUS00672100.1	18.0653	1.69815	0.535734	3.16976	0.00152566	NA
HMUS00811700.1	34.3117	-1.27158	0.401693	-3.16555	0.00154792	NA
HMUS00835400.1	12.4233	1.88653	0.597403	3.1579	0.00158912	NA
HMUS01087000.1	11.4717	2.11244	0.671733	3.14476	0.00166221	NA
HMUS00836800.1	33.1826	1.28368	0.435216	2.94952	0.00318265	NA
HMUS00684600.1	5.20381	3.1142	1.06349	2.92829	0.00340827	NA
HMUS01269600.1	12.6748	1.87605	0.64086	2.9274	0.0034181	NA
HMUS01067800.1	13.0587	1.7009	0.58972	2.88425	0.0039235	NA
HMUS00556500.1	15.2236	-1.75684	0.610708	-2.87672	0.00401828	NA
HMUS00221400.1	14.0015	1.65768	0.577281	2.87153	0.00408486	NA
HMUS00539200.1	24.1393	-1.39037	0.484675	-2.86866	0.00412217	NA
HMUS00068400.1	8.74499	2.31448	0.81098	2.85393	0.00431816	NA
HMUS00000700.1	11.6326	-2.14961	0.758591	-2.83369	0.0046014	NA
HMUS00117000.1	15.0339	-1.71888	0.607822	-2.82793	0.00468499	NA
HMUS00804100.1	6.26723	-3.40249	1.20828	-2.81598	0.00486285	NA
HMUS00255900.1.1	7.77635	2.16303	0.770538	2.80716	0.00499802	NA
HMUS00457800.1	27.4907	-1.29331	0.46079	-2.80674	0.00500464	NA
HMUS00153700.1	10.0956	1.9935	0.715242	2.78717	0.00531713	NA
HMUS00368900.1	16.8129	1.40754	0.506365	2.77971	0.00544083	NA
HMUS01150400.1	31.775	-1.10738	0.400775	-2.76309	0.00572563	NA
HMUS00515400.1	7.95754	2.10508	0.763159	2.75838	0.00580885	NA
HMUS01005600.1	7.73682	2.16462	0.788571	2.74499	0.00605135	NA
HMUS01258800.1	13.7893	1.53961	0.565232	2.72385	0.00645262	NA
HMUS00259900.1	24.5583	1.13823	0.418741	2.71822	0.00656342	NA
HMUS00202000.1	17.5634	1.42818	0.528601	2.70182	0.0068961	NA
HMUS00102100.1	11.1933	-2.08029	0.771813	-2.69533	0.00703192	NA
HMUS00473100.1.1	27.264	-1.14959	0.42878	-2.68106	0.0073389	NA
HMUS00363400.1	18.1458	-1.42899	0.534324	-2.67439	0.00748662	NA
HMUS00235700.1	22.0323	1.23417	0.46241	2.66899	0.00760786	NA
HMUS00606400.1	26.0937	1.13442	0.425056	2.66888	0.00761038	NA
HMUS00146000.1	22.554	-1.27224	0.477214	-2.66597	0.00767667	NA
HMUS00303400.1.1	18.688	1.43682	0.539234	2.66455	0.00770904	NA
HMUS00232100.1	31.6865	-1.06785	0.400922	-2.66348	0.00773371	NA
HMUS00246100.1	4.43343	-3.69317	1.39965	-2.63864	0.00832405	NA
HMUS00397500.1	12.2243	1.54878	0.588289	2.63269	0.00847105	NA
HMUS00288400.1	5.69088	2.46473	0.938032	2.62756	0.00860004	NA
HMUS00420400.1	25.5771	1.08604	0.413518	2.62635	0.00863051	NA
HMUS01206400.1	26.7716	-1.15577	0.440701	-2.62257	0.00872696	NA
HMUS00882400.1	17.9639	1.29254	0.493236	2.62053	0.00877944	NA
HMUS00960000.1	8.75618	-2.2073	0.844986	-2.61223	0.00899528	NA
HMUS01076600.1	14.0691	1.56108	0.599717	2.60303	0.00924043	NA
HMUS00422000.1.1	5.52364	-3.31768	1.27587	-2.60034	0.00931319	NA
HMUS00032300.1	20.7346	-1.32414	0.510927	-2.59164	0.00955203	NA
HMUS00208100.1	3.05165	4.10364	1.58405	2.59061	0.00958068	NA
HMUS00524400.1	25.9338	-1.18952	0.459379	-2.58942	0.00961388	NA
HMUS00191000.1	8.69179	1.89462	0.732113	2.58787	0.00965705	NA
HMUS01239900.1	11.2745	1.83277	0.708709	2.58607	0.00970759	NA
HMUS01326700.1	5.3203	-3.2934	1.27697	-2.57907	0.00990667	NA
HMUS00177100.1	7.58162	1.99602	0.782934	2.54941	0.0107905	NA
HMUS00687400.1	37.3156	0.896864	0.352549	2.54394	0.010961	NA
HMUS00365300.1	7.71023	2.17455	0.854829	2.54384	0.0109641	NA
HMUS01102900.1	30.1517	-1.08078	0.425831	-2.53805	0.0111473	NA
HMUS00099900.1	17.6854	1.2645	0.499286	2.53263	0.0113211	NA
HMUS00540300.1	25.74	1.02937	0.407686	2.52491	0.0115729	NA
HMUS00117900.1	29.9911	0.993144	0.396227	2.5065	0.0121933	NA
HMUS00947800.1	39.5297	0.879783	0.351356	2.50396	0.0122811	NA
HMUS00632900.1	18.2905	1.58954	0.637619	2.49293	0.0126693	NA
HMUS00390300.1	34.6949	-1.12344	0.451868	-2.48621	0.0129113	NA
HMUS00819400.1	24.1368	1.13104	0.456762	2.47621	0.0132784	NA
HMUS01322000.1	6.22649	-2.73558	1.10488	-2.47591	0.0132897	NA
HMUS00058300.1	30.0703	0.948451	0.383843	2.47093	0.0134761	NA
HMUS00153400.1	25.1028	1.17526	0.476116	2.46844	0.0135702	NA
HMUS01059800.1	10.7296	-1.78045	0.72196	-2.46613	0.0136581	NA
HMUS00241500.1	9.74935	-1.96708	0.798934	-2.46214	0.0138112	NA
HMUS00718700.1	6.26406	2.11433	0.859011	2.46135	0.0138415	NA
HMUS01089800.1	11.8354	1.45285	0.591619	2.45573	0.0140599	NA
HMUS01182900.1	3.49766	3.17911	1.2988	2.44772	0.0143762	NA
HMUS00244500.1	4.89368	2.53618	1.03731	2.44496	0.0144869	NA
HMUS00114800.1	27.8196	-1.05633	0.43249	-2.44244	0.0145884	NA
HMUS00724700.1	25.0897	-1.07323	0.439482	-2.44204	0.0146047	NA
HMUS00920900.1	28.932	1.03855	0.425561	2.44044	0.0146695	NA
HMUS00040500.1	10.6176	1.5897	0.652657	2.43573	0.0148616	NA
HMUS00748400.1	16.7235	-1.35498	0.55742	-2.4308	0.0150654	NA
HMUS00394800.1	28.0263	-1.01883	0.419496	-2.42871	0.0151528	NA
HMUS01136700.1	31.6317	-0.988669	0.40914	-2.41646	0.0156724	NA
HMUS00594700.1	28.7677	0.997464	0.413854	2.41018	0.0159446	NA
HMUS00476000.1	29.569	-0.971263	0.403422	-2.40756	0.0160596	NA
HMUS00663800.1.1	9.39612	1.66606	0.692373	2.40631	0.0161147	NA
HMUS00946100.1	29.5015	-0.966975	0.402114	-2.40473	0.0161845	NA
HMUS00852300.1	14.5812	1.41956	0.591555	2.39972	0.0164078	NA
HMUS00835600.1	4.85988	-3.00985	1.25515	-2.39799	0.0164851	NA
HMUS00687700.1	21.4375	-1.22387	0.510412	-2.39781	0.0164936	NA
HMUS00161000.1	10.5122	1.60823	0.671935	2.39344	0.0166914	NA
HMUS01138400.1	32.4517	-0.952503	0.398296	-2.39144	0.0167823	NA
HMUS00442300.1	10.358	1.63126	0.683251	2.3875	0.0169635	NA
HMUS00174400.1	4.39924	2.44955	1.03017	2.3778	0.0174161	NA
HMUS00635400.1	2.37691	4.41361	1.85743	2.37619	0.0174925	NA
HMUS01029800.1	28.7417	0.997202	0.419962	2.3745	0.0175726	NA
HMUS00053100.1	17.9564	1.38237	0.584316	2.3658	0.0179913	NA
HMUS00196700.1.1	11.7653	-1.71381	0.724784	-2.36458	0.0180507	NA
HMUS00098600.1	11.4545	-1.65079	0.700797	-2.35558	0.0184936	NA
HMUS00096100.1	6.0985	2.07648	0.88164	2.35525	0.0185104	NA
HMUS00770900.1	15.385	-1.37956	0.58603	-2.35407	0.0185691	NA
HMUS00669200.1.1	30.6192	-0.922974	0.392481	-2.35164	0.0186908	NA
HMUS00508800.1	22.9207	-1.12232	0.477613	-2.34985	0.0187808	NA
HMUS00936100.1	10.8486	-1.68953	0.720356	-2.34541	0.019006	NA
HMUS00627900.1	14.9256	1.53053	0.656124	2.33268	0.0196648	NA
HMUS01093800.1	7.457	-2.10137	0.901354	-2.33135	0.0197349	NA
HMUS00140900.1	18.4118	-1.25962	0.541862	-2.32461	0.0200929	NA
HMUS00496700.1	1.31607	4.74641	2.04455	2.32149	0.0202604	NA
HMUS00257000.1	38.7631	0.923102	0.397909	2.31989	0.0203471	NA
HMUS01255800.1	2.25171	4.33213	1.87347	2.31236	0.020758	NA
HMUS00814800.1	7.03208	1.84931	0.799865	2.31203	0.0207759	NA
HMUS00333000.1	10.3626	1.47547	0.639287	2.308	0.0209993	NA
HMUS00680000.1	23.3601	1.02597	0.446697	2.29679	0.021631	NA
HMUS00875400.1	26.4168	0.958079	0.417331	2.29573	0.0216913	NA
HMUS00862500.1	16.8824	1.18624	0.51737	2.29282	0.0218582	NA
HMUS00252700.1	8.75403	-1.9276	0.840857	-2.29242	0.0218816	NA
HMUS00676100.1	40.0986	0.773759	0.337681	2.29139	0.0219411	NA
HMUS00608800.1	4.75344	-2.8849	1.2598	-2.28997	0.0220231	NA
HMUS00300400.1	10.7312	-1.61963	0.707511	-2.28919	0.0220682	NA
HMUS00920200.1	31.209	-0.988114	0.43196	-2.28751	0.0221659	NA
HMUS00901200.1	24.5845	1.14247	0.499572	2.28691	0.0222012	NA
HMUS00820600.1	4.96564	2.47408	1.08478	2.28073	0.0225646	NA
HMUS00755100.1	17.3394	1.28741	0.56461	2.28018	0.0225971	NA
HMUS00649900.1	5.94586	-2.35683	1.03498	-2.27719	0.022775	NA
HMUS00160700.1	5.24538	2.2346	0.981316	2.27715	0.0227774	NA
HMUS00369800.1	19.3683	1.10533	0.485845	2.27507	0.0229018	NA
HMUS01253300.1	8.44915	1.81016	0.796278	2.27327	0.0230098	NA
HMUS00510700.1	12.6435	-1.45517	0.640988	-2.27019	0.0231958	NA
HMUS00483500.1	16.5601	1.15943	0.511469	2.26687	0.0233981	NA
HMUS01262200.1	12.1166	-1.46749	0.648096	-2.26431	0.0235553	NA
HMUS01205500.1	7.91083	-2.07365	0.917311	-2.26058	0.0237855	NA
HMUS01010500.1	8.41279	-2.05244	0.908285	-2.25968	0.0238408	NA
HMUS01157500.1	20.6224	1.11603	0.494285	2.25786	0.0239545	NA
HMUS00918800.1	15.3134	1.22348	0.542062	2.25708	0.024003	NA
HMUS00572100.1	11.196	-1.69823	0.75266	-2.25631	0.0240513	NA
HMUS00520900.1	34.8874	-0.889723	0.394328	-2.2563	0.0240516	NA
HMUS00017000.1	17.4121	-1.26627	0.563313	-2.24789	0.0245833	NA
HMUS00619800.1	9.48977	-1.75548	0.781563	-2.24612	0.0246966	NA
HMUS00840600.1	17.6004	1.25708	0.559695	2.24601	0.0247031	NA
HMUS00363700.1	3.47401	-3.29831	1.46934	-2.24475	0.024784	NA
HMUS01288500.1	23.8755	-1.02398	0.457492	-2.23825	0.0252045	NA
HMUS00045100.1	11.8693	-1.62139	0.725685	-2.23429	0.0254639	NA
HMUS01280900.1	34.0899	-0.876346	0.392517	-2.23263	0.025573	NA
HMUS00290600.1	28.368	1.01533	0.455013	2.23142	0.025653	NA
HMUS00487300.1	32.1387	-0.877289	0.393339	-2.23036	0.0257232	NA
HMUS00508500.1	18.9318	1.07931	0.484452	2.2279	0.0258873	NA
HMUS01217000.1	17.6551	-1.18749	0.534306	-2.22249	0.0262502	NA
HMUS00434700.1	20.9525	-1.10424	0.497271	-2.2206	0.0263784	NA
HMUS00186000.1	5.55122	-2.53154	1.14027	-2.22012	0.0264103	NA
HMUS00900000.1	11.4557	-1.51491	0.682553	-2.21948	0.026454	NA
HMUS00206800.1	1.26969	4.63775	2.09021	2.2188	0.0265005	NA
HMUS00310300.1	8.07025	1.6374	0.738032	2.2186	0.0265142	NA
HMUS00582300.1	36.1626	0.862797	0.389035	2.21779	0.0265691	NA
HMUS01041100.1	24.3682	-1.14647	0.518523	-2.21102	0.0270344	NA
HMUS00128000.1	1.70435	4.20872	1.90371	2.21081	0.0270493	NA
HMUS00081400.1	10.4991	-1.58554	0.718533	-2.20663	0.0273401	NA
HMUS00460800.1	29.8061	0.900633	0.408259	2.20603	0.0273817	NA
HMUS00984400.1	11.3587	1.35798	0.616148	2.20398	0.027526	NA
HMUS00546500.1	6.47973	-2.25951	1.02682	-2.20049	0.0277723	NA
HMUS01076800.1	35.3741	-0.824248	0.375115	-2.19732	0.0279977	NA
HMUS00805700.1	13.0636	-1.39966	0.637178	-2.19665	0.0280452	NA
HMUS00916600.1	8.88722	-1.7486	0.796365	-2.19573	0.0281113	NA
HMUS00259200.1	11.4073	1.36564	0.622653	2.19326	0.0282888	NA
HMUS01042300.1	15.5462	1.35287	0.616954	2.19282	0.0283206	NA
HMUS01083200.1	17.2561	-1.20513	0.549668	-2.19248	0.028345	NA
HMUS00073800.1	6.53903	1.98609	0.908421	2.18632	0.0287926	NA
HMUS01019300.1	23.623	0.995196	0.455494	2.18487	0.028898	NA
HMUS00594200.1	35.9801	-0.790255	0.361909	-2.18357	0.0289935	NA
HMUS00965100.1	13.6846	1.45166	0.664811	2.18357	0.0289937	NA
HMUS01043100.1	12.3075	-1.42828	0.654323	-2.18283	0.0290481	NA
HMUS00798500.1	10.7443	-1.57664	0.722383	-2.18255	0.0290686	NA
HMUS00072500.1	8.45762	-1.82482	0.837562	-2.17872	0.0293521	NA
HMUS00548500.1	15.0824	1.23813	0.568591	2.17753	0.0294407	NA
HMUS00166000.1	4.22891	-2.80684	1.29013	-2.17563	0.0295832	NA
HMUS00010300.1	7.98626	1.63393	0.751205	2.17507	0.0296245	NA
HMUS00046600.1	30.4578	-0.900665	0.414397	-2.17343	0.0297476	NA
HMUS01206700.1	21.7261	0.983128	0.453409	2.1683	0.0301355	NA
HMUS00847800.1.1	16.0081	-1.23054	0.56825	-2.16549	0.0303505	NA
HMUS01306000.1.1	14.2055	1.32353	0.611685	2.16374	0.0304842	NA
HMUS00642500.1	3.12347	-3.23286	1.49608	-2.16088	0.0307044	NA
HMUS00418000.1	30.3586	-0.873147	0.404295	-2.15968	0.0307977	NA
HMUS00893000.1	31.1759	0.842764	0.391074	2.155	0.0311618	NA
HMUS00564900.1	2.56725	3.45482	1.60566	2.15165	0.0314248	NA
HMUS00713800.1	6.04299	2.03712	0.946877	2.15141	0.0314441	NA
HMUS00645900.1	2.05804	-3.67789	1.70957	-2.15136	0.0314481	NA
HMUS00455000.1	17.2495	-1.18832	0.552841	-2.14948	0.031596	NA
HMUS00747800.1	26.6484	-0.922525	0.4293	-2.1489	0.0316421	NA
HMUS00524300.1	35.2078	0.788607	0.367235	2.14742	0.0317599	NA
HMUS01119400.1	4.97409	-2.51558	1.17158	-2.14717	0.0317797	NA
HMUS00759500.1	25.6555	0.971097	0.452363	2.14672	0.0318156	NA
HMUS00959600.1	16.4753	-1.24509	0.580156	-2.14613	0.0318624	NA
HMUS00570100.1	5.46342	2.06558	0.964351	2.14194	0.0321986	NA
HMUS00267000.1.1	22.6012	-1.0525	0.491441	-2.14167	0.0322202	NA
HMUS00911900.1	10.0543	1.51557	0.707827	2.14115	0.0322617	NA
HMUS00268500.1	32.4552	0.797982	0.372762	2.14073	0.032296	NA
HMUS00579700.1	18.2675	-1.11935	0.522948	-2.14045	0.0323182	NA
HMUS01056100.1	15.5995	-1.19588	0.558871	-2.13981	0.0323705	NA
HMUS00141200.1	28.1591	0.842861	0.393959	2.13947	0.0323979	NA
HMUS00888000.1	8.15738	1.76506	0.825425	2.13837	0.0324871	NA
HMUS00567100.1	10.9377	1.48787	0.697013	2.13464	0.0327903	NA
HMUS01324200.1	7.68584	-1.82807	0.856497	-2.13435	0.032814	NA
HMUS01116800.1	17.1892	-1.15423	0.540898	-2.13391	0.0328497	NA
HMUS01163200.1	24.0169	-1.00496	0.471116	-2.13314	0.0329133	NA
HMUS00703600.1	17.4614	-1.14015	0.534714	-2.13227	0.0329849	NA
HMUS00779500.1	17.1396	-1.18963	0.559008	-2.12811	0.0333284	NA
HMUS00052100.1	15.9074	1.10994	0.521619	2.12787	0.0333475	NA
HMUS00657100.1	24.4594	-0.977119	0.459351	-2.12717	0.0334058	NA
HMUS00821600.1	22.8299	-1.0402	0.489592	-2.12463	0.0336171	NA
HMUS00969500.1	15.2571	-1.2608	0.593873	-2.12301	0.0337533	NA
HMUS00293700.1	11.1	-1.50023	0.706997	-2.12198	0.0338397	NA
HMUS00053000.1	22.8535	0.904997	0.426564	2.1216	0.0338715	NA
HMUS00693500.1	16.5918	1.11903	0.528824	2.11607	0.0343392	NA
HMUS00672000.1	8.49402	1.51379	0.715435	2.11591	0.0343529	NA
HMUS00688000.1	11.0935	-1.52925	0.723227	-2.11449	0.0344736	NA
HMUS00151800.1	6.27008	-2.13407	1.00998	-2.11298	0.0346023	NA
HMUS00659300.1	21.6896	-1.02781	0.486719	-2.11171	0.0347114	NA
HMUS00046800.1	25.3439	-0.920661	0.436004	-2.11159	0.0347219	NA
HMUS00057300.1	19.2901	-1.09375	0.517985	-2.11154	0.0347256	NA
HMUS01067000.1	3.28573	-3.2264	1.52901	-2.11013	0.0348474	NA
HMUS01064500.1	4.14859	-2.75306	1.30494	-2.10972	0.0348829	NA
HMUS00599700.1	15.9428	-1.26569	0.600686	-2.10708	0.0351109	NA
HMUS00443400.1	28.132	-0.868864	0.412471	-2.10649	0.0351622	NA
HMUS00688200.1	13.5933	-1.38278	0.656461	-2.10642	0.0351682	NA
HMUS00075800.1	34.2659	-0.8046	0.382245	-2.10493	0.0352973	NA
HMUS00772500.1	39.3423	0.761557	0.361884	2.10442	0.0353414	NA
HMUS01178700.1	10.8219	1.3804	0.655967	2.10437	0.0353461	NA
HMUS01132700.1.1	27.8853	-0.955785	0.454392	-2.10344	0.0354276	NA
HMUS01323600.1	18.7906	-1.14837	0.54665	-2.10075	0.0356633	NA
HMUS00720400.1	7.85087	-1.78949	0.851928	-2.10052	0.035683	NA
HMUS01117000.1	35.1781	-0.839007	0.399459	-2.10036	0.0356974	NA
HMUS00695000.1	21.3138	-1.02431	0.487857	-2.09961	0.0357632	NA
HMUS00579000.1.1	23.7961	-0.946511	0.450869	-2.09931	0.0357899	NA
HMUS00420200.1	8.24453	1.5101	0.719359	2.09923	0.035797	NA
HMUS00902600.1	20.8609	-1.14468	0.545318	-2.0991	0.035808	NA
HMUS00753500.1.1	5.42685	-2.32417	1.10907	-2.09561	0.036117	NA
HMUS01007700.1	13.4228	-1.3299	0.635355	-2.09316	0.0363351	NA
HMUS00619200.1	26.4157	-0.941567	0.449917	-2.09276	0.0363707	NA
HMUS00156600.1	24.1899	0.875527	0.418991	2.08961	0.0366531	NA
HMUS00643000.1	6.87491	-1.88486	0.904208	-2.08454	0.0371108	NA
HMUS00967700.1	2.94595	-3.15206	1.51275	-2.08366	0.0371907	NA
HMUS01183000.1	2.00925	-3.63186	1.74333	-2.08329	0.0372245	NA
HMUS01047900.1	11.0356	-1.4523	0.697377	-2.08252	0.0372952	NA
HMUS00964300.1	5.39936	1.85566	0.892233	2.07979	0.0375444	NA
HMUS00318700.1	3.99709	-2.70492	1.30113	-2.0789	0.0376265	NA
HMUS01180800.1	32.1585	0.886901	0.426821	2.07792	0.0377165	NA
HMUS00719800.1	23.3598	-0.965432	0.46465	-2.07776	0.0377313	NA
HMUS00577800.1	10.604	-1.57806	0.760585	-2.0748	0.0380048	NA
HMUS00418100.1	28.6735	0.833087	0.401617	2.07433	0.0380487	NA
HMUS00822400.1	12.4284	-1.33573	0.645274	-2.07002	0.0384502	NA
HMUS00042400.1	31.5994	0.762296	0.368284	2.06986	0.0384653	NA
HMUS00435700.1	25.9965	0.890537	0.430351	2.06932	0.0385157	NA
HMUS00278600.1	13.812	1.15569	0.558774	2.06826	0.0386154	NA
HMUS00413300.1	16.1028	1.10051	0.532105	2.06822	0.0386193	NA
HMUS01021900.1	14.3384	-1.25169	0.605317	-2.06782	0.0386567	NA
HMUS00650600.1	9.09366	1.52898	0.740794	2.06397	0.0390201	NA
HMUS00818200.1	11.5814	1.38568	0.671804	2.06262	0.0391489	NA
HMUS00669800.1	14.0341	1.11262	0.539573	2.06204	0.0392036	NA
HMUS00623600.1	23.1938	0.936017	0.454536	2.05928	0.0394675	NA
HMUS01152500.1	31.7999	0.840626	0.408298	2.05886	0.039508	NA
HMUS00510500.1	12.4957	-1.44233	0.701058	-2.05736	0.0396517	NA
HMUS01277100.1	11.5038	-1.4455	0.70398	-2.05333	0.0400407	NA
HMUS01048300.1.1	4.75123	-2.4403	1.18905	-2.05232	0.0401384	NA
HMUS00659600.1	12.4116	-1.44517	0.70419	-2.05224	0.0401463	NA
HMUS00338100.1	19.0899	-1.03095	0.502753	-2.05061	0.0403048	NA
HMUS01310700.1	28.2215	-0.841821	0.410735	-2.04955	0.0404087	NA
HMUS00330700.1	7.21944	-1.78722	0.872412	-2.0486	0.0405013	NA
HMUS00027900.1	11.2361	-1.39989	0.68355	-2.04796	0.0405637	NA
HMUS00674800.1	4.66462	-2.52305	1.23288	-2.04646	0.040711	NA
HMUS00018400.1	38.517	0.720447	0.352073	2.0463	0.0407269	NA
HMUS00413200.1	17.2086	1.12322	0.548986	2.04599	0.0407573	NA
HMUS00918600.1	27.991	-0.900601	0.44018	-2.04598	0.0407579	NA
HMUS00664800.1	4.40602	2.12447	1.03886	2.045	0.0408549	NA
HMUS01085200.1	26.5049	-0.862849	0.422134	-2.04402	0.0409519	NA
HMUS01056800.1	9.93827	1.3499	0.661055	2.04204	0.0411479	NA
HMUS01044200.1	9.82761	-1.51378	0.741405	-2.04177	0.0411742	NA
HMUS00287100.1	2.37167	3.11584	1.5335	2.03185	0.042169	NA
HMUS00650700.1	12.7882	-1.29499	0.637408	-2.03164	0.0421897	NA
HMUS00049800.1	31.183	0.758968	0.373702	2.03094	0.0422607	NA
HMUS00098300.1	16.3021	1.08022	0.531903	2.03085	0.0422699	NA
HMUS00812100.1	21.7541	0.897037	0.441969	2.02964	0.0423931	NA
HMUS01136600.1	10.9399	-1.36805	0.674622	-2.02788	0.0425722	NA
HMUS00620700.1	8.6975	-1.60602	0.792016	-2.02776	0.0425846	NA
HMUS01074600.1.1	14.3492	1.0949	0.539962	2.02774	0.0425866	NA
HMUS00840900.1	5.19924	-2.30424	1.13662	-2.02728	0.042634	NA
HMUS00261000.1	40.5826	0.709509	0.350235	2.02581	0.0427844	NA
HMUS01221900.1	21.4275	0.911774	0.450328	2.02469	0.0428995	NA
HMUS00353700.1	38.7335	0.699698	0.345642	2.02434	0.0429348	NA
HMUS00615500.1.1	3.27725	-3.18211	1.5752	-2.02014	0.0433693	NA
HMUS00082100.1	6.20018	1.6792	0.831457	2.01959	0.0434259	NA
HMUS01015800.1	24.1843	-0.991749	0.491158	-2.01921	0.0434658	NA
HMUS01052700.1	14.763	1.13753	0.563441	2.0189	0.0434976	NA
HMUS00873000.1	16.7266	-1.07715	0.533941	-2.01735	0.043659	NA
HMUS00844100.1	24.6081	-0.940059	0.465988	-2.01734	0.0436596	NA
HMUS00827500.1	10.0311	-1.43699	0.712325	-2.01732	0.0436623	NA
HMUS00405600.1.1	35.4509	0.782901	0.388103	2.01725	0.0436694	NA
HMUS00628700.1	11.5709	1.47577	0.731629	2.0171	0.0436852	NA
HMUS00005500.1	12.2047	1.43084	0.710019	2.01521	0.0438829	NA
HMUS00817300.1	4.2396	2.08097	1.03292	2.01465	0.043941	NA
HMUS01144400.1	29.595	-0.870881	0.43283	-2.01206	0.0442133	NA
HMUS00109100.1	21.7644	0.954931	0.474648	2.01187	0.0442336	NA
HMUS00673000.1	23.1477	0.882644	0.439018	2.0105	0.0443785	NA
HMUS01148500.1	33.5482	-0.810427	0.403115	-2.01041	0.0443878	NA
HMUS00037000.1	22.2446	-1.02908	0.511884	-2.01037	0.0443922	NA
HMUS00065900.1	1.84574	-3.50477	1.74507	-2.00839	0.0446021	NA
HMUS00456200.1.1	21.6453	0.881902	0.439189	2.00802	0.044641	NA
HMUS00687100.1	11.36	-1.38406	0.689476	-2.00741	0.0447057	NA
HMUS00404700.1.1	2.5665	3.16398	1.57719	2.00608	0.0448472	NA
HMUS00885900.1	11.964	1.18076	0.588915	2.00498	0.0449656	NA
HMUS01231800.1	2.77168	-3.0724	1.53258	-2.00472	0.0449933	NA
HMUS00094400.1	6.65955	1.86357	0.929673	2.00454	0.0450123	NA
HMUS00243100.1	33.1482	0.771907	0.385301	2.00339	0.0451357	NA
HMUS00752100.1	31.4239	-0.834706	0.416678	-2.00324	0.0451514	NA
HMUS00703400.1	6.50483	-1.8773	0.937591	-2.00226	0.0452566	NA
HMUS00132500.1	12.05	-1.35094	0.675124	-2.00103	0.0453894	NA
HMUS00356800.1	18.323	-1.0469	0.523465	-1.99994	0.0455071	NA
HMUS00488000.1	7.8397	-1.69074	0.845416	-1.99989	0.0455118	NA
HMUS01154800.1	17.7107	1.11851	0.559756	1.9982	0.0456949	NA
HMUS01046900.1	15.243	1.0676	0.53495	1.99569	0.0459674	NA
HMUS01108000.1	1.85375	-3.52774	1.76784	-1.99551	0.0459869	NA
HMUS01331600.1	1.80242	3.38456	1.69626	1.99531	0.0460095	NA
HMUS01201400.1	6.8356	1.57477	0.78966	1.99423	0.0461267	NA
HMUS00801600.1.1	27.2406	-0.849945	0.426264	-1.99394	0.0461586	NA
HMUS01117300.1	24.2212	-1.03832	0.520813	-1.99365	0.04619	NA
HMUS01008600.1	3.88018	-2.63348	1.32214	-1.99183	0.0463893	NA
HMUS00161700.1	11.6363	-1.30753	0.656624	-1.99129	0.0464486	NA
HMUS00842900.1	16.0898	-1.12468	0.564806	-1.99126	0.0464523	NA
HMUS00489800.1	12.9256	1.23231	0.618925	1.99104	0.0464765	NA
HMUS01202300.1	2.97978	-3.13331	1.57391	-1.99078	0.0465048	NA
HMUS00742500.1	25.515	0.947277	0.476145	1.98947	0.0466492	NA
HMUS00293000.1	22.8189	0.850777	0.428528	1.98535	0.047106	NA
HMUS00836200.1	9.74953	-1.63243	0.823507	-1.98229	0.0474462	NA
HMUS00050900.1.1	7.6506	-1.72918	0.872747	-1.9813	0.0475576	NA
HMUS00804000.1	9.76815	1.45283	0.734357	1.97837	0.0478867	NA
HMUS01218500.1	18.1803	-1.10098	0.556607	-1.97803	0.0479258	NA
HMUS00577500.1.1	19.6649	-1.06846	0.540224	-1.97782	0.0479493	NA
HMUS00646000.1	13.1543	-1.27595	0.645219	-1.97755	0.0479794	NA
HMUS00421000.1	22.7696	-0.973923	0.492785	-1.97636	0.0481135	NA
HMUS00336100.1	9.37301	1.38216	0.699603	1.97563	0.0481963	NA
HMUS00051700.1	34.0515	-0.776371	0.393626	-1.97236	0.0485686	NA
HMUS00025800.1	39.4557	0.752824	0.381774	1.97191	0.0486199	NA
HMUS00595200.1	16.1632	1.0713	0.544416	1.9678	0.0490916	NA
HMUS00657900.1	9.25569	-1.71814	0.873715	-1.96648	0.0492435	NA
HMUS00015400.1	8.87532	-1.65836	0.84384	-1.96526	0.0493844	NA
HMUS00294500.1	9.20642	1.40011	0.714104	1.96066	0.0499191	NA
HMUS00689700.1	7.81434	-1.6219	0.828045	-1.95871	0.0501469	NA
HMUS00044800.1	3.99307	-2.59837	1.32785	-1.95683	0.0503677	NA
HMUS00877600.1.1	6.52455	-1.93096	0.987324	-1.95575	0.0504945	NA
HMUS00874400.1	19.5646	0.904281	0.462991	1.95313	0.0508044	NA
HMUS00637700.1	12.5189	-1.2637	0.647548	-1.95151	0.0509965	NA
HMUS01236500.1	1.98339	3.3199	1.70123	1.95147	0.051001	NA
HMUS00477400.1.1	2.1342	2.97254	1.52621	1.94766	0.0514554	NA
HMUS00855500.1	13.6885	-1.15736	0.594756	-1.94594	0.0516619	NA
HMUS01324600.1	35.4894	0.678849	0.348878	1.94581	0.0516778	NA
HMUS00204100.1	10.8458	1.58916	0.817324	1.94434	0.051854	NA
HMUS00191300.1	7.83486	-1.67859	0.863935	-1.94296	0.0520209	NA
HMUS00984900.1	15.425	-1.09345	0.563276	-1.94123	0.0522301	NA
HMUS00272700.1	35.0522	-0.774855	0.399362	-1.94023	0.0523515	NA
HMUS00776700.1	21.3152	0.911482	0.47005	1.93912	0.0524872	NA
HMUS01324700.1	8.28868	1.39151	0.718092	1.93779	0.0526489	NA
HMUS00798400.1	4.42802	-2.33067	1.20315	-1.93714	0.052728	NA
HMUS00460200.1	29.5786	0.806308	0.416281	1.93693	0.0527535	NA
HMUS01271100.1	7.8109	-1.65173	0.853026	-1.93632	0.0528284	NA
HMUS00768600.1	16.2671	-1.17824	0.608747	-1.93552	0.0529268	NA
HMUS00949900.1	15.1049	1.0587	0.547248	1.93459	0.0530402	NA
HMUS00159300.1.1	4.71397	-2.27271	1.17581	-1.93289	0.0532492	NA
HMUS01320500.1	18.3631	0.978429	0.506352	1.93231	0.0533216	NA
HMUS00400900.1	14.4684	-1.16666	0.603766	-1.9323	0.0533222	NA
HMUS00626400.1	26.9674	0.770437	0.399018	1.93083	0.0535036	NA
HMUS01012100.1.1	8.40363	-1.52359	0.790204	-1.9281	0.0538429	NA
HMUS00463000.1	15.5697	-1.17571	0.610374	-1.92622	0.0540774	NA
HMUS00643200.1	6.91865	-1.78471	0.927545	-1.92412	0.0543393	NA
HMUS00796300.1.1	38.5486	0.647221	0.336375	1.9241	0.0543415	NA
HMUS00436200.1	12.224	-1.31967	0.685998	-1.92372	0.05439	NA
HMUS00575600.1	2.64324	-2.98652	1.55263	-1.92353	0.0544137	NA
HMUS00295600.1	7.73083	-1.79708	0.934681	-1.92267	0.0545221	NA
HMUS00789100.1	8.84381	1.52152	0.791545	1.92221	0.054579	NA
HMUS01239800.1	5.97801	2.00645	1.04437	1.92121	0.054705	NA
HMUS00871000.1	30.3061	0.715593	0.372474	1.92119	0.054708	NA
HMUS01066300.1	7.0627	-1.7303	0.901429	-1.91951	0.0549203	NA
HMUS00336300.1	19.0513	-1.04203	0.54294	-1.91924	0.0549543	NA
HMUS00010100.1	6.66798	-1.93724	1.00939	-1.91922	0.0549569	NA
HMUS01301100.1	9.73554	-1.40459	0.732401	-1.91778	0.0551384	NA
HMUS00681300.1	19.7161	-0.94603	0.493996	-1.91506	0.0554852	NA
HMUS00208600.1	11.8047	1.14012	0.595752	1.91375	0.0556522	NA
HMUS01153100.1	8.19645	-1.66784	0.872448	-1.91167	0.0559181	NA
HMUS00539900.1	22.5288	-0.89545	0.468699	-1.9105	0.0560687	NA
HMUS00069000.1	2.63323	-3.00264	1.57262	-1.90932	0.0562204	NA
HMUS00206400.1.1	1.41905	3.85384	2.01875	1.90902	0.0562593	NA
HMUS00690900.1	7.5848	-1.62529	0.85182	-1.90802	0.0563892	NA
HMUS00100500.1	19.1799	-0.976843	0.512054	-1.9077	0.0564305	NA
HMUS01077700.1	20.6092	-0.950546	0.498335	-1.90744	0.0564633	NA
HMUS00043400.1	9.32763	-1.60481	0.841403	-1.9073	0.0564822	NA
HMUS00021200.1	28.6582	-0.774907	0.406845	-1.90467	0.0568225	NA
HMUS00933000.1	10.107	-1.34721	0.708122	-1.90251	0.0571044	NA
HMUS00068900.1	4.34942	-2.27514	1.19614	-1.90207	0.0571623	NA
HMUS00723400.1	11.2885	1.2348	0.649859	1.9001	0.05742	NA
HMUS01047000.1	12.0153	1.11239	0.585695	1.89926	0.0575306	NA
HMUS00266100.1	27.8551	-0.809866	0.426566	-1.89857	0.0576209	NA
HMUS00133400.1	11.7899	-1.31544	0.692923	-1.8984	0.0576439	NA
HMUS00569000.1	5.38777	-1.96665	1.03668	-1.89706	0.0578198	NA
HMUS00783300.1	24.7188	0.901605	0.475813	1.89487	0.0581095	NA
HMUS00462700.1	13.6595	-1.20692	0.637126	-1.89431	0.0581835	NA
HMUS01220300.1	18.3344	1.03604	0.547097	1.89371	0.0582635	NA
HMUS00191800.1	9.88081	1.39384	0.736063	1.89364	0.058273	NA
HMUS01072100.1	5.79718	-1.9013	1.0051	-1.89165	0.058537	NA
HMUS01269200.1	5.88764	1.77564	0.938785	1.89142	0.0585682	NA
HMUS00433400.1	20.6842	0.870073	0.460513	1.88936	0.0588439	NA
HMUS00908900.1	36.8347	0.653105	0.345893	1.88817	0.059003	NA
HMUS00612100.1	1.83865	3.31489	1.75629	1.88744	0.0591012	NA
HMUS01273800.1	25.2273	-0.842217	0.446247	-1.88734	0.0591153	NA
HMUS01044700.1	8.8223	-1.58524	0.840492	-1.88609	0.0592834	NA
HMUS00912500.1	6.15431	-1.85587	0.98443	-1.88522	0.0593998	NA
HMUS00353200.1	3.56745	-2.51182	1.33244	-1.88513	0.0594121	NA
HMUS01132100.1	19.5162	1.11221	0.59009	1.88481	0.0594556	NA
HMUS00442400.1	33.3976	0.702286	0.372662	1.88451	0.0594957	NA
HMUS00951900.1	19.9676	0.977041	0.519178	1.8819	0.0598497	NA
HMUS00806100.1	20.9767	-0.924508	0.491599	-1.88061	0.0600245	NA
HMUS00139900.1	17.5058	0.980389	0.522518	1.87628	0.0606174	NA
HMUS00729500.1	9.24117	1.48601	0.792016	1.87624	0.0606226	NA
HMUS00200400.1	2.5774	-2.93861	1.56771	-1.87446	0.0608666	NA
HMUS01268100.1	15.5824	-1.06586	0.56863	-1.87444	0.0608705	NA
HMUS00799100.1	27.7525	-0.887695	0.473864	-1.87331	0.0610257	NA
HMUS00259100.1	18.0502	0.895225	0.478114	1.87241	0.0611501	NA
HMUS00929400.1	23.1653	0.838969	0.448216	1.87179	0.061235	NA
HMUS00717900.1	27.7708	-0.81184	0.434081	-1.87025	0.0614489	NA
HMUS00277000.1	4.3397	-2.26512	1.21153	-1.86964	0.0615342	NA
HMUS00702800.1	27.91	0.927175	0.496053	1.86911	0.0616082	NA
HMUS00003600.1	31.3186	0.712963	0.381875	1.86701	0.0619007	NA
HMUS00048400.1	13.5394	-1.20127	0.643942	-1.8655	0.0621115	NA
HMUS01065500.1	22.057	-0.891686	0.478136	-1.86492	0.0621922	NA
HMUS00356700.1	16.9964	-1.05749	0.567366	-1.86385	0.0623425	NA
HMUS00743200.1	7.28153	-1.59535	0.856647	-1.86232	0.062558	NA
HMUS00156000.1	7.4224	1.41568	0.760649	1.86115	0.0627235	NA
HMUS00355200.1	13.766	-1.11045	0.597022	-1.85998	0.0628885	NA
HMUS00651800.1	24.5504	-0.898301	0.483208	-1.85904	0.0630219	NA
HMUS00013000.1	11.1633	1.35247	0.727776	1.85836	0.0631186	NA
HMUS00670300.1	2.59445	-2.94851	1.58792	-1.85684	0.0633343	NA
HMUS00162500.1.1	36.0245	0.662972	0.357053	1.85679	0.0633416	NA
HMUS00701700.1	28.6917	0.785527	0.423212	1.85611	0.0634378	NA
HMUS00864400.1	2.06283	3.08445	1.66245	1.85537	0.063544	NA
HMUS00012100.1.1	18.0127	0.94071	0.507099	1.85508	0.0635846	NA
HMUS00147800.1	6.54217	-1.70007	0.917893	-1.85215	0.0640048	NA
HMUS00159400.1	5.07898	-2.15279	1.16288	-1.85126	0.0641321	NA
HMUS00074300.1	1.69824	-3.41325	1.84691	-1.84809	0.0645894	NA
HMUS00085700.1.1	3.47884	-2.6476	1.43313	-1.84743	0.0646851	NA
HMUS01177000.1	3.22051	2.14936	1.16557	1.84404	0.0651768	NA
HMUS00998300.1	11.0436	-1.24064	0.672809	-1.84398	0.0651864	NA
HMUS00987300.1	7.62799	1.38055	0.74876	1.84378	0.0652151	NA
HMUS00965800.1	35.3493	-0.694866	0.377106	-1.84263	0.0653836	NA
HMUS01001000.1	2.58569	-2.92501	1.58871	-1.84112	0.0656043	NA
HMUS00630700.1	25.4079	0.982173	0.533654	1.84047	0.0656994	NA
HMUS00266400.1	29.815	-0.738989	0.401589	-1.84017	0.065744	NA
HMUS00653500.1	19.3609	0.938728	0.510774	1.83785	0.066084	NA
HMUS01178800.1	8.52053	-1.42629	0.777336	-1.83484	0.0665294	NA
HMUS00856500.1	16.8517	0.995352	0.542532	1.83464	0.066559	NA
HMUS00962000.1	27.7156	-0.816808	0.445458	-1.83364	0.0667079	NA
HMUS01014300.1	19.144	0.874872	0.477131	1.83361	0.0667121	NA
HMUS01132600.1	14.1087	-1.14483	0.62438	-1.83355	0.0667214	NA
HMUS01206200.1	10.0817	1.18662	0.647196	1.83348	0.0667306	NA
HMUS00817900.1	24.0294	0.835733	0.455931	1.83302	0.066799	NA
HMUS00176400.1	6.96343	1.44266	0.787344	1.83231	0.0669052	NA
HMUS00798800.1	9.32554	-1.35741	0.741042	-1.83176	0.0669868	NA
HMUS01117200.1	35.124	-0.668408	0.364941	-1.83155	0.0670181	NA
HMUS00012500.1	14.2832	-1.16362	0.635493	-1.83106	0.0670921	NA
HMUS00884300.1	24.394	0.771959	0.421597	1.83104	0.0670952	NA
HMUS00693300.1	31.387	0.677564	0.370363	1.82946	0.0673311	NA
HMUS00490600.1	2.45019	-2.88946	1.57994	-1.82885	0.0674226	NA
HMUS00858200.1	36.5997	0.681831	0.37289	1.8285	0.0674741	NA
HMUS00155300.1	24.3463	-0.851789	0.46613	-1.82737	0.0676448	NA
HMUS00106500.1	11.0208	-1.23585	0.676401	-1.8271	0.0676852	NA
HMUS00297000.1	14.9623	-1.13233	0.620705	-1.82427	0.0681113	NA
HMUS00245600.1	1.02943	4.53746	2.48732	1.82424	0.0681163	NA
HMUS00738900.1.1	4.02469	-2.30371	1.26285	-1.82421	0.06812	NA
HMUS00596100.1	20.2192	0.879101	0.481989	1.8239	0.0681668	NA
HMUS00316700.1	8.01068	1.41367	0.775178	1.82367	0.0682014	NA
HMUS01156800.1	11.578	-1.2679	0.695395	-1.82329	0.06826	NA
HMUS00451700.1	4.44707	-2.18282	1.19777	-1.82241	0.0683923	NA
HMUS00150000.1	38.9767	-0.651326	0.357835	-1.82019	0.0687306	NA
HMUS00546100.1	9.73399	-1.38392	0.760752	-1.81915	0.0688883	NA
HMUS00605800.1	0.936692	4.33387	2.38261	1.81896	0.0689172	NA
HMUS00967800.1	14.3035	-1.04693	0.575576	-1.81893	0.0689216	NA
HMUS01133800.1	6.00182	-1.74583	0.960029	-1.81852	0.0689848	NA
HMUS00927200.1	20.9119	-0.899341	0.494802	-1.81758	0.0691287	NA
HMUS00645400.1	5.7221	-1.84337	1.015	-1.81612	0.0693512	NA
HMUS00029000.1	25.4094	0.787938	0.434073	1.81522	0.06949	NA
HMUS01107100.1	6.46261	1.72435	0.950233	1.81466	0.0695756	NA
HMUS00344900.1	15.9749	0.92531	0.509943	1.81454	0.0695952	NA
HMUS00608100.1	24.16	0.876047	0.48281	1.81448	0.0696046	NA
HMUS00704600.1	31.5544	0.662639	0.365375	1.81359	0.0697413	NA
HMUS00807200.1	11.3636	-1.18981	0.65619	-1.81321	0.0697991	NA
HMUS00494400.1	4.57827	-2.07775	1.14631	-1.81256	0.0699004	NA
HMUS00578300.1	33.3906	-0.749606	0.41395	-1.81086	0.0701627	NA
HMUS00289300.1	9.39871	1.22834	0.678936	1.80922	0.0704176	NA
HMUS00453700.1	25.3702	-0.861868	0.477104	-1.80646	0.0708469	NA
HMUS00520100.1	23.2878	-0.851025	0.471765	-1.80392	0.0712446	NA
HMUS01008700.1	9.67046	-1.32908	0.736784	-1.80389	0.0712479	NA
HMUS00572400.1	18.3478	0.868144	0.481796	1.80189	0.0715627	NA
HMUS00291100.1	9.08095	-1.35318	0.751545	-1.80053	0.0717773	NA
HMUS00022300.1	31.9422	0.733646	0.407587	1.79998	0.0718645	NA
HMUS00706900.1	19.8475	-0.920503	0.511681	-1.79898	0.072022	NA
HMUS01299000.1.1	22.3681	-0.91538	0.509254	-1.79749	0.0722574	NA
HMUS00031900.1.1	33.4375	-0.736365	0.409666	-1.79748	0.0722599	NA
HMUS00718300.1	9.16109	-1.31681	0.732997	-1.79648	0.0724182	NA
HMUS00584300.1	4.77857	-2.28246	1.27127	-1.79542	0.0725876	NA
HMUS00454600.1	5.01121	-1.94083	1.08175	-1.79416	0.0727871	NA
HMUS00139400.1	16.4138	0.998009	0.55653	1.79327	0.0729298	NA
HMUS00063200.1	2.57463	-2.82728	1.57669	-1.79318	0.0729439	NA
HMUS00555300.1	13.1705	-1.08259	0.60403	-1.79228	0.0730886	NA
HMUS00708800.1	19.3806	-0.982741	0.548537	-1.79157	0.0732023	NA
HMUS00642600.1	5.12783	-2.02389	1.13	-1.79105	0.0732846	NA
HMUS00606500.1	5.2234	1.63876	0.915211	1.79058	0.07336	NA
HMUS01028300.1	9.80362	1.33327	0.745449	1.78854	0.0736885	NA
HMUS00850600.1	25.7452	-0.917121	0.513099	-1.78742	0.0738704	NA
HMUS01049300.1	18.2848	-0.941264	0.526697	-1.78711	0.07392	NA
HMUS00491100.1	2.76719	-2.7889	1.56074	-1.78691	0.0739527	NA
HMUS00739400.1	24.8542	-0.809644	0.45346	-1.78548	0.0741833	NA
HMUS00150700.1	20.9662	0.818962	0.459316	1.783	0.074586	NA
HMUS00600600.1	16.5974	0.894428	0.501811	1.7824	0.0746841	NA
HMUS01060000.1	15.7898	0.967405	0.543024	1.78151	0.0748285	NA
HMUS01243500.1.1	18.9709	0.832876	0.46756	1.78133	0.0748594	NA
HMUS00820500.1.1	18.112	-0.951848	0.534466	-1.78093	0.0749234	NA
HMUS00438300.1	11.8789	-1.19949	0.674213	-1.7791	0.0752231	NA
HMUS00545900.1	3.28442	2.00833	1.12904	1.77879	0.0752747	NA
HMUS00648700.1	7.32499	1.39828	0.786157	1.77863	0.0753007	NA
HMUS00110500.1	13.2569	1.04247	0.586114	1.77861	0.0753036	NA
HMUS00051900.1	3.91225	-2.27336	1.27896	-1.7775	0.0754853	NA
HMUS01101100.1	13.2787	-1.18398	0.666171	-1.77729	0.07552	NA
HMUS00804700.1	32.1356	0.753086	0.423805	1.77696	0.0755743	NA
HMUS00339700.1	13.5698	-1.13287	0.638103	-1.77538	0.0758358	NA
HMUS00102400.1	16.138	-1.02972	0.580495	-1.77387	0.0760847	NA
HMUS00268200.1	13.7202	-1.04996	0.59302	-1.77053	0.0766389	NA
HMUS00884200.1	7.45194	1.42151	0.804479	1.76699	0.0772294	NA
HMUS00832600.1	6.46727	-1.59601	0.903258	-1.76695	0.0772364	NA
HMUS00777800.1	5.75498	-1.83428	1.03843	-1.76639	0.0773305	NA
HMUS01341000.1	4.6379	-1.96604	1.11337	-1.76585	0.0774202	NA
HMUS00723000.1	17.3142	-0.990257	0.561475	-1.76367	0.0777872	NA
HMUS01299600.1	11.3074	-1.23349	0.699763	-1.76272	0.0779479	NA
HMUS00714400.1	29.4867	-0.732653	0.415798	-1.76204	0.0780621	NA
HMUS00222100.1	16.65	1.00806	0.572619	1.76044	0.078333	NA
HMUS01033300.1	9.05563	1.20549	0.684768	1.76044	0.078334	NA
HMUS00166100.1.1	10.5712	-1.28194	0.728217	-1.76039	0.0783424	NA
HMUS00928300.1	39.1557	-0.613516	0.348591	-1.75999	0.0784097	NA
HMUS01341200.1	12.6155	-1.12799	0.641018	-1.75969	0.0784598	NA
HMUS01197600.1	3.19089	-2.49315	1.41799	-1.75823	0.078709	NA
HMUS00376400.1	5.83231	-1.71363	0.974828	-1.75788	0.0787684	NA
HMUS01158500.1	30.7534	0.661341	0.376276	1.7576	0.0788163	NA
HMUS01232700.1	2.68705	-2.78134	1.5834	-1.75656	0.0789927	NA
HMUS01297900.1	1.59038	-3.26109	1.85763	-1.75551	0.0791718	NA
HMUS00729900.1	5.62194	-1.70925	0.973757	-1.75531	0.0792056	NA
HMUS01160600.1	18.4453	-0.889386	0.506957	-1.75436	0.0793688	NA
HMUS00002900.1	35.0995	0.744801	0.424796	1.75331	0.0795484	NA
HMUS01041600.1	12.7288	1.03789	0.592141	1.75277	0.079641	NA
HMUS00995000.1	32.4499	0.657076	0.374929	1.75253	0.079682	NA
HMUS01066400.1	13.189	1.17267	0.669261	1.75218	0.0797425	NA
HMUS00603700.1	10.4342	-1.21189	0.692089	-1.75107	0.0799345	NA
HMUS01027800.1	25.0112	0.741238	0.4234	1.75068	0.0800012	NA
HMUS00620500.1	11.6657	-1.18552	0.677179	-1.75067	0.0800032	NA
HMUS00797300.1.1	39.6916	-0.672586	0.384344	-1.74996	0.0801254	NA
HMUS01159700.1	5.66475	-1.79953	1.02983	-1.74741	0.0805663	NA
HMUS00295100.1	4.1111	1.86538	1.06756	1.74734	0.0805787	NA
HMUS00036600.1.1	37.7391	-0.627525	0.359226	-1.74688	0.080658	NA
HMUS00595700.1	19.6944	0.873303	0.499933	1.74684	0.0806649	NA
HMUS00847000.1	11.2333	1.09333	0.626144	1.74613	0.0807882	NA
HMUS01057700.1	13.102	1.1745	0.672988	1.7452	0.0809502	NA
HMUS00712400.1	20.5489	-0.844921	0.48418	-1.74505	0.0809754	NA
HMUS01269400.1	26.0029	0.738293	0.423094	1.74499	0.0809872	NA
HMUS00490100.1	24.5388	0.843296	0.483364	1.74464	0.0810473	NA
HMUS01063800.1	9.78105	-1.23796	0.709726	-1.74428	0.0811109	NA
HMUS00221100.1	3.95208	-2.13046	1.22236	-1.7429	0.0813511	NA
HMUS00650000.1	6.39542	-1.5869	0.911161	-1.74163	0.0815736	NA
HMUS00386400.1	6.77363	1.40968	0.810029	1.74028	0.08181	NA
HMUS00870700.1	12.8115	-1.07351	0.617545	-1.73835	0.0821494	NA
HMUS00254500.1	23.3496	0.737246	0.424415	1.73709	0.0823719	NA
HMUS01276300.1	12.8877	1.12696	0.648974	1.73653	0.0824696	NA
HMUS00963600.1	15.2068	0.965314	0.556059	1.73599	0.0825651	NA
HMUS00484600.1	27.9172	-0.718013	0.414001	-1.73433	0.0828598	NA
HMUS00729600.1	9.00201	1.34823	0.777631	1.73376	0.0829603	NA
HMUS01022100.1	12.2023	1.07418	0.620585	1.73091	0.0834678	NA
HMUS00462000.1	23.7101	-0.793711	0.458698	-1.73036	0.0835664	NA
HMUS01144200.1	30.643	-0.722369	0.417869	-1.7287	0.0838632	NA
HMUS00517000.1	26.4949	-0.735995	0.425839	-1.72834	0.083927	NA
HMUS00948400.1	6.96517	-1.53502	0.888877	-1.72692	0.0841815	NA
HMUS00182900.1	18.7664	-0.879066	0.509173	-1.72646	0.0842651	NA
HMUS00995300.1	7.9096	-1.38172	0.800675	-1.7257	0.0844015	NA
HMUS01017200.1	14.9069	0.999999	0.579553	1.72547	0.0844434	NA
HMUS01100700.1	1.62793	-3.28776	1.9056	-1.72532	0.0844699	NA
HMUS00873500.1	7.49599	-1.44195	0.83589	-1.72505	0.0845189	NA
HMUS00988100.1	6.29406	-1.62608	0.942654	-1.725	0.0845271	NA
HMUS00899900.1	28.4316	-0.772537	0.447856	-1.72497	0.0845337	NA
HMUS00568600.1	3.79534	-2.19964	1.27557	-1.72444	0.0846276	NA
HMUS00914200.1	15.2298	1.00772	0.584494	1.72409	0.0846912	NA
HMUS01257700.1	18.4245	-0.876643	0.508605	-1.72362	0.0847758	NA
HMUS00580000.1	40.227	-0.597513	0.34712	-1.72134	0.0851883	NA
HMUS01051200.1	10.6916	1.1612	0.674625	1.72125	0.0852051	NA
HMUS00525200.1	10.3916	-1.21778	0.707921	-1.72022	0.0853932	NA
HMUS00303000.1	11.5771	1.21616	0.707635	1.71862	0.0856836	NA
HMUS00343000.1	1.48195	-3.19131	1.85742	-1.71814	0.0857718	NA
HMUS00873300.1	18.0712	0.834319	0.485664	1.71789	0.085816	NA
HMUS01091900.1	8.70538	-1.31432	0.765214	-1.71759	0.0858714	NA
HMUS00495300.1	1.52902	-3.25303	1.89578	-1.71593	0.0861747	NA
HMUS00188100.1	3.9759	-2.11987	1.23599	-1.71512	0.0863238	NA
HMUS00025600.1	30.6302	0.693917	0.404922	1.71371	0.0865826	NA
HMUS00388000.1	8.30241	1.24715	0.728051	1.71299	0.0867141	NA
HMUS01146300.1	7.43696	1.29385	0.755355	1.71291	0.0867294	NA
HMUS00993700.1	8.96226	-1.39015	0.811838	-1.71235	0.0868317	NA
HMUS00033500.1	14.7326	1.04903	0.612668	1.71223	0.0868546	NA
HMUS00309000.1	19.4524	-0.916347	0.535231	-1.71206	0.0868859	NA
HMUS00488200.1	19.6833	-0.915827	0.536076	-1.70839	0.0875639	NA
HMUS00793600.1	8.44412	-1.33929	0.783958	-1.70836	0.0875687	NA
HMUS01014100.1	6.94003	-1.48673	0.871149	-1.70664	0.0878899	NA
HMUS00916500.1.1	3.71865	-2.28971	1.34186	-1.70637	0.0879395	NA
HMUS01283400.1	22.9601	-0.802998	0.470616	-1.70627	0.0879576	NA
HMUS00546400.1	27.9336	-0.718105	0.421085	-1.70537	0.0881254	NA
HMUS00749600.1	9.54412	-1.3159	0.772389	-1.70367	0.0884422	NA
HMUS00819500.1.1	26.7733	0.680867	0.39985	1.70281	0.0886045	NA
HMUS01050000.1	10.4422	-1.19182	0.700088	-1.70238	0.0886837	NA
HMUS00265300.1	9.64738	-1.21362	0.71301	-1.70211	0.0887339	NA
HMUS00293300.1	19.3104	-0.870511	0.511549	-1.70172	0.0888083	NA
HMUS00940500.1	5.08413	1.63075	0.960146	1.69843	0.0894258	NA
HMUS00059700.1	1.44513	3.57024	2.10243	1.69815	0.0894794	NA
HMUS00952500.1	36.6237	0.6359	0.374582	1.69763	0.0895782	NA
HMUS01260800.1	30.0976	0.641615	0.378114	1.69688	0.0897185	NA
HMUS01007900.1	12.8205	-1.08601	0.640762	-1.69488	0.0900985	NA
HMUS00822500.1	16.6292	0.892284	0.526852	1.69362	0.0903383	NA
HMUS00662500.1	11.6846	1.01606	0.600339	1.69247	0.0905564	NA
HMUS01091700.1	11.893	-1.10769	0.654517	-1.69237	0.0905756	NA
HMUS00279600.1	3.1806	-2.35183	1.39103	-1.69072	0.0908912	NA
HMUS01165900.1	18.2034	-0.968878	0.573154	-1.69043	0.0909455	NA
HMUS00286600.1	6.27589	1.43607	0.849649	1.69019	0.0909915	NA
HMUS00156200.1	15.074	0.904275	0.535048	1.69008	0.0910125	NA
HMUS00560900.1	13.4766	-1.06228	0.628846	-1.68925	0.0911722	NA
HMUS00680200.1	25.2984	0.779189	0.461604	1.688	0.0914105	NA
HMUS00053200.1	27.9949	0.680052	0.403216	1.68657	0.0916859	NA
HMUS00023300.1	5.27003	1.57708	0.935397	1.686	0.091796	NA
HMUS00110600.1	23.3806	-0.880102	0.522248	-1.68522	0.0919464	NA
HMUS00584600.1	14.715	0.950017	0.563852	1.68487	0.0920139	NA
HMUS00760500.1.1	18.312	0.885501	0.52578	1.68417	0.0921491	NA
HMUS00796500.1	21.3367	0.793629	0.471394	1.68358	0.092263	NA
HMUS01319200.1	18.8936	-0.900236	0.534894	-1.68302	0.0923717	NA
HMUS00637100.1	5.65406	-1.68851	1.00341	-1.68277	0.0924205	NA
HMUS00586600.1	1.44288	-3.15552	1.87534	-1.68264	0.0924445	NA
HMUS01325600.1	14.456	-1.05923	0.629654	-1.68224	0.0925231	NA
HMUS01109500.1	33.0417	0.661204	0.393249	1.68139	0.0926872	NA
HMUS00658300.1.1	4.89029	-1.80096	1.07124	-1.68118	0.0927277	NA
HMUS01150500.1	41.1617	-0.594452	0.353931	-1.67957	0.093041	NA
HMUS00696900.1	40.016	0.554861	0.33039	1.67941	0.0930721	NA
HMUS01023200.1	4.93336	-1.81943	1.08342	-1.67935	0.0930843	NA
HMUS00163500.1	10.6753	-1.18071	0.703793	-1.67764	0.0934171	NA
HMUS00338700.1	28.8821	-0.69458	0.414045	-1.67755	0.0934353	NA
HMUS00603600.1	18.6367	-0.858892	0.512208	-1.67684	0.0935729	NA
HMUS01277200.1	19.9524	-0.819072	0.488593	-1.67639	0.0936618	NA
HMUS00314500.1	2.59798	-2.77164	1.65491	-1.67479	0.0939752	NA
HMUS00449400.1	1.43964	-3.14579	1.8789	-1.67427	0.0940771	NA
HMUS00587900.1	1.44365	-3.16087	1.88907	-1.67324	0.0942798	NA
HMUS00780900.1	23.838	0.739352	0.442806	1.6697	0.0949792	NA
HMUS00853500.1	11.3511	-1.08655	0.650868	-1.66939	0.0950394	NA
HMUS00516000.1	9.63927	1.17313	0.703008	1.66872	0.0951719	NA
HMUS00770300.1	8.55627	1.45458	0.871966	1.66816	0.0952835	NA
HMUS00561200.1	2.25591	-2.73748	1.64149	-1.66769	0.095378	NA
HMUS00324000.1	14.5182	1.04312	0.627211	1.66311	0.0962903	NA
HMUS00009900.1	26.8674	-0.692985	0.416722	-1.66294	0.0963239	NA
HMUS01015000.1	14.8559	1.03246	0.621026	1.6625	0.0964118	NA
HMUS00542900.1	14.1979	-0.954116	0.573941	-1.66239	0.0964337	NA
HMUS00873400.1	7.27617	-1.43344	0.862749	-1.66148	0.0966178	NA
HMUS00700900.1	5.49855	-1.63986	0.987134	-1.66123	0.0966663	NA
HMUS00356900.1	6.35643	-1.50282	0.904775	-1.66099	0.0967159	NA
HMUS00580400.1	21.2716	0.881543	0.530738	1.66097	0.0967186	NA
HMUS00796700.1	28.001	0.671183	0.404422	1.65961	0.0969928	NA
HMUS01229300.1	6.43525	1.40807	0.848497	1.65948	0.0970185	NA
HMUS01182800.1	11.7942	1.15843	0.698204	1.65916	0.0970837	NA
HMUS00165100.1	12.4863	-1.08599	0.654592	-1.65904	0.0971081	NA
HMUS00609000.1	34.8802	-0.667957	0.402679	-1.65878	0.0971596	NA
HMUS00041300.1	0.811491	4.16857	2.51318	1.65868	0.0971797	NA
HMUS00468800.1.1	6.3717	-1.52987	0.922868	-1.65774	0.0973703	NA
HMUS00584400.1	25.0726	-0.778708	0.469789	-1.65757	0.0974043	NA
HMUS00316100.1.1	3.06563	2.00293	1.20866	1.65715	0.0974892	NA
HMUS00059000.1.1	2.16377	-2.69343	1.62565	-1.65683	0.0975532	NA
HMUS00770200.1	10.7001	1.12689	0.680372	1.65629	0.0976626	NA
HMUS00329300.1	11.7455	-1.08418	0.65569	-1.6535	0.09823	NA
HMUS01279900.1	4.70965	1.74017	1.05242	1.65348	0.0982326	NA
HMUS00336900.1	9.53617	-1.18371	0.716044	-1.65313	0.0983042	NA
HMUS00459700.1.1	23.8468	0.759928	0.459831	1.65263	0.0984071	NA
HMUS00814500.1.1	16.3448	-0.900405	0.545121	-1.65175	0.0985853	NA
HMUS00481200.1	15.3347	0.868541	0.525902	1.65153	0.0986312	NA
HMUS00041900.1	9.37191	-1.20895	0.732362	-1.65076	0.0987875	NA
HMUS00758300.1	6.03716	-1.53297	0.928661	-1.65074	0.0987925	NA
HMUS00659000.1	6.18484	-1.51177	0.915814	-1.65073	0.0987929	NA
HMUS00185300.1	40.7929	0.544289	0.329748	1.65062	0.0988166	NA
HMUS01221400.1.1	16.7649	-0.923462	0.559596	-1.65023	0.0988958	NA
HMUS01313600.1	3.00538	-2.39803	1.45336	-1.64998	0.0989461	NA
HMUS01092100.1	10.8058	1.05178	0.637625	1.64952	0.0990407	NA
HMUS00417300.1.1	21.7411	-0.761526	0.461799	-1.64904	0.0991392	NA
HMUS00440300.1	25.4453	0.699379	0.424182	1.64877	0.099195	NA
HMUS00742800.1.1	11.757	-1.1052	0.670334	-1.64873	0.0992034	NA
HMUS00159000.1	2.6032	-2.71602	1.64773	-1.64834	0.0992836	NA
HMUS00605600.1	1.56778	3.09911	1.88027	1.64823	0.0993059	NA
HMUS00165000.1	8.33831	-1.27571	0.774294	-1.64757	0.0994403	NA
HMUS00475800.1.1	18.7616	-0.871051	0.528751	-1.64737	0.0994812	NA
HMUS00872300.1	17.8842	-0.89429	0.542927	-1.64716	0.0995247	NA
HMUS00334600.1	15.243	0.931051	0.565296	1.64702	0.0995549	NA
HMUS00594600.1	23.1219	-0.769357	0.467237	-1.64661	0.0996383	NA
HMUS00196000.1	10.6972	-1.13794	0.691097	-1.64658	0.0996451	NA
HMUS00790600.1	25.1893	-0.714618	0.434114	-1.64615	0.099732	NA
HMUS00701000.1	39.7388	0.713706	0.433617	1.64594	0.0997769	NA
HMUS00942200.1	10.5494	-1.22535	0.744768	-1.64528	0.0999121	NA
HMUS01208500.1	7.3041	-1.39779	0.850223	-1.64403	0.10017	NA
HMUS00190900.1	21.5055	0.768202	0.46737	1.64367	0.100244	NA
HMUS00030500.1	13.8958	-1.0023	0.610853	-1.64083	0.100833	NA
HMUS01142700.1	3.10828	-2.29659	1.40056	-1.63976	0.101055	NA
HMUS00654600.1	16.158	1.13024	0.689388	1.63949	0.101112	NA
HMUS00264800.1	25.124	0.783139	0.477675	1.63948	0.101113	NA
HMUS01006000.1	13.4265	1.07422	0.655487	1.63881	0.101252	NA
HMUS01294000.1	26.2418	0.687854	0.419768	1.63865	0.101285	NA
HMUS00403500.1	4.80319	1.6797	1.0257	1.63761	0.101504	NA
HMUS01273500.1.1	5.1349	1.46314	0.893569	1.63742	0.101543	NA
HMUS00860300.1	9.90972	-1.21549	0.742407	-1.63723	0.101583	NA
HMUS00672200.1	34.958	0.62346	0.380832	1.6371	0.10161	NA
HMUS01109200.1	17.5615	-0.920869	0.562923	-1.63587	0.101867	NA
HMUS00112900.1	6.51731	1.28779	0.787388	1.63552	0.10194	NA
HMUS01283100.1	15.059	-1.00699	0.616187	-1.63422	0.102212	NA
HMUS00471300.1	17.6941	0.858083	0.525499	1.63289	0.102492	NA
HMUS01006900.1.1	13.2748	0.93674	0.573963	1.63206	0.102668	NA
HMUS01213400.1	12.6194	1.12005	0.686679	1.63111	0.102867	NA
HMUS01258000.1	29.0596	0.648152	0.397471	1.63069	0.102956	NA
HMUS00784300.1	30.6932	-0.636502	0.390374	-1.63049	0.102998	NA
HMUS00013600.1	28.3255	0.637336	0.391123	1.6295	0.103206	NA
HMUS00987400.1	13.3135	0.949783	0.583023	1.62907	0.103299	NA
HMUS01222300.1.1	9.01965	1.17136	0.719474	1.62809	0.103507	NA
HMUS00815000.1	23.1232	0.733977	0.450927	1.62771	0.103587	NA
HMUS00466300.1	34.585	0.600205	0.36901	1.62653	0.103838	NA
HMUS00976800.1	13.5833	1.12106	0.690097	1.62449	0.104271	NA
HMUS00549300.1	6.92076	1.36868	0.843043	1.62349	0.104484	NA
HMUS01020500.1	13.1571	-1.02914	0.633924	-1.62345	0.104494	NA
HMUS00410600.1	1.32631	3.64256	2.24413	1.62315	0.104557	NA
HMUS00847400.1	4.55758	-2.05068	1.26341	-1.62313	0.104561	NA
HMUS00581900.1	21.2461	0.740314	0.456289	1.62247	0.104703	NA
HMUS01212400.1	21.6994	-0.761931	0.469639	-1.62238	0.104723	NA
HMUS00740900.1	4.01143	1.78523	1.10177	1.62033	0.105162	NA
HMUS00015100.1	20.2006	-0.932847	0.575823	-1.62002	0.105227	NA
HMUS00439700.1	16.2475	0.878008	0.542205	1.61933	0.105376	NA
HMUS00370900.1	14.9399	0.859661	0.53101	1.61892	0.105466	NA
HMUS00229000.1	2.39264	-2.6622	1.64507	-1.61829	0.105599	NA
[truncated: 10,163 more rows]
