# Supplementary material for: Transcriptional and genomic parallels between the monoxenous parasite Herpetomonas muscarum and Leishmania
Source: PLoS Genet. 2019 Nov 11;15(11):e1008452. doi: 10.1371/journal.pgen.1008452 (PMC6872171; doi:10.1371/journal.pgen.1008452)
Supplement: S23 Table — (XLSX) [file pgen.1008452.s025.xlsx]

## Sheet: Table S23
	baseMean	log2FoldChange	lfcSE	stat	pvalue	padj
HMUS00788100.1	10.3157	-1.78027	0.613277	-2.90288	0.0036975	0.999891
HMUS00085600.1	12.0159	-1.6836	0.581497	-2.89529	0.00378812	0.999891
HMUS00542900.1	5.20788	2.3403	0.810889	2.88609	0.00390058	0.999891
HMUS01105800.1	7.78978	-2.20374	0.770818	-2.85896	0.00425029	0.999891
HMUS00026100.1	6.262	-2.3445	0.833283	-2.81357	0.00489953	0.999891
HMUS01014100.1	3.28024	3.19602	1.1424	2.79763	0.00514785	0.999891
HMUS00872500.1	7.18581	-2.07763	0.745093	-2.78841	0.0052967	0.999891
HMUS01053400.1	5.34056	2.13906	0.802507	2.66547	0.00768812	0.999891
HMUS00669200.1.1	8.94322	1.51648	0.569016	2.66509	0.00769679	0.999891
HMUS00473100.1.1	6.64925	1.73727	0.656859	2.64482	0.00817343	0.999891
HMUS00701000.1	8.2765	-2.01256	0.777033	-2.59005	0.00959612	0.999891
HMUS00420400.1	4.18484	-2.91175	1.12944	-2.57804	0.00993622	0.999891
HMUS00787500.1	9.01491	-1.71665	0.670721	-2.55941	0.0104851	0.999891
HMUS00969100.1	5.11878	2.10014	0.825665	2.54358	0.0109724	0.999891
HMUS00665700.1	6.16449	-2.06157	0.816314	-2.52546	0.0115545	0.999891
HMUS00908500.1	7.09183	-1.85915	0.736331	-2.52489	0.0115736	0.999891
HMUS00259900.1	4.11281	-2.83124	1.12181	-2.5238	0.0116093	0.999891
HMUS01265900.1	4.18697	-2.83631	1.13193	-2.50574	0.0122196	0.999891
HMUS00900100.1	9.6372	1.51214	0.603648	2.50501	0.0122448	0.999891
HMUS00674800.1	2.2077	4.13068	1.66016	2.48812	0.012842	0.999891
HMUS00800700.1	7.52443	-1.75938	0.710599	-2.47592	0.0132894	0.999891
HMUS00268000.1	4.4125	-2.52083	1.02606	-2.45679	0.0140185	0.999891
HMUS00392500.1	24.8467	-1.208	0.492525	-2.45267	0.0141799	0.999891
HMUS00575800.1	8.40692	1.51848	0.619602	2.45073	0.0142568	0.999891
HMUS00914600.1	5.24629	-2.32736	0.949773	-2.45043	0.0142684	0.999891
HMUS00437100.1	3.39964	2.58368	1.05496	2.44908	0.0143223	0.999891
HMUS00969300.1	1.93144	4.18349	1.71702	2.43648	0.0148309	0.999891
HMUS00471900.1	4.96391	-2.27921	0.936468	-2.43384	0.0149397	0.999891
HMUS01010800.1	5.95705	-1.98163	0.814689	-2.43237	0.0150003	0.999891
HMUS00230700.1	1.23089	5.50722	2.26658	2.42975	0.0151092	0.999891
HMUS00004200.1	4.01624	-2.79921	1.16811	-2.39636	0.0165588	0.999891
HMUS00854900.1	3.30323	-3.12629	1.30467	-2.39623	0.0165645	0.999891
HMUS00657400.1	7.72559	-1.60975	0.673305	-2.39082	0.016811	0.999891
HMUS01158700.1	8.08648	-1.53207	0.644667	-2.37652	0.0174766	0.999891
HMUS00273900.1	7.51742	-1.61245	0.679145	-2.37423	0.0175855	0.999891
HMUS00817200.1	12.9822	-1.25113	0.52742	-2.37216	0.0176842	0.999891
HMUS00005600.1.1	11.3585	-1.31008	0.554622	-2.36211	0.018171	0.999891
HMUS00752900.1	4.7715	-2.23607	0.950124	-2.35345	0.0186002	0.999891
HMUS00942900.1	8.32748	-1.6216	0.690468	-2.34855	0.0188465	0.999891
HMUS00878800.1	27.8338	-1.08572	0.468563	-2.31713	0.0204966	0.999891
HMUS00017700.1	9.28651	-1.37232	0.593037	-2.31405	0.0206649	0.999891
HMUS01216900.1	4.2493	-2.40192	1.03961	-2.3104	0.0208662	0.999891
HMUS00056200.1	9.11596	-1.42917	0.620252	-2.30418	0.0212127	0.999891
HMUS01152500.1	5.25946	-2.0921	0.908806	-2.30204	0.0213331	0.999891
HMUS01075400.1	7.20464	-1.71959	0.747593	-2.30017	0.0214386	0.999891
HMUS01052000.1	8.3148	-1.43392	0.625344	-2.293	0.0218478	0.999891
HMUS00699000.1	10.6241	-1.44138	0.632712	-2.2781	0.0227206	0.999891
HMUS00337800.1	6.5364	-1.91117	0.839936	-2.27537	0.0228837	0.999891
HMUS00609000.1	8.82862	1.36751	0.601266	2.27438	0.0229429	0.999891
HMUS00243400.1	4.18811	-2.41648	1.06318	-2.27288	0.0230332	0.999891
HMUS00421900.1.1	4.06586	-2.37473	1.05067	-2.2602	0.0238086	0.999891
HMUS01316200.1	12.5059	-1.22809	0.54384	-2.25819	0.0239339	0.999891
HMUS00399000.1	16.6233	-1.11073	0.49239	-2.2558	0.0240829	0.999891
HMUS00739400.1	6.43736	1.57381	0.700999	2.2451	0.0247615	0.999891
HMUS00002900.1	5.86652	-1.94909	0.869761	-2.24095	0.0250295	0.999891
HMUS00220300.1	2.98588	-3.03641	1.36238	-2.22875	0.0258305	0.999891
HMUS00930300.1	9.66597	1.30701	0.591652	2.20908	0.027169	0.999891
HMUS00007300.1.1	10.1525	-1.25907	0.573586	-2.19508	0.0281576	0.999891
HMUS00606400.1	4.65313	-2.1465	0.978076	-2.19462	0.0281911	0.999891
HMUS01221900.1	3.45349	-2.57562	1.17421	-2.1935	0.0282716	0.999891
HMUS01054800.1	9.25962	1.25034	0.57363	2.1797	0.0292796	0.999891
HMUS00025900.1.1	6.25596	-1.65865	0.761793	-2.1773	0.0294583	0.999891
HMUS00800900.1	10.8789	-1.22364	0.566592	-2.15965	0.0307999	0.999891
HMUS00705900.1	9.91941	3.13887	1.45346	2.15958	0.030805	0.999891
HMUS01086200.1	3.44071	-2.59564	1.20387	-2.15607	0.031078	0.999891
HMUS00165700.1	7.08933	-1.46958	0.68177	-2.15554	0.0311195	0.999891
HMUS00963900.1	11.0797	-1.25198	0.581739	-2.15214	0.0313865	0.999891
HMUS00922000.1	5.79386	1.59223	0.739997	2.15167	0.0314235	0.999891
HMUS00572300.1	5.58135	1.60456	0.747214	2.14739	0.0317624	0.999891
HMUS00477700.1	8.55262	1.22907	0.574805	2.13824	0.0324973	0.999891
HMUS00902600.1	5.13763	1.76513	0.829345	2.12834	0.0333089	0.999891
HMUS00310500.1	2.70338	2.6101	1.22694	2.12732	0.0333934	0.999891
HMUS00803100.1	4.11902	-2.30663	1.08499	-2.12594	0.0335079	0.999891
HMUS00947500.1	2.93119	-2.98337	1.40809	-2.11874	0.0341123	0.999891
HMUS00575900.1	4.44821	-2.08426	0.987051	-2.11161	0.0347203	0.999891
HMUS00164500.1	10.182	-1.2286	0.582156	-2.11043	0.0348212	0.999891
HMUS00784200.1	13.9782	-1.0739	0.509047	-2.10962	0.034891	0.999891
HMUS00719700.1	5.70101	-1.69348	0.802937	-2.1091	0.0349358	0.999891
HMUS00012100.1.1	2.75663	-2.90314	1.37987	-2.10392	0.0353855	0.999891
HMUS01313800.1	3.65329	2.34111	1.11449	2.10062	0.0356742	0.999891
HMUS00965100.1	2.28527	-3.54534	1.69144	-2.09606	0.0360772	0.999891
HMUS01108000.1	0.96725	5.22622	2.49869	2.09158	0.0364758	0.999891
HMUS00018000.1	9.3505	-1.29539	0.620564	-2.08744	0.0368488	0.999891
HMUS00272300.1	3.26509	-2.48498	1.19531	-2.07893	0.0376235	0.999891
HMUS00803900.1	2.10667	-3.46038	1.66911	-2.07319	0.0381549	0.999891
HMUS00273800.1	14.8791	-1.02342	0.49365	-2.07318	0.0381559	0.999891
HMUS00757500.1	5.60942	-1.83139	0.883725	-2.07235	0.0382325	0.999891
HMUS00253000.1	20.3536	-0.987704	0.480127	-2.05717	0.0396698	0.999891
HMUS00425000.1	2.84308	3.18457	1.54991	2.05469	0.0399093	0.999891
HMUS00804500.1	4.69906	-1.91475	0.932204	-2.054	0.0399756	0.999891
HMUS01076000.1	7.55766	-1.38565	0.675097	-2.05251	0.0401197	0.999891
HMUS01091100.1	3.69873	-2.22349	1.08618	-2.04706	0.0406518	0.999891
HMUS00184000.1.1	2.80674	2.52432	1.23612	2.04213	0.0411382	0.999891
HMUS00387200.1	5.55411	-1.66484	0.815892	-2.04052	0.0412986	0.999891
HMUS01094200.1	5.99036	-1.59692	0.782924	-2.03969	0.041381	0.999891
HMUS00304500.1	5.94876	-1.59884	0.784805	-2.03724	0.0416256	0.999891
HMUS00519700.1.1	5.54864	-1.65534	0.816507	-2.02734	0.0426277	0.999891
HMUS00945900.1	5.18219	-1.80592	0.892333	-2.02381	0.0429892	0.999891
HMUS00744400.1	1.59705	3.55434	1.7572	2.02273	0.043101	0.999891
HMUS00914700.1	4.30751	-2.02585	1.00444	-2.01689	0.0437073	0.999891
HMUS00840500.1	12.4145	1.09188	0.542225	2.0137	0.0440408	0.999891
HMUS01131800.1	5.30232	1.68693	0.838328	2.01226	0.0441927	0.999891
HMUS00026800.1	5.48811	-1.66435	0.828898	-2.00791	0.0446531	0.999891
HMUS00680800.1	12.3534	-1.11113	0.55342	-2.00775	0.0446702	0.999891
HMUS00471300.1	2.72765	-2.83039	1.41057	-2.00656	0.0447967	0.999891
HMUS01070600.1	3.80065	-2.20367	1.09851	-2.00605	0.0448506	0.999891
HMUS00947800.1	7.24145	-1.39178	0.698771	-1.99175	0.0463981	0.999891
HMUS00656400.1	5.18743	-1.73453	0.87136	-1.9906	0.0465246	0.999891
HMUS00309000.1	5.07893	1.67879	0.843405	1.99049	0.046537	0.999891
HMUS00241500.1	3.66101	2.33133	1.17591	1.98258	0.0474148	0.999891
HMUS01343500.1	4.85452	1.77824	0.897395	1.98156	0.0475285	0.999891
HMUS00042400.1	5.47109	-1.61389	0.81547	-1.97909	0.0478056	0.999891
HMUS01067600.1	3.6172	-2.17174	1.09862	-1.97679	0.0480651	0.999891
HMUS00109200.1	4.83285	-1.96577	0.994998	-1.97565	0.0481945	0.999891
HMUS00724100.1	2.59685	-2.79108	1.41386	-1.97409	0.0483717	0.999891
HMUS00508500.1	3.16131	-2.45542	1.2443	-1.97334	0.0484566	0.999891
HMUS01203600.1	2.34239	2.81	1.42536	1.97143	0.0486748	0.999891
HMUS00875400.1	4.59525	-1.89127	0.960458	-1.96913	0.0489381	0.999891
HMUS00099900.1	3.11255	-2.39505	1.22012	-1.96297	0.0496497	0.999891
HMUS00694100.1	5.11363	1.61707	0.825556	1.95876	0.0501406	0.999891
HMUS00139400.1	2.56253	-2.7814	1.42137	-1.95684	0.0503663	0.999891
HMUS00789000.1	2.01791	-3.37622	1.72549	-1.95668	0.0503854	0.999891
HMUS00502100.1	30.3641	-0.982337	0.503832	-1.94973	0.0512084	0.999891
HMUS00239700.1	4.6238	-1.82095	0.934848	-1.94786	0.051432	0.999891
HMUS00627900.1	2.65186	-2.80311	1.43912	-1.9478	0.0514387	0.999891
HMUS01071100.1	8.23964	-2.19137	1.12571	-1.94665	0.0515765	0.999891
HMUS00437300.1	4.82823	-1.93315	0.994082	-1.94466	0.0518164	0.999891
HMUS00553900.1	6.52848	1.33395	0.687349	1.94071	0.052293	0.999891
HMUS00883000.1	5.07968	-1.71167	0.882077	-1.9405	0.0523188	0.999891
HMUS00744800.1	8.16535	-1.24196	0.642418	-1.93327	0.0532033	0.999891
HMUS00546600.1	5.64789	1.55385	0.804362	1.93178	0.0533862	0.999891
HMUS00309600.1	4.05862	-1.94856	1.01054	-1.92823	0.053826	0.999891
HMUS00055400.1	2.55289	-2.72697	1.41547	-1.92655	0.0540359	0.999891
HMUS01216700.1	3.58362	-2.12365	1.10341	-1.92463	0.0542755	0.999891
HMUS00952200.1	6.92816	-1.45395	0.758581	-1.91667	0.0552805	0.999891
HMUS00076000.1	1.97501	-3.36198	1.75581	-1.91477	0.0555214	0.999891
HMUS00525300.1	7.00071	1.26463	0.661935	1.91051	0.0560676	0.999891
HMUS00392700.1	25.8924	-0.903332	0.47288	-1.91028	0.0560975	0.999891
HMUS00020300.1	7.34874	-1.35968	0.71232	-1.9088	0.0562879	0.999891
HMUS00898900.1	2.06711	2.95948	1.55089	1.90825	0.0563593	0.999891
HMUS00023100.1	11.437	0.973047	0.510285	1.90687	0.0565375	0.999891
HMUS00673800.1	3.51103	-2.12023	1.11235	-1.90609	0.0566389	0.999891
HMUS00933300.1	1.94536	-3.3278	1.74601	-1.90595	0.0566571	0.999891
HMUS00603500.1	9.82947	-1.14085	0.599793	-1.90208	0.0571613	0.999891
HMUS01287600.1	3.58932	-2.13134	1.12208	-1.89945	0.0575056	0.999891
HMUS00758000.1	4.83741	-1.71316	0.903985	-1.89512	0.0580769	0.999891
HMUS00032600.1	5.95218	-1.49137	0.788395	-1.89165	0.0585372	0.999891
HMUS00118200.1	22.1835	-0.883539	0.467924	-1.88821	0.0589976	0.999891
HMUS00886400.1	2.53842	-2.70035	1.43021	-1.88808	0.0590156	0.999891
HMUS01153200.1	5.40163	-1.59129	0.843214	-1.88718	0.0591364	0.999891
HMUS00259200.1	1.86794	-3.28444	1.74469	-1.88254	0.0597633	0.999891
HMUS00885300.1	2.43016	-2.71112	1.44084	-1.88163	0.0598867	0.999891
HMUS01159400.1	14.8968	-0.950564	0.505494	-1.88047	0.0600446	0.999891
HMUS00144300.1	4.39344	-1.81089	0.964769	-1.87702	0.060516	0.999891
HMUS00290300.1	2.99863	-2.35253	1.25407	-1.87591	0.0606672	0.999891
HMUS00405300.1	13.792	-1.01244	0.540431	-1.87339	0.0610145	0.999891
HMUS00555000.1	6.68306	-1.37415	0.735272	-1.8689	0.0616366	0.999891
HMUS01261300.1	3.07825	-2.39733	1.28552	-1.86487	0.0621996	0.999891
HMUS00027600.1	63.3489	-0.894703	0.479976	-1.86406	0.0623134	0.999891
HMUS00425300.1	2.62375	2.24654	1.20648	1.86206	0.0625949	0.999891
HMUS00596000.1	21.3772	0.874376	0.470278	1.85927	0.0629883	0.999891
HMUS00608900.1.1	7.10186	1.22347	0.659455	1.85527	0.0635573	0.999891
HMUS00915500.1	6.95213	1.17568	0.633704	1.85526	0.0635595	0.999891
HMUS00799900.1	12.9608	-1.01763	0.548952	-1.85377	0.0637723	0.999891
HMUS01285400.1	12.6073	-0.957779	0.516805	-1.85327	0.0638439	0.999891
HMUS01258800.1	2.44275	-2.65836	1.44031	-1.84568	0.0649387	0.999891
HMUS00143600.1	7.85347	-1.20773	0.655842	-1.84149	0.0655496	0.999891
HMUS00058900.1	16.0167	-0.953656	0.517991	-1.84107	0.0656115	0.999891
HMUS00835600.1	1.2275	3.67933	2.00183	1.83799	0.0660645	0.999891
HMUS01057900.1	4.20171	1.69604	0.923315	1.8369	0.0662245	0.999891
HMUS01103300.1	7.54505	1.17881	0.6422	1.83558	0.0664198	0.999891
HMUS00828900.1.1	3.01342	-2.3304	1.26992	-1.83508	0.0664941	0.999891
HMUS01032600.1	1.80089	-3.23125	1.76648	-1.8292	0.0673697	0.999891
HMUS00475800.1.1	4.8119	1.61544	0.883452	1.82856	0.067466	0.999891
HMUS00009000.1	3.40002	-2.04814	1.12059	-1.82773	0.0675903	0.999891
HMUS00184700.1	7.35764	-1.20884	0.662331	-1.82512	0.0679826	0.999891
HMUS00766800.1.1	1.81056	-3.24152	1.77616	-1.82502	0.0679987	0.999891
HMUS00024800.1	3.91917	-1.92766	1.0583	-1.82146	0.0685365	0.999891
HMUS00577000.1	7.80325	-1.21892	0.670422	-1.81814	0.069042	0.999891
HMUS00275200.1	12.5987	0.962694	0.530382	1.8151	0.0695092	0.999891
HMUS00950200.1	7.25796	-1.20966	0.666468	-1.81503	0.0695197	0.999891
HMUS00477500.1	10.6956	1.00023	0.551277	1.81439	0.0696171	0.999891
HMUS00942300.1	1.39279	3.56071	1.9664	1.81078	0.0701753	0.999891
HMUS01097300.1	4.73419	-1.63118	0.900937	-1.81054	0.0702123	0.999891
HMUS00792900.1	3.37965	-2.12183	1.17334	-1.80837	0.0705484	0.999891
HMUS01019600.1	3.03658	-2.29291	1.26989	-1.8056	0.0709814	0.999891
HMUS01279100.1	10.6481	-1.01872	0.564621	-1.80425	0.0711924	0.999891
HMUS01221600.1	13.7354	-0.9513	0.527397	-1.80377	0.071268	0.999891
HMUS00325000.1	5.86787	1.37966	0.766302	1.80042	0.0717948	0.999891
HMUS00736900.1	3.45272	1.95254	1.08656	1.797	0.0723353	0.999891
HMUS00040500.1	1.77143	-3.2086	1.78936	-1.79315	0.0729484	0.999891
HMUS00656000.1	4.21369	-1.71611	0.95758	-1.79213	0.0731125	0.999891
HMUS00455900.1	2.30881	-2.63175	1.46873	-1.79185	0.0731565	0.999891
HMUS01141000.1	4.22434	-1.76893	0.987225	-1.79182	0.0731612	0.999891
HMUS00033200.1	1.81517	-3.24546	1.81193	-1.79116	0.073268	0.999891
HMUS00365000.1	1.76573	-3.19551	1.78528	-1.78992	0.0734666	0.999891
HMUS00259100.1	2.93694	-2.26257	1.2651	-1.78845	0.0737041	0.999891
HMUS00631500.1	8.73562	1.00528	0.562553	1.78699	0.0739393	0.999891
HMUS00624800.1	19.9216	-0.854159	0.478647	-1.78453	0.074338	0.999891
HMUS01051400.1	9.42565	-1.0556	0.591831	-1.78361	0.0744871	0.999891
HMUS00541800.1	6.79244	-1.23897	0.694687	-1.78349	0.0745072	0.999891
HMUS00468800.1.1	1.96745	2.55363	1.43255	1.78258	0.0746549	0.999891
HMUS01311000.1	6.12426	1.22479	0.68783	1.78066	0.074968	0.999891
HMUS00356400.1	20.7122	-0.835295	0.469154	-1.78043	0.0750063	0.999891
HMUS00008700.1	4.33342	1.84165	1.03474	1.77982	0.0751062	0.999891
HMUS00021500.1	9.06215	-1.09045	0.614046	-1.77585	0.0757577	0.999891
HMUS00626400.1	4.67598	-1.59582	0.898683	-1.77573	0.0757772	0.999891
HMUS01294000.1	4.3866	-1.72531	0.97177	-1.77543	0.0758271	0.999891
HMUS01077300.1	3.59073	-2.09653	1.18137	-1.77467	0.0759526	0.999891
HMUS00583400.1	2.84436	-2.2426	1.26464	-1.77331	0.0761776	0.999891
HMUS00483200.1	2.98567	-2.30485	1.30083	-1.77183	0.0764234	0.999891
HMUS00827000.1	2.42981	-2.6267	1.48518	-1.7686	0.0769605	0.999891
HMUS01146800.1	13.3552	-0.897297	0.507423	-1.76834	0.077004	0.999891
HMUS00054900.1	5.18119	-1.49738	0.84689	-1.76809	0.0770453	0.999891
HMUS00536200.1	6.70332	-1.24203	0.702572	-1.76783	0.0770888	0.999891
HMUS00995800.1	5.47443	-1.43174	0.810322	-1.76688	0.0772479	0.999891
HMUS00660700.1	5.47546	1.29259	0.732705	1.76414	0.0777084	0.999891
HMUS00796400.1.1	7.41412	1.11826	0.63405	1.76368	0.0777855	0.999891
HMUS00168700.1	8.02164	1.03218	0.585417	1.76315	0.0778756	0.999891
HMUS01142700.1	1.33881	3.77124	2.13903	1.76306	0.0778904	0.999891
HMUS00041700.1	14.1495	-0.958502	0.544136	-1.76151	0.0781521	0.999891
HMUS00002300.1	10.7154	-1.04807	0.595007	-1.76145	0.0781628	0.999891
HMUS01067000.1	1.1216	4.29517	2.44003	1.76029	0.0783579	0.999891
HMUS00752400.1	12.1257	2.01781	1.14702	1.75918	0.0785469	0.999891
HMUS01323200.1	2.89537	-2.24159	1.27441	-1.75892	0.0785905	0.999891
HMUS00557700.1	9.01574	-1.03494	0.589051	-1.75696	0.0789247	0.999891
HMUS01149000.1	13.6139	-0.950232	0.541058	-1.75625	0.0790461	0.999891
HMUS00324100.1	4.68907	1.55698	0.887588	1.75417	0.0794015	0.999891
HMUS00415600.1	2.3716	-2.57478	1.468	-1.75393	0.0794419	0.999891
HMUS00232100.1	6.1994	1.17794	0.671725	1.7536	0.0794985	0.999891
HMUS00958200.1	5.54601	-1.40727	0.802509	-1.75359	0.0795005	0.999891
HMUS00637400.1	1.77553	-3.24173	1.84889	-1.75334	0.0795438	0.999891
HMUS00278600.1	2.32056	-2.55793	1.45923	-1.75293	0.0796139	0.999891
HMUS00023400.1	3.94745	-1.87712	1.07103	-1.75263	0.0796653	0.999891
HMUS00033100.1	4.65271	-1.5715	0.899563	-1.74696	0.0806437	0.999891
HMUS00778600.1	6.04728	-1.46813	0.841388	-1.74489	0.0810035	0.999891
HMUS01328400.1	2.38191	-2.58727	1.48308	-1.74452	0.0810676	0.999891
HMUS01174700.1	1.38582	3.43905	1.97179	1.74412	0.0811378	0.999891
HMUS00490700.1.1	0.748133	4.93956	2.83216	1.7441	0.0811422	0.999891
HMUS00895800.1.1	0.748133	4.93956	2.83216	1.7441	0.0811422	0.999891
HMUS01269600.1	2.3805	-2.61796	1.50143	-1.74364	0.081222	0.999891
HMUS00511800.1	3.74179	-1.83918	1.05482	-1.74359	0.0812299	0.999891
HMUS00759100.1	6.33442	-1.33981	0.76859	-1.7432	0.0812979	0.999891
HMUS01264900.1	2.78365	-2.21971	1.27353	-1.74296	0.0813406	0.999891
HMUS00599600.1	3.70507	-1.81611	1.04267	-1.74179	0.0815453	0.999891
HMUS00415900.1	5.06639	1.45505	0.836417	1.73963	0.0819243	0.999891
HMUS01206700.1	3.79937	-1.84805	1.0639	-1.73705	0.0823781	0.999891
HMUS00445800.1	2.27919	-2.54749	1.46746	-1.73598	0.0825676	0.999891
HMUS00538300.1	6.89547	-1.23725	0.712809	-1.73573	0.082611	0.999891
HMUS00031700.1	2.29264	-2.53926	1.4642	-1.73423	0.0828765	0.999891
HMUS01055300.1	2.80155	-2.30028	1.32873	-1.73119	0.0834183	0.999891
HMUS00314700.1	0.725873	4.91034	2.83852	1.72989	0.0836492	0.999891
HMUS00113100.1	1.32078	3.37225	1.94964	1.72968	0.0836882	0.999891
HMUS00667600.1	5.91098	-1.35861	0.785638	-1.72931	0.0837542	0.999891
HMUS00202000.1	3.34316	-1.98763	1.15136	-1.72633	0.0842882	0.999891
HMUS00819400.1	4.60563	-1.57302	0.911696	-1.72537	0.08446	0.999891
HMUS01216000.1	4.38356	-1.72569	1.00198	-1.72228	0.0850194	0.999891
HMUS00547800.1	2.26952	-2.53717	1.47347	-1.7219	0.0850871	0.999891
HMUS00318700.1	1.14021	3.57577	2.07667	1.72188	0.0850914	0.999891
HMUS00630300.1	2.24643	-2.56167	1.48787	-1.7217	0.0851231	0.999891
HMUS00308100.1	4.27866	1.52053	0.88522	1.71768	0.0858548	0.999891
HMUS00820000.1	3.39266	-1.99833	1.16434	-1.71628	0.0861107	0.999891
HMUS01211300.1	8.46588	1.02942	0.600162	1.71523	0.0863029	0.999891
HMUS00917800.1.1	3.28937	-2.01726	1.17641	-1.71475	0.0863902	0.999891
HMUS01221700.1	2.82833	-2.20158	1.28428	-1.71425	0.086482	0.999891
HMUS00328100.1	3.71159	-1.86844	1.09028	-1.71372	0.0865802	0.999891
HMUS00279200.1	0.947	4.08741	2.38751	1.712	0.0868966	0.999891
HMUS00264700.1	4.72113	-1.58287	0.925028	-1.71116	0.0870523	0.999891
HMUS00759900.1	12.5141	-0.908025	0.530891	-1.71038	0.0871955	0.999891
HMUS00256300.1	1.69555	-3.162	1.84872	-1.71038	0.0871958	0.999891
HMUS00553400.1	9.33517	-1.01817	0.595497	-1.70978	0.0873072	0.999891
HMUS01105200.1	2.25832	-2.5257	1.48055	-1.70592	0.0880232	0.999891
HMUS00476100.1	13.4647	0.846868	0.496637	1.70521	0.088156	0.999891
HMUS00434700.1	4.46368	1.44387	0.846878	1.70493	0.0882069	0.999891
HMUS00308800.1	4.52132	-1.58995	0.934813	-1.70083	0.0889756	0.999891
HMUS00708700.1	8.48336	-1.04462	0.614219	-1.70072	0.0889949	0.999891
HMUS00029800.1	6.29118	-1.30418	0.767141	-1.70005	0.0891213	0.999891
HMUS01279800.1	1.77392	2.76304	1.62574	1.69955	0.0892153	0.999891
HMUS00418800.1	5.74676	-1.31085	0.771805	-1.69842	0.0894289	0.999891
HMUS00758800.1	3.81316	1.65123	0.974205	1.69495	0.0900841	0.999891
HMUS00395300.1	5.14679	1.34735	0.796096	1.69244	0.0905621	0.999891
HMUS01189400.1	2.2304	-2.50709	1.48335	-1.69016	0.090998	0.999891
HMUS00051800.1	1.6787	-3.11142	1.842	-1.68915	0.09119	0.999891
HMUS00826000.1	5.39371	1.25586	0.743561	1.68898	0.0912241	0.999891
HMUS00353700.1	7.0705	-1.15418	0.683508	-1.68862	0.0912928	0.999891
HMUS00335100.1.1	9.64981	-0.951796	0.563833	-1.68808	0.0913955	0.999891
HMUS00135200.1	4.93482	-1.46999	0.870897	-1.68791	0.0914288	0.999891
HMUS00308500.1.1	5.00309	-1.44121	0.854074	-1.68745	0.0915164	0.999891
HMUS00888100.1	28.4742	-0.792437	0.469837	-1.68662	0.0916763	0.999891
HMUS01139600.1	16.9773	-0.801591	0.475325	-1.68641	0.0917172	0.999891
HMUS01157500.1	3.74977	-1.80954	1.07429	-1.6844	0.0921038	0.999891
HMUS00817900.1	4.19445	-1.66329	0.98824	-1.68308	0.0923588	0.999891
HMUS01192400.1	4.61942	-1.61028	0.958147	-1.68062	0.0928362	0.999891
HMUS00073100.1	18.0777	-0.797473	0.474924	-1.67916	0.0931209	0.999891
HMUS00902100.1	2.24628	-2.49361	1.48604	-1.67803	0.0933422	0.999891
HMUS01137200.1	6.88427	-1.2301	0.733822	-1.67629	0.0936812	0.999891
HMUS00672100.1	3.67384	-1.81266	1.08247	-1.67456	0.0940211	0.999891
HMUS00242500.1	7.73482	-1.06268	0.635013	-1.67348	0.0942333	0.999891
HMUS01059900.1	3.00378	1.88607	1.12751	1.67276	0.0943736	0.999891
HMUS00155600.1	7.05189	1.0741	0.646796	1.66064	0.0967849	0.999891
HMUS01307600.1	2.14903	-2.49786	1.50612	-1.65847	0.0972217	0.999891
HMUS00304400.1	2.68542	-2.14523	1.29378	-1.65811	0.097295	0.999891
HMUS00879400.1	5.24069	-1.46441	0.883335	-1.65782	0.097353	0.999891
HMUS00800100.1	3.20355	-1.9192	1.15785	-1.65755	0.0974074	0.999891
HMUS00566800.1	4.44925	-1.54134	0.930528	-1.65642	0.0976374	0.999891
HMUS00073300.1	2.64559	-2.13998	1.29439	-1.65328	0.0982745	0.999891
HMUS01301200.1.1	2.66717	-2.13795	1.29323	-1.65319	0.0982925	0.999891
HMUS00787600.1	3.64423	-1.76261	1.06627	-1.65306	0.0983186	0.999891
HMUS00120100.1	7.30926	-1.15318	0.698832	-1.65015	0.0989122	0.999891
HMUS00391900.1	8.20215	-1.08709	0.659146	-1.64925	0.0990972	0.999891
HMUS00222100.1	2.79885	-2.23608	1.35629	-1.64867	0.0992149	0.999891
HMUS01090400.1	5.13109	1.35388	0.821227	1.64861	0.0992282	0.999891
HMUS00827300.1	7.39211	1.04588	0.634791	1.64759	0.0994361	0.999891
HMUS01067300.1	3.89055	1.52032	0.922903	1.64732	0.0994924	0.999891
HMUS00854800.1	2.61613	-2.12386	1.29058	-1.64566	0.0998333	0.999891
HMUS00053100.1	3.3632	-1.98301	1.20533	-1.6452	0.0999281	0.999891
HMUS00273200.1	8.50138	-1.04856	0.637933	-1.64369	0.10024	0.999891
HMUS00338800.1	2.98135	1.86244	1.13497	1.64096	0.100807	0.999891
HMUS00838700.1	4.68378	1.53998	0.94014	1.63803	0.101416	0.999891
HMUS00999200.1	13.5874	-0.844607	0.515795	-1.63749	0.101529	0.999891
HMUS00669900.1.1	6.9262	1.15683	0.706548	1.6373	0.101568	0.999891
HMUS00567500.1	15.9869	-0.814074	0.497508	-1.6363	0.101776	0.999891
HMUS00098900.1	4.5723	-1.94515	1.19008	-1.63447	0.10216	0.999891
HMUS00031100.1	3.76479	-1.77668	1.08751	-1.63372	0.102318	0.999891
HMUS00058300.1	5.68143	-1.30691	0.800325	-1.63298	0.102474	0.999891
HMUS00088800.1	9.18675	0.92261	0.565424	1.63171	0.10274	0.999891
HMUS00258500.1.1	3.16285	-1.92481	1.17963	-1.63171	0.102741	0.999891
HMUS00653800.1	2.71266	-2.1921	1.34413	-1.63086	0.102919	0.999891
HMUS01048100.1.1	15.8987	0.777952	0.477043	1.63078	0.102937	0.999891
HMUS00600700.1	2.22818	-2.54597	1.56161	-1.63034	0.103029	0.999891
HMUS00980300.1	3.69283	-1.77687	1.09131	-1.6282	0.103482	0.999891
HMUS00651300.1	6.08872	-1.24825	0.766662	-1.62816	0.103491	0.999891
HMUS01012900.1	0.923318	4.00636	2.46135	1.62771	0.103586	0.999891
HMUS00951900.1	3.58926	-1.73252	1.06757	-1.62286	0.104619	0.999891
HMUS01030400.1	4.6371	1.53868	0.948942	1.62147	0.104917	0.999891
HMUS00230600.1.1	3.08389	-1.8985	1.17095	-1.62133	0.104946	0.999891
HMUS01309900.1	5.76542	1.22529	0.755951	1.62085	0.105049	0.999891
HMUS00577100.1	2.61145	-2.14091	1.32264	-1.61866	0.10552	0.999891
HMUS00100700.1	3.99349	1.66658	1.02994	1.61813	0.105634	0.999891
HMUS00459600.1	5.33946	-1.39345	0.861774	-1.61696	0.105887	0.999891
HMUS00490200.1	1.60045	-3.03907	1.88295	-1.614	0.106528	0.999891
HMUS00835100.1	2.17148	-2.45983	1.52572	-1.61224	0.10691	0.999891
HMUS00162500.1.1	6.51856	-1.15985	0.719765	-1.61143	0.107087	0.999891
HMUS00676600.1	9.67997	-0.923509	0.573578	-1.61008	0.107379	0.999891
HMUS00773800.1	4.89812	-1.45463	0.903803	-1.60945	0.107517	0.999891
HMUS01224600.1	7.98269	-1.05058	0.65293	-1.60902	0.107612	0.999891
HMUS00231300.1	2.83838	1.88984	1.17605	1.60694	0.108067	0.999891
HMUS00241200.1	14.837	-0.806604	0.502108	-1.60643	0.108178	0.999891
HMUS00770900.1	3.36803	1.75125	1.0903	1.60621	0.108227	0.999891
HMUS00745500.1	1.55511	-3.023	1.88227	-1.60604	0.108266	0.999891
HMUS00911000.1	3.56859	1.78909	1.11451	1.60527	0.108434	0.999891
HMUS01223200.1	2.12195	2.22326	1.38559	1.60456	0.108591	0.999891
HMUS00222200.1	16.7561	-0.799737	0.498495	-1.6043	0.108647	0.999891
HMUS00961300.1	2.68546	-2.10346	1.31334	-1.60161	0.109242	0.999891
HMUS00638400.1.1	1.58476	-3.06315	1.91457	-1.59991	0.109618	0.999891
HMUS00401200.1	36.9416	-0.720865	0.45076	-1.59922	0.109771	0.999891
HMUS00396500.1	3.99638	-1.5754	0.986514	-1.59693	0.110281	0.999891
HMUS01307700.1	2.12854	-2.49945	1.56582	-1.59626	0.110431	0.999891
HMUS01209100.1	6.36585	1.11352	0.698741	1.59361	0.111024	0.999891
HMUS01287700.1	14.6393	-0.797877	0.500691	-1.59355	0.111036	0.999891
HMUS01222900.1	3.65851	-1.77087	1.11167	-1.59299	0.111163	0.999891
HMUS01271500.1	5.15932	-1.36176	0.856458	-1.58999	0.111837	0.999891
HMUS00118800.1	10.0926	-0.89191	0.561261	-1.58912	0.112033	0.999891
HMUS01323100.1	2.65839	-2.12008	1.3342	-1.58903	0.112054	0.999891
HMUS01206100.1	6.07964	-1.19582	0.752608	-1.5889	0.112083	0.999891
HMUS00367400.1	2.94958	2.23559	1.40724	1.58864	0.112142	0.999891
HMUS00557600.1	9.30771	-0.93044	0.586276	-1.58703	0.112505	0.999891
HMUS00554100.1	5.90584	1.17271	0.739191	1.58647	0.112632	0.999891
HMUS00941100.1	3.09309	1.77259	1.11751	1.5862	0.112695	0.999891
HMUS00594700.1	5.58384	-1.26787	0.800097	-1.58464	0.113047	0.999891
HMUS00495400.1	1.32802	2.9305	1.85008	1.58398	0.113198	0.999891
HMUS00307100.1	1.86736	2.37984	1.50455	1.58176	0.113704	0.999891
HMUS00133700.1	6.07924	1.14105	0.721942	1.58053	0.113984	0.999891
HMUS00942000.1	1.51528	-3.00554	1.90196	-1.58023	0.114054	0.999891
HMUS01266000.1.1	5.56808	1.19543	0.756777	1.57964	0.114189	0.999891
HMUS00417400.1	4.43722	-1.50314	0.952172	-1.57864	0.114418	0.999891
HMUS00029700.1	5.86906	-1.25351	0.794712	-1.57732	0.114723	0.999891
HMUS01026000.1	6.29957	-1.23694	0.785305	-1.57511	0.115232	0.999891
HMUS00481200.1	2.52667	-2.05933	1.30761	-1.57489	0.115283	0.999891
HMUS00600300.1	5.23389	-1.28801	0.817962	-1.57465	0.115337	0.999891
HMUS00052600.1	3.6753	-1.72479	1.09573	-1.5741	0.115465	0.999891
HMUS00878700.1	5.07081	1.25327	0.79732	1.57185	0.115984	0.999891
HMUS01303300.1	4.31346	-1.45665	0.926842	-1.57162	0.116038	0.999891
HMUS01067800.1	2.51873	-2.06579	1.31517	-1.57074	0.116243	0.999891
HMUS00522800.1	2.10181	-2.39983	1.52863	-1.56992	0.116433	0.999891
HMUS00721900.1	3.50702	-1.71981	1.0955	-1.56989	0.116442	0.999891
HMUS00722000.1	4.91217	-1.47225	0.938018	-1.56953	0.116523	0.999891
HMUS00606600.1	3.06389	-1.86948	1.19208	-1.56825	0.116822	0.999891
HMUS00999900.1	9.8767	-0.920923	0.587344	-1.56794	0.116894	0.999891
HMUS00817100.1	7.97093	0.939243	0.599158	1.56761	0.116973	0.999891
HMUS00588000.1	1.15707	3.13717	2.00129	1.56757	0.116981	0.999891
HMUS00581200.1	2.07805	-2.39268	1.52685	-1.56707	0.117098	0.999891
HMUS01145800.1	4.74929	1.36589	0.871642	1.56703	0.117107	0.999891
HMUS00077100.1	3.63396	-1.72505	1.10284	-1.5642	0.117771	0.999891
HMUS00861400.1	37.8128	-0.758523	0.486282	-1.55984	0.118797	0.999891
HMUS00369400.1	2.09959	-2.44642	1.56843	-1.55979	0.118809	0.999891
HMUS00722900.1	7.94843	1.01408	0.650334	1.55932	0.11892	0.999891
HMUS00205000.1	5.36093	-1.35306	0.867782	-1.55922	0.118945	0.999891
HMUS01058300.1	2.99377	-1.83319	1.17677	-1.55781	0.119277	0.999891
HMUS01046900.1	2.63666	-2.06686	1.32779	-1.55662	0.119562	0.999891
HMUS00821100.1	3.60843	-1.73467	1.11464	-1.55627	0.119644	0.999891
HMUS01306000.1.1	2.57284	-2.07991	1.33782	-1.5547	0.120018	0.999891
HMUS01160700.1	2.87491	1.77409	1.14118	1.55461	0.12004	0.999891
HMUS00058400.1	9.04297	-0.930887	0.598906	-1.55431	0.12011	0.999891
HMUS00354300.1	7.83565	0.910854	0.586276	1.55363	0.120274	0.999891
HMUS00864200.1	5.94415	1.12651	0.725314	1.55313	0.120392	0.999891
HMUS00894200.1	10.1632	-0.852917	0.549189	-1.55305	0.120412	0.999891
HMUS01143700.1	8.71381	-0.946082	0.609306	-1.55272	0.12049	0.999891
HMUS00002400.1	1.49113	-2.96196	1.90974	-1.55097	0.120908	0.999891
HMUS00582400.1	6.50123	1.07728	0.695048	1.54993	0.121158	0.999891
HMUS00892100.1	3.85465	-1.58919	1.02573	-1.54933	0.121302	0.999891
HMUS00165300.1	25.7303	-0.696443	0.450398	-1.54628	0.122036	0.999891
HMUS00776400.1	1.99028	-2.39103	1.5468	-1.54579	0.122156	0.999891
HMUS01274400.1	2.03408	-2.39726	1.55152	-1.54511	0.122321	0.999891
HMUS00764500.1	3.37152	-1.68865	1.09373	-1.54393	0.122605	0.999891
HMUS00577800.1	2.46161	2.11311	1.36903	1.54352	0.122705	0.999891
HMUS00781000.1.1	2.59702	-2.07074	1.34308	-1.54179	0.123125	0.999891
HMUS01026100.1	9.20139	1.01255	0.657046	1.54106	0.123303	0.999891
HMUS00718400.1	4.64261	-1.37764	0.894719	-1.53975	0.123622	0.999891
HMUS00899900.1	6.20874	1.14751	0.746369	1.53746	0.12418	0.999891
HMUS00368200.1	28.4037	-0.704251	0.458195	-1.53701	0.124291	0.999891
HMUS00018300.1	9.6302	-0.891555	0.5804	-1.5361	0.124513	0.999891
HMUS00687100.1	2.59668	1.81789	1.18415	1.53519	0.124738	0.999891
HMUS00925500.1	4.97947	1.30252	0.849485	1.53331	0.125199	0.999891
HMUS01219200.1	3.51325	-1.67225	1.09208	-1.53125	0.125708	0.999891
HMUS00302700.1	1.46565	-2.93147	1.91558	-1.53033	0.125934	0.999891
HMUS00177200.1.1	4.30799	-1.44251	0.943435	-1.52899	0.126266	0.999891
HMUS00789100.1	1.47993	-2.9485	1.9297	-1.52796	0.126523	0.999891
HMUS00593300.1	7.1708	-1.00114	0.656264	-1.52552	0.127129	0.999891
HMUS00963400.1	11.4681	-0.880315	0.577297	-1.52489	0.127287	0.999891
HMUS00846700.1	12.1954	-0.805869	0.52877	-1.52404	0.127498	0.999891
HMUS00818200.1	1.98855	-2.37266	1.55707	-1.5238	0.127559	0.999891
HMUS01180200.1	25.8766	-0.715175	0.469584	-1.523	0.12776	0.999891
HMUS00885900.1	2.02048	-2.33431	1.5343	-1.52142	0.128155	0.999891
HMUS01065900.1	1.45444	-2.9175	1.91915	-1.5202	0.128461	0.999891
HMUS00738100.1	2.94736	-1.82513	1.20066	-1.52011	0.128483	0.999891
HMUS00003200.1	3.83448	-1.55722	1.02453	-1.51994	0.128527	0.999891
HMUS00774600.1	4.33808	-1.47365	0.96966	-1.51976	0.128572	0.999891
HMUS00310600.1.1	5.58077	1.27402	0.838405	1.51958	0.128617	0.999891
HMUS00701300.1	4.31429	1.35169	0.889542	1.51954	0.128628	0.999891
HMUS00736300.1	2.18731	2.16026	1.42173	1.51946	0.128646	0.999891
HMUS01310700.1	5.90323	1.14206	0.751696	1.51931	0.128685	0.999891
HMUS00255400.1	3.67754	-1.7072	1.12376	-1.51919	0.128716	0.999891
HMUS00729500.1	1.52386	-3.00626	1.9804	-1.51801	0.129013	0.999891
HMUS00752600.1.1	8.36391	-0.988574	0.65158	-1.5172	0.129217	0.999891
HMUS00142700.1	2.9308	-1.86394	1.22933	-1.51622	0.129463	0.999891
HMUS00682500.1	26.2823	-0.691587	0.456137	-1.51618	0.129473	0.999891
HMUS00738400.1	4.72513	-1.62507	1.07218	-1.51567	0.129602	0.999891
HMUS00267000.1.1	4.58263	1.30887	0.863624	1.51555	0.129633	0.999891
HMUS00188100.1	1.11255	3.09478	2.04211	1.51549	0.129649	0.999891
HMUS00966900.1	2.48596	-2.06639	1.36382	-1.51515	0.129734	0.999891
HMUS00596700.1	3.77702	1.43395	0.947079	1.51408	0.130006	0.999891
HMUS00703700.1	1.9703	-2.36205	1.56022	-1.51392	0.130045	0.999891
HMUS00796100.1.1	19.4565	-0.752733	0.497333	-1.51354	0.130143	0.999891
HMUS00343600.1	2.12238	2.02093	1.33628	1.51236	0.130443	0.999891
HMUS00268400.1	5.13287	1.18167	0.781349	1.51235	0.130446	0.999891
HMUS00516000.1	1.47942	-2.98237	1.97444	-1.51049	0.130918	0.999891
HMUS00266400.1	6.29098	1.0125	0.67038	1.51034	0.130958	0.999891
HMUS00571000.1	6.93022	-1.15787	0.767042	-1.50952	0.131166	0.999891
HMUS00705400.1	7.83154	0.929913	0.616092	1.50937	0.131203	0.999891
HMUS00521100.1	6.44852	1.10628	0.733193	1.50886	0.131335	0.999891
HMUS00255900.1.1	1.42979	-2.91047	1.92965	-1.50829	0.13148	0.999891
HMUS00610000.1	9.23307	-1.0332	0.685482	-1.50727	0.131742	0.999891
HMUS00509000.1	4.29261	-1.43981	0.956569	-1.50518	0.132277	0.999891
HMUS00036100.1	3.78175	-1.51234	1.00496	-1.50487	0.132357	0.999891
HMUS00040800.1	2.4663	-2.09255	1.39117	-1.50416	0.132539	0.999891
HMUS00559000.1	2.06027	-2.39901	1.59497	-1.50411	0.132553	0.999891
HMUS01154700.1	2.42376	-2.00221	1.33143	-1.5038	0.132632	0.999891
HMUS00361500.1	4.2726	-1.42584	0.949642	-1.50145	0.133239	0.999891
HMUS00154800.1	2.37524	1.94076	1.2926	1.50144	0.133242	0.999891
HMUS00910300.1	5.46391	-1.19281	0.794994	-1.5004	0.133512	0.999891
HMUS00433900.1	6.09571	-1.26331	0.842321	-1.49979	0.133669	0.999891
HMUS00489100.1	11.1158	-0.869407	0.579736	-1.49966	0.133702	0.999891
HMUS01154000.1	15.0952	-0.75537	0.503944	-1.49892	0.133895	0.999891
HMUS00273000.1	4.50709	1.34774	0.89915	1.4989	0.133899	0.999891
HMUS00648300.1	6.39172	1.04956	0.700318	1.4987	0.133953	0.999891
HMUS00456400.1	2.43665	-2.06326	1.37677	-1.49862	0.133972	0.999891
HMUS00893200.1	5.23703	1.18244	0.789986	1.49679	0.134448	0.999891
HMUS00734100.1	4.43931	-1.45759	0.974934	-1.49507	0.134896	0.999891
HMUS01241800.1	1.41461	-2.89908	1.9411	-1.49352	0.1353	0.999891
HMUS00959400.1	32.7826	-0.690547	0.462619	-1.49269	0.135518	0.999891
HMUS00805300.1	4.88233	-1.34262	0.901123	-1.48994	0.136241	0.999891
HMUS00825300.1	2.42615	-2.03455	1.36798	-1.48727	0.136943	0.999891
HMUS00394800.1	5.48203	1.10544	0.743456	1.48689	0.137044	0.999891
HMUS01079700.1	4.52577	1.23491	0.830635	1.48671	0.137091	0.999891
HMUS00303200.1	4.19698	-1.39892	0.941829	-1.48532	0.137459	0.999891
HMUS00977300.1	1.49754	2.62183	1.7657	1.48486	0.13758	0.999891
HMUS00114200.1	3.8723	1.5018	1.01356	1.48171	0.138418	0.999891
HMUS01138600.1	8.18116	-0.918771	0.620559	-1.48055	0.138725	0.999891
HMUS00357200.1	1.34473	2.95307	1.99516	1.48012	0.138842	0.999891
HMUS00242000.1	3.03115	1.63019	1.10193	1.4794	0.139034	0.999891
HMUS00540300.1	4.99786	-1.2616	0.852825	-1.47932	0.139054	0.999891
HMUS00421100.1	7.23064	0.91015	0.615594	1.47849	0.139277	0.999891
HMUS00854600.1	3.38001	-1.62256	1.09933	-1.47595	0.139956	0.999891
HMUS00874100.1	129.847	-0.995695	0.674652	-1.47587	0.13998	0.999891
HMUS01123900.1	10.4426	-0.802308	0.544043	-1.47472	0.140289	0.999891
HMUS00594400.1	26.5915	-0.678266	0.460042	-1.47436	0.140385	0.999891
HMUS00713000.1	9.3749	-0.883501	0.599306	-1.47421	0.140425	0.999891
HMUS01208300.1.1	4.0686	1.36577	0.927328	1.47281	0.140803	0.999891
HMUS01318100.1	6.03361	-1.13683	0.771974	-1.47262	0.140853	0.999891
HMUS01316300.1	43.5783	-0.698184	0.474291	-1.47206	0.141005	0.999891
HMUS00910800.1	10.2269	-0.819126	0.556875	-1.47093	0.141309	0.999891
HMUS00715700.1	7.0208	-0.970885	0.660688	-1.46951	0.141695	0.999891
HMUS01256400.1	9.10807	-0.900837	0.613073	-1.46938	0.14173	0.999891
HMUS00044700.1	6.70182	0.977528	0.665675	1.46848	0.141975	0.999891
HMUS01182600.1	5.10767	-1.25529	0.855059	-1.46807	0.142084	0.999891
HMUS00221500.1	34.8408	-0.690575	0.470458	-1.46788	0.142137	0.999891
HMUS01235900.1	30.8382	-0.682958	0.465692	-1.46654	0.1425	0.999891
HMUS00846400.1	1.94876	-2.29972	1.57049	-1.46433	0.143103	0.999891
HMUS00966200.1	4.61441	-1.30444	0.891289	-1.46354	0.14332	0.999891
HMUS00640300.1	11.8206	0.742079	0.507068	1.46347	0.143338	0.999891
HMUS01045600.1	1.9598	-2.32592	1.59131	-1.46164	0.143841	0.999891
HMUS00435800.1	1.42338	-2.91575	1.99582	-1.46093	0.144034	0.999891
HMUS00483600.1	5.33154	-1.15852	0.79355	-1.45992	0.144312	0.999891
HMUS00894500.1	20.6496	-0.695452	0.476374	-1.45989	0.144321	0.999891
HMUS00099600.1	14.2506	0.739401	0.506546	1.45969	0.144375	0.999891
HMUS00466400.1	1.77043	2.32476	1.59305	1.45931	0.144479	0.999891
HMUS00791600.1	3.27883	-1.59653	1.09428	-1.45897	0.144572	0.999891
HMUS00528200.1	2.90257	-1.75707	1.20454	-1.45871	0.144645	0.999891
HMUS00193500.1	1.84838	2.35131	1.61207	1.45857	0.144685	0.999891
HMUS00012800.1	2.40051	-1.95666	1.34211	-1.4579	0.144867	0.999891
HMUS00156700.1.1	7.26237	-0.989987	0.67934	-1.45728	0.14504	0.999891
HMUS00628700.1	2.04996	-2.38127	1.63411	-1.45723	0.145054	0.999891
HMUS00876000.1.1	2.94324	-1.78063	1.22212	-1.457	0.145117	0.999891
HMUS01210100.1	3.20057	1.70066	1.16765	1.45647	0.145261	0.999891
HMUS00848400.1	3.72143	-1.52256	1.0459	-1.45574	0.145465	0.999891
HMUS00185300.1	7.47415	-0.93145	0.640569	-1.4541	0.14592	0.999891
HMUS00913500.1	24.7261	-0.690604	0.475266	-1.45309	0.146199	0.999891
HMUS00907900.1	60.7903	-0.776745	0.534895	-1.45215	0.146461	0.999891
HMUS00996400.1	3.70834	-1.4683	1.01176	-1.45123	0.146716	0.999891
HMUS01324000.1	6.07113	1.04083	0.717446	1.45075	0.14685	0.999891
HMUS00893000.1	6.04556	-1.11682	0.770357	-1.44975	0.14713	0.999891
HMUS00072300.1	12.8142	0.717993	0.495505	1.44901	0.147334	0.999891
HMUS01224000.1	4.20588	-1.44155	0.995703	-1.44777	0.147682	0.999891
HMUS00021400.1	7.76187	-0.913405	0.630965	-1.44763	0.147721	0.999891
HMUS00440000.1	2.87406	-1.83658	1.26876	-1.44755	0.147744	0.999891
HMUS01324900.1	36.1039	-0.689947	0.476858	-1.44686	0.147936	0.999891
HMUS00394600.1	7.93735	0.899477	0.62183	1.4465	0.148037	0.999891
HMUS00323200.1	19.5343	-0.693882	0.479716	-1.44644	0.148053	0.999891
HMUS00610500.1	21.1635	-0.720489	0.498138	-1.44636	0.148075	0.999891
HMUS00768600.1	9.79457	2.52502	1.74624	1.44597	0.148185	0.999891
HMUS00679000.1	6.49956	0.998024	0.690253	1.44588	0.148211	0.999891
HMUS01153100.1	2.02498	2.21516	1.53269	1.44528	0.148378	0.999891
HMUS00015400.1	2.12523	2.20771	1.5281	1.44473	0.148532	0.999891
HMUS00097300.1	4.32521	1.26509	0.87568	1.44469	0.148544	0.999891
HMUS00290600.1	5.55807	-1.21107	0.838746	-1.44391	0.148764	0.999891
HMUS00720400.1	1.79535	2.17799	1.50912	1.44322	0.148958	0.999891
HMUS01096400.1.1	5.76969	-1.0852	0.753507	-1.4402	0.14981	0.999891
HMUS01297100.1.1	3.2095	-1.60394	1.11562	-1.43771	0.150516	0.999891
HMUS00327800.1	4.22965	1.24292	0.864578	1.4376	0.150546	0.999891
HMUS00642900.1	1.46016	2.85713	1.98808	1.43713	0.15068	0.999891
HMUS00433400.1	3.7385	-1.46144	1.01692	-1.43712	0.150683	0.999891
HMUS01074400.1	2.87705	-1.76763	1.23047	-1.43655	0.150847	0.999891
HMUS00691100.1.1	4.94497	-1.20203	0.836768	-1.43652	0.150855	0.999891
HMUS00267500.1	7.85715	0.970356	0.676668	1.43402	0.151567	0.999891
HMUS00331600.1	2.50115	-2.00381	1.39868	-1.43264	0.15196	0.999891
HMUS00116600.1	16.7397	0.802437	0.560145	1.43255	0.151986	0.999891
HMUS00807600.1.1	6.6685	-1.01761	0.710482	-1.43228	0.152062	0.999891
HMUS00647800.1	2.70428	1.6751	1.16972	1.43206	0.152128	0.999891
HMUS01059400.1	1.87136	-2.28588	1.59645	-1.43185	0.152187	0.999891
HMUS00840300.1	20.6731	-0.667154	0.466188	-1.43108	0.152406	0.999891
HMUS01003800.1	10.7079	0.756408	0.528828	1.43035	0.152617	0.999891
HMUS00540400.1	2.39343	-1.99683	1.39647	-1.4299	0.152744	0.999891
HMUS00786300.1	2.39961	-1.95918	1.37026	-1.42979	0.152778	0.999891
HMUS00208400.1	10.2129	-0.797354	0.558004	-1.42894	0.153022	0.999891
HMUS00438800.1	2.87037	1.70604	1.19395	1.4289	0.153032	0.999891
HMUS01322600.1	3.03808	1.71353	1.19951	1.42853	0.153139	0.999891
HMUS00397500.1	2.34224	-1.92447	1.34725	-1.42844	0.153166	0.999891
HMUS00731900.1	3.27729	-1.59472	1.1166	-1.42819	0.153238	0.999891
HMUS00547200.1	2.46343	-1.94589	1.36406	-1.42655	0.15371	0.999891
HMUS00007100.1	3.8051	1.35258	0.948374	1.4262	0.153809	0.999891
HMUS00390000.1	4.2437	1.29898	0.910991	1.42589	0.153899	0.999891
HMUS01086000.1	79.2944	-0.734771	0.515657	-1.42492	0.154179	0.999891
HMUS00795500.1	5.29943	1.13398	0.795848	1.42487	0.154195	0.999891
HMUS00372900.1	2.81019	-1.74224	1.22285	-1.42473	0.154234	0.999891
HMUS00484100.1	6.0678	-1.05132	0.738015	-1.42452	0.154295	0.999891
HMUS00288600.1.1	15.8045	-0.74067	0.520112	-1.42406	0.15443	0.999891
HMUS00109900.1	6.13571	-1.08454	0.761842	-1.42358	0.154568	0.999891
HMUS00442500.1	3.22257	1.94437	1.36744	1.4219	0.155055	0.999891
HMUS00581900.1	3.71474	-1.45971	1.02672	-1.42172	0.155108	0.999891
HMUS00863400.1	3.10075	1.50214	1.05713	1.42096	0.155329	0.999891
HMUS00597000.1.1	4.89094	-1.25514	0.883892	-1.42002	0.155603	0.999891
HMUS00871000.1	5.57312	-1.17403	0.828058	-1.41781	0.156247	0.999891
HMUS00791900.1	7.19663	0.868527	0.612999	1.41685	0.156527	0.999891
HMUS00241400.1	13.4403	-0.703578	0.496627	-1.41671	0.156567	0.999891
HMUS00734800.1	1.52149	2.42053	1.7089	1.41642	0.156652	0.999891
HMUS00809300.1	4.94914	-1.21389	0.857205	-1.41611	0.156745	0.999891
HMUS00899300.1	12.1963	-0.757903	0.535806	-1.41451	0.157212	0.999891
HMUS00663900.1	5.10912	-1.20968	0.855515	-1.41398	0.157368	0.999891
HMUS00200500.1	1.99025	2.02046	1.4297	1.41321	0.157595	0.999891
HMUS00963500.1	4.92369	1.19014	0.842233	1.41308	0.157633	0.999891
HMUS00786900.1	3.42704	-1.66894	1.18221	-1.41172	0.158033	0.999891
HMUS00903000.1	2.48892	-1.96348	1.39139	-1.41117	0.158196	0.999891
HMUS00326100.1	1.90707	-2.22417	1.57755	-1.40989	0.158571	0.999891
HMUS00723300.1	8.34653	0.79386	0.563718	1.40826	0.159055	0.999891
HMUS00796200.1.1	12.753	0.670286	0.476095	1.40788	0.159165	0.999891
HMUS00328500.1	5.35378	-1.15164	0.818188	-1.40755	0.159265	0.999891
HMUS00580100.1	2.87382	-1.71859	1.22158	-1.40685	0.159472	0.999891
HMUS00075400.1	1.94293	-2.23728	1.59235	-1.40502	0.160015	0.999891
HMUS00550200.1	1.32361	-2.79748	1.99131	-1.40485	0.160067	0.999891
HMUS00087900.1	0.616315	4.74261	3.37762	1.40413	0.160281	0.999891
HMUS00554400.1	0.616315	4.74261	3.37762	1.40413	0.160281	0.999891
HMUS00587900.1	0.616315	4.74261	3.37762	1.40413	0.160281	0.999891
HMUS00825900.1	0.616315	4.74261	3.37762	1.40413	0.160281	0.999891
HMUS00078900.1	3.60058	-1.43429	1.02333	-1.40159	0.161036	0.999891
HMUS01329700.1	6.46153	0.93527	0.667737	1.40066	0.161317	0.999891
HMUS00655900.1	1.95324	-2.25292	1.6094	-1.39985	0.161559	0.999891
HMUS00724900.1	7.57079	-0.944349	0.674883	-1.39928	0.161729	0.999891
HMUS00625500.1	3.37985	-1.5825	1.13111	-1.39907	0.161793	0.999891
HMUS01307800.1	2.91038	1.58743	1.13466	1.39905	0.161799	0.999891
HMUS00023200.1	4.08356	-1.33965	0.957919	-1.3985	0.161963	0.999891
HMUS01271300.1	2.78071	-1.71878	1.23036	-1.39697	0.162422	0.999891
HMUS01224800.1	2.0851	1.87829	1.34603	1.39543	0.162887	0.999891
HMUS00097500.1	1.83306	-2.27088	1.62861	-1.39437	0.163207	0.999891
HMUS00844300.1	4.67777	1.21836	0.874269	1.39358	0.163446	0.999891
HMUS00499600.1.1	12.4903	-0.725783	0.520932	-1.39324	0.163547	0.999891
HMUS00051100.1	2.72003	-1.70287	1.22268	-1.39274	0.163698	0.999891
HMUS01010200.1	3.72177	1.31725	0.946359	1.39191	0.163949	0.999891
HMUS00512900.1	2.72156	-1.70341	1.22442	-1.39119	0.164167	0.999891
HMUS01268200.1	2.32792	-1.94989	1.40207	-1.39072	0.164309	0.999891
HMUS00662600.1	2.33925	-1.99718	1.43681	-1.39001	0.164526	0.999891
HMUS01075300.1	3.21074	1.44417	1.03941	1.38941	0.164707	0.999891
HMUS01031800.1	2.30877	-1.94638	1.40117	-1.38911	0.164798	0.999891
HMUS01162600.1	2.30708	-1.88892	1.36079	-1.38811	0.165105	0.999891
HMUS00331000.1	8.33642	-0.869476	0.626486	-1.38786	0.165179	0.999891
HMUS01273600.1	3.29028	-1.69932	1.22527	-1.38689	0.165476	0.999891
HMUS00303000.1	6.23819	1.00289	0.724229	1.38477	0.166124	0.999891
HMUS00898300.1	12.0965	-0.740898	0.535098	-1.3846	0.166174	0.999891
HMUS00101200.1	3.246	-1.61443	1.16608	-1.38449	0.166208	0.999891
HMUS00782500.1	4.78583	-1.22719	0.886452	-1.38439	0.16624	0.999891
HMUS00718100.1	1.98163	-2.38824	1.72629	-1.38345	0.166526	0.999891
HMUS00032300.1	3.75111	1.33716	0.966587	1.38339	0.166546	0.999891
HMUS00703400.1	1.42854	2.44897	1.77244	1.38169	0.167066	0.999891
HMUS01145100.1	26.1486	-0.629524	0.455641	-1.38162	0.167088	0.999891
HMUS00599800.1	4.18033	1.26431	0.9156	1.38085	0.167324	0.999891
HMUS00015800.1	7.59097	0.850841	0.616193	1.3808	0.16734	0.999891
HMUS00950300.1	1.81379	-2.22139	1.60927	-1.38037	0.167473	0.999891
HMUS00433500.1	2.48696	1.72097	1.24733	1.37972	0.167672	0.999891
HMUS00879000.1	4.17048	-1.3392	0.971469	-1.37853	0.16804	0.999891
HMUS01089400.1	12.1725	-0.745039	0.540872	-1.37748	0.168365	0.999891
HMUS01050700.1.1	3.759	1.33667	0.970498	1.3773	0.168419	0.999891
HMUS00167200.1	5.94763	-1.06883	0.77631	-1.3768	0.168573	0.999891
HMUS01041500.1	1.97424	2.22663	1.61864	1.37562	0.168939	0.999891
HMUS00894400.1	1.94323	2.15891	1.57106	1.37417	0.169389	0.999891
HMUS00455600.1.1	2.69364	-1.68688	1.22771	-1.37401	0.169439	0.999891
HMUS00222800.1	4.79983	-1.17069	0.8523	-1.37357	0.169575	0.999891
HMUS00912100.1	9.88275	-0.79017	0.575348	-1.37338	0.169635	0.999891
HMUS00142400.1	3.68423	-1.41568	1.0311	-1.37298	0.169758	0.999891
HMUS01142400.1	16.7798	0.661916	0.48217	1.37279	0.169819	0.999891
HMUS00717800.1	5.93226	0.977726	0.712302	1.37263	0.169868	0.999891
HMUS00562100.1	1.52181	2.25517	1.64404	1.37172	0.170149	0.999891
HMUS00027500.1	2.3	-1.93061	1.40848	-1.3707	0.170467	0.999891
HMUS00549700.1	1.82013	-2.24077	1.63506	-1.37046	0.170544	0.999891
HMUS00135600.1	23.8472	-0.628099	0.458486	-1.36994	0.170705	0.999891
HMUS01123700.1	1.83137	-2.19356	1.60239	-1.36893	0.171023	0.999891
HMUS01076500.1	4.2329	1.26703	0.925692	1.36874	0.171081	0.999891
HMUS00166900.1	5.10254	1.05406	0.770171	1.36861	0.171121	0.999891
HMUS00329500.1	3.20766	-1.52198	1.11299	-1.36747	0.171478	0.999891
HMUS01154900.1	1.85846	-2.19166	1.60279	-1.3674	0.171499	0.999891
HMUS00068900.1	0.980735	2.93475	2.14651	1.36722	0.171555	0.999891
HMUS00660200.1	1.83193	2.08081	1.52262	1.3666	0.171752	0.999891
HMUS00460300.1	10.6613	-0.759078	0.555495	-1.36649	0.171786	0.999891
HMUS00962200.1	3.54647	-1.42386	1.04447	-1.36324	0.172808	0.999891
HMUS01254000.1	13.2217	-0.683838	0.501699	-1.36305	0.172868	0.999891
HMUS00021300.1	5.95214	1.06331	0.780559	1.36224	0.173123	0.999891
HMUS00373200.1	1.3434	-2.81479	2.06862	-1.36071	0.173607	0.999891
HMUS00270800.1	6.37982	-0.946291	0.695757	-1.36009	0.173802	0.999891
HMUS00388700.1	6.4272	-1.04675	0.770076	-1.35928	0.174057	0.999891
HMUS01316000.1	2.429	1.68432	1.23975	1.35859	0.174276	0.999891
HMUS00298600.1.1	9.71375	0.733903	0.540259	1.35843	0.174328	0.999891
HMUS01140800.1	10.615	0.740742	0.545562	1.35776	0.17454	0.999891
HMUS00871600.1	4.14256	-1.32761	0.978584	-1.35666	0.174888	0.999891
HMUS00631000.1	4.01645	-1.33309	0.983093	-1.35601	0.175095	0.999891
HMUS00882400.1	3.52886	-1.42349	1.04994	-1.35578	0.175168	0.999891
HMUS00366800.1	10.5186	-0.736329	0.543184	-1.35558	0.175233	0.999891
HMUS00156300.1	3.21713	-1.51414	1.11985	-1.3521	0.176344	0.999891
HMUS00463800.1	2.36132	-1.94268	1.43706	-1.35184	0.176426	0.999891
HMUS01308200.1	4.71716	1.11341	0.824213	1.35087	0.176736	0.999891
HMUS00058100.1	8.47862	-0.807511	0.59837	-1.34952	0.177171	0.999891
HMUS00805500.1	22.7489	-0.697177	0.516852	-1.34889	0.177372	0.999891
HMUS01078500.1	11.7774	-0.758369	0.563553	-1.34569	0.178402	0.999891
HMUS00848800.1	14.4716	-0.708648	0.526762	-1.34529	0.178531	0.999891
HMUS01091500.1	1.77466	-2.18398	1.62348	-1.34525	0.178545	0.999891
HMUS00052900.1	16.6427	-0.664164	0.493744	-1.34516	0.178574	0.999891
HMUS00557500.1	4.88017	-1.16139	0.863413	-1.34512	0.178586	0.999891
HMUS01281000.1	2.34311	-1.89256	1.40722	-1.34489	0.17866	0.999891
HMUS00029200.1	5.20365	-1.09001	0.810776	-1.3444	0.178819	0.999891
HMUS00222000.1.1	3.12173	-1.59014	1.18327	-1.34385	0.178995	0.999891
HMUS00453700.1	5.27741	1.08321	0.806117	1.34374	0.179031	0.999891
HMUS00338500.1	5.62995	1.08856	0.810726	1.3427	0.17937	0.999891
HMUS00483500.1	3.18524	-1.50365	1.12025	-1.34224	0.179518	0.999891
HMUS00029000.1	4.77895	-1.15874	0.86329	-1.34223	0.17952	0.999891
HMUS00553300.1	14.7722	0.634619	0.472966	1.34178	0.179666	0.999891
HMUS00749200.1	4.31688	-1.21913	0.908969	-1.34123	0.179847	0.999891
HMUS00270500.1	13.1359	0.657995	0.491273	1.33937	0.180451	0.999891
HMUS00069200.1	13.2474	-0.706021	0.527946	-1.3373	0.181125	0.999891
HMUS00620500.1	2.56109	1.61822	1.21015	1.33721	0.181155	0.999891
HMUS00086000.1	1.29639	-2.74467	2.05396	-1.33629	0.181456	0.999891
HMUS00038700.1	14.7571	-0.702846	0.525981	-1.33626	0.181465	0.999891
HMUS01054700.1	6.67617	-0.924345	0.691906	-1.33594	0.181569	0.999891
HMUS00862100.1	1.2955	-2.75096	2.05998	-1.33543	0.181737	0.999891
HMUS00195100.1	27.4959	-0.628874	0.471474	-1.33385	0.182254	0.999891
HMUS01321600.1.1	2.75817	-1.656	1.24229	-1.33302	0.182525	0.999891
HMUS00841700.1	2.13783	1.78674	1.34155	1.33185	0.182909	0.999891
HMUS00032000.1	7.73937	-0.879588	0.660587	-1.33152	0.183016	0.999891
HMUS00335200.1	2.68314	-1.65343	1.24186	-1.33141	0.183053	0.999891
HMUS01146200.1	2.23689	-1.86274	1.39944	-1.33106	0.18317	0.999891
HMUS00159000.1	0.704201	3.65562	2.74682	1.33085	0.183238	0.999891
HMUS01061100.1	1.97919	1.94101	1.45896	1.3304	0.183385	0.999891
HMUS00340600.1	1.27257	-2.75936	2.07525	-1.32966	0.183632	0.999891
HMUS00666700.1	1.99214	1.86781	1.40586	1.32859	0.183985	0.999891
HMUS00798700.1	1.47163	2.33224	1.75543	1.32858	0.183986	0.999891
HMUS00117500.1	4.88411	-1.16771	0.878978	-1.32849	0.184018	0.999891
HMUS00108700.1	9.06144	-0.812299	0.611619	-1.32811	0.184141	0.999891
HMUS00853100.1	2.78929	-1.70873	1.28674	-1.32795	0.184193	0.999891
HMUS00148600.1	1.24536	-2.7063	2.03824	-1.32776	0.184257	0.999891
HMUS01164700.1	1.24536	-2.7063	2.03824	-1.32776	0.184257	0.999891
HMUS01165500.1	3.13026	-1.49457	1.12638	-1.32688	0.184547	0.999891
HMUS00719100.1	5.19939	1.09864	0.82802	1.32683	0.184566	0.999891
HMUS00190300.1	3.53747	-1.4195	1.07068	-1.3258	0.184907	0.999891
HMUS00690900.1	1.66653	2.128	1.6055	1.32544	0.185026	0.999891
HMUS00742500.1	4.94327	-1.19249	0.900136	-1.32479	0.185242	0.999891
HMUS00954000.1	6.61326	0.9699	0.732459	1.32417	0.185447	0.999891
HMUS00732600.1	5.9391	-0.972917	0.734807	-1.32404	0.185489	0.999891
HMUS00967100.1	2.7971	-1.66582	1.259	-1.32312	0.185794	0.999891
HMUS00079600.1	2.66344	-1.71829	1.29874	-1.32304	0.185823	0.999891
HMUS00161300.1	3.8176	1.24442	0.940584	1.32303	0.185825	0.999891
HMUS00009700.1	4.16142	1.32397	1.00168	1.32175	0.186251	0.999891
HMUS00954100.1	9.91684	-0.733393	0.554873	-1.32173	0.186258	0.999891
HMUS00627500.1	3.11521	-1.52864	1.15673	-1.32151	0.186331	0.999891
HMUS00803500.1	5.10117	1.13839	0.861628	1.32121	0.186432	0.999891
HMUS00460200.1	5.60318	-1.0739	0.812974	-1.32095	0.186518	0.999891
HMUS00265500.1	6.26711	1.00428	0.760268	1.32095	0.186518	0.999891
HMUS00186100.1	0.990366	2.93385	2.22164	1.32058	0.186643	0.999891
HMUS00259600.1	3.4084	1.5575	1.18145	1.3183	0.187404	0.999891
HMUS00858800.1	3.9805	-1.27253	0.965397	-1.31814	0.187456	0.999891
HMUS01324300.1	2.58183	1.70265	1.29211	1.31773	0.187594	0.999891
HMUS00008800.1	5.53877	1.06064	0.805031	1.31751	0.187668	0.999891
HMUS00272200.1	5.51279	-1.04791	0.795467	-1.31736	0.187719	0.999891
HMUS00799500.1	7.64299	-0.924936	0.702313	-1.31699	0.187843	0.999891
HMUS01169800.1	1.40328	2.33897	1.77602	1.31698	0.187847	0.999891
HMUS00050100.1	1.23415	-2.69011	2.04319	-1.31662	0.187966	0.999891
HMUS00701900.1.1	4.12131	1.22956	0.933936	1.31654	0.187994	0.999891
HMUS00660400.1	4.21769	1.32143	1.00409	1.31605	0.188158	0.999891
HMUS00724700.1	4.62258	1.07505	0.81744	1.31514	0.188461	0.999891
HMUS00523500.1	5.16683	1.08752	0.827073	1.3149	0.188542	0.999891
HMUS01071500.1	6.22149	-0.98717	0.750947	-1.31457	0.188656	0.999891
HMUS00707200.1.1	8.11964	0.806226	0.613721	1.31367	0.188958	0.999891
HMUS00461600.1	1.23812	-2.68703	2.04557	-1.31359	0.188986	0.999891
HMUS01155200.1	18.3402	-0.664349	0.505929	-1.31313	0.18914	0.999891
HMUS00457700.1	3.78386	-1.47067	1.12038	-1.31265	0.1893	0.999891
HMUS00025200.1	6.58624	-0.952938	0.726127	-1.31236	0.1894	0.999891
HMUS00414600.1	9.62025	-0.734961	0.560378	-1.31155	0.189674	0.999891
HMUS00361700.1	9.79804	-0.723535	0.552989	-1.30841	0.190735	0.999891
HMUS00737100.1	5.77802	0.930991	0.71178	1.30798	0.190881	0.999891
HMUS01078200.1	2.62675	-1.68861	1.2927	-1.30626	0.191463	0.999891
HMUS00606100.1.1	36.1077	-0.602556	0.461317	-1.30617	0.191496	0.999891
HMUS01201800.1	1.28551	2.42008	1.85345	1.30572	0.191647	0.999891
HMUS00852400.1	6.03463	-0.970119	0.743245	-1.30525	0.191808	0.999891
HMUS00355200.1	2.9162	1.46715	1.12406	1.30523	0.191814	0.999891
HMUS01281500.1	3.99958	-1.29632	0.993384	-1.30495	0.191909	0.999891
HMUS00760300.1.1	7.65395	0.791976	0.607436	1.3038	0.192301	0.999891
HMUS00093800.1	1.35087	2.31283	1.77403	1.30371	0.192332	0.999891
HMUS00141200.1	5.43544	-1.012	0.776505	-1.30327	0.192481	0.999891
HMUS00328600.1	2.6613	1.63843	1.25762	1.30281	0.19264	0.999891
HMUS00098800.1	1.22294	-2.67375	2.05381	-1.30185	0.192968	0.999891
HMUS01040900.1	2.21781	-1.82899	1.40529	-1.30151	0.193084	0.999891
HMUS01208600.1.1	3.48077	-1.3748	1.05632	-1.3015	0.193087	0.999891
HMUS00295300.1	1.82	-2.19177	1.68434	-1.30126	0.19317	0.999891
HMUS00361600.1	4.74643	-1.14355	0.879127	-1.30078	0.193335	0.999891
HMUS00884100.1	2.2074	-1.8823	1.44767	-1.30022	0.193525	0.999891
HMUS00976000.1	0.930554	3.09564	2.38149	1.29987	0.193644	0.999891
HMUS01242300.1.1	6.16303	-1.07171	0.824877	-1.29923	0.193864	0.999891
HMUS01059100.1	12.9945	0.641863	0.494078	1.29911	0.193905	0.999891
HMUS00879100.1	19.3876	0.647861	0.498696	1.29911	0.193906	0.999891
HMUS01210600.1	3.64427	-1.3744	1.05819	-1.29882	0.194004	0.999891
HMUS00438600.1	8.69329	0.73375	0.565094	1.29846	0.194131	0.999891
HMUS00081400.1	2.08368	1.78011	1.37208	1.29738	0.1945	0.999891
HMUS01050400.1	4.27614	-1.23594	0.952756	-1.29722	0.194555	0.999891
HMUS00019800.1	4.33104	-1.18888	0.91677	-1.29681	0.194697	0.999891
HMUS00949000.1	2.48728	1.62249	1.25182	1.29611	0.194937	0.999891
HMUS01128700.1	0.876569	3.24426	2.50335	1.29597	0.194986	0.999891
HMUS00769800.1	2.72316	-1.67335	1.29129	-1.29587	0.195019	0.999891
HMUS00157600.1	2.78608	1.75577	1.35562	1.29518	0.195258	0.999891
HMUS00156200.1	2.65436	-1.60918	1.24308	-1.2945	0.195491	0.999891
HMUS00048500.1	1.81962	1.90107	1.46983	1.2934	0.195874	0.999891
HMUS00787700.1	3.43633	-1.37152	1.06068	-1.29306	0.19599	0.999891
HMUS00477800.1	7.57693	0.777307	0.601184	1.29296	0.196024	0.999891
HMUS00141800.1	16.471	-0.619716	0.479452	-1.29255	0.196166	0.999891
HMUS00540900.1	3.90878	-1.26411	0.97818	-1.29231	0.19625	0.999891
HMUS00153400.1	5.18611	-1.0728	0.830649	-1.29152	0.196524	0.999891
HMUS01063100.1	4.29432	-1.1749	0.909996	-1.2911	0.196669	0.999891
HMUS01157400.1	1.88382	-2.16443	1.67652	-1.29103	0.196695	0.999891
HMUS00801100.1	10.2094	-1.30486	1.01087	-1.29082	0.196766	0.999891
HMUS00126500.1	1.06438	2.64156	2.04798	1.28984	0.197108	0.999891
HMUS00627200.1	1.70518	-2.12567	1.64817	-1.28971	0.19715	0.999891
HMUS01138900.1	5.29107	1.02259	0.793873	1.2881	0.197712	0.999891
HMUS00663600.1	2.21486	-1.86361	1.44755	-1.28742	0.197947	0.999891
HMUS00818900.1	4.05968	1.18086	0.917902	1.28648	0.198276	0.999891
HMUS01160200.1	9.11958	0.743878	0.578295	1.28633	0.198328	0.999891
HMUS00582200.1	4.81715	1.11216	0.864873	1.28592	0.19847	0.999891
HMUS00864900.1	2.33724	-1.87944	1.46198	-1.28554	0.198602	0.999891
HMUS01078900.1	3.86481	-1.24565	0.969312	-1.28509	0.198762	0.999891
HMUS00293000.1	4.26813	-1.17895	0.917694	-1.28469	0.1989	0.999891
HMUS00103800.1	3.41788	-1.35103	1.05193	-1.28433	0.199025	0.999891
HMUS00675300.1	5.07088	1.20608	0.939414	1.28386	0.199191	0.999891
HMUS00648700.1	1.2102	-2.65541	2.06872	-1.2836	0.199283	0.999891
HMUS00742400.1	12.5976	-0.696561	0.542836	-1.28319	0.199426	0.999891
HMUS01052300.1	5.09974	1.00261	0.781468	1.28299	0.199497	0.999891
HMUS01333200.1	0.759608	3.36356	2.62201	1.28282	0.199556	0.999891
HMUS01263500.1.1	8.16995	-0.777465	0.606145	-1.28264	0.199618	0.999891
HMUS00733600.1	2.17157	-1.82639	1.42459	-1.28204	0.199827	0.999891
HMUS00159600.1	0.848648	3.48844	2.72107	1.28201	0.19984	0.999891
HMUS00282200.1.1	0.848648	3.48844	2.72107	1.28201	0.19984	0.999891
HMUS00770000.1	7.0683	-0.890671	0.694962	-1.28161	0.199979	0.999891
HMUS00340100.1	9.48314	0.70297	0.548735	1.28107	0.200168	0.999891
HMUS00245200.1	1.53868	2.06104	1.60901	1.28094	0.200214	0.999891
HMUS00830200.1	2.62743	-1.65829	1.29488	-1.28066	0.200314	0.999891
HMUS00105700.1	6.52402	-0.934946	0.730147	-1.28049	0.200373	0.999891
HMUS00912500.1	1.35621	2.36927	1.85084	1.2801	0.200509	0.999891
HMUS00706500.1	2.62644	-1.59202	1.24424	-1.27951	0.200716	0.999891
HMUS00600900.1	7.14441	-0.836701	0.654055	-1.27925	0.200809	0.999891
HMUS00132000.1	1.21571	-2.65435	2.07564	-1.27881	0.200964	0.999891
HMUS01187400.1	2.22421	1.97798	1.54713	1.27848	0.20108	0.999891
HMUS00918500.1	4.92474	-1.2927	1.01176	-1.27767	0.201364	0.999891
HMUS00539200.1	3.90022	1.20944	0.947301	1.27672	0.201701	0.999891
HMUS01133800.1	1.44905	2.49666	1.95609	1.27635	0.201831	0.999891
HMUS01146300.1	1.19502	-2.64174	2.07082	-1.2757	0.202062	0.999891
HMUS00756900.1	1.21673	-2.69785	2.11534	-1.27537	0.202178	0.999891
HMUS00650700.1	2.60985	1.519	1.19116	1.27523	0.202228	0.999891
HMUS00295200.1	3.60905	-1.37298	1.07691	-1.27492	0.202339	0.999891
HMUS00922300.1	8.51293	0.763492	0.599236	1.27411	0.202624	0.999891
HMUS00146500.1	1.22774	-2.69685	2.11688	-1.27398	0.202672	0.999891
HMUS00068400.1	1.76416	-2.14321	1.68235	-1.27394	0.202686	0.999891
HMUS01233300.1	1.04212	2.61718	2.05453	1.27386	0.202715	0.999891
HMUS01184800.1	4.25489	1.1211	0.880636	1.27305	0.202999	0.999891
HMUS01343400.1	2.63869	1.84699	1.45131	1.27264	0.203147	0.999891
HMUS00154200.1	1.35484	2.40113	1.88903	1.27109	0.203697	0.999891
HMUS00118700.1	4.29544	1.12194	0.882763	1.27094	0.203751	0.999891
HMUS00341900.1	0.527274	4.5996	3.62511	1.26882	0.204507	0.999891
HMUS01170800.1	0.527274	4.5996	3.62511	1.26882	0.204507	0.999891
HMUS01217100.1	6.33946	0.852926	0.672391	1.2685	0.204621	0.999891
HMUS00625300.1	7.05477	0.79032	0.623051	1.26847	0.204631	0.999891
HMUS00185000.1	9.53011	-0.713802	0.563273	-1.26724	0.20507	0.999891
HMUS00976800.1	2.43539	-1.87509	1.47967	-1.26724	0.20507	0.999891
HMUS00647600.1	2.29815	-1.80468	1.42452	-1.26687	0.205202	0.999891
HMUS01304700.1	2.99798	-1.4989	1.18362	-1.26636	0.205383	0.999891
HMUS01275800.1	16.5335	-0.672759	0.531514	-1.26574	0.205606	0.999891
HMUS01132100.1	3.66557	-1.5298	1.20913	-1.26521	0.205798	0.999891
HMUS00048400.1	2.82421	1.41835	1.12135	1.26485	0.205924	0.999891
HMUS00010900.1	2.16177	-1.77097	1.40059	-1.26444	0.206072	0.999891
HMUS00493800.1	4.68867	-1.0961	0.867024	-1.26421	0.206155	0.999891
HMUS00851600.1	4.42324	1.35101	1.06891	1.26391	0.206261	0.999891
HMUS00235700.1	4.58453	-1.12114	0.887109	-1.26382	0.206296	0.999891
HMUS00661800.1	2.26622	-1.83292	1.4504	-1.26374	0.206325	0.999891
HMUS00671300.1	5.95794	0.918045	0.727168	1.26249	0.206772	0.999891
HMUS00957200.1	8.9032	-0.761727	0.603585	-1.262	0.206947	0.999891
HMUS01067700.1	4.44175	-1.17809	0.933733	-1.2617	0.207059	0.999891
HMUS00423600.1	3.0489	-1.44482	1.1454	-1.26141	0.207162	0.999891
HMUS00619100.1	2.25589	-1.79984	1.42715	-1.26114	0.20726	0.999891
HMUS01151700.1	2.14365	-1.80558	1.43172	-1.26113	0.207262	0.999891
HMUS00488300.1	3.05389	-1.50391	1.19333	-1.26027	0.207572	0.999891
HMUS00183000.1	28.0687	-0.577777	0.459026	-1.2587	0.208138	0.999891
HMUS01109500.1	6.28795	-0.90906	0.722284	-1.25859	0.208178	0.999891
HMUS00439400.1	6.22904	-0.962558	0.765197	-1.25792	0.20842	0.999891
HMUS00644300.1	2.68311	-1.63956	1.30352	-1.2578	0.208465	0.999891
HMUS00191800.1	1.71722	-2.15559	1.71412	-1.25755	0.208555	0.999891
HMUS00998100.1	1.17831	-2.6261	2.08944	-1.25684	0.208811	0.999891
HMUS00863800.1	2.57659	1.51705	1.20738	1.25648	0.208941	0.999891
HMUS00369000.1	6.67384	-0.949389	0.755941	-1.2559	0.209151	0.999891
HMUS00945800.1	3.98618	-1.28362	1.02315	-1.25457	0.209633	0.999891
HMUS00695200.1	0.655442	3.82699	3.05168	1.25406	0.209821	0.999891
HMUS00749600.1	2.11334	1.70452	1.36032	1.25303	0.210195	0.999891
HMUS00016400.1	3.41076	-1.40119	1.11937	-1.25177	0.210655	0.999891
HMUS01098400.1	7.32879	0.785819	0.627776	1.25175	0.21066	0.999891
HMUS00260700.1	3.88481	-1.26267	1.01009	-1.25006	0.211278	0.999891
HMUS00510200.1.1	2.15642	-1.83211	1.46593	-1.24979	0.211376	0.999891
HMUS01122500.1	1.41051	2.15525	1.72459	1.24972	0.211402	0.999891
HMUS00609300.1	9.92553	0.656477	0.525337	1.24963	0.211435	0.999891
HMUS00030200.1	5.81177	0.884827	0.708108	1.24957	0.211458	0.999891
HMUS00508900.1	1.74505	-2.0706	1.65795	-1.24889	0.211704	0.999891
HMUS01193100.1	3.56459	1.41891	1.13626	1.24876	0.211752	0.999891
HMUS00339700.1	2.87865	1.5217	1.21897	1.24835	0.211902	0.999891
HMUS00040200.1	2.72369	-1.59411	1.2777	-1.24764	0.212165	0.999891
HMUS00081700.1	1.69555	-2.04787	1.64165	-1.24745	0.212233	0.999891
HMUS00762100.1	1.6631	2.30772	1.85018	1.2473	0.212288	0.999891
HMUS00146200.1	4.64035	-1.24103	0.995043	-1.24721	0.212321	0.999891
HMUS00774400.1	1.21873	2.3558	1.88913	1.24703	0.212386	0.999891
HMUS00039300.1	3.00108	-1.50433	1.20667	-1.24668	0.212516	0.999891
HMUS00853700.1	7.29045	-1.51786	1.21791	-1.24629	0.21266	0.999891
HMUS00859200.1	1.67002	-2.08124	1.67035	-1.24599	0.212768	0.999891
HMUS00033700.1	4.50718	1.21947	0.978753	1.24595	0.212784	0.999891
HMUS00696700.1	5.92578	0.973657	0.781872	1.24529	0.213026	0.999891
HMUS00196400.1	1.15766	2.36701	1.9019	1.24455	0.213298	0.999891
HMUS00045700.1	7.99252	-0.807078	0.648587	-1.24436	0.213366	0.999891
HMUS00166500.1	5.50889	-1.10004	0.884429	-1.24379	0.213577	0.999891
HMUS01214500.1	4.18572	1.07871	0.867613	1.2433	0.213756	0.999891
HMUS00691300.1	8.54588	0.752488	0.605246	1.24328	0.213766	0.999891
HMUS00242900.1	6.43369	0.905805	0.728801	1.24287	0.213916	0.999891
HMUS00451900.1	2.10677	-1.75471	1.41301	-1.24182	0.214301	0.999891
HMUS00524200.1	7.58494	-0.816162	0.657456	-1.24139	0.21446	0.999891
HMUS00216300.1	1.51076	2.1485	1.73167	1.24071	0.214712	0.999891
HMUS00336500.1	2.09005	-1.74646	1.41108	-1.23767	0.215837	0.999891
HMUS00208600.1	2.10365	-1.79451	1.45009	-1.23751	0.215896	0.999891
HMUS00388400.1	3.66722	1.25825	1.01683	1.23742	0.21593	0.999891
HMUS00336100.1	1.67399	-2.07671	1.67884	-1.23699	0.21609	0.999891
HMUS01275200.1	26.8304	0.547452	0.442708	1.2366	0.216236	0.999891
HMUS00680200.1	4.84887	-1.10035	0.889919	-1.23647	0.216285	0.999891
HMUS00110100.1	4.18758	-1.18807	0.961138	-1.23611	0.216417	0.999891
HMUS00460100.1	22.2052	-0.565575	0.457774	-1.23549	0.216648	0.999891
HMUS00191000.1	1.70746	-2.03474	1.64769	-1.23491	0.216866	0.999891
HMUS00265900.1	5.02638	-1.14396	0.926561	-1.23463	0.216967	0.999891
HMUS00176400.1	1.15589	-2.59173	2.10059	-1.23381	0.217272	0.999891
HMUS01026700.1	5.7914	-0.918294	0.744415	-1.23358	0.21736	0.999891
HMUS00118100.1	14.6121	-0.59816	0.484923	-1.23352	0.217383	0.999891
HMUS00853200.1	4.95571	-1.07785	0.873857	-1.23344	0.217411	0.999891
HMUS00700900.1	1.37313	2.33102	1.89032	1.23314	0.217524	0.999891
HMUS00550700.1	3.91806	-1.2426	1.00816	-1.23254	0.217747	0.999891
HMUS00672400.1	40.1792	-0.602828	0.489127	-1.23246	0.217779	0.999891
HMUS00712300.1	8.38687	0.73997	0.600585	1.23208	0.217918	0.999891
HMUS00633400.1	0.439976	4.41838	3.58757	1.23158	0.218106	0.999891
HMUS00727600.1	21.2554	-0.621425	0.50475	-1.23115	0.218265	0.999891
HMUS01171900.1	0.683363	3.68677	2.99486	1.23103	0.218311	0.999891
HMUS00798200.1	3.04391	-1.41044	1.14626	-1.23047	0.218519	0.999891
HMUS01155300.1	6.06591	0.859524	0.698885	1.22985	0.218753	0.999891
HMUS00221400.1	2.98098	-1.40882	1.14581	-1.22953	0.218871	0.999891
HMUS00072700.1	4.04367	1.22114	0.993272	1.22941	0.218917	0.999891
HMUS00004500.1	4.32177	1.07582	0.875151	1.2293	0.218961	0.999891
HMUS00607300.1	7.41836	-0.814729	0.662847	-1.22914	0.219021	0.999891
HMUS00045000.1	3.00408	1.32722	1.07987	1.22905	0.219052	0.999891
HMUS00270900.1	2.84248	-1.63183	1.32792	-1.22886	0.219125	0.999891
HMUS00522100.1	2.1873	-1.74844	1.42342	-1.22834	0.219321	0.999891
HMUS00414000.1	5.19133	0.997399	0.812188	1.22804	0.219432	0.999891
HMUS00150700.1	3.79649	-1.30617	1.06397	-1.22765	0.21958	0.999891
HMUS01014700.1	4.0255	1.1246	0.916393	1.2272	0.219747	0.999891
HMUS01253300.1	1.63019	-2.06638	1.6841	-1.22699	0.219825	0.999891
HMUS00653600.1	21.7526	-0.627624	0.511572	-1.22685	0.219878	0.999891
HMUS00660500.1	2.60054	1.45142	1.18342	1.22647	0.220023	0.999891
HMUS00108100.1	4.9128	-1.07786	0.879572	-1.22544	0.22041	0.999891
HMUS01072200.1	3.06306	-1.41142	1.15206	-1.22513	0.220527	0.999891
HMUS00114100.1	3.86791	-1.24432	1.01688	-1.22366	0.22108	0.999891
HMUS00779200.1.1	2.51715	-1.54799	1.26514	-1.22357	0.221114	0.999891
HMUS00576700.1	2.88005	1.35068	1.10391	1.22355	0.221123	0.999891
HMUS00671500.1	22.8734	-0.626614	0.512258	-1.22324	0.221239	0.999891
HMUS00445900.1	2.2901	1.5574	1.27395	1.2225	0.221519	0.999891
HMUS00569300.1	5.08179	-1.15228	0.942658	-1.22238	0.221565	0.999891
HMUS01285300.1	1.65913	2.25374	1.84403	1.22219	0.221637	0.999891
HMUS01341200.1	2.74101	1.55435	1.27209	1.22188	0.221752	0.999891
HMUS00901200.1	5.10474	-1.06062	0.868118	-1.22175	0.221803	0.999891
HMUS01022100.1	2.09902	-1.77329	1.45196	-1.22131	0.221969	0.999891
HMUS00474100.1	3.32996	-1.29759	1.06306	-1.22062	0.22223	0.999891
HMUS00542800.1	3.05755	-1.41462	1.15921	-1.22033	0.222339	0.999891
HMUS00042000.1	1.70985	-2.09318	1.71534	-1.22027	0.222363	0.999891
HMUS00000600.1	0.865516	3.00162	2.45991	1.22022	0.222382	0.999891
HMUS00626100.1.1	4.56506	-1.06909	0.876212	-1.22013	0.222417	0.999891
HMUS01224300.1	1.14245	-2.5986	2.13031	-1.21982	0.222532	0.999891
HMUS00287000.1	1.96037	1.78598	1.46428	1.2197	0.22258	0.999891
HMUS01337400.1	2.57415	1.48964	1.22162	1.2194	0.222694	0.999891
HMUS00461200.1	6.5762	0.890349	0.730259	1.21922	0.222759	0.999891
HMUS01064900.1	55.102	-0.607557	0.498405	-1.219	0.222843	0.999891
HMUS00593500.1	7.69346	-0.81021	0.664801	-1.21873	0.222948	0.999891
HMUS00714100.1	3.82832	-1.33843	1.09851	-1.21841	0.223069	0.999891
HMUS00017900.1	4.18216	-1.24934	1.02566	-1.21808	0.223194	0.999891
HMUS01155100.1	15.5284	-0.593172	0.487269	-1.21734	0.223475	0.999891
HMUS01201400.1	1.13521	-2.57863	2.11882	-1.21702	0.223598	0.999891
HMUS00043000.1	4.11331	-1.13483	0.932552	-1.21691	0.223638	0.999891
HMUS00835900.1	2.5658	-1.53512	1.26288	-1.21557	0.224147	0.999891
HMUS00520900.1	6.33845	0.862661	0.709977	1.21505	0.224345	0.999891
HMUS01225400.1	2.11556	-1.78184	1.46773	-1.21402	0.224741	0.999891
HMUS00364400.1	6.40971	-0.857617	0.706435	-1.21401	0.224745	0.999891
HMUS00401600.1	3.00321	-1.4112	1.16247	-1.21396	0.224761	0.999891
HMUS00666600.1	6.51249	-0.844256	0.695576	-1.21375	0.224843	0.999891
HMUS01003100.1	3.50181	-1.39438	1.14948	-1.21305	0.225109	0.999891
HMUS00749700.1	1.39	2.11138	1.74097	1.21276	0.225222	0.999891
HMUS00057500.1	4.0981	1.08015	0.89103	1.21225	0.225418	0.999891
HMUS01223500.1	1.63904	1.93749	1.59832	1.2122	0.225435	0.999891
HMUS00021900.1	4.99471	0.956338	0.789087	1.21195	0.22553	0.999891
HMUS00675400.1	3.8431	-1.21087	0.999159	-1.21189	0.225554	0.999891
HMUS00461500.1	6.32768	-0.883222	0.728952	-1.21163	0.225653	0.999891
HMUS00899200.1	38.1161	-0.565688	0.467348	-1.21042	0.226117	0.999891
HMUS00019500.1.1	6.74028	-0.845404	0.698506	-1.2103	0.226163	0.999891
HMUS00457600.1	3.31171	-1.29191	1.06794	-1.20972	0.226386	0.999891
HMUS00528000.1	10.8375	-0.668342	0.552568	-1.20952	0.226463	0.999891
HMUS00481100.1	4.59752	1.00897	0.834992	1.20836	0.226908	0.999891
HMUS01067500.1	9.74893	0.643865	0.532875	1.20829	0.226937	0.999891
HMUS00805800.1	6.97476	-0.878682	0.727281	-1.20817	0.226981	0.999891
HMUS00151900.1	18.3876	-0.571354	0.473284	-1.20721	0.227351	0.999891
HMUS00439500.1	8.73739	-0.789473	0.654033	-1.20708	0.2274	0.999891
HMUS00045200.1	6.23968	0.884615	0.733733	1.20564	0.227958	0.999891
HMUS01177600.1	2.96836	-1.47259	1.2215	-1.20555	0.22799	0.999891
HMUS00400800.1	4.93915	-1.10855	0.919773	-1.20525	0.228108	0.999891
HMUS01074700.1	3.81848	-1.19548	0.992009	-1.20511	0.228161	0.999891
HMUS00596100.1	3.83827	-1.20099	0.997802	-1.20363	0.228731	0.999891
HMUS00696400.1	8.14268	-0.740709	0.615921	-1.2026	0.22913	0.999891
HMUS00094400.1	1.15263	-2.56854	2.1359	-1.20255	0.229149	0.999891
HMUS00516100.1	2.4868	-1.53434	1.27863	-1.19999	0.230145	0.999891
HMUS00804700.1	6.24465	-0.892391	0.744619	-1.19845	0.230741	0.999891
HMUS00953500.1	2.85655	1.49516	1.24779	1.19824	0.230823	0.999891
HMUS00416300.1.1	3.16272	1.252	1.04501	1.19807	0.230889	0.999891
HMUS00494700.1.1	2.17146	1.72526	1.44182	1.19659	0.231468	0.999891
HMUS01073500.1	5.77555	-0.925482	0.773503	-1.19648	0.231508	0.999891
HMUS00833200.1	1.63333	-2.03387	1.70014	-1.19629	0.231583	0.999891
HMUS00133400.1	2.40009	1.47395	1.23234	1.19605	0.231676	0.999891
HMUS01214800.1	2.77983	1.62717	1.36055	1.19596	0.23171	0.999891
HMUS00852200.1	2.54338	-1.51307	1.266	-1.19516	0.232024	0.999891
HMUS00866500.1	4.89091	-1.02759	0.859901	-1.19501	0.232083	0.999891
HMUS00050600.1	2.09661	-1.79161	1.49924	-1.19501	0.232084	0.999891
HMUS00884800.1	4.0973	-1.11067	0.929578	-1.19481	0.232159	0.999891
HMUS01067400.1	2.4932	-1.52459	1.27683	-1.19404	0.232462	0.999891
HMUS01304900.1	21.8065	-0.548652	0.459819	-1.19319	0.232794	0.999891
HMUS00217300.1.1	2.7211	1.50891	1.26572	1.19213	0.233209	0.999891
HMUS01008100.1	2.27421	1.61011	1.35074	1.19202	0.233254	0.999891
HMUS00377200.1	1.47032	2.03737	1.70935	1.19189	0.233303	0.999891
HMUS00672500.1	55.8597	-0.571381	0.47939	-1.19189	0.233304	0.999891
HMUS00710500.1	0.417716	4.37374	3.66976	1.19183	0.233327	0.999891
HMUS00793400.1	1.32321	2.04715	1.71826	1.1914	0.233495	0.999891
HMUS00659000.1	1.39566	1.9976	1.67707	1.19113	0.233604	0.999891
HMUS00624300.1	9.78167	-0.690011	0.579339	-1.19103	0.233641	0.999891
HMUS00824200.1	1.11677	-2.53996	2.13288	-1.19086	0.233709	0.999891
HMUS01107600.1	3.45726	1.22708	1.03074	1.19048	0.233858	0.999891
HMUS00234000.1	2.87253	-1.39026	1.16787	-1.19042	0.233882	0.999891
HMUS00652100.1	3.71121	-1.24625	1.04723	-1.19005	0.234028	0.999891
HMUS00697200.1	1.63023	-1.99773	1.67935	-1.18958	0.234211	0.999891
HMUS00846000.1	2.49474	-1.52521	1.28257	-1.18919	0.234367	0.999891
HMUS00104100.1	3.3243	-1.26303	1.06223	-1.18903	0.234427	0.999891
HMUS00781700.1	9.36656	-0.680941	0.572816	-1.18876	0.234534	0.999891
HMUS00875300.1	8.14851	0.746436	0.62801	1.18857	0.234608	0.999891
HMUS00961100.1.1	4.95829	0.947707	0.797622	1.18817	0.234768	0.999891
HMUS00397400.1	1.13508	2.56976	2.16424	1.18738	0.235079	0.999891
HMUS00231800.1	1.55555	1.88777	1.59029	1.18706	0.235205	0.999891
HMUS00009900.1	2.89479	-1.36604	1.15079	-1.18705	0.235209	0.999891
HMUS00432600.1	0.820996	2.94482	2.48129	1.18681	0.235303	0.999891
HMUS00501200.1	0.820996	2.94482	2.48129	1.18681	0.235303	0.999891
HMUS01220200.1	3.75186	-1.29037	1.08739	-1.18667	0.235359	0.999891
HMUS00788900.1	4.0189	-1.37655	1.16007	-1.18661	0.235382	0.999891
HMUS01209200.1	4.98367	0.952665	0.803204	1.18608	0.23559	0.999891
HMUS01013000.1	10.876	-0.657931	0.554821	-1.18585	0.235684	0.999891
HMUS00335800.1	4.99613	-1.01816	0.858903	-1.18542	0.23585	0.999891
HMUS01305100.1	4.43949	1.06785	0.90196	1.18392	0.236445	0.999891
HMUS00517100.1	4.61442	-1.0444	0.882301	-1.18373	0.236521	0.999891
HMUS00870500.1	8.53161	-0.732568	0.618886	-1.18369	0.236537	0.999891
HMUS00299300.1	1.68748	-1.99656	1.68724	-1.18333	0.236679	0.999891
HMUS00580300.1	3.48858	1.29034	1.09072	1.18302	0.236802	0.999891
HMUS00813200.1.1	2.56021	-1.60741	1.35891	-1.18287	0.236861	0.999891
HMUS01316700.1	1.63644	-1.97085	1.66659	-1.18256	0.236984	0.999891
HMUS00755100.1	3.45527	-1.39207	1.17773	-1.18199	0.237208	0.999891
HMUS00056300.1	2.48837	-1.50151	1.2714	-1.18099	0.237608	0.999891
HMUS00289600.1	3.09168	-1.40613	1.19101	-1.18062	0.237754	0.999891
HMUS00792400.1	5.67415	-0.91132	0.771978	-1.1805	0.237801	0.999891
HMUS00605100.1	27.5823	-0.522443	0.442669	-1.18021	0.237916	0.999891
HMUS00593900.1	2.35857	1.50976	1.28053	1.17901	0.238392	0.999891
HMUS00856400.1	4.53973	-1.09011	0.924734	-1.17883	0.238465	0.999891
HMUS01201100.1	1.17992	2.3868	2.02475	1.17881	0.238473	0.999891
HMUS01135500.1	2.23591	1.56712	1.32955	1.17869	0.238523	0.999891
HMUS01304100.1	1.66679	-1.98855	1.6882	-1.17791	0.238834	0.999891
HMUS00459000.1.1	5.21713	1.01545	0.862171	1.17778	0.238885	0.999891
HMUS00466300.1	6.55073	-0.912133	0.774695	-1.17741	0.239032	0.999891
HMUS01305900.1	1.22428	2.39992	2.03873	1.17716	0.23913	0.999891
HMUS01211700.1	2.51145	-1.53217	1.30183	-1.17693	0.239223	0.999891
HMUS01144900.1	10.8675	0.616408	0.52398	1.1764	0.239437	0.999891
HMUS01103500.1	24.5726	-0.552428	0.469597	-1.17639	0.23944	0.999891
HMUS01289200.1	4.443	-1.03921	0.883467	-1.17629	0.239479	0.999891
HMUS01066900.1	2.93889	1.33342	1.13373	1.17613	0.239542	0.999891
HMUS00322900.1	4.63579	0.963497	0.819244	1.17608	0.239563	0.999891
HMUS00791000.1	1.44398	2.08999	1.77793	1.17552	0.239788	0.999891
HMUS01257400.1	4.31003	1.02054	0.868184	1.17549	0.239798	0.999891
HMUS00501700.1	1.10005	-2.52312	2.14728	-1.17503	0.239982	0.999891
HMUS00292200.1	0.765269	3.09713	2.63592	1.17497	0.240006	0.999891
HMUS01082400.1	10.5837	-0.691724	0.588739	-1.17492	0.240025	0.999891
HMUS00210200.1	1.89913	1.76232	1.50056	1.17444	0.240218	0.999891
HMUS00367000.1	3.83584	-1.20593	1.02748	-1.17367	0.240525	0.999891
HMUS00960300.1	13.699	-0.615526	0.524524	-1.17349	0.240597	0.999891
HMUS00464300.1	7.88588	-0.724318	0.617379	-1.17321	0.24071	0.999891
HMUS00512700.1	1.60782	-1.96978	1.67932	-1.17296	0.240812	0.999891
HMUS01130400.1	3.04481	1.51398	1.29092	1.17279	0.240879	0.999891
HMUS00508700.1	3.65858	1.15978	0.989109	1.17255	0.240976	0.999891
HMUS01343800.1.1	4.43214	-1.07741	0.919035	-1.17233	0.241066	0.999891
HMUS00372500.1	2.01577	-1.6725	1.42681	-1.1722	0.241116	0.999891
HMUS00921400.1	4.72064	-1.07479	0.917108	-1.17193	0.241225	0.999891
HMUS00809200.1	15.028	-0.5834	0.497971	-1.17155	0.241376	0.999891
HMUS00884700.1	7.49667	-0.796151	0.679811	-1.17114	0.241544	0.999891
HMUS01189800.1	4.4126	1.16892	0.998211	1.17101	0.241593	0.999891
HMUS01223100.1	1.57986	-2.00895	1.71583	-1.17084	0.241665	0.999891
HMUS00654500.1.1	1.5878	-2.00163	1.70961	-1.17081	0.241674	0.999891
HMUS00016100.1	4.61752	-1.03499	0.884465	-1.17018	0.241927	0.999891
HMUS00693400.1	4.1845	-1.19569	1.02185	-1.17012	0.241953	0.999891
HMUS01311600.1	2.4846	-1.51901	1.29819	-1.1701	0.241962	0.999891
HMUS00384700.1	4.70965	0.973824	0.832276	1.17007	0.241971	0.999891
HMUS00723600.1	5.65487	-0.875847	0.749504	-1.16857	0.242577	0.999891
HMUS00819500.1.1	5.06532	-0.983709	0.842059	-1.16822	0.242719	0.999891
HMUS00823200.1	1.61332	-1.96608	1.68507	-1.16677	0.243304	0.999891
HMUS00032800.1	9.28702	0.695331	0.596185	1.1663	0.243493	0.999891
HMUS01087000.1	2.50114	-1.5152	1.29933	-1.16614	0.243558	0.999891
HMUS00937200.1	4.87675	0.978907	0.839538	1.16601	0.243612	0.999891
HMUS01144300.1	3.63743	-1.16751	1.00215	-1.16501	0.244016	0.999891
HMUS00781800.1	6.86858	0.83481	0.716858	1.16454	0.244206	0.999891
HMUS00902800.1	4.02954	-1.10013	0.945095	-1.16404	0.244409	0.999891
HMUS00921800.1	6.6298	0.753339	0.64759	1.1633	0.244709	0.999891
HMUS00928100.1	4.98048	-1.03591	0.890591	-1.16317	0.244759	0.999891
HMUS00572100.1	2.17712	1.65526	1.42309	1.16314	0.244772	0.999891
HMUS00630800.1	2.12679	-1.72253	1.481	-1.16309	0.244794	0.999891
HMUS01269400.1	5.00547	-0.979602	0.84268	-1.16248	0.245039	0.999891
HMUS00286500.1	1.30095	2.02494	1.74236	1.16218	0.245161	0.999891
HMUS00714200.1	2.75008	1.47519	1.26943	1.16208	0.245202	0.999891
HMUS00204700.1.1	2.02996	1.57332	1.35408	1.16191	0.245273	0.999891
HMUS00488500.1	5.86952	-0.927968	0.798672	-1.16189	0.245281	0.999891
HMUS00030700.1	2.48511	-1.48097	1.27465	-1.16186	0.245292	0.999891
HMUS00621200.1	10.1857	-0.662792	0.570637	-1.16149	0.245441	0.999891
HMUS00022200.1	2.91559	-1.44296	1.24334	-1.16055	0.245823	0.999891
HMUS00525400.1	7.34552	0.732809	0.631467	1.16049	0.245851	0.999891
HMUS00948900.1	1.17575	-2.58227	2.22615	-1.15997	0.24606	0.999891
HMUS00768200.1	3.30117	1.25212	1.07994	1.15944	0.246275	0.999891
HMUS01144100.1	3.28234	-1.33708	1.15324	-1.15941	0.246289	0.999891
HMUS00690700.1	1.49019	1.96341	1.69383	1.15916	0.246392	0.999891
HMUS00038600.1	5.26757	-0.921379	0.795125	-1.15879	0.246544	0.999891
HMUS00930000.1	17.8342	-0.594431	0.513087	-1.15854	0.246645	0.999891
HMUS00986600.1	1.09785	2.54636	2.19866	1.15814	0.246806	0.999891
HMUS01166700.1	2.4063	-1.49782	1.29341	-1.15804	0.246848	0.999891
HMUS01311800.1	0.462236	4.46699	3.8587	1.15764	0.24701	0.999891
HMUS01076600.1	2.90843	-1.36981	1.18342	-1.1575	0.247067	0.999891
HMUS01173400.1	6.56895	0.844728	0.730096	1.15701	0.247269	0.999891
HMUS01016100.1	8.20919	0.662825	0.572894	1.15698	0.247282	0.999891
HMUS00080100.1	2.63282	-1.55911	1.34765	-1.15691	0.247309	0.999891
HMUS01180800.1	6.60628	-0.831288	0.719621	-1.15517	0.248019	0.999891
HMUS00623100.1	31.124	-0.491057	0.425464	-1.15417	0.248431	0.999891
HMUS01278800.1	12.5232	-0.598924	0.518956	-1.15409	0.248462	0.999891
HMUS00775500.1	7.43183	-0.771188	0.668534	-1.15355	0.248684	0.999891
HMUS00743700.1	2.10751	-1.67735	1.45459	-1.15314	0.248853	0.999891
HMUS00836400.1	2.5682	-1.51647	1.31512	-1.1531	0.24887	0.999891
HMUS00259800.1	4.10606	-1.13923	0.989429	-1.15141	0.249565	0.999891
HMUS00803400.1	1.53919	-1.96694	1.70912	-1.15085	0.249795	0.999891
HMUS01280400.1	1.07937	-2.50895	2.18021	-1.15078	0.249821	0.999891
HMUS01139900.1	2.81028	-1.36657	1.18774	-1.15056	0.249914	0.999891
HMUS01124100.1.1	43.218	-0.549139	0.477329	-1.15044	0.249962	0.999891
HMUS00158500.1	6.66524	-0.805269	0.700121	-1.15018	0.250068	0.999891
HMUS00446400.1	3.74659	-1.16412	1.01235	-1.14992	0.250178	0.999891
HMUS01003300.1	1.76971	1.69865	1.4778	1.14945	0.250372	0.999891
HMUS00661100.1	1.54489	-1.98238	1.72588	-1.14862	0.250712	0.999891
HMUS00625800.1	7.4683	-0.76072	0.662299	-1.14861	0.250719	0.999891
HMUS00622600.1	7.2853	0.71029	0.618482	1.14844	0.250787	0.999891
HMUS00965000.1	1.09365	-2.53066	2.20474	-1.14783	0.25104	0.999891
HMUS00354800.1	4.9909	0.926383	0.807084	1.14782	0.251045	0.999891
HMUS01168800.1	9.53697	0.631708	0.550425	1.14767	0.251104	0.999891
HMUS00096700.1	14.6052	-0.597288	0.520673	-1.14715	0.251321	0.999891
HMUS00676900.1	5.77675	-0.891791	0.777547	-1.14693	0.251411	0.999891
HMUS00958600.1	2.42785	1.43882	1.25486	1.14659	0.251549	0.999891
HMUS00256600.1	17.5419	0.551619	0.481212	1.14631	0.251666	0.999891
HMUS00619300.1	3.33864	-1.24522	1.08647	-1.14611	0.251748	0.999891
HMUS00167300.1.1	3.87519	1.23321	1.07624	1.14584	0.25186	0.999891
HMUS00189700.1	7.85812	-0.742338	0.648093	-1.14542	0.252036	0.999891
HMUS00062700.1	1.1188	2.1658	1.89142	1.14506	0.252183	0.999891
HMUS00097000.1	1.09435	-2.50421	2.18742	-1.14482	0.252282	0.999891
HMUS00309800.1	1.09435	-2.50421	2.18742	-1.14482	0.252282	0.999891
HMUS00819200.1	3.2891	-1.25795	1.09895	-1.14468	0.252341	0.999891
HMUS00164400.1	20.7649	-0.544968	0.476259	-1.14427	0.252513	0.999891
HMUS00001300.1	1.30804	2.06397	1.80385	1.1442	0.252539	0.999891
HMUS01125800.1	5.73876	0.854508	0.746819	1.1442	0.252542	0.999891
HMUS00858200.1	9.03438	-0.710686	0.622212	-1.14219	0.253374	0.999891
HMUS01233800.1	1.05899	2.32002	2.03124	1.14217	0.253384	0.999891
HMUS00664700.1	3.62114	1.15281	1.00974	1.14169	0.253583	0.999891
HMUS00838500.1	7.17362	-0.757234	0.663329	-1.14157	0.253634	0.999891
HMUS00865900.1	3.95775	1.11468	0.976884	1.14106	0.253845	0.999891
HMUS01136700.1	5.56328	0.881944	0.773058	1.14085	0.253932	0.999891
HMUS00397000.1	1.60301	-1.94193	1.70302	-1.14029	0.254165	0.999891
HMUS00744500.1	7.64689	-0.747958	0.656236	-1.13977	0.254382	0.999891
HMUS00893300.1	1.9744	-1.65906	1.4558	-1.13962	0.254446	0.999891
HMUS00846600.1	1.16871	2.50485	2.19798	1.13961	0.254447	0.999891
HMUS01091400.1	4.89047	-1.10769	0.972081	-1.1395	0.254495	0.999891
HMUS00006700.1	1.99752	-1.65824	1.45648	-1.13853	0.254901	0.999891
HMUS01337000.1	1.98714	-1.67038	1.46748	-1.13827	0.255009	0.999891
HMUS00240100.1	1.64592	-1.95764	1.71992	-1.13821	0.255031	0.999891
HMUS00620100.1	76.455	-0.639944	0.562612	-1.13745	0.25535	0.999891
HMUS00797600.1	15.6805	-0.570682	0.501736	-1.13741	0.255365	0.999891
HMUS00978100.1	1.91616	1.63084	1.434	1.13727	0.255427	0.999891
HMUS00732300.1	3.43001	1.19039	1.04716	1.13679	0.255628	0.999891
HMUS01212300.1	5.92491	-0.824115	0.725036	-1.13665	0.255683	0.999891
HMUS00069000.1	0.566402	3.68591	3.24426	1.13613	0.255901	0.999891
HMUS00490600.1	0.566402	3.68591	3.24426	1.13613	0.255901	0.999891
HMUS01153300.1	0.566402	3.68591	3.24426	1.13613	0.255901	0.999891
HMUS00672200.1	6.64598	-0.777793	0.684943	-1.13556	0.256141	0.999891
HMUS01019100.1	1.57191	-2.00966	1.77019	-1.13528	0.25626	0.999891
HMUS01051800.1	3.79507	1.05341	0.928209	1.13488	0.256424	0.999891
HMUS00240900.1	104.623	-0.653984	0.576518	-1.13437	0.25664	0.999891
HMUS00953300.1	3.09436	1.21735	1.07391	1.13356	0.256978	0.999891
HMUS00705800.1	1.5511	-1.95289	1.72344	-1.13313	0.257158	0.999891
HMUS00227600.1	1.52574	-1.97347	1.74185	-1.13297	0.257225	0.999891
HMUS00814300.1	1.92791	1.74434	1.54035	1.13244	0.257452	0.999891
HMUS00011400.1	82.8647	-0.641749	0.567005	-1.13182	0.257709	0.999891
HMUS00471600.1	3.08378	-1.38257	1.22172	-1.13166	0.257779	0.999891
HMUS01016300.1	4.86115	-0.964297	0.852381	-1.1313	0.25793	0.999891
HMUS01047600.1	3.6588	-1.1552	1.02158	-1.13079	0.258142	0.999891
HMUS00113000.1	3.68521	-1.16199	1.02759	-1.13079	0.258143	0.999891
HMUS00580400.1	4.14334	-1.09084	0.96499	-1.13042	0.258299	0.999891
HMUS00611200.1	4.84855	-0.990574	0.876582	-1.13004	0.258459	0.999891
HMUS01270700.1	2.79427	-1.33684	1.18339	-1.12967	0.258616	0.999891
HMUS00820500.1.1	1.58214	-1.91498	1.69572	-1.1293	0.258771	0.999891
HMUS00899800.1	2.90341	-1.33454	1.18175	-1.12929	0.258775	0.999891
HMUS00607800.1	7.59172	-0.727083	0.644135	-1.12877	0.258993	0.999891
HMUS01074100.1	7.55993	-0.719037	0.637216	-1.1284	0.259149	0.999891
HMUS00055700.1.1	5.8837	-0.852723	0.755775	-1.12828	0.259204	0.999891
HMUS01049000.1	5.95519	-0.851424	0.754746	-1.12809	0.259281	0.999891
HMUS01144400.1	5.70134	0.860814	0.763377	1.12764	0.259472	0.999891
HMUS01312500.1	2.39426	-1.46046	1.29533	-1.12748	0.259538	0.999891
HMUS00732500.1	1.96956	-1.68066	1.49071	-1.12742	0.259564	0.999891
HMUS00676500.1	12.6036	0.556093	0.493384	1.1271	0.2597	0.999891
HMUS00373100.1	6.14957	-0.828572	0.735179	-1.12704	0.259728	0.999891
HMUS01330400.1	2.42927	-1.44285	1.28072	-1.1266	0.259914	0.999891
HMUS00244600.1	3.27478	-1.2737	1.1306	-1.12657	0.259926	0.999891
HMUS00257000.1	8.20209	-0.732287	0.650086	-1.12645	0.259977	0.999891
HMUS00739000.1	2.20161	1.69771	1.5073	1.12633	0.260027	0.999891
HMUS00247100.1	0.932564	2.47273	2.19599	1.12602	0.260157	0.999891
HMUS00988000.1.1	2.48439	-1.54526	1.37291	-1.12553	0.260364	0.999891
HMUS00830400.1	1.97609	-1.71645	1.52569	-1.12504	0.260574	0.999891
HMUS01091700.1	2.43525	1.36649	1.21749	1.12238	0.261701	0.999891
HMUS01090100.1	3.381	1.15657	1.03076	1.12206	0.261839	0.999891
HMUS00145300.1	1.57384	1.85796	1.65586	1.12205	0.261841	0.999891
HMUS00053500.1	6.33325	0.801035	0.714651	1.12088	0.262341	0.999891
HMUS00739700.1	6.27565	-0.846084	0.755109	-1.12048	0.26251	0.999891
HMUS00271000.1	2.44841	-1.44414	1.28926	-1.12013	0.262659	0.999891
HMUS00370700.1	3.84525	1.04009	0.930165	1.11817	0.263493	0.999891
HMUS00057900.1	8.16462	-0.67552	0.604496	-1.11749	0.263784	0.999891
HMUS01141200.1	7.39738	-0.741196	0.664432	-1.11553	0.264622	0.999891
HMUS00005400.1	3.19205	1.22777	1.10078	1.11536	0.264698	0.999891
HMUS00524300.1	7.03338	-0.778919	0.698414	-1.11527	0.264736	0.999891
HMUS01047300.1	2.61598	1.29922	1.16495	1.11526	0.26474	0.999891
HMUS00104900.1	4.40266	-1.07139	0.960675	-1.11525	0.264745	0.999891
HMUS00063200.1	0.594323	3.53995	3.17424	1.11521	0.264759	0.999891
HMUS00566900.1	2.00004	-1.73658	1.55718	-1.11521	0.264762	0.999891
HMUS00011200.1	45.8373	-0.512066	0.459288	-1.11491	0.264888	0.999891
HMUS00792500.1	14.0254	-0.569282	0.511155	-1.11372	0.265401	0.999891
HMUS00841600.1	1.43478	1.83239	1.6457	1.11344	0.265521	0.999891
HMUS00418300.1.1	1.95749	-1.62906	1.46362	-1.11303	0.265696	0.999891
HMUS01161800.1	5.10825	-0.921593	0.828593	-1.11224	0.266036	0.999891
HMUS00451600.1	1.88128	1.56448	1.40701	1.11192	0.266173	0.999891
HMUS00424500.1	3.9898	1.06427	0.957341	1.11169	0.266272	0.999891
HMUS00872000.1	1.94321	-1.6154	1.45356	-1.11134	0.266423	0.999891
HMUS00675600.1.1	4.49657	0.935867	0.842143	1.11129	0.266443	0.999891
HMUS01117200.1	6.63958	0.719447	0.647537	1.11105	0.266546	0.999891
HMUS00470400.1	8.61699	0.635783	0.572553	1.11043	0.266812	0.999891
HMUS00470600.1	7.09508	0.729431	0.656917	1.11039	0.266833	0.999891
HMUS01227000.1	2.37456	-1.52841	1.37666	-1.11023	0.266899	0.999891
HMUS00143500.1	72.2139	-0.601277	0.541679	-1.11002	0.266988	0.999891
HMUS00480700.1	3.61985	-1.16513	1.04975	-1.10991	0.267039	0.999891
HMUS00755300.1	6.06395	0.775531	0.698735	1.10991	0.26704	0.999891
HMUS01301500.1	6.11168	0.753486	0.679024	1.10966	0.267145	0.999891
HMUS00952100.1	25.9053	-0.50763	0.457489	-1.1096	0.267171	0.999891
HMUS00802700.1	9.38025	0.663006	0.597546	1.10955	0.267194	0.999891
HMUS00685000.1	0.854577	2.54873	2.2974	1.1094	0.267259	0.999891
HMUS01047200.1.1	3.25418	-1.22267	1.10222	-1.10927	0.267312	0.999891
HMUS01159100.1	3.62938	-1.12238	1.01196	-1.10911	0.267381	0.999891
HMUS00748100.1.1	3.57227	1.26296	1.13875	1.10907	0.267398	0.999891
HMUS01258000.1	5.57987	-0.858587	0.774168	-1.10905	0.267411	0.999891
HMUS00778200.1	14.1166	0.53592	0.483287	1.10891	0.26747	0.999891
HMUS00776100.1	4.85154	-0.932105	0.840627	-1.10882	0.267508	0.999891
HMUS00624900.1	6.4674	-0.774333	0.698608	-1.10839	0.267692	0.999891
HMUS00716000.1	1.65171	-2.07631	1.87356	-1.10821	0.26777	0.999891
HMUS01191400.1	2.5319	1.48835	1.34334	1.10794	0.267886	0.999891
HMUS01310000.1	2.54578	1.40184	1.26536	1.10786	0.267923	0.999891
HMUS00201400.1	3.19506	1.32076	1.1923	1.10775	0.26797	0.999891
HMUS00510700.1	2.22898	1.45024	1.31018	1.1069	0.268337	0.999891
HMUS01218400.1	2.01336	-1.68571	1.5233	-1.10662	0.26846	0.999891
HMUS00407300.1	1.95372	-1.64773	1.4891	-1.10653	0.268497	0.999891
HMUS00757600.1	7.45227	-0.708805	0.640569	-1.10652	0.268499	0.999891
HMUS00234400.1.1	6.37736	-0.794734	0.719205	-1.10502	0.269152	0.999891
HMUS00009300.1	4.14649	-1.05712	0.956853	-1.10479	0.26925	0.999891
HMUS01131200.1	0.869754	2.52111	2.28208	1.10474	0.269273	0.999891
HMUS01029800.1	5.94268	-0.852661	0.77185	-1.1047	0.269291	0.999891
HMUS00420000.1	2.13429	1.5274	1.38272	1.10463	0.269319	0.999891
HMUS00185600.1	2.03406	-1.62807	1.47395	-1.10456	0.269351	0.999891
HMUS01078000.1	4.79597	0.918145	0.831272	1.10451	0.269374	0.999891
HMUS00255500.1	18.0158	0.544328	0.492833	1.10449	0.269382	0.999891
HMUS00746600.1	3.9632	-1.04772	0.948853	-1.1042	0.269507	0.999891
HMUS00472800.1	1.53483	1.87191	1.69576	1.10388	0.269646	0.999891
HMUS00258700.1.1	6.69808	0.762546	0.69124	1.10316	0.269959	0.999891
HMUS00391300.1	2.52824	-1.46452	1.32768	-1.10306	0.269999	0.999891
HMUS01029100.1	4.19416	1.21941	1.1058	1.10274	0.27014	0.999891
HMUS00436200.1	2.43765	1.39372	1.26398	1.10265	0.27018	0.999891
HMUS01225200.1	3.19533	1.21091	1.09834	1.10249	0.27025	0.999891
HMUS00116300.1	6.06282	0.81153	0.736105	1.10246	0.27026	0.999891
HMUS00028000.1.1	1.1233	-2.58071	2.34152	-1.10215	0.270396	0.999891
HMUS00436600.1	1.6226	1.68192	1.52719	1.10131	0.27076	0.999891
HMUS00050300.1	1.94251	-1.63603	1.48585	-1.10107	0.270864	0.999891
HMUS00323900.1	2.49082	1.43284	1.30175	1.1007	0.271026	0.999891
HMUS01051900.1.1	6.03587	-0.890728	0.809313	-1.1006	0.271072	0.999891
HMUS00735900.1	1.04351	-2.47728	2.25121	-1.10042	0.271149	0.999891
HMUS00950900.1	8.81774	0.674527	0.613321	1.09979	0.271422	0.999891
HMUS00921000.1	27.3953	-0.510686	0.464465	-1.09951	0.271544	0.999891
HMUS00365500.1	2.80618	-1.3238	1.2045	-1.09905	0.271747	0.999891
HMUS00617600.1	6.02928	-0.812339	0.739186	-1.09896	0.271784	0.999891
HMUS00704700.1	1.95423	-1.60678	1.46231	-1.09879	0.271858	0.999891
HMUS01307300.1	6.28254	-0.785498	0.714923	-1.09872	0.271892	0.999891
HMUS00801700.1	18.0342	-0.601373	0.547507	-1.09838	0.272036	0.999891
HMUS00851800.1	9.86244	0.644021	0.586462	1.09815	0.272141	0.999891
HMUS00788600.1	2.80219	-1.32774	1.20971	-1.09756	0.272395	0.999891
HMUS00624200.1	20.9357	-0.514684	0.468966	-1.09749	0.272428	0.999891
HMUS00950100.1	2.17087	1.49689	1.36448	1.09704	0.272624	0.999891
HMUS01125600.1	2.85115	1.48723	1.35616	1.09665	0.272795	0.999891
HMUS01254500.1	2.2028	1.47191	1.34223	1.09661	0.272812	0.999891
HMUS01229200.1	2.97263	1.19637	1.09115	1.09643	0.27289	0.999891
HMUS00547300.1	6.49612	-0.816631	0.744968	-1.0962	0.272993	0.999891
HMUS01158300.1	8.94723	-0.659581	0.601774	-1.09606	0.273052	0.999891
HMUS00525800.1	5.73731	0.785066	0.71634	1.09594	0.273105	0.999891
HMUS00332300.1	7.97406	-0.697581	0.636644	-1.09572	0.273203	0.999891
HMUS01258500.1	6.62186	0.733469	0.670058	1.09463	0.273677	0.999891
HMUS01072400.1	6.95019	-0.717347	0.655365	-1.09458	0.273702	0.999891
HMUS00037200.1	8.02341	-0.681592	0.62295	-1.09414	0.273896	0.999891
HMUS01092100.1	1.9208	-1.58894	1.45264	-1.09383	0.274029	0.999891
HMUS00810100.1	18.1561	-0.502948	0.45994	-1.09351	0.274171	0.999891
HMUS00921500.1	6.99822	0.689841	0.630857	1.0935	0.274175	0.999891
HMUS00041800.1	7.559	-0.709929	0.649242	-1.09347	0.274186	0.999891
HMUS01103700.1	3.21485	-1.18177	1.08204	-1.09217	0.274759	0.999891
HMUS01305600.1	2.35726	1.35664	1.24264	1.09174	0.274949	0.999891
HMUS00420500.1	2.1357	1.53208	1.40356	1.09156	0.275025	0.999891
HMUS00806600.1	4.66116	-1.11881	1.02598	-1.09048	0.275504	0.999891
HMUS00098400.1	7.80428	-0.662591	0.607777	-1.09019	0.27563	0.999891
HMUS00655800.1	2.55935	1.7517	1.60689	1.09012	0.275659	0.999891
HMUS01203100.1	2.37339	-1.43702	1.31845	-1.08994	0.275741	0.999891
HMUS00877600.1.1	1.14264	2.1402	1.96381	1.08982	0.275793	0.999891
HMUS01085800.1	1.14264	2.1402	1.96381	1.08982	0.275793	0.999891
HMUS01173100.1	3.57124	-1.15081	1.05657	-1.08919	0.276069	0.999891
HMUS01136000.1	6.96388	-0.77543	0.712136	-1.08888	0.276208	0.999891
HMUS00830700.1	3.76175	1.01364	0.931123	1.08862	0.276323	0.999891
HMUS00424100.1	1.47541	-1.91451	1.75981	-1.08791	0.276635	0.999891
HMUS00389900.1	2.86782	1.34822	1.23951	1.08771	0.276725	0.999891
HMUS00456100.1	3.62784	-1.12113	1.03076	-1.08768	0.276738	0.999891
HMUS00763400.1.1	8.2186	-0.643683	0.592021	-1.08726	0.276921	0.999891
HMUS00768300.1	2.31927	-1.41888	1.30543	-1.08691	0.277077	0.999891
HMUS01029900.1	3.58188	1.05411	0.970025	1.08668	0.277178	0.999891
HMUS01073600.1	8.4984	0.617401	0.568358	1.08629	0.277351	0.999891
HMUS00396800.1	5.10191	0.872207	0.802924	1.08629	0.277351	0.999891
HMUS01215500.1	3.17502	-1.18056	1.08706	-1.086	0.277477	0.999891
HMUS01262500.1.1	1.91301	-1.65682	1.52604	-1.0857	0.277613	0.999891
HMUS00143100.1	8.30321	-0.716288	0.65976	-1.08568	0.27762	0.999891
HMUS01139100.1	42.5999	-0.556298	0.512423	-1.08562	0.277646	0.999891
HMUS01090600.1	2.82208	-1.28001	1.1797	-1.08503	0.277907	0.999891
HMUS00266500.1	6.27785	0.769596	0.709538	1.08464	0.27808	0.999891
HMUS00036500.1	5.07171	0.848508	0.782335	1.08458	0.278106	0.999891
HMUS00155900.1	3.94075	-1.04935	0.968057	-1.08397	0.278378	0.999891
HMUS00105400.1	0.395456	4.33018	3.99594	1.08364	0.278522	0.999891
HMUS01079000.1	2.78032	-1.37795	1.27183	-1.08344	0.278615	0.999891
HMUS00095900.1	13.8651	-0.568604	0.525032	-1.08299	0.278814	0.999891
HMUS00547600.1	5.41728	-0.856582	0.790959	-1.08297	0.278824	0.999891
HMUS01020500.1	2.87548	1.45861	1.34722	1.08268	0.278948	0.999891
HMUS00656500.1	1.02577	-2.40909	2.22599	-1.08225	0.279139	0.999891
HMUS01067100.1	4.35601	-0.978033	0.903783	-1.08216	0.279183	0.999891
HMUS00926400.1	37.8383	-0.483615	0.446909	-1.08213	0.279193	0.999891
HMUS00999100.1	3.13278	-1.1771	1.08836	-1.08154	0.279459	0.999891
HMUS00720900.1	1.90562	-1.57928	1.46162	-1.0805	0.27992	0.999891
HMUS00191500.1	1.90011	-1.58249	1.46596	-1.07948	0.280372	0.999891
HMUS00696900.1	7.73011	-0.656465	0.608317	-1.07915	0.280521	0.999891
HMUS00329700.1	10.2894	0.567554	0.526053	1.07889	0.280636	0.999891
HMUS01336600.1	0.960485	2.32018	2.15056	1.07887	0.280645	0.999891
HMUS00475900.1	20.6229	-0.537826	0.498521	-1.07884	0.280658	0.999891
HMUS01276800.1	2.79384	1.35671	1.25782	1.07863	0.280755	0.999891
HMUS01042400.1	2.53392	1.38364	1.2828	1.07861	0.280762	0.999891
HMUS01002500.1	2.98934	1.18989	1.10328	1.0785	0.280809	0.999891
HMUS00801800.1.1	8.79019	-0.651692	0.604271	-1.07848	0.280821	0.999891
HMUS01287300.1	5.43951	0.802902	0.744485	1.07847	0.280826	0.999891
HMUS00806300.1	5.67589	0.883713	0.820832	1.07661	0.281656	0.999891
HMUS00742300.1.1	38.9273	-0.526514	0.489184	-1.07631	0.281789	0.999891
HMUS00098500.1	6.0146	0.74518	0.692631	1.07587	0.281986	0.999891
HMUS00688300.1	1.00662	-2.39602	2.22768	-1.07557	0.28212	0.999891
HMUS00019900.1	2.43683	1.35774	1.26295	1.07505	0.282353	0.999891
HMUS00006500.1	6.91927	-0.75319	0.700664	-1.07497	0.28239	0.999891
HMUS00881800.1	1.59587	-2.0244	1.88354	-1.07479	0.28247	0.999891
HMUS00420200.1	1.51438	-1.86644	1.73679	-1.07465	0.282531	0.999891
HMUS00271800.1	1.67246	1.77365	1.65094	1.07433	0.282676	0.999891
HMUS00769200.1	1.67246	1.77365	1.65094	1.07433	0.282676	0.999891
HMUS00310300.1	1.50164	-1.85203	1.72433	-1.07406	0.282796	0.999891
HMUS00676200.1	15.769	0.529881	0.493346	1.07406	0.282798	0.999891
HMUS01308300.1	3.83957	1.03696	0.96587	1.0736	0.283001	0.999891
HMUS00045100.1	2.01879	1.59441	1.48512	1.07359	0.283006	0.999891
HMUS00639100.1	11.372	0.560392	0.522194	1.07315	0.283205	0.999891
HMUS00135500.1	2.722	1.21155	1.12928	1.07285	0.283337	0.999891
HMUS01274100.1.1	2.71205	-1.28613	1.19891	-1.07275	0.283384	0.999891
HMUS00391000.1	13.2225	-0.614266	0.572718	-1.07254	0.283476	0.999891
HMUS00290900.1	2.08337	-1.62634	1.51647	-1.07245	0.283517	0.999891
HMUS00084700.1	5.21414	0.824475	0.768811	1.0724	0.28354	0.999891
HMUS00109300.1	2.44668	-1.4227	1.32675	-1.07232	0.283577	0.999891
HMUS00868200.1	7.9419	0.64699	0.603361	1.07231	0.283581	0.999891
HMUS00389000.1	2.70242	1.3394	1.24917	1.07223	0.283618	0.999891
HMUS01098900.1	3.44562	1.0723	1.00009	1.0722	0.28363	0.999891
HMUS00865000.1	1.45543	-1.87891	1.75285	-1.07192	0.283758	0.999891
HMUS01019200.1	1.00265	-2.3993	2.24087	-1.0707	0.284304	0.999891
HMUS00711900.1	10.8571	0.592555	0.553535	1.07049	0.284397	0.999891
HMUS00788200.1	9.97909	-0.624037	0.583036	-1.07032	0.284474	0.999891
HMUS00459200.1	6.97953	0.712076	0.665389	1.07017	0.284545	0.999891
HMUS00354100.1	1.57906	-1.90081	1.7764	-1.07004	0.284603	0.999891
HMUS00630200.1	4.23633	0.957305	0.894975	1.06964	0.284779	0.999891
HMUS00630700.1	5.21828	-0.992458	0.927907	-1.06957	0.284815	0.999891
HMUS00783600.1	3.14261	-1.22713	1.14861	-1.06836	0.285357	0.999891
HMUS00034300.1	1.04094	-2.42662	2.27146	-1.06831	0.285381	0.999891
HMUS00684600.1	1.04094	-2.42662	2.27146	-1.06831	0.285381	0.999891
HMUS00910100.1.1	5.19346	0.873816	0.817981	1.06826	0.285403	0.999891
HMUS00368000.1	6.16105	0.733565	0.68691	1.06792	0.285556	0.999891
HMUS01184000.1	1.9727	1.56814	1.46848	1.06787	0.28558	0.999891
HMUS00502400.1	2.74151	-1.30403	1.22157	-1.06751	0.285744	0.999891
HMUS00655500.1	1.06465	2.1705	2.03366	1.06729	0.285842	0.999891
HMUS00603000.1.1	5.17573	-0.864563	0.810168	-1.06714	0.285908	0.999891
HMUS00579800.1	1.48405	-1.87815	1.75999	-1.06713	0.285911	0.999891
HMUS00304200.1	1.10775	2.02928	1.90291	1.06641	0.286238	0.999891
HMUS00372600.1	1.10775	2.02928	1.90291	1.06641	0.286238	0.999891
HMUS00729900.1	1.10775	2.02928	1.90291	1.06641	0.286238	0.999891
HMUS00132700.1.1	1.84781	1.58627	1.48814	1.06594	0.286451	0.999891
HMUS01084900.1	12.9575	0.528315	0.495698	1.0658	0.286513	0.999891
HMUS01151600.1	6.47002	0.711702	0.667801	1.06574	0.286541	0.999891
HMUS00298500.1	18.62	-0.506203	0.475055	-1.06557	0.286619	0.999891
HMUS00486000.1	2.01491	-1.61557	1.51619	-1.06555	0.286629	0.999891
HMUS01329600.1	1.13698	2.30162	2.16054	1.0653	0.286741	0.999891
HMUS01306400.1	6.66743	0.762906	0.71623	1.06517	0.2868	0.999891
HMUS00200800.1	0.804396	2.70897	2.54406	1.06482	0.286956	0.999891
HMUS00456200.1.1	4.25307	-0.958093	0.900687	-1.06374	0.287448	0.999891
HMUS00724200.1	10.4166	0.572143	0.537953	1.06356	0.28753	0.999891
HMUS00886900.1	5.65058	-0.836205	0.786504	-1.06319	0.287695	0.999891
HMUS00574400.1	0.975662	2.2949	2.15862	1.06313	0.287722	0.999891
HMUS01203300.1.1	5.29707	0.895144	0.842143	1.06294	0.287811	0.999891
HMUS00704900.1	2.31601	-1.39647	1.31424	-1.06257	0.287978	0.999891
HMUS00482000.1	1.49837	-1.82783	1.72172	-1.06163	0.288404	0.999891
HMUS00911900.1	1.96857	-1.58428	1.49239	-1.06158	0.288428	0.999891
HMUS00550400.1	1.00508	-2.39384	2.25548	-1.06135	0.288533	0.999891
HMUS00366600.1	1.51906	-1.83491	1.72992	-1.06069	0.28883	0.999891
HMUS00270300.1	10.4671	-0.567729	0.535385	-1.06041	0.288957	0.999891
HMUS00387800.1	1.21366	1.90437	1.79647	1.06006	0.289117	0.999891
HMUS00346000.1	2.46376	-1.44901	1.36724	-1.05981	0.289232	0.999891
HMUS01135400.1.1	96.8362	-0.597335	0.563969	-1.05916	0.289526	0.999891
HMUS00177400.1	0.989906	-2.37723	2.24453	-1.05912	0.289545	0.999891
HMUS00041300.1	0.865784	2.39021	2.25731	1.05888	0.289655	0.999891
HMUS00643500.1	0.865784	2.39021	2.25731	1.05888	0.289655	0.999891
HMUS00873900.1	0.865784	2.39021	2.25731	1.05888	0.289655	0.999891
HMUS00449700.1	2.7091	-1.32686	1.2534	-1.05861	0.289777	0.999891
HMUS01106800.1	0.456843	3.45616	3.26584	1.05828	0.289929	0.999891
HMUS00619900.1	8.1531	-0.639031	0.604036	-1.05793	0.290086	0.999891
HMUS01098100.1	2.67465	-1.27712	1.20756	-1.0576	0.290236	0.999891
HMUS00800300.1	19.2318	-0.496158	0.469585	-1.05659	0.2907	0.999891
HMUS00663400.1	1.01629	-2.41334	2.28598	-1.05571	0.291099	0.999891
HMUS00702400.1	1.56455	-1.93826	1.83753	-1.05482	0.291508	0.999891
HMUS00953700.1.1	1.97425	-1.58307	1.50091	-1.05473	0.291547	0.999891
HMUS00417800.1	0.998679	-2.40188	2.27759	-1.05457	0.291622	0.999891
HMUS00393600.1	3.08174	-1.16588	1.10576	-1.05437	0.291712	0.999891
HMUS01214900.1	1.897	-1.62112	1.53753	-1.05437	0.291714	0.999891
HMUS00900200.1	3.12015	-1.2357	1.17203	-1.05433	0.291733	0.999891
HMUS00235600.1	3.68779	-1.20783	1.14602	-1.05394	0.291912	0.999891
HMUS00570100.1	0.999384	-2.37284	2.25158	-1.05385	0.29195	0.999891
HMUS01002200.1	1.87373	-1.55848	1.47902	-1.05372	0.292009	0.999891
HMUS00470000.1	5.09974	0.805574	0.764565	1.05364	0.292049	0.999891
HMUS00691500.1	19.2942	-0.51395	0.487877	-1.05344	0.292138	0.999891
HMUS00334300.1	14.652	-0.518701	0.492662	-1.05285	0.292409	0.999891
HMUS00337400.1	0.991443	-2.37946	2.26013	-1.05279	0.292435	0.999891
HMUS01072900.1	3.75749	-1.10546	1.05018	-1.05263	0.292509	0.999891
HMUS00308400.1	1.07296	-2.51153	2.38618	-1.05253	0.292555	0.999891
HMUS01059800.1	1.7007	1.57262	1.49432	1.0524	0.292616	0.999891
HMUS00625600.1	1.99166	-1.56936	1.49209	-1.05179	0.292897	0.999891
HMUS00838100.1	3.10085	-1.19075	1.13237	-1.05156	0.293004	0.999891
HMUS00387000.1	8.35974	0.612327	0.582843	1.05059	0.293448	0.999891
HMUS01311200.1	11.8916	0.517992	0.493494	1.04964	0.293883	0.999891
HMUS00421800.1	6.74011	0.691219	0.658539	1.04962	0.293891	0.999891
HMUS00518400.1	1.43066	1.94127	1.84993	1.04938	0.294005	0.999891
HMUS01125400.1	3.21797	-1.15968	1.10555	-1.04897	0.294194	0.999891
HMUS00303900.1	5.49589	-0.834229	0.795556	-1.04861	0.294357	0.999891
HMUS00455400.1	1.18542	2.2218	2.12114	1.04745	0.29489	0.999891
HMUS01203200.1.1	0.978699	-2.35705	2.25248	-1.04643	0.295365	0.999891
HMUS01270900.1	2.31616	-1.44996	1.3857	-1.04637	0.29539	0.999891
HMUS01078800.1	4.93305	0.845295	0.807923	1.04626	0.295442	0.999891
HMUS00017400.1	5.16608	-0.861503	0.823777	-1.0458	0.295655	0.999891
HMUS01153800.1	5.50829	-0.903764	0.864388	-1.04555	0.295767	0.999891
HMUS01013100.1	2.58727	1.59374	1.52463	1.04533	0.29587	0.999891
HMUS01032900.1	3.89199	-1.00303	0.959675	-1.04517	0.295944	0.999891
HMUS00493500.1	2.3105	-1.39899	1.33866	-1.04506	0.295994	0.999891
HMUS00682100.1	3.72643	1.06941	1.02349	1.04487	0.296085	0.999891
HMUS01304500.1	4.65615	-0.927885	0.88813	-1.04476	0.296133	0.999891
HMUS00160700.1	0.98267	-2.35358	2.25335	-1.04448	0.296264	0.999891
HMUS00863700.1	5.19926	0.891616	0.854237	1.04376	0.296597	0.999891
HMUS00657100.1	4.34392	0.893155	0.855817	1.04363	0.296657	0.999891
HMUS01095600.1	11.5951	-0.537786	0.515394	-1.04345	0.296741	0.999891
HMUS01167300.1	2.88643	1.26261	1.21073	1.04285	0.297017	0.999891
HMUS00618400.1	3.45926	1.06114	1.01775	1.04263	0.29712	0.999891
HMUS00183300.1	1.48166	-1.81246	1.73902	-1.04223	0.297306	0.999891
HMUS00775400.1	2.30495	-1.43868	1.38041	-1.04221	0.297313	0.999891
HMUS00583700.1	0.974729	-2.36037	2.26495	-1.04213	0.297352	0.999891
HMUS01214200.1	42.2467	-0.498407	0.478859	-1.04082	0.297958	0.999891
HMUS00392400.1	22.6244	-0.478114	0.459393	-1.04075	0.297992	0.999891
HMUS00461900.1	10.0265	-0.595117	0.571833	-1.04072	0.298006	0.999891
HMUS00261200.1.1	5.01174	-0.89003	0.855517	-1.04034	0.298181	0.999891
HMUS01017400.1	2.55471	1.27432	1.22564	1.03972	0.298472	0.999891
HMUS00531000.1	0.484764	3.30902	3.18398	1.03927	0.298679	0.999891
HMUS01327600.1	3.21195	-1.19446	1.15023	-1.03845	0.299058	0.999891
HMUS00525200.1	2.12053	1.54009	1.48338	1.03823	0.299162	0.999891
HMUS00292100.1	8.35199	0.615142	0.592615	1.03801	0.299264	0.999891
HMUS01132200.1	3.03896	1.13288	1.09166	1.03776	0.299384	0.999891
HMUS00409500.1	0.98664	-2.35033	2.26548	-1.03745	0.299524	0.999891
HMUS00577600.1	7.80172	-0.634559	0.61221	-1.03651	0.299966	0.999891
HMUS00626300.1	1.91774	1.62448	1.56766	1.03625	0.300086	0.999891
HMUS01115600.1.1	3.4882	-1.07337	1.03596	-1.03611	0.300151	0.999891
HMUS00054200.1	3.06834	1.15452	1.11449	1.03591	0.300244	0.999891
HMUS00831600.1	4.24497	-0.937339	0.90503	-1.0357	0.300343	0.999891
HMUS00982200.1	0.501364	3.55044	3.42835	1.03561	0.300384	0.999891
HMUS00294300.1	1.11172	2.10497	2.03265	1.03558	0.300398	0.999891
HMUS01072500.1	4.31746	0.9433	0.911153	1.03528	0.300538	0.999891
HMUS01268600.1	25.1392	0.482589	0.466233	1.03508	0.300631	0.999891
HMUS00165000.1	1.66172	1.56214	1.50969	1.03474	0.30079	0.999891
HMUS00310400.1	2.64673	-1.25921	1.21695	-1.03472	0.300799	0.999891
HMUS01272200.1	12.6622	-0.531339	0.513573	-1.03459	0.300858	0.999891
HMUS00413200.1	3.4466	-1.07517	1.04017	-1.03366	0.301297	0.999891
HMUS01320500.1	3.60527	-1.06863	1.03413	-1.03337	0.301433	0.999891
HMUS00932700.1	1.23989	1.99458	1.93197	1.03241	0.301881	0.999891
HMUS00707600.1	7.65711	0.612732	0.594002	1.03153	0.302291	0.999891
HMUS00044600.1	4.77574	-0.894604	0.867661	-1.03105	0.302516	0.999891
HMUS00703100.1	1.46164	-1.84426	1.78928	-1.03073	0.302668	0.999891
HMUS00862400.1	15.5734	-0.50077	0.485878	-1.03065	0.302705	0.999891
HMUS00610200.1	4.60275	0.85549	0.830344	1.03028	0.302877	0.999891
HMUS00939700.1	1.79229	1.57102	1.52492	1.03024	0.3029	0.999891
HMUS01073000.1	3.91668	-0.981646	0.952977	-1.03008	0.302971	0.999891
HMUS00912800.1	1.93578	-1.56967	1.52398	-1.02998	0.303019	0.999891
HMUS00832600.1	1.24158	1.80902	1.75737	1.02939	0.303296	0.999891
HMUS00592700.1	1.58516	1.67658	1.6296	1.02883	0.303562	0.999891
HMUS00481500.1	3.05174	1.10796	1.07695	1.0288	0.303576	0.999891
HMUS00572400.1	3.45241	-1.14861	1.11667	-1.0286	0.303666	0.999891
HMUS01278200.1	3.51112	-1.0512	1.02279	-1.02778	0.304051	0.999891
HMUS00740200.1	4.28824	0.906232	0.882023	1.02745	0.30421	0.999891
HMUS00961600.1	7.87661	0.678506	0.660565	1.02716	0.304345	0.999891
HMUS01110200.1	0.970759	-2.36294	2.30138	-1.02675	0.304539	0.999891
HMUS00079000.1	21.9575	-0.493038	0.480727	-1.02561	0.305075	0.999891
HMUS00037900.1	6.02361	-0.798633	0.778762	-1.02552	0.30512	0.999891
HMUS00115600.1	1.45528	-1.78477	1.74054	-1.02541	0.305169	0.999891
HMUS01008500.1	1.44249	-1.83644	1.79096	-1.02539	0.305178	0.999891
HMUS00089200.1	0.971692	2.19821	2.14382	1.02537	0.30519	0.999891
HMUS01303600.1	4.20317	0.887101	0.865396	1.02508	0.305325	0.999891
HMUS00067100.1	0.961986	-2.33765	2.28085	-1.0249	0.30541	0.999891
HMUS00760500.1.1	3.57337	-1.07254	1.04656	-1.02482	0.305448	0.999891
HMUS01274800.1	3.17246	-1.13845	1.11164	-1.02412	0.30578	0.999891
HMUS01061800.1	75.5737	-0.565625	0.552359	-1.02402	0.305827	0.999891
HMUS00794600.1	2.68244	-1.22052	1.192	-1.02392	0.305871	0.999891
HMUS00596300.1	58.9334	-0.528319	0.516072	-1.02373	0.305963	0.999891
HMUS00228800.1	0.308157	4.09541	4.00239	1.02324	0.306193	0.999891
HMUS00383300.1	0.308157	4.09541	4.00239	1.02324	0.306193	0.999891
HMUS01141700.1	0.308157	4.09541	4.00239	1.02324	0.306193	0.999891
HMUS01190500.1	0.308157	4.09541	4.00239	1.02324	0.306193	0.999891
HMUS01204500.1	0.308157	4.09541	4.00239	1.02324	0.306193	0.999891
HMUS00647200.1	0.958015	-2.34082	2.28773	-1.02321	0.306209	0.999891
HMUS00661700.1	0.958015	-2.34082	2.28773	-1.02321	0.306209	0.999891
HMUS00415500.1	7.16518	0.665905	0.651117	1.02271	0.306444	0.999891
HMUS01015100.1	5.68209	0.830731	0.812314	1.02267	0.306463	0.999891
HMUS00688600.1	2.68	-1.22603	1.19886	-1.02266	0.306467	0.999891
HMUS01106500.1	1.42975	-1.81909	1.77974	-1.02211	0.306731	0.999891
HMUS01069800.1	6.48069	-0.75245	0.736247	-1.02201	0.306777	0.999891
HMUS00661000.1	2.48355	-1.45012	1.41898	-1.02195	0.306806	0.999891
HMUS01208700.1	5.89299	0.726638	0.711044	1.02193	0.306813	0.999891
HMUS01212500.1	7.66631	-0.67042	0.656106	-1.02182	0.306867	0.999891
HMUS00838000.1	4.21016	-0.960265	0.939784	-1.02179	0.306879	0.999891
HMUS01030700.1	1.45925	-1.77979	1.74188	-1.02177	0.306891	0.999891
HMUS01033900.1	1.82162	1.52287	1.49102	1.02137	0.307081	0.999891
HMUS00919000.1	23.0269	-0.509475	0.499138	-1.02071	0.307392	0.999891
HMUS01265500.1	4.22032	-0.942287	0.924015	-1.01977	0.307836	0.999891
HMUS00963700.1	2.31035	-1.344	1.31939	-1.01865	0.308369	0.999891
HMUS01147400.1	44.8511	-0.440033	0.432163	-1.01821	0.308578	0.999891
HMUS00813700.1	2.83967	-1.27203	1.24959	-1.01795	0.3087	0.999891
HMUS00474000.1	2.71123	-1.23341	1.21225	-1.01745	0.308939	0.999891
HMUS00310900.1	4.71505	-0.869501	0.854919	-1.01706	0.309127	0.999891
HMUS01116200.1	1.84651	-1.50514	1.47995	-1.01702	0.309144	0.999891
HMUS01161400.1	13.9466	0.511371	0.502978	1.01669	0.309303	0.999891
HMUS00060400.1	4.18999	-0.922983	0.908727	-1.01569	0.309778	0.999891
HMUS00640100.1	4.07306	-1.03324	1.01729	-1.01567	0.309785	0.999891
HMUS00365100.1	1.83149	-1.56165	1.53771	-1.01557	0.309835	0.999891
HMUS01159800.1	1.83149	-1.56165	1.53771	-1.01557	0.309835	0.999891
HMUS00581700.1	4.64123	-0.917502	0.903521	-1.01547	0.30988	0.999891
HMUS00965600.1	2.41708	1.29263	1.2741	1.01454	0.310325	0.999891
HMUS00193400.1	3.14684	1.16899	1.1528	1.01404	0.310564	0.999891
HMUS01149600.1	7.44546	-0.668507	0.659377	-1.01385	0.310656	0.999891
HMUS01043900.1	16.8889	-0.480299	0.474068	-1.01315	0.310991	0.999891
HMUS01213400.1	2.36701	-1.45466	1.4359	-1.01306	0.311031	0.999891
HMUS00576300.1.1	43.3455	-0.501209	0.495013	-1.01252	0.311291	0.999891
HMUS00461100.1.1	1.91664	-1.56275	1.54344	-1.01251	0.311293	0.999891
HMUS00020100.1	2.51476	1.31363	1.29849	1.01166	0.311698	0.999891
HMUS01068600.1	3.42351	-1.07268	1.06048	-1.0115	0.311777	0.999891
HMUS01144500.1	3.42351	-1.07268	1.06048	-1.0115	0.311777	0.999891
HMUS01106100.1	2.67123	-1.20923	1.19555	-1.01145	0.311802	0.999891
HMUS00846500.1	4.94125	-0.828428	0.819377	-1.01105	0.311995	0.999891
HMUS00712500.1	1.54615	-1.82693	1.80707	-1.01099	0.31202	0.999891
HMUS01177800.1	5.89142	0.725271	0.717713	1.01053	0.312241	0.999891
HMUS00341700.1	3.81711	-1.03402	1.02329	-1.01048	0.312264	0.999891
HMUS00718800.1	3.50959	-1.05216	1.04138	-1.01036	0.312324	0.999891
HMUS00357100.1	2.50642	1.20441	1.1923	1.01016	0.312419	0.999891
HMUS00664400.1	65.7696	-0.532515	0.527385	-1.00973	0.312626	0.999891
HMUS00316800.1	1.20403	1.97252	1.95444	1.00925	0.312855	0.999891
HMUS01283600.1	7.21656	0.626996	0.621405	1.009	0.312976	0.999891
HMUS00117400.1	57.2275	-0.459465	0.455387	-1.00895	0.312997	0.999891
HMUS00679100.1	6.98505	-0.708635	0.702412	-1.00886	0.313042	0.999891
HMUS00277700.1	1.44407	-1.76681	1.75142	-1.00879	0.313075	0.999891
HMUS00571400.1	1.86184	-1.5781	1.56486	-1.00846	0.313234	0.999891
HMUS00065100.1	0.63345	2.87274	2.84892	1.00836	0.31328	0.999891
HMUS00076100.1	0.63345	2.87274	2.84892	1.00836	0.31328	0.999891
HMUS00191600.1	0.63345	2.87274	2.84892	1.00836	0.31328	0.999891
HMUS00730000.1	0.63345	2.87274	2.84892	1.00836	0.31328	0.999891
HMUS01083400.1	6.45195	-0.699864	0.694542	-1.00766	0.313617	0.999891
HMUS00151700.1	0.285897	4.03343	4.00427	1.00728	0.313799	0.999891
HMUS00442000.1	0.285897	4.03343	4.00427	1.00728	0.313799	0.999891
HMUS00811500.1	0.285897	4.03343	4.00427	1.00728	0.313799	0.999891
HMUS00975700.1	0.285897	4.03343	4.00427	1.00728	0.313799	0.999891
HMUS01183000.1	0.285897	4.03343	4.00427	1.00728	0.313799	0.999891
HMUS00603800.1	2.88516	1.1424	1.13443	1.00703	0.313921	0.999891
HMUS00973400.1	2.8517	1.15384	1.14617	1.00669	0.314084	0.999891
HMUS00367900.1	1.84101	-1.50722	1.49736	-1.00658	0.314134	0.999891
HMUS00648100.1	2.00204	-1.55044	1.54048	-1.00646	0.314193	0.999891
HMUS00055300.1	3.41797	-1.08229	1.07582	-1.00601	0.314409	0.999891
HMUS01145400.1	3.04037	1.14111	1.13442	1.0059	0.314465	0.999891
HMUS00272700.1	3.90387	-1.00174	0.99624	-1.00552	0.314648	0.999891
HMUS00823100.1	1.44804	-1.76179	1.75311	-1.00495	0.31492	0.999891
HMUS00142100.1	2.23378	-1.33504	1.32866	-1.0048	0.314991	0.999891
HMUS00479500.1	3.0523	1.14289	1.13744	1.00479	0.314997	0.999891
HMUS00311300.1	8.3975	-0.585411	0.582634	-1.00477	0.31501	0.999891
HMUS00870000.1	3.42809	1.05399	1.04932	1.00445	0.315161	0.999891
HMUS01104800.1	3.46252	1.01158	1.00714	1.00441	0.315182	0.999891
HMUS00654000.1	1.05215	-2.44852	2.4383	-1.00419	0.315285	0.999891
HMUS01225900.1	7.78044	0.593898	0.591753	1.00362	0.31556	0.999891
HMUS00135300.1	10.9689	-0.538319	0.536415	-1.00355	0.315596	0.999891
HMUS00188400.1	1.33611	1.79942	1.79315	1.0035	0.315622	0.999891
HMUS00808400.1	4.22747	-0.988529	0.985436	-1.00314	0.315794	0.999891
HMUS00357000.1	6.18021	-0.709068	0.707389	-1.00237	0.316163	0.999891
HMUS00599200.1	3.51821	-1.02866	1.02635	-1.00225	0.316223	0.999891
HMUS00770200.1	1.97565	-1.52948	1.52605	-1.00225	0.316223	0.999891
HMUS00910000.1.1	0.875415	2.31254	2.30772	1.00209	0.3163	0.999891
HMUS00608500.1	2.80978	1.12801	1.12576	1.002	0.316342	0.999891
HMUS01277500.1	1.8298	-1.49373	1.49115	-1.00173	0.316472	0.999891
HMUS00204800.1	2.54143	1.18973	1.18853	1.00101	0.31682	0.999891
HMUS00869600.1	8.5245	0.61079	0.610773	1.00003	0.317297	0.999891
HMUS00475600.1	5.55225	0.739208	0.739702	0.999331	0.317634	0.999891
HMUS00371700.1	3.8859	0.96702	0.96773	0.999266	0.317666	0.999891
HMUS00949400.1	3.58615	-1.06266	1.06364	-0.999079	0.317756	0.999891
HMUS00268600.1	3.5118	-1.03864	1.04018	-0.998518	0.318028	0.999891
HMUS00795600.1	36.5948	-0.447052	0.44799	-0.997907	0.318324	0.999891
HMUS00595000.1	7.29327	-0.645429	0.646835	-0.997826	0.318364	0.999891
HMUS01011700.1	0.935602	-2.2994	2.30506	-0.997542	0.318501	0.999891
HMUS00871700.1.1	3.28479	1.09093	1.09422	0.996996	0.318766	0.999891
HMUS01156300.1	2.27122	1.36521	1.3695	0.996868	0.318828	0.999891
HMUS00565900.1	2.28793	-1.3189	1.32354	-0.996491	0.319012	0.999891
HMUS00844600.1	2.61465	-1.22691	1.23124	-0.996481	0.319016	0.999891
HMUS00413500.1	1.70636	1.49181	1.49744	0.99624	0.319133	0.999891
HMUS00323000.1	1.84494	-1.54859	1.55462	-0.996124	0.31919	0.999891
HMUS00785300.1	16.0717	-0.524936	0.527071	-0.995949	0.319275	0.999891
HMUS00789400.1	7.81824	-0.629306	0.631976	-0.995776	0.319359	0.999891
HMUS00808900.1	6.04838	0.684805	0.68797	0.9954	0.319542	0.999891
HMUS00404300.1	1.85445	-1.49265	1.49958	-0.995382	0.319551	0.999891
HMUS00771100.1	0.927172	2.14075	2.15138	0.995061	0.319706	0.999891
HMUS00142500.1	1.84357	-1.54671	1.55533	-0.99446	0.319999	0.999891
HMUS00332100.1	6.34217	0.666551	0.6703	0.994408	0.320024	0.999891
HMUS01107500.1	0.964226	-2.31004	2.32331	-0.994286	0.320084	0.999891
HMUS00768000.1	3.38387	-1.08775	1.09408	-0.994219	0.320116	0.999891
HMUS00665000.1	2.02234	1.38444	1.39273	0.994047	0.3202	0.999891
HMUS01216600.1	5.06714	-0.82965	0.834657	-0.994002	0.320222	0.999891
HMUS00779600.1	2.25069	-1.36064	1.36909	-0.993831	0.320305	0.999891
HMUS00945300.1	4.74938	-0.874937	0.880472	-0.993713	0.320363	0.999891
HMUS00075700.1	1.92942	-1.52589	1.53589	-0.993493	0.32047	0.999891
HMUS00508600.1	12.6002	-0.509795	0.513137	-0.993487	0.320472	0.999891
HMUS00309100.1	5.57158	0.817374	0.822992	0.993174	0.320625	0.999891
HMUS00406200.1	2.13359	1.39638	1.40648	0.992824	0.320796	0.999891
HMUS00629500.1	7.82072	-0.618375	0.623329	-0.992051	0.321173	0.999891
HMUS00806500.1	2.69829	-1.20396	1.21363	-0.992029	0.321184	0.999891
HMUS01262400.1	2.67674	-1.20476	1.2152	-0.991412	0.321484	0.999891
HMUS00829200.1.1	1.83802	-1.5945	1.60953	-0.99066	0.321852	0.999891
HMUS01280600.1	9.5078	-0.576993	0.58246	-0.990614	0.321874	0.999891
HMUS00216900.1	0.263637	3.9681	4.00633	0.990457	0.321951	0.999891
HMUS00218200.1	0.263637	3.9681	4.00633	0.990457	0.321951	0.999891
HMUS00611500.1	0.263637	3.9681	4.00633	0.990457	0.321951	0.999891
HMUS00697000.1	0.263637	3.9681	4.00633	0.990457	0.321951	0.999891
HMUS00804200.1	0.263637	3.9681	4.00633	0.990457	0.321951	0.999891
HMUS01107900.1	0.263637	3.9681	4.00633	0.990457	0.321951	0.999891
HMUS01199800.1	0.263637	3.9681	4.00633	0.990457	0.321951	0.999891
HMUS01297900.1	0.263637	3.9681	4.00633	0.990457	0.321951	0.999891
HMUS01345900.1	0.263637	3.9681	4.00633	0.990457	0.321951	0.999891
HMUS01075700.1	7.25915	0.692266	0.698974	0.990402	0.321978	0.999891
HMUS00390300.1	5.43683	0.829418	0.838078	0.989667	0.322337	0.999891
HMUS01223800.1	1.58362	1.67626	1.6938	0.989647	0.322347	0.999891
HMUS00782000.1	5.89889	-0.775265	0.783452	-0.989549	0.322394	0.999891
HMUS01328200.1	6.84175	0.623787	0.630466	0.989408	0.322464	0.999891
HMUS00836600.1	0.930095	-2.3	2.32587	-0.988877	0.322724	0.999891
HMUS00579100.1	2.25314	1.35247	1.36849	0.98829	0.323011	0.999891
HMUS00399400.1	15.0862	-0.524332	0.530622	-0.988146	0.323081	0.999891
HMUS00117600.1	9.75893	0.567107	0.5741	0.987819	0.323241	0.999891
HMUS00034500.1	2.23701	-1.39122	1.40934	-0.987142	0.323573	0.999891
HMUS00925600.1.1	0.934065	-2.29683	2.327	-0.987034	0.323626	0.999891
HMUS00482700.1	1.8808	-1.56415	1.58554	-0.98651	0.323883	0.999891
HMUS01133600.1	4.62057	0.94485	0.957805	0.986473	0.323901	0.999891
HMUS00362700.1	1.82728	1.45055	1.47059	0.986371	0.323951	0.999891
HMUS00401300.1	1.82728	1.45055	1.47059	0.986371	0.323951	0.999891
HMUS00438400.1	4.73003	0.869121	0.881256	0.986229	0.324021	0.999891
HMUS01116000.1	3.04057	-1.17142	1.18819	-0.98589	0.324187	0.999891
HMUS01325500.1	19.5075	-0.440048	0.44635	-0.985881	0.324192	0.999891
HMUS00664900.1	2.20685	-1.39251	1.41274	-0.985678	0.324291	0.999891
HMUS01022000.1	1.52164	-1.90899	1.93708	-0.985495	0.324381	0.999891
HMUS00970400.1	6.59853	-0.701994	0.712384	-0.985416	0.32442	0.999891
HMUS00448900.1	5.87825	-0.765292	0.776894	-0.985067	0.324591	0.999891
HMUS00147100.1	2.24016	-1.32122	1.34129	-0.985036	0.324607	0.999891
HMUS01283700.1	6.06304	0.885801	0.899391	0.98489	0.324678	0.999891
HMUS00258900.1	4.17308	-0.903456	0.917348	-0.984857	0.324695	0.999891
HMUS00971300.1	1.50738	1.64726	1.67271	0.984787	0.324729	0.999891
HMUS01254200.1	1.81305	-1.52832	1.55199	-0.984744	0.32475	0.999891
HMUS00819900.1	3.72391	-0.98225	0.997505	-0.984707	0.324768	0.999891
HMUS00330500.1	3.01386	-1.09961	1.11672	-0.984681	0.324781	0.999891
HMUS00969200.1	1.362	-1.77042	1.79887	-0.98418	0.325027	0.999891
HMUS01341700.1	0.793509	2.57106	2.61293	0.983975	0.325128	0.999891
HMUS00740100.1	4.38714	1.58735	1.6138	0.983605	0.32531	0.999891
HMUS00911700.1	1.23195	1.87214	1.90361	0.983471	0.325376	0.999891
HMUS00336200.1	3.06955	-1.0897	1.10818	-0.983322	0.325449	0.999891
HMUS00485900.1	26.1858	-0.483578	0.491812	-0.983257	0.325481	0.999891
HMUS01275600.1	0.986549	2.44718	2.48908	0.983167	0.325525	0.999891
HMUS01093900.1	4.37637	0.905574	0.92188	0.982311	0.325946	0.999891
HMUS01113800.1	2.08199	1.34014	1.36457	0.982101	0.32605	0.999891
HMUS00582500.1	11.9583	-0.525911	0.535515	-0.982066	0.326067	0.999891
HMUS01300800.1	2.22655	-1.31654	1.34158	-0.981336	0.326427	0.999891
HMUS00101000.1	3.11109	-1.115	1.1368	-0.980823	0.32668	0.999891
HMUS01112100.1	3.11109	-1.115	1.1368	-0.980823	0.32668	0.999891
HMUS00871900.1	3.37807	1.04572	1.0668	0.980236	0.32697	0.999891
HMUS01301000.1	2.20873	1.24542	1.27086	0.979981	0.327096	0.999891
HMUS00454800.1	3.96675	0.892355	0.910931	0.979607	0.32728	0.999891
HMUS00820400.1	15.2724	-0.516422	0.527286	-0.979397	0.327384	0.999891
HMUS01206200.1	1.88722	-1.48909	1.52114	-0.978927	0.327616	0.999891
HMUS00150300.1	15.1979	-0.487742	0.49831	-0.978792	0.327683	0.999891
HMUS00371600.1	1.46286	1.60362	1.63839	0.978777	0.32769	0.999891
HMUS00755500.1	5.88341	0.737257	0.753386	0.97859	0.327783	0.999891
HMUS01040600.1	3.75493	-0.989124	1.01103	-0.978337	0.327908	0.999891
HMUS00479800.1	9.57006	0.532125	0.544492	0.977288	0.328427	0.999891
HMUS00048700.1	6.06962	0.705428	0.72184	0.977263	0.328439	0.999891
HMUS01083900.1	2.65292	-1.22907	1.25812	-0.976912	0.328613	0.999891
HMUS00885100.1	2.2864	-1.31643	1.34756	-0.976903	0.328617	0.999891
HMUS00962900.1	6.58489	0.66356	0.679455	0.976606	0.328764	0.999891
HMUS00550600.1	4.79497	0.781449	0.801048	0.975534	0.329296	0.999891
HMUS00574700.1	3.85473	-1.06141	1.08836	-0.975236	0.329443	0.999891
HMUS00153000.1	2.18235	1.28558	1.31823	0.975234	0.329444	0.999891
HMUS00510300.1	0.926828	-2.27235	2.33132	-0.974703	0.329708	0.999891
HMUS00976500.1	0.926828	-2.27235	2.33132	-0.974703	0.329708	0.999891
HMUS01282200.1	3.3849	1.16758	1.19806	0.974565	0.329776	0.999891
HMUS01087600.1	1.7867	-1.45892	1.49857	-0.973536	0.330287	0.999891
HMUS00119700.1	10.4767	0.500326	0.514097	0.973214	0.330447	0.999891
HMUS01308500.1	2.65125	1.14326	1.17493	0.973038	0.330534	0.999891
HMUS01144600.1	2.65838	1.16164	1.19432	0.97264	0.330732	0.999891
HMUS00683500.1	31.151	0.412316	0.424001	0.972443	0.33083	0.999891
HMUS00826700.1	6.39285	-0.67033	0.689695	-0.971922	0.331089	0.999891
HMUS00711500.1.1	39.4016	-0.45262	0.465734	-0.971842	0.331129	0.999891
HMUS00142600.1	2.38691	-1.34481	1.38393	-0.971736	0.331182	0.999891
HMUS00637100.1	1.08549	2.0009	2.05925	0.97166	0.33122	0.999891
HMUS00736400.1	1.08549	2.0009	2.05925	0.97166	0.33122	0.999891
HMUS00595400.1	2.24928	1.24958	1.28669	0.971159	0.331469	0.999891
HMUS00869200.1	7.57399	-0.643793	0.663042	-0.970969	0.331564	0.999891
HMUS00120500.1	8.88423	0.548501	0.565002	0.970794	0.331651	0.999891
HMUS00114000.1.1	1.77892	-1.53086	1.57815	-0.970036	0.332028	0.999891
HMUS00265100.1	5.3372	-0.763264	0.786841	-0.970036	0.332029	0.999891
HMUS01078300.1	2.12508	1.28779	1.3282	0.969576	0.332258	0.999891
HMUS00865800.1	2.20465	1.2984	1.33938	0.969401	0.332345	0.999891
HMUS01041700.1	3.2469	0.99813	1.02973	0.969312	0.33239	0.999891
HMUS00850800.1.1	0.788116	2.15433	2.22279	0.969203	0.332444	0.999891
HMUS01206800.1	3.03428	1.03773	1.07102	0.96892	0.332585	0.999891
HMUS00715200.1	10.2979	-0.535278	0.552538	-0.968763	0.332664	0.999891
HMUS01100300.1	2.99421	-1.13587	1.17256	-0.968708	0.332691	0.999891
HMUS00672300.1	12.6841	-0.524402	0.541466	-0.968486	0.332802	0.999891
HMUS00205400.1	14.6429	0.488403	0.504516	0.968063	0.333013	0.999891
HMUS00038800.1	2.23067	-1.36914	1.41493	-0.967634	0.333227	0.999891
HMUS00714600.1	3.5039	-1.02599	1.06033	-0.967617	0.333236	0.999891
HMUS00568700.1	1.01479	2.04228	2.11085	0.967514	0.333287	0.999891
HMUS00734200.1	3.34211	-1.05366	1.08916	-0.967408	0.33334	0.999891
HMUS00869800.1	3.12898	1.04424	1.07951	0.96732	0.333384	0.999891
HMUS00166600.1	0.920424	-2.28108	2.35825	-0.967277	0.333406	0.999891
HMUS01160800.1	2.47056	1.19363	1.23431	0.967041	0.333524	0.999891
HMUS00653400.1	2.22588	-1.30588	1.35083	-0.966726	0.333681	0.999891
HMUS01148700.1	14.8895	0.473522	0.489874	0.96662	0.333734	0.999891
HMUS00647700.1	20.0068	0.427295	0.442303	0.966069	0.33401	0.999891
HMUS00802800.1	5.98882	-0.692007	0.716596	-0.965686	0.334201	0.999891
HMUS00637800.1	1.31385	1.77984	1.84351	0.965466	0.334312	0.999891
HMUS00083700.1	1.4034	-1.71473	1.77623	-0.965375	0.334357	0.999891
HMUS00245300.1	1.35695	1.67636	1.73706	0.965057	0.334516	0.999891
HMUS01207800.1	1.35695	1.67636	1.73706	0.965057	0.334516	0.999891
HMUS00652400.1	2.9491	1.0611	1.09959	0.964994	0.334548	0.999891
HMUS00119100.1	8.84288	-0.564069	0.584547	-0.964967	0.334561	0.999891
HMUS00593200.1	5.24024	0.738466	0.765325	0.964906	0.334592	0.999891
HMUS00330100.1.1	2.01679	1.35722	1.4067	0.964824	0.334633	0.999891
HMUS00558400.1	3.73721	-0.934492	0.968993	-0.964395	0.334848	0.999891
HMUS00242100.1	9.8666	-0.539753	0.559851	-0.964101	0.334995	0.999891
HMUS01218500.1	3.21061	1.10849	1.15055	0.963444	0.335325	0.999891
HMUS00662900.1	2.91722	1.10576	1.1478	0.963372	0.335361	0.999891
HMUS00360600.1	3.2788	0.988931	1.02657	0.963333	0.335381	0.999891
HMUS01120900.1	1.56136	1.65703	1.72028	0.963231	0.335432	0.999891
HMUS01315300.1	4.97713	-0.833394	0.865292	-0.963136	0.335479	0.999891
HMUS01171500.1.1	3.17338	1.08825	1.13012	0.962949	0.335573	0.999891
HMUS01025600.1	6.42715	-0.686264	0.713363	-0.962013	0.336043	0.999891
HMUS00954300.1	5.94913	-0.714098	0.742341	-0.961954	0.336073	0.999891
HMUS01014200.1	9.29371	-0.573213	0.595905	-0.961921	0.336089	0.999891
HMUS01225000.1	2.98594	-1.08347	1.12668	-0.96165	0.336225	0.999891
HMUS00266800.1	5.22954	-0.783093	0.814326	-0.961645	0.336228	0.999891
HMUS01277000.1	1.76755	-1.45333	1.51134	-0.961619	0.336241	0.999891
HMUS00463400.1	2.58361	-1.23762	1.28766	-0.961139	0.336482	0.999891
HMUS00799400.1	10.8433	-0.59358	0.617609	-0.961095	0.336505	0.999891
HMUS00473700.1	2.64241	-1.1961	1.24463	-0.961007	0.336549	0.999891
HMUS00913000.1	3.58841	0.950821	0.989571	0.960842	0.336632	0.999891
HMUS01319400.1	1.65067	1.49298	1.55382	0.960841	0.336632	0.999891
HMUS00407200.1	3.14553	1.05806	1.10125	0.960787	0.336659	0.999891
HMUS01145200.1	4.08368	0.903846	0.940844	0.960675	0.336715	0.999891
HMUS00765600.1	1.11896	1.93608	2.01601	0.960353	0.336878	0.999891
HMUS00943200.1	2.15879	-1.28952	1.34374	-0.959652	0.337231	0.999891
HMUS00884500.1	1.397	-1.72272	1.79561	-0.959408	0.337353	0.999891
HMUS01156600.1	7.70827	0.560349	0.584102	0.959334	0.33739	0.999891
HMUS00440600.1.1	3.94602	-0.947451	0.987944	-0.959013	0.337552	0.999891
HMUS00914200.1	2.96537	-1.1517	1.20126	-0.95874	0.33769	0.999891
HMUS00528100.1	2.20347	-1.28288	1.33811	-0.95873	0.337695	0.999891
HMUS01256500.1	1.36443	-1.76042	1.83659	-0.958526	0.337798	0.999891
HMUS00923500.1	10.4761	-0.517785	0.540545	-0.957894	0.338116	0.999891
HMUS00578100.1	3.37435	1.0042	1.04898	0.957316	0.338408	0.999891
HMUS00485700.1	16.4852	0.503393	0.526123	0.956796	0.33867	0.999891
HMUS00223800.1	1.3627	-1.73745	1.81624	-0.956621	0.338759	0.999891
HMUS00908700.1	7.24121	-0.614585	0.642516	-0.956529	0.338805	0.999891
HMUS00335000.1	16.2639	0.457421	0.478358	0.956231	0.338956	0.999891
HMUS00804100.1	0.546152	2.68072	2.80374	0.956122	0.339011	0.999891
HMUS00812800.1	0.546152	2.68072	2.80374	0.956122	0.339011	0.999891
HMUS00913600.1	3.72617	0.932971	0.976094	0.95582	0.339163	0.999891
HMUS00919800.1	6.27738	-0.714309	0.747366	-0.955769	0.339189	0.999891
HMUS00750500.1	8.05298	0.562217	0.588387	0.955522	0.339314	0.999891
HMUS00880700.1	6.70108	-0.661696	0.69277	-0.955145	0.339504	0.999891
HMUS00226500.1.1	1.12049	1.93921	2.03118	0.954722	0.339718	0.999891
HMUS00730500.1	1.04668	1.99326	2.08805	0.954605	0.339778	0.999891
HMUS01076200.1	2.1772	-1.35291	1.41729	-0.954574	0.339793	0.999891
HMUS00072500.1	1.2807	1.64482	1.72348	0.954362	0.339901	0.999891
HMUS00477900.1	2.9373	-1.09004	1.14262	-0.953985	0.340091	0.999891
HMUS00570400.1	3.74602	-0.932128	0.977356	-0.953724	0.340224	0.999891
HMUS01219800.1	1.88439	-1.6305	1.70997	-0.953523	0.340325	0.999891
HMUS00256000.1	0.518231	2.9469	3.09072	0.953467	0.340354	0.999891
HMUS01177500.1	4.91192	0.777286	0.815295	0.95338	0.340397	0.999891
HMUS01319800.1	3.56869	1.11912	1.17416	0.953126	0.340526	0.999891
HMUS00799700.1	3.83757	-0.928849	0.974583	-0.953073	0.340553	0.999891
HMUS00278300.1	0.99819	1.86137	1.95385	0.952665	0.34076	0.999891
HMUS01063200.1	9.79397	0.551657	0.579078	0.952648	0.340769	0.999891
HMUS00774000.1	3.44738	-1.01288	1.0634	-0.952495	0.340846	0.999891
HMUS00674400.1	9.50162	-0.524276	0.550442	-0.952462	0.340863	0.999891
HMUS00109100.1	4.52762	-0.839275	0.881339	-0.952273	0.340959	0.999891
HMUS00517300.1	3.71581	-0.967754	1.01664	-0.951919	0.341138	0.999891
HMUS00853500.1	2.21836	1.21362	1.27591	0.951177	0.341515	0.999891
HMUS00861000.1	4.09931	-0.93218	0.980639	-0.950585	0.341815	0.999891
HMUS00824800.1	2.91568	1.10311	1.1616	0.949649	0.342291	0.999891
HMUS01092300.1	1.86228	1.42698	1.50421	0.948654	0.342797	0.999891
HMUS01070100.1	1.75084	-1.44153	1.51988	-0.948451	0.3429	0.999891
HMUS00594300.1.1	24.4259	-0.40535	0.428097	-0.946865	0.343707	0.999891
HMUS00694900.1	17.0146	-0.477	0.503813	-0.946781	0.343751	0.999891
HMUS00803200.1	5.33615	0.768275	0.811678	0.946527	0.34388	0.999891
HMUS00805100.1.1	8.46423	-0.563026	0.59491	-0.946404	0.343943	0.999891
HMUS00771900.1	8.35665	0.533283	0.563579	0.946243	0.344025	0.999891
HMUS00659700.1	2.56694	-1.19843	1.26671	-0.946099	0.344098	0.999891
HMUS00245800.1	0.815603	2.57277	2.71953	0.946033	0.344132	0.999891
HMUS00865200.1	2.96991	-1.06062	1.12136	-0.945827	0.344237	0.999891
HMUS00200700.1	3.94846	-0.943451	0.997882	-0.945453	0.344428	0.999891
HMUS00607000.1	1.38272	-1.70191	1.80071	-0.945134	0.344591	0.999891
HMUS00478000.1	7.4914	0.584336	0.618444	0.944849	0.344736	0.999891
HMUS00343400.1	1.39373	-1.69669	1.79577	-0.944822	0.34475	0.999891
HMUS00603900.1	5.92343	-0.701792	0.74317	-0.944322	0.345005	0.999891
HMUS00411100.1	0.908385	-2.22534	2.35747	-0.943953	0.345194	0.999891
HMUS00825100.1	1.80502	1.43206	1.51725	0.943851	0.345246	0.999891
HMUS00869100.1	2.21448	-1.27332	1.34934	-0.943662	0.345342	0.999891
HMUS01323800.1	3.90549	-0.964595	1.02251	-0.943363	0.345495	0.999891
HMUS00268900.1	9.62981	-0.962883	1.02099	-0.943087	0.345636	0.999891
HMUS00225600.1	2.69108	-1.18655	1.25831	-0.942973	0.345695	0.999891
HMUS00631200.1	77.1904	-0.492499	0.522357	-0.94284	0.345763	0.999891
HMUS00038500.1	12.8848	-0.495504	0.525641	-0.942666	0.345852	0.999891
HMUS00240400.1	9.19652	-0.546468	0.579711	-0.942656	0.345857	0.999891
HMUS01081300.1	8.57044	0.552115	0.585821	0.942464	0.345955	0.999891
HMUS00658100.1	4.03686	-0.911093	0.967716	-0.941488	0.346455	0.999891
HMUS00857500.1	11.683	0.502678	0.534463	0.940529	0.346946	0.999891
HMUS00665500.1	2.32416	1.2582	1.33778	0.940512	0.346955	0.999891
HMUS00128200.1.1	0.804716	2.39763	2.54975	0.940341	0.347043	0.999891
HMUS01234700.1	0.804716	2.39763	2.54975	0.940341	0.347043	0.999891
HMUS00469500.1	19.743	-0.449088	0.477583	-0.940335	0.347046	0.999891
HMUS00790000.1	7.13331	0.57827	0.615243	0.939906	0.347266	0.999891
HMUS01223900.1	4.03997	-0.894414	0.952397	-0.939119	0.34767	0.999891
HMUS01271800.1	3.05992	-1.05666	1.12516	-0.939117	0.347671	0.999891
HMUS01216100.1	13.5038	-0.477659	0.508663	-0.939049	0.347706	0.999891
HMUS00598200.1	16.7378	-0.445715	0.474831	-0.938682	0.347894	0.999891
HMUS01259500.1	1.42073	1.6116	1.71741	0.938388	0.348045	0.999891
HMUS00764400.1	1.02753	1.94623	2.07425	0.938284	0.348099	0.999891
HMUS01001000.1	0.434583	3.41726	3.64215	0.938252	0.348115	0.999891
HMUS01226300.1	11.966	-0.500116	0.533202	-0.93795	0.34827	0.999891
HMUS01089200.1	0.970269	1.98444	2.11604	0.937812	0.348341	0.999891
HMUS01150600.1	2.9292	-1.05659	1.12679	-0.937698	0.348399	0.999891
HMUS01125300.1	1.93499	-1.48513	1.58396	-0.937607	0.348447	0.999891
HMUS00657900.1	1.77797	1.59283	1.6989	0.937563	0.348469	0.999891
HMUS00771500.1	6.25264	-0.705166	0.752134	-0.937553	0.348474	0.999891
HMUS00110700.1	12.6821	0.52065	0.555491	0.937279	0.348615	0.999891
HMUS00548500.1	3.12787	-1.09261	1.16579	-0.937229	0.348641	0.999891
HMUS01220800.1	1.79304	-1.47444	1.57475	-0.9363	0.349119	0.999891
HMUS00033500.1	2.94524	-1.08124	1.15495	-0.936179	0.349181	0.999891
HMUS00753000.1	3.18471	1.04208	1.11315	0.936158	0.349192	0.999891
HMUS00753300.1	1.79413	1.34881	1.44104	0.936	0.349273	0.999891
HMUS00055200.1	5.69906	-0.804438	0.859767	-0.935646	0.349455	0.999891
HMUS00005100.1	2.9285	-1.08016	1.15452	-0.935592	0.349484	0.999891
HMUS00652700.1	2.20571	-1.25481	1.34182	-0.935157	0.349707	0.999891
HMUS00446000.1	3.40806	-0.971433	1.03889	-0.935073	0.349751	0.999891
HMUS00591900.1	1.24315	1.8023	1.92747	0.935058	0.349758	0.999891
HMUS01012300.1	0.889238	-2.21005	2.36385	-0.934936	0.349821	0.999891
HMUS01302100.1	1.91495	-1.48481	1.58818	-0.934917	0.349831	0.999891
HMUS00598700.1	0.765856	2.1176	2.26506	0.934901	0.349839	0.999891
HMUS00257700.1	0.87976	-2.21449	2.3689	-0.934818	0.349882	0.999891
HMUS00868700.1	2.21549	1.36344	1.45865	0.93473	0.349927	0.999891
HMUS00156600.1	4.94668	-0.77821	0.832863	-0.934379	0.350108	0.999891
HMUS00517800.1	1.11499	1.87683	2.00899	0.934219	0.350191	0.999891
HMUS00274300.1	104.861	-0.543968	0.582276	-0.93421	0.350195	0.999891
HMUS00879300.1	1.69122	1.50146	1.60733	0.934135	0.350234	0.999891
HMUS00264800.1	4.97403	-0.85319	0.913465	-0.934016	0.350296	0.999891
HMUS00448300.1	51.6998	-0.425551	0.455749	-0.933738	0.350439	0.999891
HMUS01028400.1	0.955582	-2.34173	2.50802	-0.933697	0.35046	0.999891
HMUS00196000.1	2.01695	1.26599	1.35638	0.93336	0.350634	0.999891
HMUS00075600.1	4.77118	0.778789	0.834539	0.933197	0.350718	0.999891
HMUS00484600.1	3.19079	-1.09577	1.17428	-0.933143	0.350746	0.999891
HMUS00468100.1	6.51005	-0.706636	0.757304	-0.933094	0.350771	0.999891
HMUS01080700.1	5.14697	0.802072	0.859669	0.933002	0.350819	0.999891
HMUS00582800.1	4.82207	0.753011	0.807259	0.9328	0.350923	0.999891
HMUS00250500.1	1.33254	-1.73142	1.85618	-0.932786	0.35093	0.999891
HMUS00784800.1.1	23.639	0.448531	0.480887	0.932716	0.350966	0.999891
HMUS01208000.1	2.28769	1.20046	1.28782	0.932161	0.351253	0.999891
HMUS00451800.1.1	2.66817	1.11018	1.19187	0.931455	0.351618	0.999891
HMUS00551300.1	0.58925	2.5398	2.72674	0.931443	0.351625	0.999891
HMUS00923600.1.1	0.58925	2.5398	2.72674	0.931443	0.351625	0.999891
HMUS01100900.1	20.2314	-0.430799	0.462576	-0.931306	0.351695	0.999891
HMUS00798800.1	1.68822	1.39143	1.49506	0.930688	0.352015	0.999891
HMUS00770600.1	6.12092	-0.675043	0.725332	-0.930667	0.352026	0.999891
HMUS01234100.1	1.74395	1.38338	1.4865	0.930631	0.352044	0.999891
HMUS01015900.1	4.88188	0.735298	0.790267	0.930442	0.352142	0.999891
HMUS00671000.1	0.893208	-2.20662	2.37177	-0.930365	0.352182	0.999891
HMUS00781600.1	1.37632	-1.70647	1.83422	-0.930352	0.352189	0.999891
HMUS00211400.1	2.2853	1.17749	1.26685	0.929461	0.35265	0.999891
HMUS00334600.1	2.93715	-1.0463	1.12634	-0.928935	0.352923	0.999891
HMUS00376400.1	0.988559	1.93995	2.08859	0.928834	0.352975	0.999891
HMUS00164200.1	1.31166	-1.70104	1.83159	-0.928723	0.353032	0.999891
HMUS01064400.1	15.3194	-0.448386	0.483161	-0.928026	0.353394	0.999891
HMUS01208800.1	1.40253	-1.75372	1.88984	-0.92797	0.353423	0.999891
HMUS00024000.1	5.38823	-0.784411	0.845302	-0.927965	0.353426	0.999891
HMUS00581800.1	5.23356	0.819233	0.882832	0.92796	0.353428	0.999891
HMUS00686700.1	2.18656	-1.25188	1.34924	-0.927835	0.353493	0.999891
HMUS00372300.1	3.09574	-1.09052	1.1756	-0.927627	0.353601	0.999891
HMUS01180000.1	105.214	-0.584567	0.630209	-0.927577	0.353627	0.999891
HMUS00609400.1	9.67534	0.496558	0.535339	0.927559	0.353636	0.999891
HMUS00473600.1	2.23354	1.20115	1.29501	0.927524	0.353655	0.999891
HMUS00149900.1	7.19732	-0.640704	0.691358	-0.926733	0.354065	0.999891
HMUS00947600.1	2.16588	-1.24863	1.34843	-0.925985	0.354454	0.999891
HMUS00939300.1	1.36184	-1.66907	1.80327	-0.925581	0.354664	0.999891
HMUS01071800.1	2.54693	-1.17071	1.26489	-0.925545	0.354682	0.999891
HMUS00156000.1	1.35237	-1.67568	1.81061	-0.925475	0.354719	0.999891
HMUS00968500.1	1.73637	-1.40139	1.51441	-0.925376	0.35477	0.999891
HMUS00252900.1	1.84239	-1.43012	1.54551	-0.925333	0.354792	0.999891
HMUS01020900.1	0.898011	-2.23801	2.41999	-0.9248	0.35507	0.999891
HMUS00909400.1	3.26476	-0.999733	1.08147	-0.924417	0.355269	0.999891
HMUS00189500.1	1.82103	-1.46386	1.58364	-0.924367	0.355295	0.999891
HMUS00595900.1	57.1153	-0.432792	0.46833	-0.924118	0.355425	0.999891
HMUS00764200.1	2.66109	1.09026	1.18043	0.923619	0.355685	0.999891
HMUS00640800.1	1.75669	1.34122	1.45236	0.923476	0.355759	0.999891
HMUS01049300.1	3.40202	1.00554	1.08897	0.923384	0.355807	0.999891
HMUS00422000.1.1	0.495971	2.90461	3.14606	0.923255	0.355874	0.999891
HMUS00487400.1	4.74903	-0.786182	0.851832	-0.922931	0.356043	0.999891
HMUS00994300.1	2.92613	-1.05529	1.14383	-0.922592	0.35622	0.999891
HMUS01081000.1	1.82568	-1.42008	1.53982	-0.92224	0.356403	0.999891
HMUS01060100.1	3.61635	-1.03956	1.1276	-0.921923	0.356569	0.999891
HMUS01095300.1.1	4.46528	0.81628	0.885894	0.92142	0.356831	0.999891
HMUS00188800.1	0.868553	-2.19205	2.37902	-0.921411	0.356836	0.999891
HMUS00309400.1	1.34375	-1.74416	1.89298	-0.921384	0.35685	0.999891
HMUS00608000.1	4.77415	-0.875409	0.950112	-0.921374	0.356855	0.999891
HMUS00837000.1	3.87287	0.883798	0.95966	0.920949	0.357077	0.999891
HMUS00967000.1	6.00811	0.636292	0.69102	0.920802	0.357154	0.999891
HMUS01270300.1	2.50969	1.13043	1.22773	0.920744	0.357184	0.999891
HMUS00513100.1	2.11172	-1.26282	1.37166	-0.920653	0.357232	0.999891
HMUS01213000.1	2.52919	-1.12193	1.21871	-0.920585	0.357267	0.999891
HMUS00166300.1	7.25813	0.612861	0.665801	0.920486	0.357319	0.999891
HMUS00405700.1	0.462504	3.26082	3.54261	0.920455	0.357335	0.999891
HMUS00308300.1	1.8162	-1.42632	1.54999	-0.920216	0.35746	0.999891
HMUS00870200.1	2.16191	-1.25217	1.36076	-0.920202	0.357467	0.999891
HMUS00375200.1	0.938868	-2.32085	2.52292	-0.919905	0.357622	0.999891
HMUS00278500.1	19.5422	-0.435508	0.473433	-0.919894	0.357628	0.999891
HMUS00857000.1	10.1864	-0.571762	0.621655	-0.919742	0.357708	0.999891
HMUS00882700.1	1.83067	-1.45542	1.5825	-0.919699	0.35773	0.999891
HMUS00741600.1	1.35787	-1.67151	1.81821	-0.919316	0.35793	0.999891
HMUS00393000.1	2.96421	-1.04544	1.13749	-0.919074	0.358057	0.999891
HMUS00908900.1	7.36163	-0.632358	0.688041	-0.919069	0.35806	0.999891
HMUS01309400.1	3.35064	-0.960631	1.04564	-0.918698	0.358254	0.999891
HMUS01273800.1	4.58546	0.787006	0.856709	0.918638	0.358285	0.999891
HMUS00600500.1	5.02634	0.8178	0.890604	0.918254	0.358486	0.999891
HMUS00900400.1	1.95968	1.26724	1.38029	0.918092	0.358571	0.999891
HMUS00830800.1	4.73629	-0.778297	0.84792	-0.917889	0.358677	0.999891
HMUS01267800.1	1.37459	-1.68326	1.83469	-0.917464	0.358899	0.999891
HMUS00610700.1	14.7912	-0.463193	0.504933	-0.917335	0.358967	0.999891
HMUS01218000.1	7.46846	0.581278	0.633749	0.917206	0.359035	0.999891
HMUS00288900.1	13.1402	-0.470237	0.512776	-0.917041	0.359121	0.999891
HMUS00515400.1	1.72685	-1.45522	1.58713	-0.916891	0.3592	0.999891
HMUS01076800.1	4.06379	-0.868041	0.947106	-0.91652	0.359394	0.999891
HMUS00606000.1	1.75407	-1.50141	1.63991	-0.915542	0.359907	0.999891
HMUS00993300.1	1.23618	1.59591	1.74446	0.914849	0.360271	0.999891
HMUS00396200.1	3.06921	1.08203	1.18292	0.914712	0.360343	0.999891
HMUS00909300.1	2.11345	-1.28025	1.39986	-0.914553	0.360426	0.999891
HMUS00658900.1.1	1.36825	-1.6565	1.81134	-0.914518	0.360445	0.999891
HMUS01010000.1	3.34358	-0.974175	1.06594	-0.913914	0.360762	0.999891
HMUS01204100.1	0.891671	-2.20482	2.41259	-0.913884	0.360778	0.999891
HMUS01087900.1.1	4.78671	0.796753	0.872099	0.913604	0.360925	0.999891
HMUS00303300.1	13.6063	-0.451538	0.494319	-0.913454	0.361004	0.999891
HMUS01031900.1	5.60014	0.681665	0.746685	0.912922	0.361284	0.999891
HMUS01319600.1	2.50851	-1.11961	1.22723	-0.912301	0.36161	0.999891
HMUS01069700.1	1.34116	-1.6575	1.8169	-0.912269	0.361627	0.999891
HMUS00919600.1	16.7214	0.455422	0.49927	0.912176	0.361676	0.999891
HMUS01314100.1	1.78038	1.4668	1.60821	0.912073	0.36173	0.999891
[truncated: 10,163 more rows]
